# Supplementary material for: Genome-scale mapping of variant, enhancer and gene function in primary human CD4+ T cells
Source: bioRxiv. 2026 Mar 11:2026.03.09.710372. Preprint. [Version 1] doi: 10.64898/2026.03.09.710372 (PMC13060838; doi:10.64898/2026.03.09.710372)
Supplement: Supplement 2 [file media-2.xlsx]

## Sheet: Legend
Table S1: CD4+ T cell donor IDs and metadata
T cell donor metadata and supplier information.
LP = Leukopak
NS = Negative selection
QC pass ≥ 95 % purity, ≥ 95 % viable

## Sheet: Sheet1
Donor ID	Gender	Blood type	Age	Diagnosis	HIV/HBV/HCV	Date of draw	Date of draw	date of isolation	Target cells	Method	Supplier	Use
889011415	F	A+	19	Healthy	Negative	White	17.05.23	17.05.23	CD4+/CD45RA+ Naïve helper T cells	LP, NS	AllCells	Pilot experiments + CRE screen Promoter screen
22147	F	A+	39	Healthy	Negative	White	24.07.23	24.07.23	CD4+/CD45RA+ Naïve helper T cells	LP, NS	AllCells	CRE screen + Promoter screen
889008170	F	A+	29	Healthy	Negative	White	31.10.23	31.10.23	CD4+/CD45RA+ Naïve helper T cells	LP, NS	AllCells	CRE screen + Promoter screen
