# Supplementary material for: Genome-scale mapping of variant, enhancer and gene function in primary human CD4+ T cells
Source: bioRxiv. 2026 Mar 11:2026.03.09.710372. Preprint. [Version 1] doi: 10.64898/2026.03.09.710372 (PMC13060838; doi:10.64898/2026.03.09.710372)
Supplement: Supplement 4 [file media-4.xlsx]

## Sheet: Legend
Table S3: Prioritized CRE-gene list
List of CREs, the SNPs they harbour, prioritized genes and method of prioritization. One CRE-gene combination may be present several times if it was prioritized by several sources.

## Sheet: prioritised_gene_list
peak	SNP	chr	SNP_pos	SNP_trait	gene_name	gene_id	gene_start	gene_end	prioritization_source
chr1:1307271-1308814	rs61766198	1	1308516	Inflammatory_bowel_disease	SDF4	ENSG00000078808	1216908	1232031	100kb window
chr1:1307271-1308814	rs61766198	1	1308516	Ulcerative_colitis	SDF4	ENSG00000078808	1216908	1232031	100kb window
chr1:1307271-1308814	rs61766198	1	1308516	Inflammatory_bowel_disease	DVL1	ENSG00000107404	1335276	1349350	100kb window
chr1:1307271-1308814	rs61766198	1	1308516	Ulcerative_colitis	DVL1	ENSG00000107404	1335276	1349350	100kb window
chr1:1307271-1308814	rs61766198	1	1308516	Inflammatory_bowel_disease	INTS11	ENSG00000127054	1311585	1324691	downstream
chr1:1307271-1308814	rs61766198	1	1308516	Ulcerative_colitis	INTS11	ENSG00000127054	1311585	1324691	downstream
chr1:1307271-1308814	rs61766198	1	1308516	Inflammatory_bowel_disease	INTS11	ENSG00000127054	1311585	1324691	100kb window
chr1:1307271-1308814	rs61766198	1	1308516	Ulcerative_colitis	INTS11	ENSG00000127054	1311585	1324691	100kb window
chr1:1307271-1308814	rs61766198	1	1308516	Inflammatory_bowel_disease	INTS11	ENSG00000127054	1311585	1324691	E2G
chr1:1307271-1308814	rs61766198	1	1308516	Ulcerative_colitis	INTS11	ENSG00000127054	1311585	1324691	E2G
chr1:1307271-1308814	rs61766198	1	1308516	Inflammatory_bowel_disease	ACAP3	ENSG00000131584	1292376	1309609	overlap
chr1:1307271-1308814	rs61766198	1	1308516	Ulcerative_colitis	ACAP3	ENSG00000131584	1292376	1309609	overlap
chr1:1307271-1308814	rs61766198	1	1308516	Inflammatory_bowel_disease	ACAP3	ENSG00000131584	1292376	1309609	100kb window
chr1:1307271-1308814	rs61766198	1	1308516	Ulcerative_colitis	ACAP3	ENSG00000131584	1292376	1309609	100kb window
chr1:1307271-1308814	rs61766198	1	1308516	Inflammatory_bowel_disease	ACAP3	ENSG00000131584	1292376	1309609	E2G
chr1:1307271-1308814	rs61766198	1	1308516	Ulcerative_colitis	ACAP3	ENSG00000131584	1292376	1309609	E2G
chr1:1307271-1308814	rs61766198	1	1308516	Inflammatory_bowel_disease	UBE2J2	ENSG00000160087	1253909	1273885	100kb window
chr1:1307271-1308814	rs61766198	1	1308516	Ulcerative_colitis	UBE2J2	ENSG00000160087	1253909	1273885	100kb window
chr1:1307271-1308814	rs61766198	1	1308516	Inflammatory_bowel_disease	SCNN1D	ENSG00000162572	1280436	1292029	upstream
chr1:1307271-1308814	rs61766198	1	1308516	Ulcerative_colitis	SCNN1D	ENSG00000162572	1280436	1292029	upstream
chr1:1307271-1308814	rs61766198	1	1308516	Inflammatory_bowel_disease	SCNN1D	ENSG00000162572	1280436	1292029	100kb window
chr1:1307271-1308814	rs61766198	1	1308516	Ulcerative_colitis	SCNN1D	ENSG00000162572	1280436	1292029	100kb window
chr1:1307271-1308814	rs61766198	1	1308516	Inflammatory_bowel_disease	TAS1R3	ENSG00000169962	1331314	1335306	100kb window
chr1:1307271-1308814	rs61766198	1	1308516	Ulcerative_colitis	TAS1R3	ENSG00000169962	1331314	1335306	100kb window
chr1:1307271-1308814	rs61766198	1	1308516	Inflammatory_bowel_disease	TAS1R3	ENSG00000169962	1331314	1335306	E2G
chr1:1307271-1308814	rs61766198	1	1308516	Ulcerative_colitis	TAS1R3	ENSG00000169962	1331314	1335306	E2G
chr1:1307271-1308814	rs61766198	1	1308516	Inflammatory_bowel_disease	PUSL1	ENSG00000169972	1308567	1311677	overlap
chr1:1307271-1308814	rs61766198	1	1308516	Ulcerative_colitis	PUSL1	ENSG00000169972	1308567	1311677	overlap
chr1:1307271-1308814	rs61766198	1	1308516	Inflammatory_bowel_disease	PUSL1	ENSG00000169972	1308567	1311677	100kb window
chr1:1307271-1308814	rs61766198	1	1308516	Ulcerative_colitis	PUSL1	ENSG00000169972	1308567	1311677	100kb window
chr1:1307271-1308814	rs61766198	1	1308516	Inflammatory_bowel_disease	PUSL1	ENSG00000169972	1308567	1311677	E2G
chr1:1307271-1308814	rs61766198	1	1308516	Ulcerative_colitis	PUSL1	ENSG00000169972	1308567	1311677	E2G
chr1:1307271-1308814	rs61766198	1	1308516	Inflammatory_bowel_disease	AURKAIP1	ENSG00000175756	1373730	1375495	100kb window
chr1:1307271-1308814	rs61766198	1	1308516	Ulcerative_colitis	AURKAIP1	ENSG00000175756	1373730	1375495	100kb window
chr1:1307271-1308814	rs61766198	1	1308516	Inflammatory_bowel_disease	B3GALT6	ENSG00000176022	1232226	1235041	100kb window
chr1:1307271-1308814	rs61766198	1	1308516	Ulcerative_colitis	B3GALT6	ENSG00000176022	1232226	1235041	100kb window
chr1:1307271-1308814	rs61766198	1	1308516	Inflammatory_bowel_disease	C1QTNF12	ENSG00000184163	1242446	1246722	100kb window
chr1:1307271-1308814	rs61766198	1	1308516	Ulcerative_colitis	C1QTNF12	ENSG00000184163	1242446	1246722	100kb window
chr1:1307271-1308814	rs61766198	1	1308516	Inflammatory_bowel_disease	TNFRSF4	ENSG00000186827	1211326	1214138	100kb window
chr1:1307271-1308814	rs61766198	1	1308516	Ulcerative_colitis	TNFRSF4	ENSG00000186827	1211326	1214138	100kb window
chr1:1307271-1308814	rs61766198	1	1308516	Inflammatory_bowel_disease	TNFRSF4	ENSG00000186827	1211326	1214138	GRN_Neha
chr1:1307271-1308814	rs61766198	1	1308516	Ulcerative_colitis	TNFRSF4	ENSG00000186827	1211326	1214138	GRN_Neha
chr1:1307271-1308814	rs61766198	1	1308516	Inflammatory_bowel_disease	CCNL2	ENSG00000221978	1385711	1399328	100kb window
chr1:1307271-1308814	rs61766198	1	1308516	Ulcerative_colitis	CCNL2	ENSG00000221978	1385711	1399328	100kb window
chr1:1307271-1308814	rs61766198	1	1308516	Inflammatory_bowel_disease	CCNL2	ENSG00000221978	1385711	1399328	GRN_Neha
chr1:1307271-1308814	rs61766198	1	1308516	Ulcerative_colitis	CCNL2	ENSG00000221978	1385711	1399328	GRN_Neha
chr1:1307271-1308814	rs61766198	1	1308516	Inflammatory_bowel_disease	CPTP	ENSG00000224051	1324756	1328897	100kb window
chr1:1307271-1308814	rs61766198	1	1308516	Ulcerative_colitis	CPTP	ENSG00000224051	1324756	1328897	100kb window
chr1:1307271-1308814	rs61766198	1	1308516	Inflammatory_bowel_disease	CPTP	ENSG00000224051	1324756	1328897	E2G
chr1:1307271-1308814	rs61766198	1	1308516	Ulcerative_colitis	CPTP	ENSG00000224051	1324756	1328897	E2G
chr1:1307271-1308814	rs61766198	1	1308516	Inflammatory_bowel_disease	LINC01786	ENSG00000230415	1275223	1280420	100kb window
chr1:1307271-1308814	rs61766198	1	1308516	Ulcerative_colitis	LINC01786	ENSG00000230415	1275223	1280420	100kb window
chr1:1307271-1308814	rs61766198	1	1308516	Inflammatory_bowel_disease	MRPL20	ENSG00000242485	1401908	1407313	100kb window
chr1:1307271-1308814	rs61766198	1	1308516	Ulcerative_colitis	MRPL20	ENSG00000242485	1401908	1407313	100kb window
chr1:1307271-1308814	rs61766198	1	1308516	Inflammatory_bowel_disease	AL162741.1	ENSG00000260179	1249777	1251334	100kb window
chr1:1307271-1308814	rs61766198	1	1308516	Ulcerative_colitis	AL162741.1	ENSG00000260179	1249777	1251334	100kb window
chr1:1307271-1308814	rs11590283	1	1309988	Inflammatory_bowel_disease	SDF4	ENSG00000078808	1216908	1232031	100kb window
chr1:1307271-1308814	rs11590283	1	1309988	Ulcerative_colitis	SDF4	ENSG00000078808	1216908	1232031	100kb window
chr1:1307271-1308814	rs11590283	1	1309988	Inflammatory_bowel_disease	DVL1	ENSG00000107404	1335276	1349350	100kb window
chr1:1307271-1308814	rs11590283	1	1309988	Ulcerative_colitis	DVL1	ENSG00000107404	1335276	1349350	100kb window
chr1:1307271-1308814	rs11590283	1	1309988	Inflammatory_bowel_disease	INTS11	ENSG00000127054	1311585	1324691	downstream
chr1:1307271-1308814	rs11590283	1	1309988	Ulcerative_colitis	INTS11	ENSG00000127054	1311585	1324691	downstream
chr1:1307271-1308814	rs11590283	1	1309988	Inflammatory_bowel_disease	INTS11	ENSG00000127054	1311585	1324691	100kb window
chr1:1307271-1308814	rs11590283	1	1309988	Ulcerative_colitis	INTS11	ENSG00000127054	1311585	1324691	100kb window
chr1:1307271-1308814	rs11590283	1	1309988	Inflammatory_bowel_disease	INTS11	ENSG00000127054	1311585	1324691	E2G
chr1:1307271-1308814	rs11590283	1	1309988	Ulcerative_colitis	INTS11	ENSG00000127054	1311585	1324691	E2G
chr1:1307271-1308814	rs11590283	1	1309988	Inflammatory_bowel_disease	ACAP3	ENSG00000131584	1292376	1309609	overlap
chr1:1307271-1308814	rs11590283	1	1309988	Ulcerative_colitis	ACAP3	ENSG00000131584	1292376	1309609	overlap
chr1:1307271-1308814	rs11590283	1	1309988	Inflammatory_bowel_disease	ACAP3	ENSG00000131584	1292376	1309609	100kb window
chr1:1307271-1308814	rs11590283	1	1309988	Ulcerative_colitis	ACAP3	ENSG00000131584	1292376	1309609	100kb window
chr1:1307271-1308814	rs11590283	1	1309988	Inflammatory_bowel_disease	ACAP3	ENSG00000131584	1292376	1309609	E2G
chr1:1307271-1308814	rs11590283	1	1309988	Ulcerative_colitis	ACAP3	ENSG00000131584	1292376	1309609	E2G
chr1:1307271-1308814	rs11590283	1	1309988	Inflammatory_bowel_disease	UBE2J2	ENSG00000160087	1253909	1273885	100kb window
chr1:1307271-1308814	rs11590283	1	1309988	Ulcerative_colitis	UBE2J2	ENSG00000160087	1253909	1273885	100kb window
chr1:1307271-1308814	rs11590283	1	1309988	Inflammatory_bowel_disease	SCNN1D	ENSG00000162572	1280436	1292029	upstream
chr1:1307271-1308814	rs11590283	1	1309988	Ulcerative_colitis	SCNN1D	ENSG00000162572	1280436	1292029	upstream
chr1:1307271-1308814	rs11590283	1	1309988	Inflammatory_bowel_disease	SCNN1D	ENSG00000162572	1280436	1292029	100kb window
chr1:1307271-1308814	rs11590283	1	1309988	Ulcerative_colitis	SCNN1D	ENSG00000162572	1280436	1292029	100kb window
chr1:1307271-1308814	rs11590283	1	1309988	Inflammatory_bowel_disease	TAS1R3	ENSG00000169962	1331314	1335306	100kb window
chr1:1307271-1308814	rs11590283	1	1309988	Ulcerative_colitis	TAS1R3	ENSG00000169962	1331314	1335306	100kb window
chr1:1307271-1308814	rs11590283	1	1309988	Inflammatory_bowel_disease	TAS1R3	ENSG00000169962	1331314	1335306	E2G
chr1:1307271-1308814	rs11590283	1	1309988	Ulcerative_colitis	TAS1R3	ENSG00000169962	1331314	1335306	E2G
chr1:1307271-1308814	rs11590283	1	1309988	Inflammatory_bowel_disease	PUSL1	ENSG00000169972	1308567	1311677	overlap
chr1:1307271-1308814	rs11590283	1	1309988	Ulcerative_colitis	PUSL1	ENSG00000169972	1308567	1311677	overlap
chr1:1307271-1308814	rs11590283	1	1309988	Inflammatory_bowel_disease	PUSL1	ENSG00000169972	1308567	1311677	100kb window
chr1:1307271-1308814	rs11590283	1	1309988	Ulcerative_colitis	PUSL1	ENSG00000169972	1308567	1311677	100kb window
chr1:1307271-1308814	rs11590283	1	1309988	Inflammatory_bowel_disease	PUSL1	ENSG00000169972	1308567	1311677	E2G
chr1:1307271-1308814	rs11590283	1	1309988	Ulcerative_colitis	PUSL1	ENSG00000169972	1308567	1311677	E2G
chr1:1307271-1308814	rs11590283	1	1309988	Inflammatory_bowel_disease	AURKAIP1	ENSG00000175756	1373730	1375495	100kb window
chr1:1307271-1308814	rs11590283	1	1309988	Ulcerative_colitis	AURKAIP1	ENSG00000175756	1373730	1375495	100kb window
chr1:1307271-1308814	rs11590283	1	1309988	Inflammatory_bowel_disease	B3GALT6	ENSG00000176022	1232226	1235041	100kb window
chr1:1307271-1308814	rs11590283	1	1309988	Ulcerative_colitis	B3GALT6	ENSG00000176022	1232226	1235041	100kb window
chr1:1307271-1308814	rs11590283	1	1309988	Inflammatory_bowel_disease	C1QTNF12	ENSG00000184163	1242446	1246722	100kb window
chr1:1307271-1308814	rs11590283	1	1309988	Ulcerative_colitis	C1QTNF12	ENSG00000184163	1242446	1246722	100kb window
chr1:1307271-1308814	rs11590283	1	1309988	Inflammatory_bowel_disease	TNFRSF4	ENSG00000186827	1211326	1214138	100kb window
chr1:1307271-1308814	rs11590283	1	1309988	Ulcerative_colitis	TNFRSF4	ENSG00000186827	1211326	1214138	100kb window
chr1:1307271-1308814	rs11590283	1	1309988	Inflammatory_bowel_disease	TNFRSF4	ENSG00000186827	1211326	1214138	GRN_Neha
chr1:1307271-1308814	rs11590283	1	1309988	Ulcerative_colitis	TNFRSF4	ENSG00000186827	1211326	1214138	GRN_Neha
chr1:1307271-1308814	rs11590283	1	1309988	Inflammatory_bowel_disease	CCNL2	ENSG00000221978	1385711	1399328	100kb window
chr1:1307271-1308814	rs11590283	1	1309988	Ulcerative_colitis	CCNL2	ENSG00000221978	1385711	1399328	100kb window
chr1:1307271-1308814	rs11590283	1	1309988	Inflammatory_bowel_disease	CCNL2	ENSG00000221978	1385711	1399328	GRN_Neha
chr1:1307271-1308814	rs11590283	1	1309988	Ulcerative_colitis	CCNL2	ENSG00000221978	1385711	1399328	GRN_Neha
chr1:1307271-1308814	rs11590283	1	1309988	Inflammatory_bowel_disease	CPTP	ENSG00000224051	1324756	1328897	100kb window
chr1:1307271-1308814	rs11590283	1	1309988	Ulcerative_colitis	CPTP	ENSG00000224051	1324756	1328897	100kb window
chr1:1307271-1308814	rs11590283	1	1309988	Inflammatory_bowel_disease	CPTP	ENSG00000224051	1324756	1328897	E2G
chr1:1307271-1308814	rs11590283	1	1309988	Ulcerative_colitis	CPTP	ENSG00000224051	1324756	1328897	E2G
chr1:1307271-1308814	rs11590283	1	1309988	Inflammatory_bowel_disease	LINC01786	ENSG00000230415	1275223	1280420	100kb window
chr1:1307271-1308814	rs11590283	1	1309988	Ulcerative_colitis	LINC01786	ENSG00000230415	1275223	1280420	100kb window
chr1:1307271-1308814	rs11590283	1	1309988	Inflammatory_bowel_disease	MRPL20	ENSG00000242485	1401908	1407313	100kb window
chr1:1307271-1308814	rs11590283	1	1309988	Ulcerative_colitis	MRPL20	ENSG00000242485	1401908	1407313	100kb window
chr1:1307271-1308814	rs11590283	1	1309988	Inflammatory_bowel_disease	AL162741.1	ENSG00000260179	1249777	1251334	100kb window
chr1:1307271-1308814	rs11590283	1	1309988	Ulcerative_colitis	AL162741.1	ENSG00000260179	1249777	1251334	100kb window
chr1:1307271-1308814	rs12103	1	1312114	Inflammatory_bowel_disease	SDF4	ENSG00000078808	1216908	1232031	100kb window
chr1:1307271-1308814	rs12103	1	1312114	Ulcerative_colitis	SDF4	ENSG00000078808	1216908	1232031	100kb window
chr1:1307271-1308814	rs12103	1	1312114	Inflammatory_bowel_disease	DVL1	ENSG00000107404	1335276	1349350	100kb window
chr1:1307271-1308814	rs12103	1	1312114	Ulcerative_colitis	DVL1	ENSG00000107404	1335276	1349350	100kb window
chr1:1307271-1308814	rs12103	1	1312114	Inflammatory_bowel_disease	INTS11	ENSG00000127054	1311585	1324691	downstream
chr1:1307271-1308814	rs12103	1	1312114	Ulcerative_colitis	INTS11	ENSG00000127054	1311585	1324691	downstream
chr1:1307271-1308814	rs12103	1	1312114	Inflammatory_bowel_disease	INTS11	ENSG00000127054	1311585	1324691	100kb window
chr1:1307271-1308814	rs12103	1	1312114	Ulcerative_colitis	INTS11	ENSG00000127054	1311585	1324691	100kb window
chr1:1307271-1308814	rs12103	1	1312114	Inflammatory_bowel_disease	INTS11	ENSG00000127054	1311585	1324691	E2G
chr1:1307271-1308814	rs12103	1	1312114	Ulcerative_colitis	INTS11	ENSG00000127054	1311585	1324691	E2G
chr1:1307271-1308814	rs12103	1	1312114	Inflammatory_bowel_disease	ACAP3	ENSG00000131584	1292376	1309609	overlap
chr1:1307271-1308814	rs12103	1	1312114	Ulcerative_colitis	ACAP3	ENSG00000131584	1292376	1309609	overlap
chr1:1307271-1308814	rs12103	1	1312114	Inflammatory_bowel_disease	ACAP3	ENSG00000131584	1292376	1309609	100kb window
chr1:1307271-1308814	rs12103	1	1312114	Ulcerative_colitis	ACAP3	ENSG00000131584	1292376	1309609	100kb window
chr1:1307271-1308814	rs12103	1	1312114	Inflammatory_bowel_disease	ACAP3	ENSG00000131584	1292376	1309609	E2G
chr1:1307271-1308814	rs12103	1	1312114	Ulcerative_colitis	ACAP3	ENSG00000131584	1292376	1309609	E2G
chr1:1307271-1308814	rs12103	1	1312114	Inflammatory_bowel_disease	UBE2J2	ENSG00000160087	1253909	1273885	100kb window
chr1:1307271-1308814	rs12103	1	1312114	Ulcerative_colitis	UBE2J2	ENSG00000160087	1253909	1273885	100kb window
chr1:1307271-1308814	rs12103	1	1312114	Inflammatory_bowel_disease	SCNN1D	ENSG00000162572	1280436	1292029	upstream
chr1:1307271-1308814	rs12103	1	1312114	Ulcerative_colitis	SCNN1D	ENSG00000162572	1280436	1292029	upstream
chr1:1307271-1308814	rs12103	1	1312114	Inflammatory_bowel_disease	SCNN1D	ENSG00000162572	1280436	1292029	100kb window
chr1:1307271-1308814	rs12103	1	1312114	Ulcerative_colitis	SCNN1D	ENSG00000162572	1280436	1292029	100kb window
chr1:1307271-1308814	rs12103	1	1312114	Inflammatory_bowel_disease	TAS1R3	ENSG00000169962	1331314	1335306	100kb window
chr1:1307271-1308814	rs12103	1	1312114	Ulcerative_colitis	TAS1R3	ENSG00000169962	1331314	1335306	100kb window
chr1:1307271-1308814	rs12103	1	1312114	Inflammatory_bowel_disease	TAS1R3	ENSG00000169962	1331314	1335306	E2G
chr1:1307271-1308814	rs12103	1	1312114	Ulcerative_colitis	TAS1R3	ENSG00000169962	1331314	1335306	E2G
chr1:1307271-1308814	rs12103	1	1312114	Inflammatory_bowel_disease	PUSL1	ENSG00000169972	1308567	1311677	overlap
chr1:1307271-1308814	rs12103	1	1312114	Ulcerative_colitis	PUSL1	ENSG00000169972	1308567	1311677	overlap
chr1:1307271-1308814	rs12103	1	1312114	Inflammatory_bowel_disease	PUSL1	ENSG00000169972	1308567	1311677	100kb window
chr1:1307271-1308814	rs12103	1	1312114	Ulcerative_colitis	PUSL1	ENSG00000169972	1308567	1311677	100kb window
chr1:1307271-1308814	rs12103	1	1312114	Inflammatory_bowel_disease	PUSL1	ENSG00000169972	1308567	1311677	E2G
chr1:1307271-1308814	rs12103	1	1312114	Ulcerative_colitis	PUSL1	ENSG00000169972	1308567	1311677	E2G
chr1:1307271-1308814	rs12103	1	1312114	Inflammatory_bowel_disease	AURKAIP1	ENSG00000175756	1373730	1375495	100kb window
chr1:1307271-1308814	rs12103	1	1312114	Ulcerative_colitis	AURKAIP1	ENSG00000175756	1373730	1375495	100kb window
chr1:1307271-1308814	rs12103	1	1312114	Inflammatory_bowel_disease	B3GALT6	ENSG00000176022	1232226	1235041	100kb window
chr1:1307271-1308814	rs12103	1	1312114	Ulcerative_colitis	B3GALT6	ENSG00000176022	1232226	1235041	100kb window
chr1:1307271-1308814	rs12103	1	1312114	Inflammatory_bowel_disease	C1QTNF12	ENSG00000184163	1242446	1246722	100kb window
chr1:1307271-1308814	rs12103	1	1312114	Ulcerative_colitis	C1QTNF12	ENSG00000184163	1242446	1246722	100kb window
chr1:1307271-1308814	rs12103	1	1312114	Inflammatory_bowel_disease	TNFRSF4	ENSG00000186827	1211326	1214138	100kb window
chr1:1307271-1308814	rs12103	1	1312114	Ulcerative_colitis	TNFRSF4	ENSG00000186827	1211326	1214138	100kb window
chr1:1307271-1308814	rs12103	1	1312114	Inflammatory_bowel_disease	TNFRSF4	ENSG00000186827	1211326	1214138	GRN_Neha
chr1:1307271-1308814	rs12103	1	1312114	Ulcerative_colitis	TNFRSF4	ENSG00000186827	1211326	1214138	GRN_Neha
chr1:1307271-1308814	rs12103	1	1312114	Inflammatory_bowel_disease	CCNL2	ENSG00000221978	1385711	1399328	100kb window
chr1:1307271-1308814	rs12103	1	1312114	Ulcerative_colitis	CCNL2	ENSG00000221978	1385711	1399328	100kb window
chr1:1307271-1308814	rs12103	1	1312114	Inflammatory_bowel_disease	CCNL2	ENSG00000221978	1385711	1399328	GRN_Neha
chr1:1307271-1308814	rs12103	1	1312114	Ulcerative_colitis	CCNL2	ENSG00000221978	1385711	1399328	GRN_Neha
chr1:1307271-1308814	rs12103	1	1312114	Inflammatory_bowel_disease	CPTP	ENSG00000224051	1324756	1328897	100kb window
chr1:1307271-1308814	rs12103	1	1312114	Ulcerative_colitis	CPTP	ENSG00000224051	1324756	1328897	100kb window
chr1:1307271-1308814	rs12103	1	1312114	Inflammatory_bowel_disease	CPTP	ENSG00000224051	1324756	1328897	E2G
chr1:1307271-1308814	rs12103	1	1312114	Ulcerative_colitis	CPTP	ENSG00000224051	1324756	1328897	E2G
chr1:1307271-1308814	rs12103	1	1312114	Inflammatory_bowel_disease	LINC01786	ENSG00000230415	1275223	1280420	100kb window
chr1:1307271-1308814	rs12103	1	1312114	Ulcerative_colitis	LINC01786	ENSG00000230415	1275223	1280420	100kb window
chr1:1307271-1308814	rs12103	1	1312114	Inflammatory_bowel_disease	MRPL20	ENSG00000242485	1401908	1407313	100kb window
chr1:1307271-1308814	rs12103	1	1312114	Ulcerative_colitis	MRPL20	ENSG00000242485	1401908	1407313	100kb window
chr1:1307271-1308814	rs12103	1	1312114	Inflammatory_bowel_disease	AL162741.1	ENSG00000260179	1249777	1251334	100kb window
chr1:1307271-1308814	rs12103	1	1312114	Ulcerative_colitis	AL162741.1	ENSG00000260179	1249777	1251334	100kb window
chr1:1307271-1308814	rs12142199	1	1313807	Inflammatory_bowel_disease	SDF4	ENSG00000078808	1216908	1232031	100kb window
chr1:1307271-1308814	rs12142199	1	1313807	Ulcerative_colitis	SDF4	ENSG00000078808	1216908	1232031	100kb window
chr1:1307271-1308814	rs12142199	1	1313807	Inflammatory_bowel_disease	DVL1	ENSG00000107404	1335276	1349350	100kb window
chr1:1307271-1308814	rs12142199	1	1313807	Ulcerative_colitis	DVL1	ENSG00000107404	1335276	1349350	100kb window
chr1:1307271-1308814	rs12142199	1	1313807	Inflammatory_bowel_disease	INTS11	ENSG00000127054	1311585	1324691	downstream
chr1:1307271-1308814	rs12142199	1	1313807	Ulcerative_colitis	INTS11	ENSG00000127054	1311585	1324691	downstream
chr1:1307271-1308814	rs12142199	1	1313807	Inflammatory_bowel_disease	INTS11	ENSG00000127054	1311585	1324691	100kb window
chr1:1307271-1308814	rs12142199	1	1313807	Ulcerative_colitis	INTS11	ENSG00000127054	1311585	1324691	100kb window
chr1:1307271-1308814	rs12142199	1	1313807	Inflammatory_bowel_disease	INTS11	ENSG00000127054	1311585	1324691	E2G
chr1:1307271-1308814	rs12142199	1	1313807	Ulcerative_colitis	INTS11	ENSG00000127054	1311585	1324691	E2G
chr1:1307271-1308814	rs12142199	1	1313807	Inflammatory_bowel_disease	ACAP3	ENSG00000131584	1292376	1309609	overlap
chr1:1307271-1308814	rs12142199	1	1313807	Ulcerative_colitis	ACAP3	ENSG00000131584	1292376	1309609	overlap
chr1:1307271-1308814	rs12142199	1	1313807	Inflammatory_bowel_disease	ACAP3	ENSG00000131584	1292376	1309609	100kb window
chr1:1307271-1308814	rs12142199	1	1313807	Ulcerative_colitis	ACAP3	ENSG00000131584	1292376	1309609	100kb window
chr1:1307271-1308814	rs12142199	1	1313807	Inflammatory_bowel_disease	ACAP3	ENSG00000131584	1292376	1309609	E2G
chr1:1307271-1308814	rs12142199	1	1313807	Ulcerative_colitis	ACAP3	ENSG00000131584	1292376	1309609	E2G
chr1:1307271-1308814	rs12142199	1	1313807	Inflammatory_bowel_disease	UBE2J2	ENSG00000160087	1253909	1273885	100kb window
chr1:1307271-1308814	rs12142199	1	1313807	Ulcerative_colitis	UBE2J2	ENSG00000160087	1253909	1273885	100kb window
chr1:1307271-1308814	rs12142199	1	1313807	Inflammatory_bowel_disease	SCNN1D	ENSG00000162572	1280436	1292029	upstream
chr1:1307271-1308814	rs12142199	1	1313807	Ulcerative_colitis	SCNN1D	ENSG00000162572	1280436	1292029	upstream
chr1:1307271-1308814	rs12142199	1	1313807	Inflammatory_bowel_disease	SCNN1D	ENSG00000162572	1280436	1292029	100kb window
chr1:1307271-1308814	rs12142199	1	1313807	Ulcerative_colitis	SCNN1D	ENSG00000162572	1280436	1292029	100kb window
chr1:1307271-1308814	rs12142199	1	1313807	Inflammatory_bowel_disease	TAS1R3	ENSG00000169962	1331314	1335306	100kb window
chr1:1307271-1308814	rs12142199	1	1313807	Ulcerative_colitis	TAS1R3	ENSG00000169962	1331314	1335306	100kb window
chr1:1307271-1308814	rs12142199	1	1313807	Inflammatory_bowel_disease	TAS1R3	ENSG00000169962	1331314	1335306	E2G
chr1:1307271-1308814	rs12142199	1	1313807	Ulcerative_colitis	TAS1R3	ENSG00000169962	1331314	1335306	E2G
chr1:1307271-1308814	rs12142199	1	1313807	Inflammatory_bowel_disease	PUSL1	ENSG00000169972	1308567	1311677	overlap
chr1:1307271-1308814	rs12142199	1	1313807	Ulcerative_colitis	PUSL1	ENSG00000169972	1308567	1311677	overlap
chr1:1307271-1308814	rs12142199	1	1313807	Inflammatory_bowel_disease	PUSL1	ENSG00000169972	1308567	1311677	100kb window
chr1:1307271-1308814	rs12142199	1	1313807	Ulcerative_colitis	PUSL1	ENSG00000169972	1308567	1311677	100kb window
chr1:1307271-1308814	rs12142199	1	1313807	Inflammatory_bowel_disease	PUSL1	ENSG00000169972	1308567	1311677	E2G
chr1:1307271-1308814	rs12142199	1	1313807	Ulcerative_colitis	PUSL1	ENSG00000169972	1308567	1311677	E2G
chr1:1307271-1308814	rs12142199	1	1313807	Inflammatory_bowel_disease	AURKAIP1	ENSG00000175756	1373730	1375495	100kb window
chr1:1307271-1308814	rs12142199	1	1313807	Ulcerative_colitis	AURKAIP1	ENSG00000175756	1373730	1375495	100kb window
chr1:1307271-1308814	rs12142199	1	1313807	Inflammatory_bowel_disease	B3GALT6	ENSG00000176022	1232226	1235041	100kb window
chr1:1307271-1308814	rs12142199	1	1313807	Ulcerative_colitis	B3GALT6	ENSG00000176022	1232226	1235041	100kb window
chr1:1307271-1308814	rs12142199	1	1313807	Inflammatory_bowel_disease	C1QTNF12	ENSG00000184163	1242446	1246722	100kb window
chr1:1307271-1308814	rs12142199	1	1313807	Ulcerative_colitis	C1QTNF12	ENSG00000184163	1242446	1246722	100kb window
chr1:1307271-1308814	rs12142199	1	1313807	Inflammatory_bowel_disease	TNFRSF4	ENSG00000186827	1211326	1214138	100kb window
chr1:1307271-1308814	rs12142199	1	1313807	Ulcerative_colitis	TNFRSF4	ENSG00000186827	1211326	1214138	100kb window
chr1:1307271-1308814	rs12142199	1	1313807	Inflammatory_bowel_disease	TNFRSF4	ENSG00000186827	1211326	1214138	GRN_Neha
chr1:1307271-1308814	rs12142199	1	1313807	Ulcerative_colitis	TNFRSF4	ENSG00000186827	1211326	1214138	GRN_Neha
chr1:1307271-1308814	rs12142199	1	1313807	Inflammatory_bowel_disease	CCNL2	ENSG00000221978	1385711	1399328	100kb window
chr1:1307271-1308814	rs12142199	1	1313807	Ulcerative_colitis	CCNL2	ENSG00000221978	1385711	1399328	100kb window
chr1:1307271-1308814	rs12142199	1	1313807	Inflammatory_bowel_disease	CCNL2	ENSG00000221978	1385711	1399328	GRN_Neha
chr1:1307271-1308814	rs12142199	1	1313807	Ulcerative_colitis	CCNL2	ENSG00000221978	1385711	1399328	GRN_Neha
chr1:1307271-1308814	rs12142199	1	1313807	Inflammatory_bowel_disease	CPTP	ENSG00000224051	1324756	1328897	100kb window
chr1:1307271-1308814	rs12142199	1	1313807	Ulcerative_colitis	CPTP	ENSG00000224051	1324756	1328897	100kb window
chr1:1307271-1308814	rs12142199	1	1313807	Inflammatory_bowel_disease	CPTP	ENSG00000224051	1324756	1328897	E2G
chr1:1307271-1308814	rs12142199	1	1313807	Ulcerative_colitis	CPTP	ENSG00000224051	1324756	1328897	E2G
chr1:1307271-1308814	rs12142199	1	1313807	Inflammatory_bowel_disease	LINC01786	ENSG00000230415	1275223	1280420	100kb window
chr1:1307271-1308814	rs12142199	1	1313807	Ulcerative_colitis	LINC01786	ENSG00000230415	1275223	1280420	100kb window
chr1:1307271-1308814	rs12142199	1	1313807	Inflammatory_bowel_disease	MRPL20	ENSG00000242485	1401908	1407313	100kb window
chr1:1307271-1308814	rs12142199	1	1313807	Ulcerative_colitis	MRPL20	ENSG00000242485	1401908	1407313	100kb window
chr1:1307271-1308814	rs12142199	1	1313807	Inflammatory_bowel_disease	AL162741.1	ENSG00000260179	1249777	1251334	100kb window
chr1:1307271-1308814	rs12142199	1	1313807	Ulcerative_colitis	AL162741.1	ENSG00000260179	1249777	1251334	100kb window
chr1:2545857-2547389	rs10797429	1	2543773	Ulcerative_colitis	MORN1	ENSG00000116151	2321253	2391707	E2G
chr1:2545857-2547389	rs10797429	1	2543773	Ulcerative_colitis	MMEL1	ENSG00000142606	2590639	2632990	100kb window
chr1:2545857-2547389	rs10797429	1	2543773	Ulcerative_colitis	MMEL1	ENSG00000142606	2590639	2632990	E2G
chr1:2545857-2547389	rs10797429	1	2543773	Ulcerative_colitis	PLCH2	ENSG00000149527	2425980	2505530	100kb window
chr1:2545857-2547389	rs10797429	1	2543773	Ulcerative_colitis	PLCH2	ENSG00000149527	2425980	2505530	E2G
chr1:2545857-2547389	rs10797429	1	2543773	Ulcerative_colitis	PRXL2B	ENSG00000157870	2586491	2591469	100kb window
chr1:2545857-2547389	rs10797429	1	2543773	Ulcerative_colitis	PRXL2B	ENSG00000157870	2586491	2591469	E2G
chr1:2545857-2547389	rs10797429	1	2543773	Ulcerative_colitis	TNFRSF14	ENSG00000157873	2555639	2565382	downstream
chr1:2545857-2547389	rs10797429	1	2543773	Ulcerative_colitis	TNFRSF14	ENSG00000157873	2555639	2565382	100kb window
chr1:2545857-2547389	rs10797429	1	2543773	Ulcerative_colitis	TNFRSF14	ENSG00000157873	2555639	2565382	E2G
chr1:2545857-2547389	rs10797429	1	2543773	Ulcerative_colitis	PANK4	ENSG00000157881	2508533	2526628	upstream
chr1:2545857-2547389	rs10797429	1	2543773	Ulcerative_colitis	PANK4	ENSG00000157881	2508533	2526628	100kb window
chr1:2545857-2547389	rs10797429	1	2543773	Ulcerative_colitis	PANK4	ENSG00000157881	2508533	2526628	E2G
chr1:2545857-2547389	rs10797429	1	2543773	Ulcerative_colitis	PEX10	ENSG00000157911	2403964	2413797	E2G
chr1:2545857-2547389	rs10797429	1	2543773	Ulcerative_colitis	SKI	ENSG00000157933	2228695	2310119	E2G
chr1:2545857-2547389	rs10797429	1	2543773	Ulcerative_colitis	FAAP20	ENSG00000162585	2184461	2212720	E2G
chr1:2545857-2547389	rs10797429	1	2543773	Ulcerative_colitis	TTC34	ENSG00000215912	2635976	2801717	100kb window
chr1:2545857-2547389	rs10797429	1	2543773	Ulcerative_colitis	AL139246.3	ENSG00000228037	2581560	2584533	100kb window
chr1:2545857-2547389	rs10797429	1	2543773	Ulcerative_colitis	AL139246.5	ENSG00000272449	2530064	2547460	overlap
chr1:2545857-2547389	rs10797429	1	2543773	Ulcerative_colitis	AL139246.5	ENSG00000272449	2530064	2547460	100kb window
chr1:2547634-2549054	rs10797429	1	2543773	Ulcerative_colitis	MORN1	ENSG00000116151	2321253	2391707	E2G
chr1:2547634-2549054	rs10797429	1	2543773	Ulcerative_colitis	MMEL1	ENSG00000142606	2590639	2632990	100kb window
chr1:2547634-2549054	rs10797429	1	2543773	Ulcerative_colitis	MMEL1	ENSG00000142606	2590639	2632990	E2G
chr1:2547634-2549054	rs10797429	1	2543773	Ulcerative_colitis	PLCH2	ENSG00000149527	2425980	2505530	100kb window
chr1:2547634-2549054	rs10797429	1	2543773	Ulcerative_colitis	PLCH2	ENSG00000149527	2425980	2505530	E2G
chr1:2547634-2549054	rs10797429	1	2543773	Ulcerative_colitis	PRXL2B	ENSG00000157870	2586491	2591469	100kb window
chr1:2547634-2549054	rs10797429	1	2543773	Ulcerative_colitis	PRXL2B	ENSG00000157870	2586491	2591469	E2G
chr1:2547634-2549054	rs10797429	1	2543773	Ulcerative_colitis	TNFRSF14	ENSG00000157873	2555639	2565382	downstream
chr1:2547634-2549054	rs10797429	1	2543773	Ulcerative_colitis	TNFRSF14	ENSG00000157873	2555639	2565382	100kb window
chr1:2547634-2549054	rs10797429	1	2543773	Ulcerative_colitis	TNFRSF14	ENSG00000157873	2555639	2565382	E2G
chr1:2547634-2549054	rs10797429	1	2543773	Ulcerative_colitis	PANK4	ENSG00000157881	2508533	2526628	100kb window
chr1:2547634-2549054	rs10797429	1	2543773	Ulcerative_colitis	PANK4	ENSG00000157881	2508533	2526628	E2G
chr1:2547634-2549054	rs10797429	1	2543773	Ulcerative_colitis	PEX10	ENSG00000157911	2403964	2413797	E2G
chr1:2547634-2549054	rs10797429	1	2543773	Ulcerative_colitis	SKI	ENSG00000157933	2228695	2310119	E2G
chr1:2547634-2549054	rs10797429	1	2543773	Ulcerative_colitis	FAAP20	ENSG00000162585	2184461	2212720	E2G
chr1:2547634-2549054	rs10797429	1	2543773	Ulcerative_colitis	TTC34	ENSG00000215912	2635976	2801717	100kb window
chr1:2547634-2549054	rs10797429	1	2543773	Ulcerative_colitis	AL139246.3	ENSG00000228037	2581560	2584533	100kb window
chr1:2547634-2549054	rs10797429	1	2543773	Ulcerative_colitis	AL139246.5	ENSG00000272449	2530064	2547460	upstream
chr1:2547634-2549054	rs10797429	1	2543773	Ulcerative_colitis	AL139246.5	ENSG00000272449	2530064	2547460	100kb window
chr1:2545857-2547389	rs12097268	1	2545919	Ulcerative_colitis	MORN1	ENSG00000116151	2321253	2391707	E2G
chr1:2545857-2547389	rs12097268	1	2545919	Ulcerative_colitis	MMEL1	ENSG00000142606	2590639	2632990	100kb window
chr1:2545857-2547389	rs12097268	1	2545919	Ulcerative_colitis	MMEL1	ENSG00000142606	2590639	2632990	E2G
chr1:2545857-2547389	rs12097268	1	2545919	Ulcerative_colitis	PLCH2	ENSG00000149527	2425980	2505530	100kb window
chr1:2545857-2547389	rs12097268	1	2545919	Ulcerative_colitis	PLCH2	ENSG00000149527	2425980	2505530	E2G
chr1:2545857-2547389	rs12097268	1	2545919	Ulcerative_colitis	PRXL2B	ENSG00000157870	2586491	2591469	100kb window
chr1:2545857-2547389	rs12097268	1	2545919	Ulcerative_colitis	PRXL2B	ENSG00000157870	2586491	2591469	E2G
chr1:2545857-2547389	rs12097268	1	2545919	Ulcerative_colitis	TNFRSF14	ENSG00000157873	2555639	2565382	downstream
chr1:2545857-2547389	rs12097268	1	2545919	Ulcerative_colitis	TNFRSF14	ENSG00000157873	2555639	2565382	100kb window
chr1:2545857-2547389	rs12097268	1	2545919	Ulcerative_colitis	TNFRSF14	ENSG00000157873	2555639	2565382	E2G
chr1:2545857-2547389	rs12097268	1	2545919	Ulcerative_colitis	PANK4	ENSG00000157881	2508533	2526628	upstream
chr1:2545857-2547389	rs12097268	1	2545919	Ulcerative_colitis	PANK4	ENSG00000157881	2508533	2526628	100kb window
chr1:2545857-2547389	rs12097268	1	2545919	Ulcerative_colitis	PANK4	ENSG00000157881	2508533	2526628	E2G
chr1:2545857-2547389	rs12097268	1	2545919	Ulcerative_colitis	PEX10	ENSG00000157911	2403964	2413797	E2G
chr1:2545857-2547389	rs12097268	1	2545919	Ulcerative_colitis	SKI	ENSG00000157933	2228695	2310119	E2G
chr1:2545857-2547389	rs12097268	1	2545919	Ulcerative_colitis	FAAP20	ENSG00000162585	2184461	2212720	E2G
chr1:2545857-2547389	rs12097268	1	2545919	Ulcerative_colitis	TTC34	ENSG00000215912	2635976	2801717	100kb window
chr1:2545857-2547389	rs12097268	1	2545919	Ulcerative_colitis	AL139246.3	ENSG00000228037	2581560	2584533	100kb window
chr1:2545857-2547389	rs12097268	1	2545919	Ulcerative_colitis	AL139246.5	ENSG00000272449	2530064	2547460	overlap
chr1:2545857-2547389	rs12097268	1	2545919	Ulcerative_colitis	AL139246.5	ENSG00000272449	2530064	2547460	100kb window
chr1:2547634-2549054	rs12097268	1	2545919	Ulcerative_colitis	MORN1	ENSG00000116151	2321253	2391707	E2G
chr1:2547634-2549054	rs12097268	1	2545919	Ulcerative_colitis	MMEL1	ENSG00000142606	2590639	2632990	100kb window
chr1:2547634-2549054	rs12097268	1	2545919	Ulcerative_colitis	MMEL1	ENSG00000142606	2590639	2632990	E2G
chr1:2547634-2549054	rs12097268	1	2545919	Ulcerative_colitis	PLCH2	ENSG00000149527	2425980	2505530	100kb window
chr1:2547634-2549054	rs12097268	1	2545919	Ulcerative_colitis	PLCH2	ENSG00000149527	2425980	2505530	E2G
chr1:2547634-2549054	rs12097268	1	2545919	Ulcerative_colitis	PRXL2B	ENSG00000157870	2586491	2591469	100kb window
chr1:2547634-2549054	rs12097268	1	2545919	Ulcerative_colitis	PRXL2B	ENSG00000157870	2586491	2591469	E2G
chr1:2547634-2549054	rs12097268	1	2545919	Ulcerative_colitis	TNFRSF14	ENSG00000157873	2555639	2565382	downstream
chr1:2547634-2549054	rs12097268	1	2545919	Ulcerative_colitis	TNFRSF14	ENSG00000157873	2555639	2565382	100kb window
chr1:2547634-2549054	rs12097268	1	2545919	Ulcerative_colitis	TNFRSF14	ENSG00000157873	2555639	2565382	E2G
chr1:2547634-2549054	rs12097268	1	2545919	Ulcerative_colitis	PANK4	ENSG00000157881	2508533	2526628	100kb window
chr1:2547634-2549054	rs12097268	1	2545919	Ulcerative_colitis	PANK4	ENSG00000157881	2508533	2526628	E2G
chr1:2547634-2549054	rs12097268	1	2545919	Ulcerative_colitis	PEX10	ENSG00000157911	2403964	2413797	E2G
chr1:2547634-2549054	rs12097268	1	2545919	Ulcerative_colitis	SKI	ENSG00000157933	2228695	2310119	E2G
chr1:2547634-2549054	rs12097268	1	2545919	Ulcerative_colitis	FAAP20	ENSG00000162585	2184461	2212720	E2G
chr1:2547634-2549054	rs12097268	1	2545919	Ulcerative_colitis	TTC34	ENSG00000215912	2635976	2801717	100kb window
chr1:2547634-2549054	rs12097268	1	2545919	Ulcerative_colitis	AL139246.3	ENSG00000228037	2581560	2584533	100kb window
chr1:2547634-2549054	rs12097268	1	2545919	Ulcerative_colitis	AL139246.5	ENSG00000272449	2530064	2547460	upstream
chr1:2547634-2549054	rs12097268	1	2545919	Ulcerative_colitis	AL139246.5	ENSG00000272449	2530064	2547460	100kb window
chr1:2545857-2547389	rs2477678	1	2547072	Ulcerative_colitis	MORN1	ENSG00000116151	2321253	2391707	E2G
chr1:2545857-2547389	rs2477678	1	2547072	Ulcerative_colitis	MMEL1	ENSG00000142606	2590639	2632990	100kb window
chr1:2545857-2547389	rs2477678	1	2547072	Ulcerative_colitis	MMEL1	ENSG00000142606	2590639	2632990	E2G
chr1:2545857-2547389	rs2477678	1	2547072	Ulcerative_colitis	PLCH2	ENSG00000149527	2425980	2505530	100kb window
chr1:2545857-2547389	rs2477678	1	2547072	Ulcerative_colitis	PLCH2	ENSG00000149527	2425980	2505530	E2G
chr1:2545857-2547389	rs2477678	1	2547072	Ulcerative_colitis	PRXL2B	ENSG00000157870	2586491	2591469	100kb window
chr1:2545857-2547389	rs2477678	1	2547072	Ulcerative_colitis	PRXL2B	ENSG00000157870	2586491	2591469	E2G
chr1:2545857-2547389	rs2477678	1	2547072	Ulcerative_colitis	TNFRSF14	ENSG00000157873	2555639	2565382	downstream
chr1:2545857-2547389	rs2477678	1	2547072	Ulcerative_colitis	TNFRSF14	ENSG00000157873	2555639	2565382	100kb window
chr1:2545857-2547389	rs2477678	1	2547072	Ulcerative_colitis	TNFRSF14	ENSG00000157873	2555639	2565382	E2G
chr1:2545857-2547389	rs2477678	1	2547072	Ulcerative_colitis	PANK4	ENSG00000157881	2508533	2526628	upstream
chr1:2545857-2547389	rs2477678	1	2547072	Ulcerative_colitis	PANK4	ENSG00000157881	2508533	2526628	100kb window
chr1:2545857-2547389	rs2477678	1	2547072	Ulcerative_colitis	PANK4	ENSG00000157881	2508533	2526628	E2G
chr1:2545857-2547389	rs2477678	1	2547072	Ulcerative_colitis	PEX10	ENSG00000157911	2403964	2413797	E2G
chr1:2545857-2547389	rs2477678	1	2547072	Ulcerative_colitis	SKI	ENSG00000157933	2228695	2310119	E2G
chr1:2545857-2547389	rs2477678	1	2547072	Ulcerative_colitis	FAAP20	ENSG00000162585	2184461	2212720	E2G
chr1:2545857-2547389	rs2477678	1	2547072	Ulcerative_colitis	TTC34	ENSG00000215912	2635976	2801717	100kb window
chr1:2545857-2547389	rs2477678	1	2547072	Ulcerative_colitis	AL139246.3	ENSG00000228037	2581560	2584533	100kb window
chr1:2545857-2547389	rs2477678	1	2547072	Ulcerative_colitis	AL139246.5	ENSG00000272449	2530064	2547460	overlap
chr1:2545857-2547389	rs2477678	1	2547072	Ulcerative_colitis	AL139246.5	ENSG00000272449	2530064	2547460	100kb window
chr1:2547634-2549054	rs2477678	1	2547072	Ulcerative_colitis	MORN1	ENSG00000116151	2321253	2391707	E2G
chr1:2547634-2549054	rs2477678	1	2547072	Ulcerative_colitis	MMEL1	ENSG00000142606	2590639	2632990	100kb window
chr1:2547634-2549054	rs2477678	1	2547072	Ulcerative_colitis	MMEL1	ENSG00000142606	2590639	2632990	E2G
chr1:2547634-2549054	rs2477678	1	2547072	Ulcerative_colitis	PLCH2	ENSG00000149527	2425980	2505530	100kb window
chr1:2547634-2549054	rs2477678	1	2547072	Ulcerative_colitis	PLCH2	ENSG00000149527	2425980	2505530	E2G
chr1:2547634-2549054	rs2477678	1	2547072	Ulcerative_colitis	PRXL2B	ENSG00000157870	2586491	2591469	100kb window
chr1:2547634-2549054	rs2477678	1	2547072	Ulcerative_colitis	PRXL2B	ENSG00000157870	2586491	2591469	E2G
chr1:2547634-2549054	rs2477678	1	2547072	Ulcerative_colitis	TNFRSF14	ENSG00000157873	2555639	2565382	downstream
chr1:2547634-2549054	rs2477678	1	2547072	Ulcerative_colitis	TNFRSF14	ENSG00000157873	2555639	2565382	100kb window
chr1:2547634-2549054	rs2477678	1	2547072	Ulcerative_colitis	TNFRSF14	ENSG00000157873	2555639	2565382	E2G
chr1:2547634-2549054	rs2477678	1	2547072	Ulcerative_colitis	PANK4	ENSG00000157881	2508533	2526628	100kb window
chr1:2547634-2549054	rs2477678	1	2547072	Ulcerative_colitis	PANK4	ENSG00000157881	2508533	2526628	E2G
chr1:2547634-2549054	rs2477678	1	2547072	Ulcerative_colitis	PEX10	ENSG00000157911	2403964	2413797	E2G
chr1:2547634-2549054	rs2477678	1	2547072	Ulcerative_colitis	SKI	ENSG00000157933	2228695	2310119	E2G
chr1:2547634-2549054	rs2477678	1	2547072	Ulcerative_colitis	FAAP20	ENSG00000162585	2184461	2212720	E2G
chr1:2547634-2549054	rs2477678	1	2547072	Ulcerative_colitis	TTC34	ENSG00000215912	2635976	2801717	100kb window
chr1:2547634-2549054	rs2477678	1	2547072	Ulcerative_colitis	AL139246.3	ENSG00000228037	2581560	2584533	100kb window
chr1:2547634-2549054	rs2477678	1	2547072	Ulcerative_colitis	AL139246.5	ENSG00000272449	2530064	2547460	upstream
chr1:2547634-2549054	rs2477678	1	2547072	Ulcerative_colitis	AL139246.5	ENSG00000272449	2530064	2547460	100kb window
chr1:2545857-2547389	rs1974044	1	2548544	Ulcerative_colitis	MORN1	ENSG00000116151	2321253	2391707	E2G
chr1:2545857-2547389	rs1974044	1	2548544	Ulcerative_colitis	MMEL1	ENSG00000142606	2590639	2632990	100kb window
chr1:2545857-2547389	rs1974044	1	2548544	Ulcerative_colitis	MMEL1	ENSG00000142606	2590639	2632990	E2G
chr1:2545857-2547389	rs1974044	1	2548544	Ulcerative_colitis	PLCH2	ENSG00000149527	2425980	2505530	100kb window
chr1:2545857-2547389	rs1974044	1	2548544	Ulcerative_colitis	PLCH2	ENSG00000149527	2425980	2505530	E2G
chr1:2545857-2547389	rs1974044	1	2548544	Ulcerative_colitis	PRXL2B	ENSG00000157870	2586491	2591469	100kb window
chr1:2545857-2547389	rs1974044	1	2548544	Ulcerative_colitis	PRXL2B	ENSG00000157870	2586491	2591469	E2G
chr1:2545857-2547389	rs1974044	1	2548544	Ulcerative_colitis	TNFRSF14	ENSG00000157873	2555639	2565382	downstream
chr1:2545857-2547389	rs1974044	1	2548544	Ulcerative_colitis	TNFRSF14	ENSG00000157873	2555639	2565382	100kb window
chr1:2545857-2547389	rs1974044	1	2548544	Ulcerative_colitis	TNFRSF14	ENSG00000157873	2555639	2565382	E2G
chr1:2545857-2547389	rs1974044	1	2548544	Ulcerative_colitis	PANK4	ENSG00000157881	2508533	2526628	upstream
chr1:2545857-2547389	rs1974044	1	2548544	Ulcerative_colitis	PANK4	ENSG00000157881	2508533	2526628	100kb window
chr1:2545857-2547389	rs1974044	1	2548544	Ulcerative_colitis	PANK4	ENSG00000157881	2508533	2526628	E2G
chr1:2545857-2547389	rs1974044	1	2548544	Ulcerative_colitis	PEX10	ENSG00000157911	2403964	2413797	E2G
chr1:2545857-2547389	rs1974044	1	2548544	Ulcerative_colitis	SKI	ENSG00000157933	2228695	2310119	E2G
chr1:2545857-2547389	rs1974044	1	2548544	Ulcerative_colitis	FAAP20	ENSG00000162585	2184461	2212720	E2G
chr1:2545857-2547389	rs1974044	1	2548544	Ulcerative_colitis	TTC34	ENSG00000215912	2635976	2801717	100kb window
chr1:2545857-2547389	rs1974044	1	2548544	Ulcerative_colitis	AL139246.3	ENSG00000228037	2581560	2584533	100kb window
chr1:2545857-2547389	rs1974044	1	2548544	Ulcerative_colitis	AL139246.5	ENSG00000272449	2530064	2547460	overlap
chr1:2545857-2547389	rs1974044	1	2548544	Ulcerative_colitis	AL139246.5	ENSG00000272449	2530064	2547460	100kb window
chr1:2547634-2549054	rs1974044	1	2548544	Ulcerative_colitis	MORN1	ENSG00000116151	2321253	2391707	E2G
chr1:2547634-2549054	rs1974044	1	2548544	Ulcerative_colitis	MMEL1	ENSG00000142606	2590639	2632990	100kb window
chr1:2547634-2549054	rs1974044	1	2548544	Ulcerative_colitis	MMEL1	ENSG00000142606	2590639	2632990	E2G
chr1:2547634-2549054	rs1974044	1	2548544	Ulcerative_colitis	PLCH2	ENSG00000149527	2425980	2505530	100kb window
chr1:2547634-2549054	rs1974044	1	2548544	Ulcerative_colitis	PLCH2	ENSG00000149527	2425980	2505530	E2G
chr1:2547634-2549054	rs1974044	1	2548544	Ulcerative_colitis	PRXL2B	ENSG00000157870	2586491	2591469	100kb window
chr1:2547634-2549054	rs1974044	1	2548544	Ulcerative_colitis	PRXL2B	ENSG00000157870	2586491	2591469	E2G
chr1:2547634-2549054	rs1974044	1	2548544	Ulcerative_colitis	TNFRSF14	ENSG00000157873	2555639	2565382	downstream
chr1:2547634-2549054	rs1974044	1	2548544	Ulcerative_colitis	TNFRSF14	ENSG00000157873	2555639	2565382	100kb window
chr1:2547634-2549054	rs1974044	1	2548544	Ulcerative_colitis	TNFRSF14	ENSG00000157873	2555639	2565382	E2G
chr1:2547634-2549054	rs1974044	1	2548544	Ulcerative_colitis	PANK4	ENSG00000157881	2508533	2526628	100kb window
chr1:2547634-2549054	rs1974044	1	2548544	Ulcerative_colitis	PANK4	ENSG00000157881	2508533	2526628	E2G
chr1:2547634-2549054	rs1974044	1	2548544	Ulcerative_colitis	PEX10	ENSG00000157911	2403964	2413797	E2G
chr1:2547634-2549054	rs1974044	1	2548544	Ulcerative_colitis	SKI	ENSG00000157933	2228695	2310119	E2G
chr1:2547634-2549054	rs1974044	1	2548544	Ulcerative_colitis	FAAP20	ENSG00000162585	2184461	2212720	E2G
chr1:2547634-2549054	rs1974044	1	2548544	Ulcerative_colitis	TTC34	ENSG00000215912	2635976	2801717	100kb window
chr1:2547634-2549054	rs1974044	1	2548544	Ulcerative_colitis	AL139246.3	ENSG00000228037	2581560	2584533	100kb window
chr1:2547634-2549054	rs1974044	1	2548544	Ulcerative_colitis	AL139246.5	ENSG00000272449	2530064	2547460	upstream
chr1:2547634-2549054	rs1974044	1	2548544	Ulcerative_colitis	AL139246.5	ENSG00000272449	2530064	2547460	100kb window
chr1:2545857-2547389	rs2147905	1	2551482	Ulcerative_colitis	MORN1	ENSG00000116151	2321253	2391707	E2G
chr1:2545857-2547389	rs2147905	1	2551482	Ulcerative_colitis	MMEL1	ENSG00000142606	2590639	2632990	100kb window
chr1:2545857-2547389	rs2147905	1	2551482	Ulcerative_colitis	MMEL1	ENSG00000142606	2590639	2632990	E2G
chr1:2545857-2547389	rs2147905	1	2551482	Ulcerative_colitis	PLCH2	ENSG00000149527	2425980	2505530	100kb window
chr1:2545857-2547389	rs2147905	1	2551482	Ulcerative_colitis	PLCH2	ENSG00000149527	2425980	2505530	E2G
chr1:2545857-2547389	rs2147905	1	2551482	Ulcerative_colitis	PRXL2B	ENSG00000157870	2586491	2591469	100kb window
chr1:2545857-2547389	rs2147905	1	2551482	Ulcerative_colitis	PRXL2B	ENSG00000157870	2586491	2591469	E2G
chr1:2545857-2547389	rs2147905	1	2551482	Ulcerative_colitis	TNFRSF14	ENSG00000157873	2555639	2565382	downstream
chr1:2545857-2547389	rs2147905	1	2551482	Ulcerative_colitis	TNFRSF14	ENSG00000157873	2555639	2565382	100kb window
chr1:2545857-2547389	rs2147905	1	2551482	Ulcerative_colitis	TNFRSF14	ENSG00000157873	2555639	2565382	E2G
chr1:2545857-2547389	rs2147905	1	2551482	Ulcerative_colitis	PANK4	ENSG00000157881	2508533	2526628	upstream
chr1:2545857-2547389	rs2147905	1	2551482	Ulcerative_colitis	PANK4	ENSG00000157881	2508533	2526628	100kb window
chr1:2545857-2547389	rs2147905	1	2551482	Ulcerative_colitis	PANK4	ENSG00000157881	2508533	2526628	E2G
chr1:2545857-2547389	rs2147905	1	2551482	Ulcerative_colitis	PEX10	ENSG00000157911	2403964	2413797	E2G
chr1:2545857-2547389	rs2147905	1	2551482	Ulcerative_colitis	SKI	ENSG00000157933	2228695	2310119	E2G
chr1:2545857-2547389	rs2147905	1	2551482	Ulcerative_colitis	FAAP20	ENSG00000162585	2184461	2212720	E2G
chr1:2545857-2547389	rs2147905	1	2551482	Ulcerative_colitis	TTC34	ENSG00000215912	2635976	2801717	100kb window
chr1:2545857-2547389	rs2147905	1	2551482	Ulcerative_colitis	AL139246.3	ENSG00000228037	2581560	2584533	100kb window
chr1:2545857-2547389	rs2147905	1	2551482	Ulcerative_colitis	AL139246.5	ENSG00000272449	2530064	2547460	overlap
chr1:2545857-2547389	rs2147905	1	2551482	Ulcerative_colitis	AL139246.5	ENSG00000272449	2530064	2547460	100kb window
chr1:2547634-2549054	rs2147905	1	2551482	Ulcerative_colitis	MORN1	ENSG00000116151	2321253	2391707	E2G
chr1:2547634-2549054	rs2147905	1	2551482	Ulcerative_colitis	MMEL1	ENSG00000142606	2590639	2632990	100kb window
chr1:2547634-2549054	rs2147905	1	2551482	Ulcerative_colitis	MMEL1	ENSG00000142606	2590639	2632990	E2G
chr1:2547634-2549054	rs2147905	1	2551482	Ulcerative_colitis	PLCH2	ENSG00000149527	2425980	2505530	100kb window
chr1:2547634-2549054	rs2147905	1	2551482	Ulcerative_colitis	PLCH2	ENSG00000149527	2425980	2505530	E2G
chr1:2547634-2549054	rs2147905	1	2551482	Ulcerative_colitis	PRXL2B	ENSG00000157870	2586491	2591469	100kb window
chr1:2547634-2549054	rs2147905	1	2551482	Ulcerative_colitis	PRXL2B	ENSG00000157870	2586491	2591469	E2G
chr1:2547634-2549054	rs2147905	1	2551482	Ulcerative_colitis	TNFRSF14	ENSG00000157873	2555639	2565382	downstream
chr1:2547634-2549054	rs2147905	1	2551482	Ulcerative_colitis	TNFRSF14	ENSG00000157873	2555639	2565382	100kb window
chr1:2547634-2549054	rs2147905	1	2551482	Ulcerative_colitis	TNFRSF14	ENSG00000157873	2555639	2565382	E2G
chr1:2547634-2549054	rs2147905	1	2551482	Ulcerative_colitis	PANK4	ENSG00000157881	2508533	2526628	100kb window
chr1:2547634-2549054	rs2147905	1	2551482	Ulcerative_colitis	PANK4	ENSG00000157881	2508533	2526628	E2G
chr1:2547634-2549054	rs2147905	1	2551482	Ulcerative_colitis	PEX10	ENSG00000157911	2403964	2413797	E2G
chr1:2547634-2549054	rs2147905	1	2551482	Ulcerative_colitis	SKI	ENSG00000157933	2228695	2310119	E2G
chr1:2547634-2549054	rs2147905	1	2551482	Ulcerative_colitis	FAAP20	ENSG00000162585	2184461	2212720	E2G
chr1:2547634-2549054	rs2147905	1	2551482	Ulcerative_colitis	TTC34	ENSG00000215912	2635976	2801717	100kb window
chr1:2547634-2549054	rs2147905	1	2551482	Ulcerative_colitis	AL139246.3	ENSG00000228037	2581560	2584533	100kb window
chr1:2547634-2549054	rs2147905	1	2551482	Ulcerative_colitis	AL139246.5	ENSG00000272449	2530064	2547460	upstream
chr1:2547634-2549054	rs2147905	1	2551482	Ulcerative_colitis	AL139246.5	ENSG00000272449	2530064	2547460	100kb window
chr1:2545857-2547389	rs3748825	1	2551831	Ulcerative_colitis	MORN1	ENSG00000116151	2321253	2391707	E2G
chr1:2545857-2547389	rs3748825	1	2551831	Ulcerative_colitis	MMEL1	ENSG00000142606	2590639	2632990	100kb window
chr1:2545857-2547389	rs3748825	1	2551831	Ulcerative_colitis	MMEL1	ENSG00000142606	2590639	2632990	E2G
chr1:2545857-2547389	rs3748825	1	2551831	Ulcerative_colitis	PLCH2	ENSG00000149527	2425980	2505530	100kb window
chr1:2545857-2547389	rs3748825	1	2551831	Ulcerative_colitis	PLCH2	ENSG00000149527	2425980	2505530	E2G
chr1:2545857-2547389	rs3748825	1	2551831	Ulcerative_colitis	PRXL2B	ENSG00000157870	2586491	2591469	100kb window
chr1:2545857-2547389	rs3748825	1	2551831	Ulcerative_colitis	PRXL2B	ENSG00000157870	2586491	2591469	E2G
chr1:2545857-2547389	rs3748825	1	2551831	Ulcerative_colitis	TNFRSF14	ENSG00000157873	2555639	2565382	downstream
chr1:2545857-2547389	rs3748825	1	2551831	Ulcerative_colitis	TNFRSF14	ENSG00000157873	2555639	2565382	100kb window
chr1:2545857-2547389	rs3748825	1	2551831	Ulcerative_colitis	TNFRSF14	ENSG00000157873	2555639	2565382	E2G
chr1:2545857-2547389	rs3748825	1	2551831	Ulcerative_colitis	PANK4	ENSG00000157881	2508533	2526628	upstream
chr1:2545857-2547389	rs3748825	1	2551831	Ulcerative_colitis	PANK4	ENSG00000157881	2508533	2526628	100kb window
chr1:2545857-2547389	rs3748825	1	2551831	Ulcerative_colitis	PANK4	ENSG00000157881	2508533	2526628	E2G
chr1:2545857-2547389	rs3748825	1	2551831	Ulcerative_colitis	PEX10	ENSG00000157911	2403964	2413797	E2G
chr1:2545857-2547389	rs3748825	1	2551831	Ulcerative_colitis	SKI	ENSG00000157933	2228695	2310119	E2G
chr1:2545857-2547389	rs3748825	1	2551831	Ulcerative_colitis	FAAP20	ENSG00000162585	2184461	2212720	E2G
chr1:2545857-2547389	rs3748825	1	2551831	Ulcerative_colitis	TTC34	ENSG00000215912	2635976	2801717	100kb window
chr1:2545857-2547389	rs3748825	1	2551831	Ulcerative_colitis	AL139246.3	ENSG00000228037	2581560	2584533	100kb window
chr1:2545857-2547389	rs3748825	1	2551831	Ulcerative_colitis	AL139246.5	ENSG00000272449	2530064	2547460	overlap
chr1:2545857-2547389	rs3748825	1	2551831	Ulcerative_colitis	AL139246.5	ENSG00000272449	2530064	2547460	100kb window
chr1:2547634-2549054	rs3748825	1	2551831	Ulcerative_colitis	MORN1	ENSG00000116151	2321253	2391707	E2G
chr1:2547634-2549054	rs3748825	1	2551831	Ulcerative_colitis	MMEL1	ENSG00000142606	2590639	2632990	100kb window
chr1:2547634-2549054	rs3748825	1	2551831	Ulcerative_colitis	MMEL1	ENSG00000142606	2590639	2632990	E2G
chr1:2547634-2549054	rs3748825	1	2551831	Ulcerative_colitis	PLCH2	ENSG00000149527	2425980	2505530	100kb window
chr1:2547634-2549054	rs3748825	1	2551831	Ulcerative_colitis	PLCH2	ENSG00000149527	2425980	2505530	E2G
chr1:2547634-2549054	rs3748825	1	2551831	Ulcerative_colitis	PRXL2B	ENSG00000157870	2586491	2591469	100kb window
chr1:2547634-2549054	rs3748825	1	2551831	Ulcerative_colitis	PRXL2B	ENSG00000157870	2586491	2591469	E2G
chr1:2547634-2549054	rs3748825	1	2551831	Ulcerative_colitis	TNFRSF14	ENSG00000157873	2555639	2565382	downstream
chr1:2547634-2549054	rs3748825	1	2551831	Ulcerative_colitis	TNFRSF14	ENSG00000157873	2555639	2565382	100kb window
chr1:2547634-2549054	rs3748825	1	2551831	Ulcerative_colitis	TNFRSF14	ENSG00000157873	2555639	2565382	E2G
chr1:2547634-2549054	rs3748825	1	2551831	Ulcerative_colitis	PANK4	ENSG00000157881	2508533	2526628	100kb window
chr1:2547634-2549054	rs3748825	1	2551831	Ulcerative_colitis	PANK4	ENSG00000157881	2508533	2526628	E2G
chr1:2547634-2549054	rs3748825	1	2551831	Ulcerative_colitis	PEX10	ENSG00000157911	2403964	2413797	E2G
chr1:2547634-2549054	rs3748825	1	2551831	Ulcerative_colitis	SKI	ENSG00000157933	2228695	2310119	E2G
chr1:2547634-2549054	rs3748825	1	2551831	Ulcerative_colitis	FAAP20	ENSG00000162585	2184461	2212720	E2G
chr1:2547634-2549054	rs3748825	1	2551831	Ulcerative_colitis	TTC34	ENSG00000215912	2635976	2801717	100kb window
chr1:2547634-2549054	rs3748825	1	2551831	Ulcerative_colitis	AL139246.3	ENSG00000228037	2581560	2584533	100kb window
chr1:2547634-2549054	rs3748825	1	2551831	Ulcerative_colitis	AL139246.5	ENSG00000272449	2530064	2547460	upstream
chr1:2547634-2549054	rs3748825	1	2551831	Ulcerative_colitis	AL139246.5	ENSG00000272449	2530064	2547460	100kb window
chr1:2545857-2547389	rs2985858	1	2551859	Ulcerative_colitis	MORN1	ENSG00000116151	2321253	2391707	E2G
chr1:2545857-2547389	rs2985858	1	2551859	Ulcerative_colitis	MMEL1	ENSG00000142606	2590639	2632990	100kb window
chr1:2545857-2547389	rs2985858	1	2551859	Ulcerative_colitis	MMEL1	ENSG00000142606	2590639	2632990	E2G
chr1:2545857-2547389	rs2985858	1	2551859	Ulcerative_colitis	PLCH2	ENSG00000149527	2425980	2505530	100kb window
chr1:2545857-2547389	rs2985858	1	2551859	Ulcerative_colitis	PLCH2	ENSG00000149527	2425980	2505530	E2G
chr1:2545857-2547389	rs2985858	1	2551859	Ulcerative_colitis	PRXL2B	ENSG00000157870	2586491	2591469	100kb window
chr1:2545857-2547389	rs2985858	1	2551859	Ulcerative_colitis	PRXL2B	ENSG00000157870	2586491	2591469	E2G
chr1:2545857-2547389	rs2985858	1	2551859	Ulcerative_colitis	TNFRSF14	ENSG00000157873	2555639	2565382	downstream
chr1:2545857-2547389	rs2985858	1	2551859	Ulcerative_colitis	TNFRSF14	ENSG00000157873	2555639	2565382	100kb window
chr1:2545857-2547389	rs2985858	1	2551859	Ulcerative_colitis	TNFRSF14	ENSG00000157873	2555639	2565382	E2G
chr1:2545857-2547389	rs2985858	1	2551859	Ulcerative_colitis	PANK4	ENSG00000157881	2508533	2526628	upstream
chr1:2545857-2547389	rs2985858	1	2551859	Ulcerative_colitis	PANK4	ENSG00000157881	2508533	2526628	100kb window
chr1:2545857-2547389	rs2985858	1	2551859	Ulcerative_colitis	PANK4	ENSG00000157881	2508533	2526628	E2G
chr1:2545857-2547389	rs2985858	1	2551859	Ulcerative_colitis	PEX10	ENSG00000157911	2403964	2413797	E2G
chr1:2545857-2547389	rs2985858	1	2551859	Ulcerative_colitis	SKI	ENSG00000157933	2228695	2310119	E2G
chr1:2545857-2547389	rs2985858	1	2551859	Ulcerative_colitis	FAAP20	ENSG00000162585	2184461	2212720	E2G
chr1:2545857-2547389	rs2985858	1	2551859	Ulcerative_colitis	TTC34	ENSG00000215912	2635976	2801717	100kb window
chr1:2545857-2547389	rs2985858	1	2551859	Ulcerative_colitis	AL139246.3	ENSG00000228037	2581560	2584533	100kb window
chr1:2545857-2547389	rs2985858	1	2551859	Ulcerative_colitis	AL139246.5	ENSG00000272449	2530064	2547460	overlap
chr1:2545857-2547389	rs2985858	1	2551859	Ulcerative_colitis	AL139246.5	ENSG00000272449	2530064	2547460	100kb window
chr1:2547634-2549054	rs2985858	1	2551859	Ulcerative_colitis	MORN1	ENSG00000116151	2321253	2391707	E2G
chr1:2547634-2549054	rs2985858	1	2551859	Ulcerative_colitis	MMEL1	ENSG00000142606	2590639	2632990	100kb window
chr1:2547634-2549054	rs2985858	1	2551859	Ulcerative_colitis	MMEL1	ENSG00000142606	2590639	2632990	E2G
chr1:2547634-2549054	rs2985858	1	2551859	Ulcerative_colitis	PLCH2	ENSG00000149527	2425980	2505530	100kb window
chr1:2547634-2549054	rs2985858	1	2551859	Ulcerative_colitis	PLCH2	ENSG00000149527	2425980	2505530	E2G
chr1:2547634-2549054	rs2985858	1	2551859	Ulcerative_colitis	PRXL2B	ENSG00000157870	2586491	2591469	100kb window
chr1:2547634-2549054	rs2985858	1	2551859	Ulcerative_colitis	PRXL2B	ENSG00000157870	2586491	2591469	E2G
chr1:2547634-2549054	rs2985858	1	2551859	Ulcerative_colitis	TNFRSF14	ENSG00000157873	2555639	2565382	downstream
chr1:2547634-2549054	rs2985858	1	2551859	Ulcerative_colitis	TNFRSF14	ENSG00000157873	2555639	2565382	100kb window
chr1:2547634-2549054	rs2985858	1	2551859	Ulcerative_colitis	TNFRSF14	ENSG00000157873	2555639	2565382	E2G
chr1:2547634-2549054	rs2985858	1	2551859	Ulcerative_colitis	PANK4	ENSG00000157881	2508533	2526628	100kb window
chr1:2547634-2549054	rs2985858	1	2551859	Ulcerative_colitis	PANK4	ENSG00000157881	2508533	2526628	E2G
chr1:2547634-2549054	rs2985858	1	2551859	Ulcerative_colitis	PEX10	ENSG00000157911	2403964	2413797	E2G
chr1:2547634-2549054	rs2985858	1	2551859	Ulcerative_colitis	SKI	ENSG00000157933	2228695	2310119	E2G
chr1:2547634-2549054	rs2985858	1	2551859	Ulcerative_colitis	FAAP20	ENSG00000162585	2184461	2212720	E2G
chr1:2547634-2549054	rs2985858	1	2551859	Ulcerative_colitis	TTC34	ENSG00000215912	2635976	2801717	100kb window
chr1:2547634-2549054	rs2985858	1	2551859	Ulcerative_colitis	AL139246.3	ENSG00000228037	2581560	2584533	100kb window
chr1:2547634-2549054	rs2985858	1	2551859	Ulcerative_colitis	AL139246.5	ENSG00000272449	2530064	2547460	upstream
chr1:2547634-2549054	rs2985858	1	2551859	Ulcerative_colitis	AL139246.5	ENSG00000272449	2530064	2547460	100kb window
chr1:2547634-2549054	rs2258734	1	2552522	Celiac_disease	MORN1	ENSG00000116151	2321253	2391707	E2G
chr1:2547634-2549054	rs2258734	1	2552522	Rheumatoid_arthritis	MORN1	ENSG00000116151	2321253	2391707	E2G
chr1:2547634-2549054	rs2258734	1	2552522	Celiac_disease	MMEL1	ENSG00000142606	2590639	2632990	100kb window
chr1:2547634-2549054	rs2258734	1	2552522	Rheumatoid_arthritis	MMEL1	ENSG00000142606	2590639	2632990	100kb window
chr1:2547634-2549054	rs2258734	1	2552522	Celiac_disease	MMEL1	ENSG00000142606	2590639	2632990	E2G
chr1:2547634-2549054	rs2258734	1	2552522	Rheumatoid_arthritis	MMEL1	ENSG00000142606	2590639	2632990	E2G
chr1:2547634-2549054	rs2258734	1	2552522	Celiac_disease	PLCH2	ENSG00000149527	2425980	2505530	100kb window
chr1:2547634-2549054	rs2258734	1	2552522	Rheumatoid_arthritis	PLCH2	ENSG00000149527	2425980	2505530	100kb window
chr1:2547634-2549054	rs2258734	1	2552522	Celiac_disease	PLCH2	ENSG00000149527	2425980	2505530	E2G
chr1:2547634-2549054	rs2258734	1	2552522	Rheumatoid_arthritis	PLCH2	ENSG00000149527	2425980	2505530	E2G
chr1:2547634-2549054	rs2258734	1	2552522	Celiac_disease	PRXL2B	ENSG00000157870	2586491	2591469	100kb window
chr1:2547634-2549054	rs2258734	1	2552522	Rheumatoid_arthritis	PRXL2B	ENSG00000157870	2586491	2591469	100kb window
chr1:2547634-2549054	rs2258734	1	2552522	Celiac_disease	PRXL2B	ENSG00000157870	2586491	2591469	E2G
chr1:2547634-2549054	rs2258734	1	2552522	Rheumatoid_arthritis	PRXL2B	ENSG00000157870	2586491	2591469	E2G
chr1:2547634-2549054	rs2258734	1	2552522	Celiac_disease	TNFRSF14	ENSG00000157873	2555639	2565382	downstream
chr1:2547634-2549054	rs2258734	1	2552522	Rheumatoid_arthritis	TNFRSF14	ENSG00000157873	2555639	2565382	downstream
chr1:2547634-2549054	rs2258734	1	2552522	Celiac_disease	TNFRSF14	ENSG00000157873	2555639	2565382	100kb window
chr1:2547634-2549054	rs2258734	1	2552522	Rheumatoid_arthritis	TNFRSF14	ENSG00000157873	2555639	2565382	100kb window
chr1:2547634-2549054	rs2258734	1	2552522	Celiac_disease	TNFRSF14	ENSG00000157873	2555639	2565382	E2G
chr1:2547634-2549054	rs2258734	1	2552522	Rheumatoid_arthritis	TNFRSF14	ENSG00000157873	2555639	2565382	E2G
chr1:2547634-2549054	rs2258734	1	2552522	Celiac_disease	PANK4	ENSG00000157881	2508533	2526628	100kb window
chr1:2547634-2549054	rs2258734	1	2552522	Rheumatoid_arthritis	PANK4	ENSG00000157881	2508533	2526628	100kb window
chr1:2547634-2549054	rs2258734	1	2552522	Celiac_disease	PANK4	ENSG00000157881	2508533	2526628	E2G
chr1:2547634-2549054	rs2258734	1	2552522	Rheumatoid_arthritis	PANK4	ENSG00000157881	2508533	2526628	E2G
chr1:2547634-2549054	rs2258734	1	2552522	Celiac_disease	PEX10	ENSG00000157911	2403964	2413797	E2G
chr1:2547634-2549054	rs2258734	1	2552522	Rheumatoid_arthritis	PEX10	ENSG00000157911	2403964	2413797	E2G
chr1:2547634-2549054	rs2258734	1	2552522	Celiac_disease	SKI	ENSG00000157933	2228695	2310119	E2G
chr1:2547634-2549054	rs2258734	1	2552522	Rheumatoid_arthritis	SKI	ENSG00000157933	2228695	2310119	E2G
chr1:2547634-2549054	rs2258734	1	2552522	Celiac_disease	FAAP20	ENSG00000162585	2184461	2212720	E2G
chr1:2547634-2549054	rs2258734	1	2552522	Rheumatoid_arthritis	FAAP20	ENSG00000162585	2184461	2212720	E2G
chr1:2547634-2549054	rs2258734	1	2552522	Celiac_disease	TTC34	ENSG00000215912	2635976	2801717	100kb window
chr1:2547634-2549054	rs2258734	1	2552522	Rheumatoid_arthritis	TTC34	ENSG00000215912	2635976	2801717	100kb window
chr1:2547634-2549054	rs2258734	1	2552522	Celiac_disease	AL139246.3	ENSG00000228037	2581560	2584533	100kb window
chr1:2547634-2549054	rs2258734	1	2552522	Rheumatoid_arthritis	AL139246.3	ENSG00000228037	2581560	2584533	100kb window
chr1:2547634-2549054	rs2258734	1	2552522	Celiac_disease	AL139246.5	ENSG00000272449	2530064	2547460	upstream
chr1:2547634-2549054	rs2258734	1	2552522	Rheumatoid_arthritis	AL139246.5	ENSG00000272449	2530064	2547460	upstream
chr1:2547634-2549054	rs2258734	1	2552522	Celiac_disease	AL139246.5	ENSG00000272449	2530064	2547460	100kb window
chr1:2547634-2549054	rs2258734	1	2552522	Rheumatoid_arthritis	AL139246.5	ENSG00000272449	2530064	2547460	100kb window
chr1:2547634-2549054	rs146090614	1	2553309	Ulcerative_colitis	MORN1	ENSG00000116151	2321253	2391707	E2G
chr1:2547634-2549054	rs146090614	1	2553309	Ulcerative_colitis	MMEL1	ENSG00000142606	2590639	2632990	100kb window
chr1:2547634-2549054	rs146090614	1	2553309	Ulcerative_colitis	MMEL1	ENSG00000142606	2590639	2632990	E2G
chr1:2547634-2549054	rs146090614	1	2553309	Ulcerative_colitis	PLCH2	ENSG00000149527	2425980	2505530	100kb window
chr1:2547634-2549054	rs146090614	1	2553309	Ulcerative_colitis	PLCH2	ENSG00000149527	2425980	2505530	E2G
chr1:2547634-2549054	rs146090614	1	2553309	Ulcerative_colitis	PRXL2B	ENSG00000157870	2586491	2591469	100kb window
chr1:2547634-2549054	rs146090614	1	2553309	Ulcerative_colitis	PRXL2B	ENSG00000157870	2586491	2591469	E2G
chr1:2547634-2549054	rs146090614	1	2553309	Ulcerative_colitis	TNFRSF14	ENSG00000157873	2555639	2565382	downstream
chr1:2547634-2549054	rs146090614	1	2553309	Ulcerative_colitis	TNFRSF14	ENSG00000157873	2555639	2565382	100kb window
chr1:2547634-2549054	rs146090614	1	2553309	Ulcerative_colitis	TNFRSF14	ENSG00000157873	2555639	2565382	E2G
chr1:2547634-2549054	rs146090614	1	2553309	Ulcerative_colitis	PANK4	ENSG00000157881	2508533	2526628	100kb window
chr1:2547634-2549054	rs146090614	1	2553309	Ulcerative_colitis	PANK4	ENSG00000157881	2508533	2526628	E2G
chr1:2547634-2549054	rs146090614	1	2553309	Ulcerative_colitis	PEX10	ENSG00000157911	2403964	2413797	E2G
chr1:2547634-2549054	rs146090614	1	2553309	Ulcerative_colitis	SKI	ENSG00000157933	2228695	2310119	E2G
chr1:2547634-2549054	rs146090614	1	2553309	Ulcerative_colitis	FAAP20	ENSG00000162585	2184461	2212720	E2G
chr1:2547634-2549054	rs146090614	1	2553309	Ulcerative_colitis	TTC34	ENSG00000215912	2635976	2801717	100kb window
chr1:2547634-2549054	rs146090614	1	2553309	Ulcerative_colitis	AL139246.3	ENSG00000228037	2581560	2584533	100kb window
chr1:2547634-2549054	rs146090614	1	2553309	Ulcerative_colitis	AL139246.5	ENSG00000272449	2530064	2547460	upstream
chr1:2547634-2549054	rs146090614	1	2553309	Ulcerative_colitis	AL139246.5	ENSG00000272449	2530064	2547460	100kb window
chr1:2570200-2570637	rs7544646	1	2565210	Ulcerative_colitis	MMEL1	ENSG00000142606	2590639	2632990	100kb window
chr1:2570200-2570637	rs7544646	1	2565210	Ulcerative_colitis	MMEL1	ENSG00000142606	2590639	2632990	eQTL
chr1:2570200-2570637	rs7544646	1	2565210	Ulcerative_colitis	PLCH2	ENSG00000149527	2425980	2505530	100kb window
chr1:2570200-2570637	rs7544646	1	2565210	Ulcerative_colitis	PRXL2B	ENSG00000157870	2586491	2591469	100kb window
chr1:2570200-2570637	rs7544646	1	2565210	Ulcerative_colitis	TNFRSF14	ENSG00000157873	2555639	2565382	upstream
chr1:2570200-2570637	rs7544646	1	2565210	Ulcerative_colitis	TNFRSF14	ENSG00000157873	2555639	2565382	100kb window
chr1:2570200-2570637	rs7544646	1	2565210	Ulcerative_colitis	PANK4	ENSG00000157881	2508533	2526628	100kb window
chr1:2570200-2570637	rs7544646	1	2565210	Ulcerative_colitis	TTC34	ENSG00000215912	2635976	2801717	100kb window
chr1:2570200-2570637	rs7544646	1	2565210	Ulcerative_colitis	AL139246.3	ENSG00000228037	2581560	2584533	downstream
chr1:2570200-2570637	rs7544646	1	2565210	Ulcerative_colitis	AL139246.3	ENSG00000228037	2581560	2584533	100kb window
chr1:2570200-2570637	rs7544646	1	2565210	Ulcerative_colitis	AL139246.5	ENSG00000272449	2530064	2547460	100kb window
chr1:2570200-2570637	rs7515633	1	2565214	Ulcerative_colitis	MMEL1	ENSG00000142606	2590639	2632990	100kb window
chr1:2570200-2570637	rs7515633	1	2565214	Ulcerative_colitis	MMEL1	ENSG00000142606	2590639	2632990	eQTL
chr1:2570200-2570637	rs7515633	1	2565214	Ulcerative_colitis	PLCH2	ENSG00000149527	2425980	2505530	100kb window
chr1:2570200-2570637	rs7515633	1	2565214	Ulcerative_colitis	PRXL2B	ENSG00000157870	2586491	2591469	100kb window
chr1:2570200-2570637	rs7515633	1	2565214	Ulcerative_colitis	TNFRSF14	ENSG00000157873	2555639	2565382	upstream
chr1:2570200-2570637	rs7515633	1	2565214	Ulcerative_colitis	TNFRSF14	ENSG00000157873	2555639	2565382	100kb window
chr1:2570200-2570637	rs7515633	1	2565214	Ulcerative_colitis	PANK4	ENSG00000157881	2508533	2526628	100kb window
chr1:2570200-2570637	rs7515633	1	2565214	Ulcerative_colitis	TTC34	ENSG00000215912	2635976	2801717	100kb window
chr1:2570200-2570637	rs7515633	1	2565214	Ulcerative_colitis	AL139246.3	ENSG00000228037	2581560	2584533	downstream
chr1:2570200-2570637	rs7515633	1	2565214	Ulcerative_colitis	AL139246.3	ENSG00000228037	2581560	2584533	100kb window
chr1:2570200-2570637	rs7515633	1	2565214	Ulcerative_colitis	AL139246.5	ENSG00000272449	2530064	2547460	100kb window
chr1:2570200-2570637	rs7550231	1	2566202	Ulcerative_colitis	MMEL1	ENSG00000142606	2590639	2632990	100kb window
chr1:2570200-2570637	rs7550231	1	2566202	Ulcerative_colitis	MMEL1	ENSG00000142606	2590639	2632990	eQTL
chr1:2570200-2570637	rs7550231	1	2566202	Ulcerative_colitis	PLCH2	ENSG00000149527	2425980	2505530	100kb window
chr1:2570200-2570637	rs7550231	1	2566202	Ulcerative_colitis	PRXL2B	ENSG00000157870	2586491	2591469	100kb window
chr1:2570200-2570637	rs7550231	1	2566202	Ulcerative_colitis	TNFRSF14	ENSG00000157873	2555639	2565382	upstream
chr1:2570200-2570637	rs7550231	1	2566202	Ulcerative_colitis	TNFRSF14	ENSG00000157873	2555639	2565382	100kb window
chr1:2570200-2570637	rs7550231	1	2566202	Ulcerative_colitis	PANK4	ENSG00000157881	2508533	2526628	100kb window
chr1:2570200-2570637	rs7550231	1	2566202	Ulcerative_colitis	TTC34	ENSG00000215912	2635976	2801717	100kb window
chr1:2570200-2570637	rs7550231	1	2566202	Ulcerative_colitis	AL139246.3	ENSG00000228037	2581560	2584533	downstream
chr1:2570200-2570637	rs7550231	1	2566202	Ulcerative_colitis	AL139246.3	ENSG00000228037	2581560	2584533	100kb window
chr1:2570200-2570637	rs7550231	1	2566202	Ulcerative_colitis	AL139246.5	ENSG00000272449	2530064	2547460	100kb window
chr1:2570200-2570637	rs11577783	1	2566239	Ulcerative_colitis	MMEL1	ENSG00000142606	2590639	2632990	100kb window
chr1:2570200-2570637	rs11577783	1	2566239	Ulcerative_colitis	MMEL1	ENSG00000142606	2590639	2632990	eQTL
chr1:2570200-2570637	rs11577783	1	2566239	Ulcerative_colitis	PLCH2	ENSG00000149527	2425980	2505530	100kb window
chr1:2570200-2570637	rs11577783	1	2566239	Ulcerative_colitis	PRXL2B	ENSG00000157870	2586491	2591469	100kb window
chr1:2570200-2570637	rs11577783	1	2566239	Ulcerative_colitis	TNFRSF14	ENSG00000157873	2555639	2565382	upstream
chr1:2570200-2570637	rs11577783	1	2566239	Ulcerative_colitis	TNFRSF14	ENSG00000157873	2555639	2565382	100kb window
chr1:2570200-2570637	rs11577783	1	2566239	Ulcerative_colitis	PANK4	ENSG00000157881	2508533	2526628	100kb window
chr1:2570200-2570637	rs11577783	1	2566239	Ulcerative_colitis	TTC34	ENSG00000215912	2635976	2801717	100kb window
chr1:2570200-2570637	rs11577783	1	2566239	Ulcerative_colitis	AL139246.3	ENSG00000228037	2581560	2584533	downstream
chr1:2570200-2570637	rs11577783	1	2566239	Ulcerative_colitis	AL139246.3	ENSG00000228037	2581560	2584533	100kb window
chr1:2570200-2570637	rs11577783	1	2566239	Ulcerative_colitis	AL139246.5	ENSG00000272449	2530064	2547460	100kb window
chr1:2570200-2570637	rs2495365	1	2566588	Ulcerative_colitis	MMEL1	ENSG00000142606	2590639	2632990	100kb window
chr1:2570200-2570637	rs2495365	1	2566588	Ulcerative_colitis	MMEL1	ENSG00000142606	2590639	2632990	eQTL
chr1:2570200-2570637	rs2495365	1	2566588	Ulcerative_colitis	PLCH2	ENSG00000149527	2425980	2505530	100kb window
chr1:2570200-2570637	rs2495365	1	2566588	Ulcerative_colitis	PRXL2B	ENSG00000157870	2586491	2591469	100kb window
chr1:2570200-2570637	rs2495365	1	2566588	Ulcerative_colitis	TNFRSF14	ENSG00000157873	2555639	2565382	upstream
chr1:2570200-2570637	rs2495365	1	2566588	Ulcerative_colitis	TNFRSF14	ENSG00000157873	2555639	2565382	100kb window
chr1:2570200-2570637	rs2495365	1	2566588	Ulcerative_colitis	PANK4	ENSG00000157881	2508533	2526628	100kb window
chr1:2570200-2570637	rs2495365	1	2566588	Ulcerative_colitis	TTC34	ENSG00000215912	2635976	2801717	100kb window
chr1:2570200-2570637	rs2495365	1	2566588	Ulcerative_colitis	AL139246.3	ENSG00000228037	2581560	2584533	downstream
chr1:2570200-2570637	rs2495365	1	2566588	Ulcerative_colitis	AL139246.3	ENSG00000228037	2581560	2584533	100kb window
chr1:2570200-2570637	rs2495365	1	2566588	Ulcerative_colitis	AL139246.5	ENSG00000272449	2530064	2547460	100kb window
chr1:2570200-2570637	rs61054170	1	2566613	Ulcerative_colitis	MMEL1	ENSG00000142606	2590639	2632990	100kb window
chr1:2570200-2570637	rs61054170	1	2566613	Ulcerative_colitis	MMEL1	ENSG00000142606	2590639	2632990	eQTL
chr1:2570200-2570637	rs61054170	1	2566613	Ulcerative_colitis	PLCH2	ENSG00000149527	2425980	2505530	100kb window
chr1:2570200-2570637	rs61054170	1	2566613	Ulcerative_colitis	PRXL2B	ENSG00000157870	2586491	2591469	100kb window
chr1:2570200-2570637	rs61054170	1	2566613	Ulcerative_colitis	TNFRSF14	ENSG00000157873	2555639	2565382	upstream
chr1:2570200-2570637	rs61054170	1	2566613	Ulcerative_colitis	TNFRSF14	ENSG00000157873	2555639	2565382	100kb window
chr1:2570200-2570637	rs61054170	1	2566613	Ulcerative_colitis	PANK4	ENSG00000157881	2508533	2526628	100kb window
chr1:2570200-2570637	rs61054170	1	2566613	Ulcerative_colitis	TTC34	ENSG00000215912	2635976	2801717	100kb window
chr1:2570200-2570637	rs61054170	1	2566613	Ulcerative_colitis	AL139246.3	ENSG00000228037	2581560	2584533	downstream
chr1:2570200-2570637	rs61054170	1	2566613	Ulcerative_colitis	AL139246.3	ENSG00000228037	2581560	2584533	100kb window
chr1:2570200-2570637	rs61054170	1	2566613	Ulcerative_colitis	AL139246.5	ENSG00000272449	2530064	2547460	100kb window
chr1:2570200-2570637	rs10910089	1	2567179	Ulcerative_colitis	MMEL1	ENSG00000142606	2590639	2632990	100kb window
chr1:2570200-2570637	rs10910089	1	2567179	Ulcerative_colitis	MMEL1	ENSG00000142606	2590639	2632990	eQTL
chr1:2570200-2570637	rs10910089	1	2567179	Ulcerative_colitis	PLCH2	ENSG00000149527	2425980	2505530	100kb window
chr1:2570200-2570637	rs10910089	1	2567179	Ulcerative_colitis	PRXL2B	ENSG00000157870	2586491	2591469	100kb window
chr1:2570200-2570637	rs10910089	1	2567179	Ulcerative_colitis	TNFRSF14	ENSG00000157873	2555639	2565382	upstream
chr1:2570200-2570637	rs10910089	1	2567179	Ulcerative_colitis	TNFRSF14	ENSG00000157873	2555639	2565382	100kb window
chr1:2570200-2570637	rs10910089	1	2567179	Ulcerative_colitis	PANK4	ENSG00000157881	2508533	2526628	100kb window
chr1:2570200-2570637	rs10910089	1	2567179	Ulcerative_colitis	TTC34	ENSG00000215912	2635976	2801717	100kb window
chr1:2570200-2570637	rs10910089	1	2567179	Ulcerative_colitis	AL139246.3	ENSG00000228037	2581560	2584533	downstream
chr1:2570200-2570637	rs10910089	1	2567179	Ulcerative_colitis	AL139246.3	ENSG00000228037	2581560	2584533	100kb window
chr1:2570200-2570637	rs10910089	1	2567179	Ulcerative_colitis	AL139246.5	ENSG00000272449	2530064	2547460	100kb window
chr1:2570200-2570637	rs1555791	1	2567423	Ulcerative_colitis	MMEL1	ENSG00000142606	2590639	2632990	100kb window
chr1:2570200-2570637	rs1555791	1	2567423	Ulcerative_colitis	MMEL1	ENSG00000142606	2590639	2632990	eQTL
chr1:2570200-2570637	rs1555791	1	2567423	Ulcerative_colitis	PLCH2	ENSG00000149527	2425980	2505530	100kb window
chr1:2570200-2570637	rs1555791	1	2567423	Ulcerative_colitis	PRXL2B	ENSG00000157870	2586491	2591469	100kb window
chr1:2570200-2570637	rs1555791	1	2567423	Ulcerative_colitis	TNFRSF14	ENSG00000157873	2555639	2565382	upstream
chr1:2570200-2570637	rs1555791	1	2567423	Ulcerative_colitis	TNFRSF14	ENSG00000157873	2555639	2565382	100kb window
chr1:2570200-2570637	rs1555791	1	2567423	Ulcerative_colitis	PANK4	ENSG00000157881	2508533	2526628	100kb window
chr1:2570200-2570637	rs1555791	1	2567423	Ulcerative_colitis	TTC34	ENSG00000215912	2635976	2801717	100kb window
chr1:2570200-2570637	rs1555791	1	2567423	Ulcerative_colitis	AL139246.3	ENSG00000228037	2581560	2584533	downstream
chr1:2570200-2570637	rs1555791	1	2567423	Ulcerative_colitis	AL139246.3	ENSG00000228037	2581560	2584533	100kb window
chr1:2570200-2570637	rs1555791	1	2567423	Ulcerative_colitis	AL139246.5	ENSG00000272449	2530064	2547460	100kb window
chr1:2570200-2570637	rs2182176	1	2567815	Ulcerative_colitis	MMEL1	ENSG00000142606	2590639	2632990	100kb window
chr1:2570200-2570637	rs2182176	1	2567815	Ulcerative_colitis	MMEL1	ENSG00000142606	2590639	2632990	eQTL
chr1:2570200-2570637	rs2182176	1	2567815	Ulcerative_colitis	PLCH2	ENSG00000149527	2425980	2505530	100kb window
chr1:2570200-2570637	rs2182176	1	2567815	Ulcerative_colitis	PRXL2B	ENSG00000157870	2586491	2591469	100kb window
chr1:2570200-2570637	rs2182176	1	2567815	Ulcerative_colitis	TNFRSF14	ENSG00000157873	2555639	2565382	upstream
chr1:2570200-2570637	rs2182176	1	2567815	Ulcerative_colitis	TNFRSF14	ENSG00000157873	2555639	2565382	100kb window
chr1:2570200-2570637	rs2182176	1	2567815	Ulcerative_colitis	PANK4	ENSG00000157881	2508533	2526628	100kb window
chr1:2570200-2570637	rs2182176	1	2567815	Ulcerative_colitis	TTC34	ENSG00000215912	2635976	2801717	100kb window
chr1:2570200-2570637	rs2182176	1	2567815	Ulcerative_colitis	AL139246.3	ENSG00000228037	2581560	2584533	downstream
chr1:2570200-2570637	rs2182176	1	2567815	Ulcerative_colitis	AL139246.3	ENSG00000228037	2581560	2584533	100kb window
chr1:2570200-2570637	rs2182176	1	2567815	Ulcerative_colitis	AL139246.5	ENSG00000272449	2530064	2547460	100kb window
chr1:2570200-2570637	rs138680782	1	2568020	Ulcerative_colitis	MMEL1	ENSG00000142606	2590639	2632990	100kb window
chr1:2570200-2570637	rs138680782	1	2568020	Ulcerative_colitis	MMEL1	ENSG00000142606	2590639	2632990	eQTL
chr1:2570200-2570637	rs138680782	1	2568020	Ulcerative_colitis	PLCH2	ENSG00000149527	2425980	2505530	100kb window
chr1:2570200-2570637	rs138680782	1	2568020	Ulcerative_colitis	PRXL2B	ENSG00000157870	2586491	2591469	100kb window
chr1:2570200-2570637	rs138680782	1	2568020	Ulcerative_colitis	TNFRSF14	ENSG00000157873	2555639	2565382	upstream
chr1:2570200-2570637	rs138680782	1	2568020	Ulcerative_colitis	TNFRSF14	ENSG00000157873	2555639	2565382	100kb window
chr1:2570200-2570637	rs138680782	1	2568020	Ulcerative_colitis	PANK4	ENSG00000157881	2508533	2526628	100kb window
chr1:2570200-2570637	rs138680782	1	2568020	Ulcerative_colitis	TTC34	ENSG00000215912	2635976	2801717	100kb window
chr1:2570200-2570637	rs138680782	1	2568020	Ulcerative_colitis	AL139246.3	ENSG00000228037	2581560	2584533	downstream
chr1:2570200-2570637	rs138680782	1	2568020	Ulcerative_colitis	AL139246.3	ENSG00000228037	2581560	2584533	100kb window
chr1:2570200-2570637	rs138680782	1	2568020	Ulcerative_colitis	AL139246.5	ENSG00000272449	2530064	2547460	100kb window
chr1:2570200-2570637	rs143280171	1	2568341	Ulcerative_colitis	MMEL1	ENSG00000142606	2590639	2632990	100kb window
chr1:2570200-2570637	rs143280171	1	2568341	Ulcerative_colitis	MMEL1	ENSG00000142606	2590639	2632990	eQTL
chr1:2570200-2570637	rs143280171	1	2568341	Ulcerative_colitis	PLCH2	ENSG00000149527	2425980	2505530	100kb window
chr1:2570200-2570637	rs143280171	1	2568341	Ulcerative_colitis	PRXL2B	ENSG00000157870	2586491	2591469	100kb window
chr1:2570200-2570637	rs143280171	1	2568341	Ulcerative_colitis	TNFRSF14	ENSG00000157873	2555639	2565382	upstream
chr1:2570200-2570637	rs143280171	1	2568341	Ulcerative_colitis	TNFRSF14	ENSG00000157873	2555639	2565382	100kb window
chr1:2570200-2570637	rs143280171	1	2568341	Ulcerative_colitis	PANK4	ENSG00000157881	2508533	2526628	100kb window
chr1:2570200-2570637	rs143280171	1	2568341	Ulcerative_colitis	TTC34	ENSG00000215912	2635976	2801717	100kb window
chr1:2570200-2570637	rs143280171	1	2568341	Ulcerative_colitis	AL139246.3	ENSG00000228037	2581560	2584533	downstream
chr1:2570200-2570637	rs143280171	1	2568341	Ulcerative_colitis	AL139246.3	ENSG00000228037	2581560	2584533	100kb window
chr1:2570200-2570637	rs143280171	1	2568341	Ulcerative_colitis	AL139246.5	ENSG00000272449	2530064	2547460	100kb window
chr1:2570200-2570637	rs150913279	1	2568371	Ulcerative_colitis	MMEL1	ENSG00000142606	2590639	2632990	100kb window
chr1:2570200-2570637	rs150913279	1	2568371	Ulcerative_colitis	MMEL1	ENSG00000142606	2590639	2632990	eQTL
chr1:2570200-2570637	rs150913279	1	2568371	Ulcerative_colitis	PLCH2	ENSG00000149527	2425980	2505530	100kb window
chr1:2570200-2570637	rs150913279	1	2568371	Ulcerative_colitis	PRXL2B	ENSG00000157870	2586491	2591469	100kb window
chr1:2570200-2570637	rs150913279	1	2568371	Ulcerative_colitis	TNFRSF14	ENSG00000157873	2555639	2565382	upstream
chr1:2570200-2570637	rs150913279	1	2568371	Ulcerative_colitis	TNFRSF14	ENSG00000157873	2555639	2565382	100kb window
chr1:2570200-2570637	rs150913279	1	2568371	Ulcerative_colitis	PANK4	ENSG00000157881	2508533	2526628	100kb window
chr1:2570200-2570637	rs150913279	1	2568371	Ulcerative_colitis	TTC34	ENSG00000215912	2635976	2801717	100kb window
chr1:2570200-2570637	rs150913279	1	2568371	Ulcerative_colitis	AL139246.3	ENSG00000228037	2581560	2584533	downstream
chr1:2570200-2570637	rs150913279	1	2568371	Ulcerative_colitis	AL139246.3	ENSG00000228037	2581560	2584533	100kb window
chr1:2570200-2570637	rs150913279	1	2568371	Ulcerative_colitis	AL139246.5	ENSG00000272449	2530064	2547460	100kb window
chr1:2570200-2570637	rs4385650	1	2568459	Rheumatoid_arthritis	MMEL1	ENSG00000142606	2590639	2632990	100kb window
chr1:2570200-2570637	rs4385650	1	2568459	Rheumatoid_arthritis	MMEL1	ENSG00000142606	2590639	2632990	eQTL
chr1:2570200-2570637	rs4385650	1	2568459	Rheumatoid_arthritis	PLCH2	ENSG00000149527	2425980	2505530	100kb window
chr1:2570200-2570637	rs4385650	1	2568459	Rheumatoid_arthritis	PRXL2B	ENSG00000157870	2586491	2591469	100kb window
chr1:2570200-2570637	rs4385650	1	2568459	Rheumatoid_arthritis	TNFRSF14	ENSG00000157873	2555639	2565382	upstream
chr1:2570200-2570637	rs4385650	1	2568459	Rheumatoid_arthritis	TNFRSF14	ENSG00000157873	2555639	2565382	100kb window
chr1:2570200-2570637	rs4385650	1	2568459	Rheumatoid_arthritis	PANK4	ENSG00000157881	2508533	2526628	100kb window
chr1:2570200-2570637	rs4385650	1	2568459	Rheumatoid_arthritis	TTC34	ENSG00000215912	2635976	2801717	100kb window
chr1:2570200-2570637	rs4385650	1	2568459	Rheumatoid_arthritis	AL139246.3	ENSG00000228037	2581560	2584533	downstream
chr1:2570200-2570637	rs4385650	1	2568459	Rheumatoid_arthritis	AL139246.3	ENSG00000228037	2581560	2584533	100kb window
chr1:2570200-2570637	rs4385650	1	2568459	Rheumatoid_arthritis	AL139246.5	ENSG00000272449	2530064	2547460	100kb window
chr1:2570200-2570637	rs4648647	1	2569454	Ulcerative_colitis	MMEL1	ENSG00000142606	2590639	2632990	100kb window
chr1:2570200-2570637	rs4648647	1	2569454	Ulcerative_colitis	MMEL1	ENSG00000142606	2590639	2632990	eQTL
chr1:2570200-2570637	rs4648647	1	2569454	Ulcerative_colitis	PLCH2	ENSG00000149527	2425980	2505530	100kb window
chr1:2570200-2570637	rs4648647	1	2569454	Ulcerative_colitis	PRXL2B	ENSG00000157870	2586491	2591469	100kb window
chr1:2570200-2570637	rs4648647	1	2569454	Ulcerative_colitis	TNFRSF14	ENSG00000157873	2555639	2565382	upstream
chr1:2570200-2570637	rs4648647	1	2569454	Ulcerative_colitis	TNFRSF14	ENSG00000157873	2555639	2565382	100kb window
chr1:2570200-2570637	rs4648647	1	2569454	Ulcerative_colitis	PANK4	ENSG00000157881	2508533	2526628	100kb window
chr1:2570200-2570637	rs4648647	1	2569454	Ulcerative_colitis	TTC34	ENSG00000215912	2635976	2801717	100kb window
chr1:2570200-2570637	rs4648647	1	2569454	Ulcerative_colitis	AL139246.3	ENSG00000228037	2581560	2584533	downstream
chr1:2570200-2570637	rs4648647	1	2569454	Ulcerative_colitis	AL139246.3	ENSG00000228037	2581560	2584533	100kb window
chr1:2570200-2570637	rs4648647	1	2569454	Ulcerative_colitis	AL139246.5	ENSG00000272449	2530064	2547460	100kb window
chr1:2570200-2570637	rs10797431	1	2569783	Celiac_disease	MMEL1	ENSG00000142606	2590639	2632990	100kb window
chr1:2570200-2570637	rs10797431	1	2569783	Multiple_sclerosis	MMEL1	ENSG00000142606	2590639	2632990	100kb window
chr1:2570200-2570637	rs10797431	1	2569783	Rheumatoid_arthritis	MMEL1	ENSG00000142606	2590639	2632990	100kb window
chr1:2570200-2570637	rs10797431	1	2569783	Celiac_disease	MMEL1	ENSG00000142606	2590639	2632990	eQTL
chr1:2570200-2570637	rs10797431	1	2569783	Multiple_sclerosis	MMEL1	ENSG00000142606	2590639	2632990	eQTL
chr1:2570200-2570637	rs10797431	1	2569783	Rheumatoid_arthritis	MMEL1	ENSG00000142606	2590639	2632990	eQTL
chr1:2570200-2570637	rs10797431	1	2569783	Celiac_disease	PLCH2	ENSG00000149527	2425980	2505530	100kb window
chr1:2570200-2570637	rs10797431	1	2569783	Multiple_sclerosis	PLCH2	ENSG00000149527	2425980	2505530	100kb window
chr1:2570200-2570637	rs10797431	1	2569783	Rheumatoid_arthritis	PLCH2	ENSG00000149527	2425980	2505530	100kb window
chr1:2570200-2570637	rs10797431	1	2569783	Celiac_disease	PRXL2B	ENSG00000157870	2586491	2591469	100kb window
chr1:2570200-2570637	rs10797431	1	2569783	Multiple_sclerosis	PRXL2B	ENSG00000157870	2586491	2591469	100kb window
chr1:2570200-2570637	rs10797431	1	2569783	Rheumatoid_arthritis	PRXL2B	ENSG00000157870	2586491	2591469	100kb window
chr1:2570200-2570637	rs10797431	1	2569783	Celiac_disease	TNFRSF14	ENSG00000157873	2555639	2565382	upstream
chr1:2570200-2570637	rs10797431	1	2569783	Multiple_sclerosis	TNFRSF14	ENSG00000157873	2555639	2565382	upstream
chr1:2570200-2570637	rs10797431	1	2569783	Rheumatoid_arthritis	TNFRSF14	ENSG00000157873	2555639	2565382	upstream
chr1:2570200-2570637	rs10797431	1	2569783	Celiac_disease	TNFRSF14	ENSG00000157873	2555639	2565382	100kb window
chr1:2570200-2570637	rs10797431	1	2569783	Multiple_sclerosis	TNFRSF14	ENSG00000157873	2555639	2565382	100kb window
chr1:2570200-2570637	rs10797431	1	2569783	Rheumatoid_arthritis	TNFRSF14	ENSG00000157873	2555639	2565382	100kb window
chr1:2570200-2570637	rs10797431	1	2569783	Celiac_disease	PANK4	ENSG00000157881	2508533	2526628	100kb window
chr1:2570200-2570637	rs10797431	1	2569783	Multiple_sclerosis	PANK4	ENSG00000157881	2508533	2526628	100kb window
chr1:2570200-2570637	rs10797431	1	2569783	Rheumatoid_arthritis	PANK4	ENSG00000157881	2508533	2526628	100kb window
chr1:2570200-2570637	rs10797431	1	2569783	Celiac_disease	TTC34	ENSG00000215912	2635976	2801717	100kb window
chr1:2570200-2570637	rs10797431	1	2569783	Multiple_sclerosis	TTC34	ENSG00000215912	2635976	2801717	100kb window
chr1:2570200-2570637	rs10797431	1	2569783	Rheumatoid_arthritis	TTC34	ENSG00000215912	2635976	2801717	100kb window
chr1:2570200-2570637	rs10797431	1	2569783	Celiac_disease	AL139246.3	ENSG00000228037	2581560	2584533	downstream
chr1:2570200-2570637	rs10797431	1	2569783	Multiple_sclerosis	AL139246.3	ENSG00000228037	2581560	2584533	downstream
chr1:2570200-2570637	rs10797431	1	2569783	Rheumatoid_arthritis	AL139246.3	ENSG00000228037	2581560	2584533	downstream
chr1:2570200-2570637	rs10797431	1	2569783	Celiac_disease	AL139246.3	ENSG00000228037	2581560	2584533	100kb window
chr1:2570200-2570637	rs10797431	1	2569783	Multiple_sclerosis	AL139246.3	ENSG00000228037	2581560	2584533	100kb window
chr1:2570200-2570637	rs10797431	1	2569783	Rheumatoid_arthritis	AL139246.3	ENSG00000228037	2581560	2584533	100kb window
chr1:2570200-2570637	rs10797431	1	2569783	Celiac_disease	AL139246.5	ENSG00000272449	2530064	2547460	100kb window
chr1:2570200-2570637	rs10797431	1	2569783	Multiple_sclerosis	AL139246.5	ENSG00000272449	2530064	2547460	100kb window
chr1:2570200-2570637	rs10797431	1	2569783	Rheumatoid_arthritis	AL139246.5	ENSG00000272449	2530064	2547460	100kb window
chr1:2570200-2570637	rs10797432	1	2569899	Ulcerative_colitis	MMEL1	ENSG00000142606	2590639	2632990	100kb window
chr1:2570200-2570637	rs10797432	1	2569899	Ulcerative_colitis	MMEL1	ENSG00000142606	2590639	2632990	eQTL
chr1:2570200-2570637	rs10797432	1	2569899	Ulcerative_colitis	PLCH2	ENSG00000149527	2425980	2505530	100kb window
chr1:2570200-2570637	rs10797432	1	2569899	Ulcerative_colitis	PRXL2B	ENSG00000157870	2586491	2591469	100kb window
chr1:2570200-2570637	rs10797432	1	2569899	Ulcerative_colitis	TNFRSF14	ENSG00000157873	2555639	2565382	upstream
chr1:2570200-2570637	rs10797432	1	2569899	Ulcerative_colitis	TNFRSF14	ENSG00000157873	2555639	2565382	100kb window
chr1:2570200-2570637	rs10797432	1	2569899	Ulcerative_colitis	PANK4	ENSG00000157881	2508533	2526628	100kb window
chr1:2570200-2570637	rs10797432	1	2569899	Ulcerative_colitis	TTC34	ENSG00000215912	2635976	2801717	100kb window
chr1:2570200-2570637	rs10797432	1	2569899	Ulcerative_colitis	AL139246.3	ENSG00000228037	2581560	2584533	downstream
chr1:2570200-2570637	rs10797432	1	2569899	Ulcerative_colitis	AL139246.3	ENSG00000228037	2581560	2584533	100kb window
chr1:2570200-2570637	rs10797432	1	2569899	Ulcerative_colitis	AL139246.5	ENSG00000272449	2530064	2547460	100kb window
chr1:2570200-2570637	rs10910092	1	2570077	Ulcerative_colitis	MMEL1	ENSG00000142606	2590639	2632990	100kb window
chr1:2570200-2570637	rs10910092	1	2570077	Ulcerative_colitis	MMEL1	ENSG00000142606	2590639	2632990	eQTL
chr1:2570200-2570637	rs10910092	1	2570077	Ulcerative_colitis	PLCH2	ENSG00000149527	2425980	2505530	100kb window
chr1:2570200-2570637	rs10910092	1	2570077	Ulcerative_colitis	PRXL2B	ENSG00000157870	2586491	2591469	100kb window
chr1:2570200-2570637	rs10910092	1	2570077	Ulcerative_colitis	TNFRSF14	ENSG00000157873	2555639	2565382	upstream
chr1:2570200-2570637	rs10910092	1	2570077	Ulcerative_colitis	TNFRSF14	ENSG00000157873	2555639	2565382	100kb window
chr1:2570200-2570637	rs10910092	1	2570077	Ulcerative_colitis	PANK4	ENSG00000157881	2508533	2526628	100kb window
chr1:2570200-2570637	rs10910092	1	2570077	Ulcerative_colitis	TTC34	ENSG00000215912	2635976	2801717	100kb window
chr1:2570200-2570637	rs10910092	1	2570077	Ulcerative_colitis	AL139246.3	ENSG00000228037	2581560	2584533	downstream
chr1:2570200-2570637	rs10910092	1	2570077	Ulcerative_colitis	AL139246.3	ENSG00000228037	2581560	2584533	100kb window
chr1:2570200-2570637	rs10910092	1	2570077	Ulcerative_colitis	AL139246.5	ENSG00000272449	2530064	2547460	100kb window
chr1:2570200-2570637	rs10797433	1	2570571	Ulcerative_colitis	MMEL1	ENSG00000142606	2590639	2632990	100kb window
chr1:2570200-2570637	rs10797433	1	2570571	Ulcerative_colitis	MMEL1	ENSG00000142606	2590639	2632990	eQTL
chr1:2570200-2570637	rs10797433	1	2570571	Ulcerative_colitis	PLCH2	ENSG00000149527	2425980	2505530	100kb window
chr1:2570200-2570637	rs10797433	1	2570571	Ulcerative_colitis	PRXL2B	ENSG00000157870	2586491	2591469	100kb window
chr1:2570200-2570637	rs10797433	1	2570571	Ulcerative_colitis	TNFRSF14	ENSG00000157873	2555639	2565382	upstream
chr1:2570200-2570637	rs10797433	1	2570571	Ulcerative_colitis	TNFRSF14	ENSG00000157873	2555639	2565382	100kb window
chr1:2570200-2570637	rs10797433	1	2570571	Ulcerative_colitis	PANK4	ENSG00000157881	2508533	2526628	100kb window
chr1:2570200-2570637	rs10797433	1	2570571	Ulcerative_colitis	TTC34	ENSG00000215912	2635976	2801717	100kb window
chr1:2570200-2570637	rs10797433	1	2570571	Ulcerative_colitis	AL139246.3	ENSG00000228037	2581560	2584533	downstream
chr1:2570200-2570637	rs10797433	1	2570571	Ulcerative_colitis	AL139246.3	ENSG00000228037	2581560	2584533	100kb window
chr1:2570200-2570637	rs10797433	1	2570571	Ulcerative_colitis	AL139246.5	ENSG00000272449	2530064	2547460	100kb window
chr1:2570200-2570637	rs6667605	1	2571341	Ulcerative_colitis	MMEL1	ENSG00000142606	2590639	2632990	100kb window
chr1:2570200-2570637	rs6667605	1	2571341	Ulcerative_colitis	MMEL1	ENSG00000142606	2590639	2632990	eQTL
chr1:2570200-2570637	rs6667605	1	2571341	Ulcerative_colitis	PLCH2	ENSG00000149527	2425980	2505530	100kb window
chr1:2570200-2570637	rs6667605	1	2571341	Ulcerative_colitis	PRXL2B	ENSG00000157870	2586491	2591469	100kb window
chr1:2570200-2570637	rs6667605	1	2571341	Ulcerative_colitis	TNFRSF14	ENSG00000157873	2555639	2565382	upstream
chr1:2570200-2570637	rs6667605	1	2571341	Ulcerative_colitis	TNFRSF14	ENSG00000157873	2555639	2565382	100kb window
chr1:2570200-2570637	rs6667605	1	2571341	Ulcerative_colitis	PANK4	ENSG00000157881	2508533	2526628	100kb window
chr1:2570200-2570637	rs6667605	1	2571341	Ulcerative_colitis	TTC34	ENSG00000215912	2635976	2801717	100kb window
chr1:2570200-2570637	rs6667605	1	2571341	Ulcerative_colitis	AL139246.3	ENSG00000228037	2581560	2584533	downstream
chr1:2570200-2570637	rs6667605	1	2571341	Ulcerative_colitis	AL139246.3	ENSG00000228037	2581560	2584533	100kb window
chr1:2570200-2570637	rs6667605	1	2571341	Ulcerative_colitis	AL139246.5	ENSG00000272449	2530064	2547460	100kb window
chr1:2570200-2570637	rs6672381	1	2571395	Ulcerative_colitis	MMEL1	ENSG00000142606	2590639	2632990	100kb window
chr1:2570200-2570637	rs6672381	1	2571395	Ulcerative_colitis	MMEL1	ENSG00000142606	2590639	2632990	eQTL
chr1:2570200-2570637	rs6672381	1	2571395	Ulcerative_colitis	PLCH2	ENSG00000149527	2425980	2505530	100kb window
chr1:2570200-2570637	rs6672381	1	2571395	Ulcerative_colitis	PRXL2B	ENSG00000157870	2586491	2591469	100kb window
chr1:2570200-2570637	rs6672381	1	2571395	Ulcerative_colitis	TNFRSF14	ENSG00000157873	2555639	2565382	upstream
chr1:2570200-2570637	rs6672381	1	2571395	Ulcerative_colitis	TNFRSF14	ENSG00000157873	2555639	2565382	100kb window
chr1:2570200-2570637	rs6672381	1	2571395	Ulcerative_colitis	PANK4	ENSG00000157881	2508533	2526628	100kb window
chr1:2570200-2570637	rs6672381	1	2571395	Ulcerative_colitis	TTC34	ENSG00000215912	2635976	2801717	100kb window
chr1:2570200-2570637	rs6672381	1	2571395	Ulcerative_colitis	AL139246.3	ENSG00000228037	2581560	2584533	downstream
chr1:2570200-2570637	rs6672381	1	2571395	Ulcerative_colitis	AL139246.3	ENSG00000228037	2581560	2584533	100kb window
chr1:2570200-2570637	rs6672381	1	2571395	Ulcerative_colitis	AL139246.5	ENSG00000272449	2530064	2547460	100kb window
chr1:2570200-2570637	rs6671426	1	2572795	Ulcerative_colitis	MMEL1	ENSG00000142606	2590639	2632990	100kb window
chr1:2570200-2570637	rs6671426	1	2572795	Ulcerative_colitis	MMEL1	ENSG00000142606	2590639	2632990	eQTL
chr1:2570200-2570637	rs6671426	1	2572795	Ulcerative_colitis	PLCH2	ENSG00000149527	2425980	2505530	100kb window
chr1:2570200-2570637	rs6671426	1	2572795	Ulcerative_colitis	PRXL2B	ENSG00000157870	2586491	2591469	100kb window
chr1:2570200-2570637	rs6671426	1	2572795	Ulcerative_colitis	TNFRSF14	ENSG00000157873	2555639	2565382	upstream
chr1:2570200-2570637	rs6671426	1	2572795	Ulcerative_colitis	TNFRSF14	ENSG00000157873	2555639	2565382	100kb window
chr1:2570200-2570637	rs6671426	1	2572795	Ulcerative_colitis	PANK4	ENSG00000157881	2508533	2526628	100kb window
chr1:2570200-2570637	rs6671426	1	2572795	Ulcerative_colitis	TTC34	ENSG00000215912	2635976	2801717	100kb window
chr1:2570200-2570637	rs6671426	1	2572795	Ulcerative_colitis	AL139246.3	ENSG00000228037	2581560	2584533	downstream
chr1:2570200-2570637	rs6671426	1	2572795	Ulcerative_colitis	AL139246.3	ENSG00000228037	2581560	2584533	100kb window
chr1:2570200-2570637	rs6671426	1	2572795	Ulcerative_colitis	AL139246.5	ENSG00000272449	2530064	2547460	100kb window
chr1:2577384-2578717	rs6671426	1	2572795	Ulcerative_colitis	MMEL1	ENSG00000142606	2590639	2632990	100kb window
chr1:2577384-2578717	rs6671426	1	2572795	Ulcerative_colitis	MMEL1	ENSG00000142606	2590639	2632990	E2G
chr1:2577384-2578717	rs6671426	1	2572795	Ulcerative_colitis	PLCH2	ENSG00000149527	2425980	2505530	100kb window
chr1:2577384-2578717	rs6671426	1	2572795	Ulcerative_colitis	PLCH2	ENSG00000149527	2425980	2505530	E2G
chr1:2577384-2578717	rs6671426	1	2572795	Ulcerative_colitis	PRXL2B	ENSG00000157870	2586491	2591469	100kb window
chr1:2577384-2578717	rs6671426	1	2572795	Ulcerative_colitis	PRXL2B	ENSG00000157870	2586491	2591469	E2G
chr1:2577384-2578717	rs6671426	1	2572795	Ulcerative_colitis	TNFRSF14	ENSG00000157873	2555639	2565382	upstream
chr1:2577384-2578717	rs6671426	1	2572795	Ulcerative_colitis	TNFRSF14	ENSG00000157873	2555639	2565382	100kb window
chr1:2577384-2578717	rs6671426	1	2572795	Ulcerative_colitis	TNFRSF14	ENSG00000157873	2555639	2565382	eQTL
chr1:2577384-2578717	rs6671426	1	2572795	Ulcerative_colitis	TNFRSF14	ENSG00000157873	2555639	2565382	E2G
chr1:2577384-2578717	rs6671426	1	2572795	Ulcerative_colitis	PANK4	ENSG00000157881	2508533	2526628	100kb window
chr1:2577384-2578717	rs6671426	1	2572795	Ulcerative_colitis	PANK4	ENSG00000157881	2508533	2526628	E2G
chr1:2577384-2578717	rs6671426	1	2572795	Ulcerative_colitis	TTC34	ENSG00000215912	2635976	2801717	100kb window
chr1:2577384-2578717	rs6671426	1	2572795	Ulcerative_colitis	AL139246.3	ENSG00000228037	2581560	2584533	downstream
chr1:2577384-2578717	rs6671426	1	2572795	Ulcerative_colitis	AL139246.3	ENSG00000228037	2581560	2584533	100kb window
chr1:2577384-2578717	rs6671426	1	2572795	Ulcerative_colitis	AL139246.5	ENSG00000272449	2530064	2547460	100kb window
chr1:2570200-2570637	rs10910094	1	2575049	Ulcerative_colitis	MMEL1	ENSG00000142606	2590639	2632990	100kb window
chr1:2570200-2570637	rs10910094	1	2575049	Ulcerative_colitis	MMEL1	ENSG00000142606	2590639	2632990	eQTL
chr1:2570200-2570637	rs10910094	1	2575049	Ulcerative_colitis	PLCH2	ENSG00000149527	2425980	2505530	100kb window
chr1:2570200-2570637	rs10910094	1	2575049	Ulcerative_colitis	PRXL2B	ENSG00000157870	2586491	2591469	100kb window
chr1:2570200-2570637	rs10910094	1	2575049	Ulcerative_colitis	TNFRSF14	ENSG00000157873	2555639	2565382	upstream
chr1:2570200-2570637	rs10910094	1	2575049	Ulcerative_colitis	TNFRSF14	ENSG00000157873	2555639	2565382	100kb window
chr1:2570200-2570637	rs10910094	1	2575049	Ulcerative_colitis	PANK4	ENSG00000157881	2508533	2526628	100kb window
chr1:2570200-2570637	rs10910094	1	2575049	Ulcerative_colitis	TTC34	ENSG00000215912	2635976	2801717	100kb window
chr1:2570200-2570637	rs10910094	1	2575049	Ulcerative_colitis	AL139246.3	ENSG00000228037	2581560	2584533	downstream
chr1:2570200-2570637	rs10910094	1	2575049	Ulcerative_colitis	AL139246.3	ENSG00000228037	2581560	2584533	100kb window
chr1:2570200-2570637	rs10910094	1	2575049	Ulcerative_colitis	AL139246.5	ENSG00000272449	2530064	2547460	100kb window
chr1:2577384-2578717	rs10910094	1	2575049	Ulcerative_colitis	MMEL1	ENSG00000142606	2590639	2632990	100kb window
chr1:2577384-2578717	rs10910094	1	2575049	Ulcerative_colitis	MMEL1	ENSG00000142606	2590639	2632990	E2G
chr1:2577384-2578717	rs10910094	1	2575049	Ulcerative_colitis	PLCH2	ENSG00000149527	2425980	2505530	100kb window
chr1:2577384-2578717	rs10910094	1	2575049	Ulcerative_colitis	PLCH2	ENSG00000149527	2425980	2505530	E2G
chr1:2577384-2578717	rs10910094	1	2575049	Ulcerative_colitis	PRXL2B	ENSG00000157870	2586491	2591469	100kb window
chr1:2577384-2578717	rs10910094	1	2575049	Ulcerative_colitis	PRXL2B	ENSG00000157870	2586491	2591469	E2G
chr1:2577384-2578717	rs10910094	1	2575049	Ulcerative_colitis	TNFRSF14	ENSG00000157873	2555639	2565382	upstream
chr1:2577384-2578717	rs10910094	1	2575049	Ulcerative_colitis	TNFRSF14	ENSG00000157873	2555639	2565382	100kb window
chr1:2577384-2578717	rs10910094	1	2575049	Ulcerative_colitis	TNFRSF14	ENSG00000157873	2555639	2565382	eQTL
chr1:2577384-2578717	rs10910094	1	2575049	Ulcerative_colitis	TNFRSF14	ENSG00000157873	2555639	2565382	E2G
chr1:2577384-2578717	rs10910094	1	2575049	Ulcerative_colitis	PANK4	ENSG00000157881	2508533	2526628	100kb window
chr1:2577384-2578717	rs10910094	1	2575049	Ulcerative_colitis	PANK4	ENSG00000157881	2508533	2526628	E2G
chr1:2577384-2578717	rs10910094	1	2575049	Ulcerative_colitis	TTC34	ENSG00000215912	2635976	2801717	100kb window
chr1:2577384-2578717	rs10910094	1	2575049	Ulcerative_colitis	AL139246.3	ENSG00000228037	2581560	2584533	downstream
chr1:2577384-2578717	rs10910094	1	2575049	Ulcerative_colitis	AL139246.3	ENSG00000228037	2581560	2584533	100kb window
chr1:2577384-2578717	rs10910094	1	2575049	Ulcerative_colitis	AL139246.5	ENSG00000272449	2530064	2547460	100kb window
chr1:2577384-2578717	rs4310388	1	2575976	Celiac_disease	MMEL1	ENSG00000142606	2590639	2632990	100kb window
chr1:2577384-2578717	rs4310388	1	2575976	Multiple_sclerosis	MMEL1	ENSG00000142606	2590639	2632990	100kb window
chr1:2577384-2578717	rs4310388	1	2575976	Rheumatoid_arthritis	MMEL1	ENSG00000142606	2590639	2632990	100kb window
chr1:2577384-2578717	rs4310388	1	2575976	Celiac_disease	MMEL1	ENSG00000142606	2590639	2632990	E2G
chr1:2577384-2578717	rs4310388	1	2575976	Multiple_sclerosis	MMEL1	ENSG00000142606	2590639	2632990	E2G
chr1:2577384-2578717	rs4310388	1	2575976	Rheumatoid_arthritis	MMEL1	ENSG00000142606	2590639	2632990	E2G
chr1:2577384-2578717	rs4310388	1	2575976	Celiac_disease	PLCH2	ENSG00000149527	2425980	2505530	100kb window
chr1:2577384-2578717	rs4310388	1	2575976	Multiple_sclerosis	PLCH2	ENSG00000149527	2425980	2505530	100kb window
chr1:2577384-2578717	rs4310388	1	2575976	Rheumatoid_arthritis	PLCH2	ENSG00000149527	2425980	2505530	100kb window
chr1:2577384-2578717	rs4310388	1	2575976	Celiac_disease	PLCH2	ENSG00000149527	2425980	2505530	E2G
chr1:2577384-2578717	rs4310388	1	2575976	Multiple_sclerosis	PLCH2	ENSG00000149527	2425980	2505530	E2G
chr1:2577384-2578717	rs4310388	1	2575976	Rheumatoid_arthritis	PLCH2	ENSG00000149527	2425980	2505530	E2G
chr1:2577384-2578717	rs4310388	1	2575976	Celiac_disease	PRXL2B	ENSG00000157870	2586491	2591469	100kb window
chr1:2577384-2578717	rs4310388	1	2575976	Multiple_sclerosis	PRXL2B	ENSG00000157870	2586491	2591469	100kb window
chr1:2577384-2578717	rs4310388	1	2575976	Rheumatoid_arthritis	PRXL2B	ENSG00000157870	2586491	2591469	100kb window
chr1:2577384-2578717	rs4310388	1	2575976	Celiac_disease	PRXL2B	ENSG00000157870	2586491	2591469	E2G
chr1:2577384-2578717	rs4310388	1	2575976	Multiple_sclerosis	PRXL2B	ENSG00000157870	2586491	2591469	E2G
chr1:2577384-2578717	rs4310388	1	2575976	Rheumatoid_arthritis	PRXL2B	ENSG00000157870	2586491	2591469	E2G
chr1:2577384-2578717	rs4310388	1	2575976	Celiac_disease	TNFRSF14	ENSG00000157873	2555639	2565382	upstream
chr1:2577384-2578717	rs4310388	1	2575976	Multiple_sclerosis	TNFRSF14	ENSG00000157873	2555639	2565382	upstream
chr1:2577384-2578717	rs4310388	1	2575976	Rheumatoid_arthritis	TNFRSF14	ENSG00000157873	2555639	2565382	upstream
chr1:2577384-2578717	rs4310388	1	2575976	Celiac_disease	TNFRSF14	ENSG00000157873	2555639	2565382	100kb window
chr1:2577384-2578717	rs4310388	1	2575976	Multiple_sclerosis	TNFRSF14	ENSG00000157873	2555639	2565382	100kb window
chr1:2577384-2578717	rs4310388	1	2575976	Rheumatoid_arthritis	TNFRSF14	ENSG00000157873	2555639	2565382	100kb window
chr1:2577384-2578717	rs4310388	1	2575976	Celiac_disease	TNFRSF14	ENSG00000157873	2555639	2565382	eQTL
chr1:2577384-2578717	rs4310388	1	2575976	Multiple_sclerosis	TNFRSF14	ENSG00000157873	2555639	2565382	eQTL
chr1:2577384-2578717	rs4310388	1	2575976	Rheumatoid_arthritis	TNFRSF14	ENSG00000157873	2555639	2565382	eQTL
chr1:2577384-2578717	rs4310388	1	2575976	Celiac_disease	TNFRSF14	ENSG00000157873	2555639	2565382	E2G
chr1:2577384-2578717	rs4310388	1	2575976	Multiple_sclerosis	TNFRSF14	ENSG00000157873	2555639	2565382	E2G
chr1:2577384-2578717	rs4310388	1	2575976	Rheumatoid_arthritis	TNFRSF14	ENSG00000157873	2555639	2565382	E2G
chr1:2577384-2578717	rs4310388	1	2575976	Celiac_disease	PANK4	ENSG00000157881	2508533	2526628	100kb window
chr1:2577384-2578717	rs4310388	1	2575976	Multiple_sclerosis	PANK4	ENSG00000157881	2508533	2526628	100kb window
chr1:2577384-2578717	rs4310388	1	2575976	Rheumatoid_arthritis	PANK4	ENSG00000157881	2508533	2526628	100kb window
chr1:2577384-2578717	rs4310388	1	2575976	Celiac_disease	PANK4	ENSG00000157881	2508533	2526628	E2G
chr1:2577384-2578717	rs4310388	1	2575976	Multiple_sclerosis	PANK4	ENSG00000157881	2508533	2526628	E2G
chr1:2577384-2578717	rs4310388	1	2575976	Rheumatoid_arthritis	PANK4	ENSG00000157881	2508533	2526628	E2G
chr1:2577384-2578717	rs4310388	1	2575976	Celiac_disease	TTC34	ENSG00000215912	2635976	2801717	100kb window
chr1:2577384-2578717	rs4310388	1	2575976	Multiple_sclerosis	TTC34	ENSG00000215912	2635976	2801717	100kb window
chr1:2577384-2578717	rs4310388	1	2575976	Rheumatoid_arthritis	TTC34	ENSG00000215912	2635976	2801717	100kb window
chr1:2577384-2578717	rs4310388	1	2575976	Celiac_disease	AL139246.3	ENSG00000228037	2581560	2584533	downstream
chr1:2577384-2578717	rs4310388	1	2575976	Multiple_sclerosis	AL139246.3	ENSG00000228037	2581560	2584533	downstream
chr1:2577384-2578717	rs4310388	1	2575976	Rheumatoid_arthritis	AL139246.3	ENSG00000228037	2581560	2584533	downstream
chr1:2577384-2578717	rs4310388	1	2575976	Celiac_disease	AL139246.3	ENSG00000228037	2581560	2584533	100kb window
chr1:2577384-2578717	rs4310388	1	2575976	Multiple_sclerosis	AL139246.3	ENSG00000228037	2581560	2584533	100kb window
chr1:2577384-2578717	rs4310388	1	2575976	Rheumatoid_arthritis	AL139246.3	ENSG00000228037	2581560	2584533	100kb window
chr1:2577384-2578717	rs4310388	1	2575976	Celiac_disease	AL139246.5	ENSG00000272449	2530064	2547460	100kb window
chr1:2577384-2578717	rs4310388	1	2575976	Multiple_sclerosis	AL139246.5	ENSG00000272449	2530064	2547460	100kb window
chr1:2577384-2578717	rs4310388	1	2575976	Rheumatoid_arthritis	AL139246.5	ENSG00000272449	2530064	2547460	100kb window
chr1:2577384-2578717	rs10752745	1	2576499	Ulcerative_colitis	MMEL1	ENSG00000142606	2590639	2632990	100kb window
chr1:2577384-2578717	rs10752745	1	2576499	Ulcerative_colitis	MMEL1	ENSG00000142606	2590639	2632990	E2G
chr1:2577384-2578717	rs10752745	1	2576499	Ulcerative_colitis	PLCH2	ENSG00000149527	2425980	2505530	100kb window
chr1:2577384-2578717	rs10752745	1	2576499	Ulcerative_colitis	PLCH2	ENSG00000149527	2425980	2505530	E2G
chr1:2577384-2578717	rs10752745	1	2576499	Ulcerative_colitis	PRXL2B	ENSG00000157870	2586491	2591469	100kb window
chr1:2577384-2578717	rs10752745	1	2576499	Ulcerative_colitis	PRXL2B	ENSG00000157870	2586491	2591469	E2G
chr1:2577384-2578717	rs10752745	1	2576499	Ulcerative_colitis	TNFRSF14	ENSG00000157873	2555639	2565382	upstream
chr1:2577384-2578717	rs10752745	1	2576499	Ulcerative_colitis	TNFRSF14	ENSG00000157873	2555639	2565382	100kb window
chr1:2577384-2578717	rs10752745	1	2576499	Ulcerative_colitis	TNFRSF14	ENSG00000157873	2555639	2565382	eQTL
chr1:2577384-2578717	rs10752745	1	2576499	Ulcerative_colitis	TNFRSF14	ENSG00000157873	2555639	2565382	E2G
chr1:2577384-2578717	rs10752745	1	2576499	Ulcerative_colitis	PANK4	ENSG00000157881	2508533	2526628	100kb window
chr1:2577384-2578717	rs10752745	1	2576499	Ulcerative_colitis	PANK4	ENSG00000157881	2508533	2526628	E2G
chr1:2577384-2578717	rs10752745	1	2576499	Ulcerative_colitis	TTC34	ENSG00000215912	2635976	2801717	100kb window
chr1:2577384-2578717	rs10752745	1	2576499	Ulcerative_colitis	AL139246.3	ENSG00000228037	2581560	2584533	downstream
chr1:2577384-2578717	rs10752745	1	2576499	Ulcerative_colitis	AL139246.3	ENSG00000228037	2581560	2584533	100kb window
chr1:2577384-2578717	rs10752745	1	2576499	Ulcerative_colitis	AL139246.5	ENSG00000272449	2530064	2547460	100kb window
chr1:2577384-2578717	rs10797434	1	2579841	Ulcerative_colitis	MMEL1	ENSG00000142606	2590639	2632990	100kb window
chr1:2577384-2578717	rs10797434	1	2579841	Ulcerative_colitis	MMEL1	ENSG00000142606	2590639	2632990	E2G
chr1:2577384-2578717	rs10797434	1	2579841	Ulcerative_colitis	PLCH2	ENSG00000149527	2425980	2505530	100kb window
chr1:2577384-2578717	rs10797434	1	2579841	Ulcerative_colitis	PLCH2	ENSG00000149527	2425980	2505530	E2G
chr1:2577384-2578717	rs10797434	1	2579841	Ulcerative_colitis	PRXL2B	ENSG00000157870	2586491	2591469	100kb window
chr1:2577384-2578717	rs10797434	1	2579841	Ulcerative_colitis	PRXL2B	ENSG00000157870	2586491	2591469	E2G
chr1:2577384-2578717	rs10797434	1	2579841	Ulcerative_colitis	TNFRSF14	ENSG00000157873	2555639	2565382	upstream
chr1:2577384-2578717	rs10797434	1	2579841	Ulcerative_colitis	TNFRSF14	ENSG00000157873	2555639	2565382	100kb window
chr1:2577384-2578717	rs10797434	1	2579841	Ulcerative_colitis	TNFRSF14	ENSG00000157873	2555639	2565382	eQTL
chr1:2577384-2578717	rs10797434	1	2579841	Ulcerative_colitis	TNFRSF14	ENSG00000157873	2555639	2565382	E2G
chr1:2577384-2578717	rs10797434	1	2579841	Ulcerative_colitis	PANK4	ENSG00000157881	2508533	2526628	100kb window
chr1:2577384-2578717	rs10797434	1	2579841	Ulcerative_colitis	PANK4	ENSG00000157881	2508533	2526628	E2G
chr1:2577384-2578717	rs10797434	1	2579841	Ulcerative_colitis	TTC34	ENSG00000215912	2635976	2801717	100kb window
chr1:2577384-2578717	rs10797434	1	2579841	Ulcerative_colitis	AL139246.3	ENSG00000228037	2581560	2584533	downstream
chr1:2577384-2578717	rs10797434	1	2579841	Ulcerative_colitis	AL139246.3	ENSG00000228037	2581560	2584533	100kb window
chr1:2577384-2578717	rs10797434	1	2579841	Ulcerative_colitis	AL139246.5	ENSG00000272449	2530064	2547460	100kb window
chr1:2577384-2578717	rs4648648	1	2581013	Ulcerative_colitis	MMEL1	ENSG00000142606	2590639	2632990	100kb window
chr1:2577384-2578717	rs4648648	1	2581013	Ulcerative_colitis	MMEL1	ENSG00000142606	2590639	2632990	E2G
chr1:2577384-2578717	rs4648648	1	2581013	Ulcerative_colitis	PLCH2	ENSG00000149527	2425980	2505530	100kb window
chr1:2577384-2578717	rs4648648	1	2581013	Ulcerative_colitis	PLCH2	ENSG00000149527	2425980	2505530	E2G
chr1:2577384-2578717	rs4648648	1	2581013	Ulcerative_colitis	PRXL2B	ENSG00000157870	2586491	2591469	100kb window
chr1:2577384-2578717	rs4648648	1	2581013	Ulcerative_colitis	PRXL2B	ENSG00000157870	2586491	2591469	E2G
chr1:2577384-2578717	rs4648648	1	2581013	Ulcerative_colitis	TNFRSF14	ENSG00000157873	2555639	2565382	upstream
chr1:2577384-2578717	rs4648648	1	2581013	Ulcerative_colitis	TNFRSF14	ENSG00000157873	2555639	2565382	100kb window
chr1:2577384-2578717	rs4648648	1	2581013	Ulcerative_colitis	TNFRSF14	ENSG00000157873	2555639	2565382	eQTL
chr1:2577384-2578717	rs4648648	1	2581013	Ulcerative_colitis	TNFRSF14	ENSG00000157873	2555639	2565382	E2G
chr1:2577384-2578717	rs4648648	1	2581013	Ulcerative_colitis	PANK4	ENSG00000157881	2508533	2526628	100kb window
chr1:2577384-2578717	rs4648648	1	2581013	Ulcerative_colitis	PANK4	ENSG00000157881	2508533	2526628	E2G
chr1:2577384-2578717	rs4648648	1	2581013	Ulcerative_colitis	TTC34	ENSG00000215912	2635976	2801717	100kb window
chr1:2577384-2578717	rs4648648	1	2581013	Ulcerative_colitis	AL139246.3	ENSG00000228037	2581560	2584533	downstream
chr1:2577384-2578717	rs4648648	1	2581013	Ulcerative_colitis	AL139246.3	ENSG00000228037	2581560	2584533	100kb window
chr1:2577384-2578717	rs4648648	1	2581013	Ulcerative_colitis	AL139246.5	ENSG00000272449	2530064	2547460	100kb window
chr1:2585270-2587256	rs4648648	1	2581013	Ulcerative_colitis	MMEL1	ENSG00000142606	2590639	2632990	downstream
chr1:2585270-2587256	rs4648648	1	2581013	Ulcerative_colitis	MMEL1	ENSG00000142606	2590639	2632990	100kb window
chr1:2585270-2587256	rs4648648	1	2581013	Ulcerative_colitis	MMEL1	ENSG00000142606	2590639	2632990	E2G
chr1:2585270-2587256	rs4648648	1	2581013	Ulcerative_colitis	PLCH2	ENSG00000149527	2425980	2505530	100kb window
chr1:2585270-2587256	rs4648648	1	2581013	Ulcerative_colitis	PRXL2B	ENSG00000157870	2586491	2591469	overlap
chr1:2585270-2587256	rs4648648	1	2581013	Ulcerative_colitis	PRXL2B	ENSG00000157870	2586491	2591469	100kb window
chr1:2585270-2587256	rs4648648	1	2581013	Ulcerative_colitis	PRXL2B	ENSG00000157870	2586491	2591469	E2G
chr1:2585270-2587256	rs4648648	1	2581013	Ulcerative_colitis	TNFRSF14	ENSG00000157873	2555639	2565382	100kb window
chr1:2585270-2587256	rs4648648	1	2581013	Ulcerative_colitis	TNFRSF14	ENSG00000157873	2555639	2565382	E2G
chr1:2585270-2587256	rs4648648	1	2581013	Ulcerative_colitis	PANK4	ENSG00000157881	2508533	2526628	100kb window
chr1:2585270-2587256	rs4648648	1	2581013	Ulcerative_colitis	TTC34	ENSG00000215912	2635976	2801717	100kb window
chr1:2585270-2587256	rs4648648	1	2581013	Ulcerative_colitis	AL139246.3	ENSG00000228037	2581560	2584533	upstream
chr1:2585270-2587256	rs4648648	1	2581013	Ulcerative_colitis	AL139246.3	ENSG00000228037	2581560	2584533	100kb window
chr1:2585270-2587256	rs4648648	1	2581013	Ulcerative_colitis	AL139246.5	ENSG00000272449	2530064	2547460	100kb window
chr1:2577384-2578717	rs4648649	1	2581211	Ulcerative_colitis	MMEL1	ENSG00000142606	2590639	2632990	100kb window
chr1:2577384-2578717	rs4648649	1	2581211	Ulcerative_colitis	MMEL1	ENSG00000142606	2590639	2632990	E2G
chr1:2577384-2578717	rs4648649	1	2581211	Ulcerative_colitis	PLCH2	ENSG00000149527	2425980	2505530	100kb window
chr1:2577384-2578717	rs4648649	1	2581211	Ulcerative_colitis	PLCH2	ENSG00000149527	2425980	2505530	E2G
chr1:2577384-2578717	rs4648649	1	2581211	Ulcerative_colitis	PRXL2B	ENSG00000157870	2586491	2591469	100kb window
chr1:2577384-2578717	rs4648649	1	2581211	Ulcerative_colitis	PRXL2B	ENSG00000157870	2586491	2591469	E2G
chr1:2577384-2578717	rs4648649	1	2581211	Ulcerative_colitis	TNFRSF14	ENSG00000157873	2555639	2565382	upstream
chr1:2577384-2578717	rs4648649	1	2581211	Ulcerative_colitis	TNFRSF14	ENSG00000157873	2555639	2565382	100kb window
chr1:2577384-2578717	rs4648649	1	2581211	Ulcerative_colitis	TNFRSF14	ENSG00000157873	2555639	2565382	eQTL
chr1:2577384-2578717	rs4648649	1	2581211	Ulcerative_colitis	TNFRSF14	ENSG00000157873	2555639	2565382	E2G
chr1:2577384-2578717	rs4648649	1	2581211	Ulcerative_colitis	PANK4	ENSG00000157881	2508533	2526628	100kb window
chr1:2577384-2578717	rs4648649	1	2581211	Ulcerative_colitis	PANK4	ENSG00000157881	2508533	2526628	E2G
chr1:2577384-2578717	rs4648649	1	2581211	Ulcerative_colitis	TTC34	ENSG00000215912	2635976	2801717	100kb window
chr1:2577384-2578717	rs4648649	1	2581211	Ulcerative_colitis	AL139246.3	ENSG00000228037	2581560	2584533	downstream
chr1:2577384-2578717	rs4648649	1	2581211	Ulcerative_colitis	AL139246.3	ENSG00000228037	2581560	2584533	100kb window
chr1:2577384-2578717	rs4648649	1	2581211	Ulcerative_colitis	AL139246.5	ENSG00000272449	2530064	2547460	100kb window
chr1:2585270-2587256	rs4648649	1	2581211	Ulcerative_colitis	MMEL1	ENSG00000142606	2590639	2632990	downstream
chr1:2585270-2587256	rs4648649	1	2581211	Ulcerative_colitis	MMEL1	ENSG00000142606	2590639	2632990	100kb window
chr1:2585270-2587256	rs4648649	1	2581211	Ulcerative_colitis	MMEL1	ENSG00000142606	2590639	2632990	E2G
chr1:2585270-2587256	rs4648649	1	2581211	Ulcerative_colitis	PLCH2	ENSG00000149527	2425980	2505530	100kb window
chr1:2585270-2587256	rs4648649	1	2581211	Ulcerative_colitis	PRXL2B	ENSG00000157870	2586491	2591469	overlap
chr1:2585270-2587256	rs4648649	1	2581211	Ulcerative_colitis	PRXL2B	ENSG00000157870	2586491	2591469	100kb window
chr1:2585270-2587256	rs4648649	1	2581211	Ulcerative_colitis	PRXL2B	ENSG00000157870	2586491	2591469	E2G
chr1:2585270-2587256	rs4648649	1	2581211	Ulcerative_colitis	TNFRSF14	ENSG00000157873	2555639	2565382	100kb window
chr1:2585270-2587256	rs4648649	1	2581211	Ulcerative_colitis	TNFRSF14	ENSG00000157873	2555639	2565382	E2G
chr1:2585270-2587256	rs4648649	1	2581211	Ulcerative_colitis	PANK4	ENSG00000157881	2508533	2526628	100kb window
chr1:2585270-2587256	rs4648649	1	2581211	Ulcerative_colitis	TTC34	ENSG00000215912	2635976	2801717	100kb window
chr1:2585270-2587256	rs4648649	1	2581211	Ulcerative_colitis	AL139246.3	ENSG00000228037	2581560	2584533	upstream
chr1:2585270-2587256	rs4648649	1	2581211	Ulcerative_colitis	AL139246.3	ENSG00000228037	2581560	2584533	100kb window
chr1:2585270-2587256	rs4648649	1	2581211	Ulcerative_colitis	AL139246.5	ENSG00000272449	2530064	2547460	100kb window
chr1:2577384-2578717	rs10910096	1	2581271	Ulcerative_colitis	MMEL1	ENSG00000142606	2590639	2632990	100kb window
chr1:2577384-2578717	rs10910096	1	2581271	Ulcerative_colitis	MMEL1	ENSG00000142606	2590639	2632990	E2G
chr1:2577384-2578717	rs10910096	1	2581271	Ulcerative_colitis	PLCH2	ENSG00000149527	2425980	2505530	100kb window
chr1:2577384-2578717	rs10910096	1	2581271	Ulcerative_colitis	PLCH2	ENSG00000149527	2425980	2505530	E2G
chr1:2577384-2578717	rs10910096	1	2581271	Ulcerative_colitis	PRXL2B	ENSG00000157870	2586491	2591469	100kb window
chr1:2577384-2578717	rs10910096	1	2581271	Ulcerative_colitis	PRXL2B	ENSG00000157870	2586491	2591469	E2G
chr1:2577384-2578717	rs10910096	1	2581271	Ulcerative_colitis	TNFRSF14	ENSG00000157873	2555639	2565382	upstream
chr1:2577384-2578717	rs10910096	1	2581271	Ulcerative_colitis	TNFRSF14	ENSG00000157873	2555639	2565382	100kb window
chr1:2577384-2578717	rs10910096	1	2581271	Ulcerative_colitis	TNFRSF14	ENSG00000157873	2555639	2565382	eQTL
chr1:2577384-2578717	rs10910096	1	2581271	Ulcerative_colitis	TNFRSF14	ENSG00000157873	2555639	2565382	E2G
chr1:2577384-2578717	rs10910096	1	2581271	Ulcerative_colitis	PANK4	ENSG00000157881	2508533	2526628	100kb window
chr1:2577384-2578717	rs10910096	1	2581271	Ulcerative_colitis	PANK4	ENSG00000157881	2508533	2526628	E2G
chr1:2577384-2578717	rs10910096	1	2581271	Ulcerative_colitis	TTC34	ENSG00000215912	2635976	2801717	100kb window
chr1:2577384-2578717	rs10910096	1	2581271	Ulcerative_colitis	AL139246.3	ENSG00000228037	2581560	2584533	downstream
chr1:2577384-2578717	rs10910096	1	2581271	Ulcerative_colitis	AL139246.3	ENSG00000228037	2581560	2584533	100kb window
chr1:2577384-2578717	rs10910096	1	2581271	Ulcerative_colitis	AL139246.5	ENSG00000272449	2530064	2547460	100kb window
chr1:2585270-2587256	rs10910096	1	2581271	Ulcerative_colitis	MMEL1	ENSG00000142606	2590639	2632990	downstream
chr1:2585270-2587256	rs10910096	1	2581271	Ulcerative_colitis	MMEL1	ENSG00000142606	2590639	2632990	100kb window
chr1:2585270-2587256	rs10910096	1	2581271	Ulcerative_colitis	MMEL1	ENSG00000142606	2590639	2632990	E2G
chr1:2585270-2587256	rs10910096	1	2581271	Ulcerative_colitis	PLCH2	ENSG00000149527	2425980	2505530	100kb window
chr1:2585270-2587256	rs10910096	1	2581271	Ulcerative_colitis	PRXL2B	ENSG00000157870	2586491	2591469	overlap
chr1:2585270-2587256	rs10910096	1	2581271	Ulcerative_colitis	PRXL2B	ENSG00000157870	2586491	2591469	100kb window
chr1:2585270-2587256	rs10910096	1	2581271	Ulcerative_colitis	PRXL2B	ENSG00000157870	2586491	2591469	E2G
chr1:2585270-2587256	rs10910096	1	2581271	Ulcerative_colitis	TNFRSF14	ENSG00000157873	2555639	2565382	100kb window
chr1:2585270-2587256	rs10910096	1	2581271	Ulcerative_colitis	TNFRSF14	ENSG00000157873	2555639	2565382	E2G
chr1:2585270-2587256	rs10910096	1	2581271	Ulcerative_colitis	PANK4	ENSG00000157881	2508533	2526628	100kb window
chr1:2585270-2587256	rs10910096	1	2581271	Ulcerative_colitis	TTC34	ENSG00000215912	2635976	2801717	100kb window
chr1:2585270-2587256	rs10910096	1	2581271	Ulcerative_colitis	AL139246.3	ENSG00000228037	2581560	2584533	upstream
chr1:2585270-2587256	rs10910096	1	2581271	Ulcerative_colitis	AL139246.3	ENSG00000228037	2581560	2584533	100kb window
chr1:2585270-2587256	rs10910096	1	2581271	Ulcerative_colitis	AL139246.5	ENSG00000272449	2530064	2547460	100kb window
chr1:2577384-2578717	rs4486391	1	2581616	Ulcerative_colitis	MMEL1	ENSG00000142606	2590639	2632990	100kb window
chr1:2577384-2578717	rs4486391	1	2581616	Ulcerative_colitis	MMEL1	ENSG00000142606	2590639	2632990	E2G
chr1:2577384-2578717	rs4486391	1	2581616	Ulcerative_colitis	PLCH2	ENSG00000149527	2425980	2505530	100kb window
chr1:2577384-2578717	rs4486391	1	2581616	Ulcerative_colitis	PLCH2	ENSG00000149527	2425980	2505530	E2G
chr1:2577384-2578717	rs4486391	1	2581616	Ulcerative_colitis	PRXL2B	ENSG00000157870	2586491	2591469	100kb window
chr1:2577384-2578717	rs4486391	1	2581616	Ulcerative_colitis	PRXL2B	ENSG00000157870	2586491	2591469	E2G
chr1:2577384-2578717	rs4486391	1	2581616	Ulcerative_colitis	TNFRSF14	ENSG00000157873	2555639	2565382	upstream
chr1:2577384-2578717	rs4486391	1	2581616	Ulcerative_colitis	TNFRSF14	ENSG00000157873	2555639	2565382	100kb window
chr1:2577384-2578717	rs4486391	1	2581616	Ulcerative_colitis	TNFRSF14	ENSG00000157873	2555639	2565382	eQTL
chr1:2577384-2578717	rs4486391	1	2581616	Ulcerative_colitis	TNFRSF14	ENSG00000157873	2555639	2565382	E2G
chr1:2577384-2578717	rs4486391	1	2581616	Ulcerative_colitis	PANK4	ENSG00000157881	2508533	2526628	100kb window
chr1:2577384-2578717	rs4486391	1	2581616	Ulcerative_colitis	PANK4	ENSG00000157881	2508533	2526628	E2G
chr1:2577384-2578717	rs4486391	1	2581616	Ulcerative_colitis	TTC34	ENSG00000215912	2635976	2801717	100kb window
chr1:2577384-2578717	rs4486391	1	2581616	Ulcerative_colitis	AL139246.3	ENSG00000228037	2581560	2584533	downstream
chr1:2577384-2578717	rs4486391	1	2581616	Ulcerative_colitis	AL139246.3	ENSG00000228037	2581560	2584533	100kb window
chr1:2577384-2578717	rs4486391	1	2581616	Ulcerative_colitis	AL139246.5	ENSG00000272449	2530064	2547460	100kb window
chr1:2585270-2587256	rs4486391	1	2581616	Ulcerative_colitis	MMEL1	ENSG00000142606	2590639	2632990	downstream
chr1:2585270-2587256	rs4486391	1	2581616	Ulcerative_colitis	MMEL1	ENSG00000142606	2590639	2632990	100kb window
chr1:2585270-2587256	rs4486391	1	2581616	Ulcerative_colitis	MMEL1	ENSG00000142606	2590639	2632990	E2G
chr1:2585270-2587256	rs4486391	1	2581616	Ulcerative_colitis	PLCH2	ENSG00000149527	2425980	2505530	100kb window
chr1:2585270-2587256	rs4486391	1	2581616	Ulcerative_colitis	PRXL2B	ENSG00000157870	2586491	2591469	overlap
chr1:2585270-2587256	rs4486391	1	2581616	Ulcerative_colitis	PRXL2B	ENSG00000157870	2586491	2591469	100kb window
chr1:2585270-2587256	rs4486391	1	2581616	Ulcerative_colitis	PRXL2B	ENSG00000157870	2586491	2591469	E2G
chr1:2585270-2587256	rs4486391	1	2581616	Ulcerative_colitis	TNFRSF14	ENSG00000157873	2555639	2565382	100kb window
chr1:2585270-2587256	rs4486391	1	2581616	Ulcerative_colitis	TNFRSF14	ENSG00000157873	2555639	2565382	E2G
chr1:2585270-2587256	rs4486391	1	2581616	Ulcerative_colitis	PANK4	ENSG00000157881	2508533	2526628	100kb window
chr1:2585270-2587256	rs4486391	1	2581616	Ulcerative_colitis	TTC34	ENSG00000215912	2635976	2801717	100kb window
chr1:2585270-2587256	rs4486391	1	2581616	Ulcerative_colitis	AL139246.3	ENSG00000228037	2581560	2584533	upstream
chr1:2585270-2587256	rs4486391	1	2581616	Ulcerative_colitis	AL139246.3	ENSG00000228037	2581560	2584533	100kb window
chr1:2585270-2587256	rs4486391	1	2581616	Ulcerative_colitis	AL139246.5	ENSG00000272449	2530064	2547460	100kb window
chr1:2577384-2578717	rs734999	1	2581777	Ulcerative_colitis	MMEL1	ENSG00000142606	2590639	2632990	100kb window
chr1:2577384-2578717	rs734999	1	2581777	Ulcerative_colitis	MMEL1	ENSG00000142606	2590639	2632990	E2G
chr1:2577384-2578717	rs734999	1	2581777	Ulcerative_colitis	PLCH2	ENSG00000149527	2425980	2505530	100kb window
chr1:2577384-2578717	rs734999	1	2581777	Ulcerative_colitis	PLCH2	ENSG00000149527	2425980	2505530	E2G
chr1:2577384-2578717	rs734999	1	2581777	Ulcerative_colitis	PRXL2B	ENSG00000157870	2586491	2591469	100kb window
chr1:2577384-2578717	rs734999	1	2581777	Ulcerative_colitis	PRXL2B	ENSG00000157870	2586491	2591469	E2G
chr1:2577384-2578717	rs734999	1	2581777	Ulcerative_colitis	TNFRSF14	ENSG00000157873	2555639	2565382	upstream
chr1:2577384-2578717	rs734999	1	2581777	Ulcerative_colitis	TNFRSF14	ENSG00000157873	2555639	2565382	100kb window
chr1:2577384-2578717	rs734999	1	2581777	Ulcerative_colitis	TNFRSF14	ENSG00000157873	2555639	2565382	eQTL
chr1:2577384-2578717	rs734999	1	2581777	Ulcerative_colitis	TNFRSF14	ENSG00000157873	2555639	2565382	E2G
chr1:2577384-2578717	rs734999	1	2581777	Ulcerative_colitis	PANK4	ENSG00000157881	2508533	2526628	100kb window
chr1:2577384-2578717	rs734999	1	2581777	Ulcerative_colitis	PANK4	ENSG00000157881	2508533	2526628	E2G
chr1:2577384-2578717	rs734999	1	2581777	Ulcerative_colitis	TTC34	ENSG00000215912	2635976	2801717	100kb window
chr1:2577384-2578717	rs734999	1	2581777	Ulcerative_colitis	AL139246.3	ENSG00000228037	2581560	2584533	downstream
chr1:2577384-2578717	rs734999	1	2581777	Ulcerative_colitis	AL139246.3	ENSG00000228037	2581560	2584533	100kb window
chr1:2577384-2578717	rs734999	1	2581777	Ulcerative_colitis	AL139246.5	ENSG00000272449	2530064	2547460	100kb window
chr1:2585270-2587256	rs734999	1	2581777	Ulcerative_colitis	MMEL1	ENSG00000142606	2590639	2632990	downstream
chr1:2585270-2587256	rs734999	1	2581777	Ulcerative_colitis	MMEL1	ENSG00000142606	2590639	2632990	100kb window
chr1:2585270-2587256	rs734999	1	2581777	Ulcerative_colitis	MMEL1	ENSG00000142606	2590639	2632990	E2G
chr1:2585270-2587256	rs734999	1	2581777	Ulcerative_colitis	PLCH2	ENSG00000149527	2425980	2505530	100kb window
chr1:2585270-2587256	rs734999	1	2581777	Ulcerative_colitis	PRXL2B	ENSG00000157870	2586491	2591469	overlap
chr1:2585270-2587256	rs734999	1	2581777	Ulcerative_colitis	PRXL2B	ENSG00000157870	2586491	2591469	100kb window
chr1:2585270-2587256	rs734999	1	2581777	Ulcerative_colitis	PRXL2B	ENSG00000157870	2586491	2591469	E2G
chr1:2585270-2587256	rs734999	1	2581777	Ulcerative_colitis	TNFRSF14	ENSG00000157873	2555639	2565382	100kb window
chr1:2585270-2587256	rs734999	1	2581777	Ulcerative_colitis	TNFRSF14	ENSG00000157873	2555639	2565382	E2G
chr1:2585270-2587256	rs734999	1	2581777	Ulcerative_colitis	PANK4	ENSG00000157881	2508533	2526628	100kb window
chr1:2585270-2587256	rs734999	1	2581777	Ulcerative_colitis	TTC34	ENSG00000215912	2635976	2801717	100kb window
chr1:2585270-2587256	rs734999	1	2581777	Ulcerative_colitis	AL139246.3	ENSG00000228037	2581560	2584533	upstream
chr1:2585270-2587256	rs734999	1	2581777	Ulcerative_colitis	AL139246.3	ENSG00000228037	2581560	2584533	100kb window
chr1:2585270-2587256	rs734999	1	2581777	Ulcerative_colitis	AL139246.5	ENSG00000272449	2530064	2547460	100kb window
chr1:2577384-2578717	rs2016175	1	2582193	Ulcerative_colitis	MMEL1	ENSG00000142606	2590639	2632990	100kb window
chr1:2577384-2578717	rs2016175	1	2582193	Ulcerative_colitis	MMEL1	ENSG00000142606	2590639	2632990	E2G
chr1:2577384-2578717	rs2016175	1	2582193	Ulcerative_colitis	PLCH2	ENSG00000149527	2425980	2505530	100kb window
chr1:2577384-2578717	rs2016175	1	2582193	Ulcerative_colitis	PLCH2	ENSG00000149527	2425980	2505530	E2G
chr1:2577384-2578717	rs2016175	1	2582193	Ulcerative_colitis	PRXL2B	ENSG00000157870	2586491	2591469	100kb window
chr1:2577384-2578717	rs2016175	1	2582193	Ulcerative_colitis	PRXL2B	ENSG00000157870	2586491	2591469	E2G
chr1:2577384-2578717	rs2016175	1	2582193	Ulcerative_colitis	TNFRSF14	ENSG00000157873	2555639	2565382	upstream
chr1:2577384-2578717	rs2016175	1	2582193	Ulcerative_colitis	TNFRSF14	ENSG00000157873	2555639	2565382	100kb window
chr1:2577384-2578717	rs2016175	1	2582193	Ulcerative_colitis	TNFRSF14	ENSG00000157873	2555639	2565382	eQTL
chr1:2577384-2578717	rs2016175	1	2582193	Ulcerative_colitis	TNFRSF14	ENSG00000157873	2555639	2565382	E2G
chr1:2577384-2578717	rs2016175	1	2582193	Ulcerative_colitis	PANK4	ENSG00000157881	2508533	2526628	100kb window
chr1:2577384-2578717	rs2016175	1	2582193	Ulcerative_colitis	PANK4	ENSG00000157881	2508533	2526628	E2G
chr1:2577384-2578717	rs2016175	1	2582193	Ulcerative_colitis	TTC34	ENSG00000215912	2635976	2801717	100kb window
chr1:2577384-2578717	rs2016175	1	2582193	Ulcerative_colitis	AL139246.3	ENSG00000228037	2581560	2584533	downstream
chr1:2577384-2578717	rs2016175	1	2582193	Ulcerative_colitis	AL139246.3	ENSG00000228037	2581560	2584533	100kb window
chr1:2577384-2578717	rs2016175	1	2582193	Ulcerative_colitis	AL139246.5	ENSG00000272449	2530064	2547460	100kb window
chr1:2585270-2587256	rs2016175	1	2582193	Ulcerative_colitis	MMEL1	ENSG00000142606	2590639	2632990	downstream
chr1:2585270-2587256	rs2016175	1	2582193	Ulcerative_colitis	MMEL1	ENSG00000142606	2590639	2632990	100kb window
chr1:2585270-2587256	rs2016175	1	2582193	Ulcerative_colitis	MMEL1	ENSG00000142606	2590639	2632990	E2G
chr1:2585270-2587256	rs2016175	1	2582193	Ulcerative_colitis	PLCH2	ENSG00000149527	2425980	2505530	100kb window
chr1:2585270-2587256	rs2016175	1	2582193	Ulcerative_colitis	PRXL2B	ENSG00000157870	2586491	2591469	overlap
chr1:2585270-2587256	rs2016175	1	2582193	Ulcerative_colitis	PRXL2B	ENSG00000157870	2586491	2591469	100kb window
chr1:2585270-2587256	rs2016175	1	2582193	Ulcerative_colitis	PRXL2B	ENSG00000157870	2586491	2591469	E2G
chr1:2585270-2587256	rs2016175	1	2582193	Ulcerative_colitis	TNFRSF14	ENSG00000157873	2555639	2565382	100kb window
chr1:2585270-2587256	rs2016175	1	2582193	Ulcerative_colitis	TNFRSF14	ENSG00000157873	2555639	2565382	E2G
chr1:2585270-2587256	rs2016175	1	2582193	Ulcerative_colitis	PANK4	ENSG00000157881	2508533	2526628	100kb window
chr1:2585270-2587256	rs2016175	1	2582193	Ulcerative_colitis	TTC34	ENSG00000215912	2635976	2801717	100kb window
chr1:2585270-2587256	rs2016175	1	2582193	Ulcerative_colitis	AL139246.3	ENSG00000228037	2581560	2584533	upstream
chr1:2585270-2587256	rs2016175	1	2582193	Ulcerative_colitis	AL139246.3	ENSG00000228037	2581560	2584533	100kb window
chr1:2585270-2587256	rs2016175	1	2582193	Ulcerative_colitis	AL139246.5	ENSG00000272449	2530064	2547460	100kb window
chr1:2577384-2578717	1:2513652	1	2582213	Ulcerative_colitis	MMEL1	ENSG00000142606	2590639	2632990	100kb window
chr1:2577384-2578717	1:2513652	1	2582213	Ulcerative_colitis	MMEL1	ENSG00000142606	2590639	2632990	E2G
chr1:2577384-2578717	1:2513652	1	2582213	Ulcerative_colitis	PLCH2	ENSG00000149527	2425980	2505530	100kb window
chr1:2577384-2578717	1:2513652	1	2582213	Ulcerative_colitis	PLCH2	ENSG00000149527	2425980	2505530	E2G
chr1:2577384-2578717	1:2513652	1	2582213	Ulcerative_colitis	PRXL2B	ENSG00000157870	2586491	2591469	100kb window
chr1:2577384-2578717	1:2513652	1	2582213	Ulcerative_colitis	PRXL2B	ENSG00000157870	2586491	2591469	E2G
chr1:2577384-2578717	1:2513652	1	2582213	Ulcerative_colitis	TNFRSF14	ENSG00000157873	2555639	2565382	upstream
chr1:2577384-2578717	1:2513652	1	2582213	Ulcerative_colitis	TNFRSF14	ENSG00000157873	2555639	2565382	100kb window
chr1:2577384-2578717	1:2513652	1	2582213	Ulcerative_colitis	TNFRSF14	ENSG00000157873	2555639	2565382	eQTL
chr1:2577384-2578717	1:2513652	1	2582213	Ulcerative_colitis	TNFRSF14	ENSG00000157873	2555639	2565382	E2G
chr1:2577384-2578717	1:2513652	1	2582213	Ulcerative_colitis	PANK4	ENSG00000157881	2508533	2526628	100kb window
chr1:2577384-2578717	1:2513652	1	2582213	Ulcerative_colitis	PANK4	ENSG00000157881	2508533	2526628	E2G
chr1:2577384-2578717	1:2513652	1	2582213	Ulcerative_colitis	TTC34	ENSG00000215912	2635976	2801717	100kb window
chr1:2577384-2578717	1:2513652	1	2582213	Ulcerative_colitis	AL139246.3	ENSG00000228037	2581560	2584533	downstream
chr1:2577384-2578717	1:2513652	1	2582213	Ulcerative_colitis	AL139246.3	ENSG00000228037	2581560	2584533	100kb window
chr1:2577384-2578717	1:2513652	1	2582213	Ulcerative_colitis	AL139246.5	ENSG00000272449	2530064	2547460	100kb window
chr1:2585270-2587256	1:2513652	1	2582213	Ulcerative_colitis	MMEL1	ENSG00000142606	2590639	2632990	downstream
chr1:2585270-2587256	1:2513652	1	2582213	Ulcerative_colitis	MMEL1	ENSG00000142606	2590639	2632990	100kb window
chr1:2585270-2587256	1:2513652	1	2582213	Ulcerative_colitis	MMEL1	ENSG00000142606	2590639	2632990	E2G
chr1:2585270-2587256	1:2513652	1	2582213	Ulcerative_colitis	PLCH2	ENSG00000149527	2425980	2505530	100kb window
chr1:2585270-2587256	1:2513652	1	2582213	Ulcerative_colitis	PRXL2B	ENSG00000157870	2586491	2591469	overlap
chr1:2585270-2587256	1:2513652	1	2582213	Ulcerative_colitis	PRXL2B	ENSG00000157870	2586491	2591469	100kb window
chr1:2585270-2587256	1:2513652	1	2582213	Ulcerative_colitis	PRXL2B	ENSG00000157870	2586491	2591469	E2G
chr1:2585270-2587256	1:2513652	1	2582213	Ulcerative_colitis	TNFRSF14	ENSG00000157873	2555639	2565382	100kb window
chr1:2585270-2587256	1:2513652	1	2582213	Ulcerative_colitis	TNFRSF14	ENSG00000157873	2555639	2565382	E2G
chr1:2585270-2587256	1:2513652	1	2582213	Ulcerative_colitis	PANK4	ENSG00000157881	2508533	2526628	100kb window
chr1:2585270-2587256	1:2513652	1	2582213	Ulcerative_colitis	TTC34	ENSG00000215912	2635976	2801717	100kb window
chr1:2585270-2587256	1:2513652	1	2582213	Ulcerative_colitis	AL139246.3	ENSG00000228037	2581560	2584533	upstream
chr1:2585270-2587256	1:2513652	1	2582213	Ulcerative_colitis	AL139246.3	ENSG00000228037	2581560	2584533	100kb window
chr1:2585270-2587256	1:2513652	1	2582213	Ulcerative_colitis	AL139246.5	ENSG00000272449	2530064	2547460	100kb window
chr1:2577384-2578717	rs2016366	1	2582239	Ulcerative_colitis	MMEL1	ENSG00000142606	2590639	2632990	100kb window
chr1:2577384-2578717	rs2016366	1	2582239	Ulcerative_colitis	MMEL1	ENSG00000142606	2590639	2632990	E2G
chr1:2577384-2578717	rs2016366	1	2582239	Ulcerative_colitis	PLCH2	ENSG00000149527	2425980	2505530	100kb window
chr1:2577384-2578717	rs2016366	1	2582239	Ulcerative_colitis	PLCH2	ENSG00000149527	2425980	2505530	E2G
chr1:2577384-2578717	rs2016366	1	2582239	Ulcerative_colitis	PRXL2B	ENSG00000157870	2586491	2591469	100kb window
chr1:2577384-2578717	rs2016366	1	2582239	Ulcerative_colitis	PRXL2B	ENSG00000157870	2586491	2591469	E2G
chr1:2577384-2578717	rs2016366	1	2582239	Ulcerative_colitis	TNFRSF14	ENSG00000157873	2555639	2565382	upstream
chr1:2577384-2578717	rs2016366	1	2582239	Ulcerative_colitis	TNFRSF14	ENSG00000157873	2555639	2565382	100kb window
chr1:2577384-2578717	rs2016366	1	2582239	Ulcerative_colitis	TNFRSF14	ENSG00000157873	2555639	2565382	eQTL
chr1:2577384-2578717	rs2016366	1	2582239	Ulcerative_colitis	TNFRSF14	ENSG00000157873	2555639	2565382	E2G
chr1:2577384-2578717	rs2016366	1	2582239	Ulcerative_colitis	PANK4	ENSG00000157881	2508533	2526628	100kb window
chr1:2577384-2578717	rs2016366	1	2582239	Ulcerative_colitis	PANK4	ENSG00000157881	2508533	2526628	E2G
chr1:2577384-2578717	rs2016366	1	2582239	Ulcerative_colitis	TTC34	ENSG00000215912	2635976	2801717	100kb window
chr1:2577384-2578717	rs2016366	1	2582239	Ulcerative_colitis	AL139246.3	ENSG00000228037	2581560	2584533	downstream
chr1:2577384-2578717	rs2016366	1	2582239	Ulcerative_colitis	AL139246.3	ENSG00000228037	2581560	2584533	100kb window
chr1:2577384-2578717	rs2016366	1	2582239	Ulcerative_colitis	AL139246.5	ENSG00000272449	2530064	2547460	100kb window
chr1:2585270-2587256	rs2016366	1	2582239	Ulcerative_colitis	MMEL1	ENSG00000142606	2590639	2632990	downstream
chr1:2585270-2587256	rs2016366	1	2582239	Ulcerative_colitis	MMEL1	ENSG00000142606	2590639	2632990	100kb window
chr1:2585270-2587256	rs2016366	1	2582239	Ulcerative_colitis	MMEL1	ENSG00000142606	2590639	2632990	E2G
chr1:2585270-2587256	rs2016366	1	2582239	Ulcerative_colitis	PLCH2	ENSG00000149527	2425980	2505530	100kb window
chr1:2585270-2587256	rs2016366	1	2582239	Ulcerative_colitis	PRXL2B	ENSG00000157870	2586491	2591469	overlap
chr1:2585270-2587256	rs2016366	1	2582239	Ulcerative_colitis	PRXL2B	ENSG00000157870	2586491	2591469	100kb window
chr1:2585270-2587256	rs2016366	1	2582239	Ulcerative_colitis	PRXL2B	ENSG00000157870	2586491	2591469	E2G
chr1:2585270-2587256	rs2016366	1	2582239	Ulcerative_colitis	TNFRSF14	ENSG00000157873	2555639	2565382	100kb window
chr1:2585270-2587256	rs2016366	1	2582239	Ulcerative_colitis	TNFRSF14	ENSG00000157873	2555639	2565382	E2G
chr1:2585270-2587256	rs2016366	1	2582239	Ulcerative_colitis	PANK4	ENSG00000157881	2508533	2526628	100kb window
chr1:2585270-2587256	rs2016366	1	2582239	Ulcerative_colitis	TTC34	ENSG00000215912	2635976	2801717	100kb window
chr1:2585270-2587256	rs2016366	1	2582239	Ulcerative_colitis	AL139246.3	ENSG00000228037	2581560	2584533	upstream
chr1:2585270-2587256	rs2016366	1	2582239	Ulcerative_colitis	AL139246.3	ENSG00000228037	2581560	2584533	100kb window
chr1:2585270-2587256	rs2016366	1	2582239	Ulcerative_colitis	AL139246.5	ENSG00000272449	2530064	2547460	100kb window
chr1:2585270-2587256	rs60733400	1	2585342	Celiac_disease	MMEL1	ENSG00000142606	2590639	2632990	downstream
chr1:2585270-2587256	rs60733400	1	2585342	Multiple_sclerosis	MMEL1	ENSG00000142606	2590639	2632990	downstream
chr1:2585270-2587256	rs60733400	1	2585342	Rheumatoid_arthritis	MMEL1	ENSG00000142606	2590639	2632990	downstream
chr1:2585270-2587256	rs60733400	1	2585342	Celiac_disease	MMEL1	ENSG00000142606	2590639	2632990	100kb window
chr1:2585270-2587256	rs60733400	1	2585342	Multiple_sclerosis	MMEL1	ENSG00000142606	2590639	2632990	100kb window
chr1:2585270-2587256	rs60733400	1	2585342	Rheumatoid_arthritis	MMEL1	ENSG00000142606	2590639	2632990	100kb window
chr1:2585270-2587256	rs60733400	1	2585342	Celiac_disease	MMEL1	ENSG00000142606	2590639	2632990	E2G
chr1:2585270-2587256	rs60733400	1	2585342	Multiple_sclerosis	MMEL1	ENSG00000142606	2590639	2632990	E2G
chr1:2585270-2587256	rs60733400	1	2585342	Rheumatoid_arthritis	MMEL1	ENSG00000142606	2590639	2632990	E2G
chr1:2585270-2587256	rs60733400	1	2585342	Celiac_disease	PLCH2	ENSG00000149527	2425980	2505530	100kb window
chr1:2585270-2587256	rs60733400	1	2585342	Multiple_sclerosis	PLCH2	ENSG00000149527	2425980	2505530	100kb window
chr1:2585270-2587256	rs60733400	1	2585342	Rheumatoid_arthritis	PLCH2	ENSG00000149527	2425980	2505530	100kb window
chr1:2585270-2587256	rs60733400	1	2585342	Celiac_disease	PRXL2B	ENSG00000157870	2586491	2591469	overlap
chr1:2585270-2587256	rs60733400	1	2585342	Multiple_sclerosis	PRXL2B	ENSG00000157870	2586491	2591469	overlap
chr1:2585270-2587256	rs60733400	1	2585342	Rheumatoid_arthritis	PRXL2B	ENSG00000157870	2586491	2591469	overlap
chr1:2585270-2587256	rs60733400	1	2585342	Celiac_disease	PRXL2B	ENSG00000157870	2586491	2591469	100kb window
chr1:2585270-2587256	rs60733400	1	2585342	Multiple_sclerosis	PRXL2B	ENSG00000157870	2586491	2591469	100kb window
chr1:2585270-2587256	rs60733400	1	2585342	Rheumatoid_arthritis	PRXL2B	ENSG00000157870	2586491	2591469	100kb window
chr1:2585270-2587256	rs60733400	1	2585342	Celiac_disease	PRXL2B	ENSG00000157870	2586491	2591469	E2G
chr1:2585270-2587256	rs60733400	1	2585342	Multiple_sclerosis	PRXL2B	ENSG00000157870	2586491	2591469	E2G
chr1:2585270-2587256	rs60733400	1	2585342	Rheumatoid_arthritis	PRXL2B	ENSG00000157870	2586491	2591469	E2G
chr1:2585270-2587256	rs60733400	1	2585342	Celiac_disease	TNFRSF14	ENSG00000157873	2555639	2565382	100kb window
chr1:2585270-2587256	rs60733400	1	2585342	Multiple_sclerosis	TNFRSF14	ENSG00000157873	2555639	2565382	100kb window
chr1:2585270-2587256	rs60733400	1	2585342	Rheumatoid_arthritis	TNFRSF14	ENSG00000157873	2555639	2565382	100kb window
chr1:2585270-2587256	rs60733400	1	2585342	Celiac_disease	TNFRSF14	ENSG00000157873	2555639	2565382	E2G
chr1:2585270-2587256	rs60733400	1	2585342	Multiple_sclerosis	TNFRSF14	ENSG00000157873	2555639	2565382	E2G
chr1:2585270-2587256	rs60733400	1	2585342	Rheumatoid_arthritis	TNFRSF14	ENSG00000157873	2555639	2565382	E2G
chr1:2585270-2587256	rs60733400	1	2585342	Celiac_disease	PANK4	ENSG00000157881	2508533	2526628	100kb window
chr1:2585270-2587256	rs60733400	1	2585342	Multiple_sclerosis	PANK4	ENSG00000157881	2508533	2526628	100kb window
chr1:2585270-2587256	rs60733400	1	2585342	Rheumatoid_arthritis	PANK4	ENSG00000157881	2508533	2526628	100kb window
chr1:2585270-2587256	rs60733400	1	2585342	Celiac_disease	TTC34	ENSG00000215912	2635976	2801717	100kb window
chr1:2585270-2587256	rs60733400	1	2585342	Multiple_sclerosis	TTC34	ENSG00000215912	2635976	2801717	100kb window
chr1:2585270-2587256	rs60733400	1	2585342	Rheumatoid_arthritis	TTC34	ENSG00000215912	2635976	2801717	100kb window
chr1:2585270-2587256	rs60733400	1	2585342	Celiac_disease	AL139246.3	ENSG00000228037	2581560	2584533	upstream
chr1:2585270-2587256	rs60733400	1	2585342	Multiple_sclerosis	AL139246.3	ENSG00000228037	2581560	2584533	upstream
chr1:2585270-2587256	rs60733400	1	2585342	Rheumatoid_arthritis	AL139246.3	ENSG00000228037	2581560	2584533	upstream
chr1:2585270-2587256	rs60733400	1	2585342	Celiac_disease	AL139246.3	ENSG00000228037	2581560	2584533	100kb window
chr1:2585270-2587256	rs60733400	1	2585342	Multiple_sclerosis	AL139246.3	ENSG00000228037	2581560	2584533	100kb window
chr1:2585270-2587256	rs60733400	1	2585342	Rheumatoid_arthritis	AL139246.3	ENSG00000228037	2581560	2584533	100kb window
chr1:2585270-2587256	rs60733400	1	2585342	Celiac_disease	AL139246.5	ENSG00000272449	2530064	2547460	100kb window
chr1:2585270-2587256	rs60733400	1	2585342	Multiple_sclerosis	AL139246.5	ENSG00000272449	2530064	2547460	100kb window
chr1:2585270-2587256	rs60733400	1	2585342	Rheumatoid_arthritis	AL139246.5	ENSG00000272449	2530064	2547460	100kb window
chr1:2585270-2587256	rs6667564	1	2588863	Celiac_disease	MMEL1	ENSG00000142606	2590639	2632990	downstream
chr1:2585270-2587256	rs6667564	1	2588863	Multiple_sclerosis	MMEL1	ENSG00000142606	2590639	2632990	downstream
chr1:2585270-2587256	rs6667564	1	2588863	Rheumatoid_arthritis	MMEL1	ENSG00000142606	2590639	2632990	downstream
chr1:2585270-2587256	rs6667564	1	2588863	Celiac_disease	MMEL1	ENSG00000142606	2590639	2632990	100kb window
chr1:2585270-2587256	rs6667564	1	2588863	Multiple_sclerosis	MMEL1	ENSG00000142606	2590639	2632990	100kb window
chr1:2585270-2587256	rs6667564	1	2588863	Rheumatoid_arthritis	MMEL1	ENSG00000142606	2590639	2632990	100kb window
chr1:2585270-2587256	rs6667564	1	2588863	Celiac_disease	MMEL1	ENSG00000142606	2590639	2632990	E2G
chr1:2585270-2587256	rs6667564	1	2588863	Multiple_sclerosis	MMEL1	ENSG00000142606	2590639	2632990	E2G
chr1:2585270-2587256	rs6667564	1	2588863	Rheumatoid_arthritis	MMEL1	ENSG00000142606	2590639	2632990	E2G
chr1:2585270-2587256	rs6667564	1	2588863	Celiac_disease	PLCH2	ENSG00000149527	2425980	2505530	100kb window
chr1:2585270-2587256	rs6667564	1	2588863	Multiple_sclerosis	PLCH2	ENSG00000149527	2425980	2505530	100kb window
chr1:2585270-2587256	rs6667564	1	2588863	Rheumatoid_arthritis	PLCH2	ENSG00000149527	2425980	2505530	100kb window
chr1:2585270-2587256	rs6667564	1	2588863	Celiac_disease	PRXL2B	ENSG00000157870	2586491	2591469	overlap
chr1:2585270-2587256	rs6667564	1	2588863	Multiple_sclerosis	PRXL2B	ENSG00000157870	2586491	2591469	overlap
chr1:2585270-2587256	rs6667564	1	2588863	Rheumatoid_arthritis	PRXL2B	ENSG00000157870	2586491	2591469	overlap
chr1:2585270-2587256	rs6667564	1	2588863	Celiac_disease	PRXL2B	ENSG00000157870	2586491	2591469	100kb window
chr1:2585270-2587256	rs6667564	1	2588863	Multiple_sclerosis	PRXL2B	ENSG00000157870	2586491	2591469	100kb window
chr1:2585270-2587256	rs6667564	1	2588863	Rheumatoid_arthritis	PRXL2B	ENSG00000157870	2586491	2591469	100kb window
chr1:2585270-2587256	rs6667564	1	2588863	Celiac_disease	PRXL2B	ENSG00000157870	2586491	2591469	E2G
chr1:2585270-2587256	rs6667564	1	2588863	Multiple_sclerosis	PRXL2B	ENSG00000157870	2586491	2591469	E2G
chr1:2585270-2587256	rs6667564	1	2588863	Rheumatoid_arthritis	PRXL2B	ENSG00000157870	2586491	2591469	E2G
chr1:2585270-2587256	rs6667564	1	2588863	Celiac_disease	TNFRSF14	ENSG00000157873	2555639	2565382	100kb window
chr1:2585270-2587256	rs6667564	1	2588863	Multiple_sclerosis	TNFRSF14	ENSG00000157873	2555639	2565382	100kb window
chr1:2585270-2587256	rs6667564	1	2588863	Rheumatoid_arthritis	TNFRSF14	ENSG00000157873	2555639	2565382	100kb window
chr1:2585270-2587256	rs6667564	1	2588863	Celiac_disease	TNFRSF14	ENSG00000157873	2555639	2565382	E2G
chr1:2585270-2587256	rs6667564	1	2588863	Multiple_sclerosis	TNFRSF14	ENSG00000157873	2555639	2565382	E2G
chr1:2585270-2587256	rs6667564	1	2588863	Rheumatoid_arthritis	TNFRSF14	ENSG00000157873	2555639	2565382	E2G
chr1:2585270-2587256	rs6667564	1	2588863	Celiac_disease	PANK4	ENSG00000157881	2508533	2526628	100kb window
chr1:2585270-2587256	rs6667564	1	2588863	Multiple_sclerosis	PANK4	ENSG00000157881	2508533	2526628	100kb window
chr1:2585270-2587256	rs6667564	1	2588863	Rheumatoid_arthritis	PANK4	ENSG00000157881	2508533	2526628	100kb window
chr1:2585270-2587256	rs6667564	1	2588863	Celiac_disease	TTC34	ENSG00000215912	2635976	2801717	100kb window
chr1:2585270-2587256	rs6667564	1	2588863	Multiple_sclerosis	TTC34	ENSG00000215912	2635976	2801717	100kb window
chr1:2585270-2587256	rs6667564	1	2588863	Rheumatoid_arthritis	TTC34	ENSG00000215912	2635976	2801717	100kb window
chr1:2585270-2587256	rs6667564	1	2588863	Celiac_disease	AL139246.3	ENSG00000228037	2581560	2584533	upstream
chr1:2585270-2587256	rs6667564	1	2588863	Multiple_sclerosis	AL139246.3	ENSG00000228037	2581560	2584533	upstream
chr1:2585270-2587256	rs6667564	1	2588863	Rheumatoid_arthritis	AL139246.3	ENSG00000228037	2581560	2584533	upstream
chr1:2585270-2587256	rs6667564	1	2588863	Celiac_disease	AL139246.3	ENSG00000228037	2581560	2584533	100kb window
chr1:2585270-2587256	rs6667564	1	2588863	Multiple_sclerosis	AL139246.3	ENSG00000228037	2581560	2584533	100kb window
chr1:2585270-2587256	rs6667564	1	2588863	Rheumatoid_arthritis	AL139246.3	ENSG00000228037	2581560	2584533	100kb window
chr1:2585270-2587256	rs6667564	1	2588863	Celiac_disease	AL139246.5	ENSG00000272449	2530064	2547460	100kb window
chr1:2585270-2587256	rs6667564	1	2588863	Multiple_sclerosis	AL139246.5	ENSG00000272449	2530064	2547460	100kb window
chr1:2585270-2587256	rs6667564	1	2588863	Rheumatoid_arthritis	AL139246.5	ENSG00000272449	2530064	2547460	100kb window
chr1:2592750-2593164	rs6667564	1	2588863	Celiac_disease	MMEL1	ENSG00000142606	2590639	2632990	overlap
chr1:2592750-2593164	rs6667564	1	2588863	Multiple_sclerosis	MMEL1	ENSG00000142606	2590639	2632990	overlap
chr1:2592750-2593164	rs6667564	1	2588863	Rheumatoid_arthritis	MMEL1	ENSG00000142606	2590639	2632990	overlap
chr1:2592750-2593164	rs6667564	1	2588863	Celiac_disease	MMEL1	ENSG00000142606	2590639	2632990	100kb window
chr1:2592750-2593164	rs6667564	1	2588863	Multiple_sclerosis	MMEL1	ENSG00000142606	2590639	2632990	100kb window
chr1:2592750-2593164	rs6667564	1	2588863	Rheumatoid_arthritis	MMEL1	ENSG00000142606	2590639	2632990	100kb window
chr1:2592750-2593164	rs6667564	1	2588863	Celiac_disease	MMEL1	ENSG00000142606	2590639	2632990	E2G
chr1:2592750-2593164	rs6667564	1	2588863	Multiple_sclerosis	MMEL1	ENSG00000142606	2590639	2632990	E2G
chr1:2592750-2593164	rs6667564	1	2588863	Rheumatoid_arthritis	MMEL1	ENSG00000142606	2590639	2632990	E2G
chr1:2592750-2593164	rs6667564	1	2588863	Celiac_disease	PLCH2	ENSG00000149527	2425980	2505530	100kb window
chr1:2592750-2593164	rs6667564	1	2588863	Multiple_sclerosis	PLCH2	ENSG00000149527	2425980	2505530	100kb window
chr1:2592750-2593164	rs6667564	1	2588863	Rheumatoid_arthritis	PLCH2	ENSG00000149527	2425980	2505530	100kb window
chr1:2592750-2593164	rs6667564	1	2588863	Celiac_disease	PRXL2B	ENSG00000157870	2586491	2591469	upstream
chr1:2592750-2593164	rs6667564	1	2588863	Multiple_sclerosis	PRXL2B	ENSG00000157870	2586491	2591469	upstream
chr1:2592750-2593164	rs6667564	1	2588863	Rheumatoid_arthritis	PRXL2B	ENSG00000157870	2586491	2591469	upstream
chr1:2592750-2593164	rs6667564	1	2588863	Celiac_disease	PRXL2B	ENSG00000157870	2586491	2591469	100kb window
chr1:2592750-2593164	rs6667564	1	2588863	Multiple_sclerosis	PRXL2B	ENSG00000157870	2586491	2591469	100kb window
chr1:2592750-2593164	rs6667564	1	2588863	Rheumatoid_arthritis	PRXL2B	ENSG00000157870	2586491	2591469	100kb window
chr1:2592750-2593164	rs6667564	1	2588863	Celiac_disease	TNFRSF14	ENSG00000157873	2555639	2565382	100kb window
chr1:2592750-2593164	rs6667564	1	2588863	Multiple_sclerosis	TNFRSF14	ENSG00000157873	2555639	2565382	100kb window
chr1:2592750-2593164	rs6667564	1	2588863	Rheumatoid_arthritis	TNFRSF14	ENSG00000157873	2555639	2565382	100kb window
chr1:2592750-2593164	rs6667564	1	2588863	Celiac_disease	PANK4	ENSG00000157881	2508533	2526628	100kb window
chr1:2592750-2593164	rs6667564	1	2588863	Multiple_sclerosis	PANK4	ENSG00000157881	2508533	2526628	100kb window
chr1:2592750-2593164	rs6667564	1	2588863	Rheumatoid_arthritis	PANK4	ENSG00000157881	2508533	2526628	100kb window
chr1:2592750-2593164	rs6667564	1	2588863	Celiac_disease	TTC34	ENSG00000215912	2635976	2801717	downstream
chr1:2592750-2593164	rs6667564	1	2588863	Multiple_sclerosis	TTC34	ENSG00000215912	2635976	2801717	downstream
chr1:2592750-2593164	rs6667564	1	2588863	Rheumatoid_arthritis	TTC34	ENSG00000215912	2635976	2801717	downstream
chr1:2592750-2593164	rs6667564	1	2588863	Celiac_disease	TTC34	ENSG00000215912	2635976	2801717	100kb window
chr1:2592750-2593164	rs6667564	1	2588863	Multiple_sclerosis	TTC34	ENSG00000215912	2635976	2801717	100kb window
chr1:2592750-2593164	rs6667564	1	2588863	Rheumatoid_arthritis	TTC34	ENSG00000215912	2635976	2801717	100kb window
chr1:2592750-2593164	rs6667564	1	2588863	Celiac_disease	AL139246.3	ENSG00000228037	2581560	2584533	100kb window
chr1:2592750-2593164	rs6667564	1	2588863	Multiple_sclerosis	AL139246.3	ENSG00000228037	2581560	2584533	100kb window
chr1:2592750-2593164	rs6667564	1	2588863	Rheumatoid_arthritis	AL139246.3	ENSG00000228037	2581560	2584533	100kb window
chr1:2592750-2593164	rs6667564	1	2588863	Celiac_disease	AL139246.5	ENSG00000272449	2530064	2547460	100kb window
chr1:2592750-2593164	rs6667564	1	2588863	Multiple_sclerosis	AL139246.5	ENSG00000272449	2530064	2547460	100kb window
chr1:2592750-2593164	rs6667564	1	2588863	Rheumatoid_arthritis	AL139246.5	ENSG00000272449	2530064	2547460	100kb window
chr1:2585270-2587256	rs6701238	1	2589061	Celiac_disease	MMEL1	ENSG00000142606	2590639	2632990	downstream
chr1:2585270-2587256	rs6701238	1	2589061	Multiple_sclerosis	MMEL1	ENSG00000142606	2590639	2632990	downstream
chr1:2585270-2587256	rs6701238	1	2589061	Rheumatoid_arthritis	MMEL1	ENSG00000142606	2590639	2632990	downstream
chr1:2585270-2587256	rs6701238	1	2589061	Celiac_disease	MMEL1	ENSG00000142606	2590639	2632990	100kb window
chr1:2585270-2587256	rs6701238	1	2589061	Multiple_sclerosis	MMEL1	ENSG00000142606	2590639	2632990	100kb window
chr1:2585270-2587256	rs6701238	1	2589061	Rheumatoid_arthritis	MMEL1	ENSG00000142606	2590639	2632990	100kb window
chr1:2585270-2587256	rs6701238	1	2589061	Celiac_disease	MMEL1	ENSG00000142606	2590639	2632990	E2G
chr1:2585270-2587256	rs6701238	1	2589061	Multiple_sclerosis	MMEL1	ENSG00000142606	2590639	2632990	E2G
chr1:2585270-2587256	rs6701238	1	2589061	Rheumatoid_arthritis	MMEL1	ENSG00000142606	2590639	2632990	E2G
chr1:2585270-2587256	rs6701238	1	2589061	Celiac_disease	PLCH2	ENSG00000149527	2425980	2505530	100kb window
chr1:2585270-2587256	rs6701238	1	2589061	Multiple_sclerosis	PLCH2	ENSG00000149527	2425980	2505530	100kb window
chr1:2585270-2587256	rs6701238	1	2589061	Rheumatoid_arthritis	PLCH2	ENSG00000149527	2425980	2505530	100kb window
chr1:2585270-2587256	rs6701238	1	2589061	Celiac_disease	PRXL2B	ENSG00000157870	2586491	2591469	overlap
chr1:2585270-2587256	rs6701238	1	2589061	Multiple_sclerosis	PRXL2B	ENSG00000157870	2586491	2591469	overlap
chr1:2585270-2587256	rs6701238	1	2589061	Rheumatoid_arthritis	PRXL2B	ENSG00000157870	2586491	2591469	overlap
chr1:2585270-2587256	rs6701238	1	2589061	Celiac_disease	PRXL2B	ENSG00000157870	2586491	2591469	100kb window
chr1:2585270-2587256	rs6701238	1	2589061	Multiple_sclerosis	PRXL2B	ENSG00000157870	2586491	2591469	100kb window
chr1:2585270-2587256	rs6701238	1	2589061	Rheumatoid_arthritis	PRXL2B	ENSG00000157870	2586491	2591469	100kb window
chr1:2585270-2587256	rs6701238	1	2589061	Celiac_disease	PRXL2B	ENSG00000157870	2586491	2591469	E2G
chr1:2585270-2587256	rs6701238	1	2589061	Multiple_sclerosis	PRXL2B	ENSG00000157870	2586491	2591469	E2G
chr1:2585270-2587256	rs6701238	1	2589061	Rheumatoid_arthritis	PRXL2B	ENSG00000157870	2586491	2591469	E2G
chr1:2585270-2587256	rs6701238	1	2589061	Celiac_disease	TNFRSF14	ENSG00000157873	2555639	2565382	100kb window
chr1:2585270-2587256	rs6701238	1	2589061	Multiple_sclerosis	TNFRSF14	ENSG00000157873	2555639	2565382	100kb window
chr1:2585270-2587256	rs6701238	1	2589061	Rheumatoid_arthritis	TNFRSF14	ENSG00000157873	2555639	2565382	100kb window
chr1:2585270-2587256	rs6701238	1	2589061	Celiac_disease	TNFRSF14	ENSG00000157873	2555639	2565382	E2G
chr1:2585270-2587256	rs6701238	1	2589061	Multiple_sclerosis	TNFRSF14	ENSG00000157873	2555639	2565382	E2G
chr1:2585270-2587256	rs6701238	1	2589061	Rheumatoid_arthritis	TNFRSF14	ENSG00000157873	2555639	2565382	E2G
chr1:2585270-2587256	rs6701238	1	2589061	Celiac_disease	PANK4	ENSG00000157881	2508533	2526628	100kb window
chr1:2585270-2587256	rs6701238	1	2589061	Multiple_sclerosis	PANK4	ENSG00000157881	2508533	2526628	100kb window
chr1:2585270-2587256	rs6701238	1	2589061	Rheumatoid_arthritis	PANK4	ENSG00000157881	2508533	2526628	100kb window
chr1:2585270-2587256	rs6701238	1	2589061	Celiac_disease	TTC34	ENSG00000215912	2635976	2801717	100kb window
chr1:2585270-2587256	rs6701238	1	2589061	Multiple_sclerosis	TTC34	ENSG00000215912	2635976	2801717	100kb window
chr1:2585270-2587256	rs6701238	1	2589061	Rheumatoid_arthritis	TTC34	ENSG00000215912	2635976	2801717	100kb window
chr1:2585270-2587256	rs6701238	1	2589061	Celiac_disease	AL139246.3	ENSG00000228037	2581560	2584533	upstream
chr1:2585270-2587256	rs6701238	1	2589061	Multiple_sclerosis	AL139246.3	ENSG00000228037	2581560	2584533	upstream
chr1:2585270-2587256	rs6701238	1	2589061	Rheumatoid_arthritis	AL139246.3	ENSG00000228037	2581560	2584533	upstream
chr1:2585270-2587256	rs6701238	1	2589061	Celiac_disease	AL139246.3	ENSG00000228037	2581560	2584533	100kb window
chr1:2585270-2587256	rs6701238	1	2589061	Multiple_sclerosis	AL139246.3	ENSG00000228037	2581560	2584533	100kb window
chr1:2585270-2587256	rs6701238	1	2589061	Rheumatoid_arthritis	AL139246.3	ENSG00000228037	2581560	2584533	100kb window
chr1:2585270-2587256	rs6701238	1	2589061	Celiac_disease	AL139246.5	ENSG00000272449	2530064	2547460	100kb window
chr1:2585270-2587256	rs6701238	1	2589061	Multiple_sclerosis	AL139246.5	ENSG00000272449	2530064	2547460	100kb window
chr1:2585270-2587256	rs6701238	1	2589061	Rheumatoid_arthritis	AL139246.5	ENSG00000272449	2530064	2547460	100kb window
chr1:2592750-2593164	rs6701238	1	2589061	Celiac_disease	MMEL1	ENSG00000142606	2590639	2632990	overlap
chr1:2592750-2593164	rs6701238	1	2589061	Multiple_sclerosis	MMEL1	ENSG00000142606	2590639	2632990	overlap
chr1:2592750-2593164	rs6701238	1	2589061	Rheumatoid_arthritis	MMEL1	ENSG00000142606	2590639	2632990	overlap
chr1:2592750-2593164	rs6701238	1	2589061	Celiac_disease	MMEL1	ENSG00000142606	2590639	2632990	100kb window
chr1:2592750-2593164	rs6701238	1	2589061	Multiple_sclerosis	MMEL1	ENSG00000142606	2590639	2632990	100kb window
chr1:2592750-2593164	rs6701238	1	2589061	Rheumatoid_arthritis	MMEL1	ENSG00000142606	2590639	2632990	100kb window
chr1:2592750-2593164	rs6701238	1	2589061	Celiac_disease	MMEL1	ENSG00000142606	2590639	2632990	E2G
chr1:2592750-2593164	rs6701238	1	2589061	Multiple_sclerosis	MMEL1	ENSG00000142606	2590639	2632990	E2G
chr1:2592750-2593164	rs6701238	1	2589061	Rheumatoid_arthritis	MMEL1	ENSG00000142606	2590639	2632990	E2G
chr1:2592750-2593164	rs6701238	1	2589061	Celiac_disease	PLCH2	ENSG00000149527	2425980	2505530	100kb window
chr1:2592750-2593164	rs6701238	1	2589061	Multiple_sclerosis	PLCH2	ENSG00000149527	2425980	2505530	100kb window
chr1:2592750-2593164	rs6701238	1	2589061	Rheumatoid_arthritis	PLCH2	ENSG00000149527	2425980	2505530	100kb window
chr1:2592750-2593164	rs6701238	1	2589061	Celiac_disease	PRXL2B	ENSG00000157870	2586491	2591469	upstream
chr1:2592750-2593164	rs6701238	1	2589061	Multiple_sclerosis	PRXL2B	ENSG00000157870	2586491	2591469	upstream
chr1:2592750-2593164	rs6701238	1	2589061	Rheumatoid_arthritis	PRXL2B	ENSG00000157870	2586491	2591469	upstream
chr1:2592750-2593164	rs6701238	1	2589061	Celiac_disease	PRXL2B	ENSG00000157870	2586491	2591469	100kb window
chr1:2592750-2593164	rs6701238	1	2589061	Multiple_sclerosis	PRXL2B	ENSG00000157870	2586491	2591469	100kb window
chr1:2592750-2593164	rs6701238	1	2589061	Rheumatoid_arthritis	PRXL2B	ENSG00000157870	2586491	2591469	100kb window
chr1:2592750-2593164	rs6701238	1	2589061	Celiac_disease	TNFRSF14	ENSG00000157873	2555639	2565382	100kb window
chr1:2592750-2593164	rs6701238	1	2589061	Multiple_sclerosis	TNFRSF14	ENSG00000157873	2555639	2565382	100kb window
chr1:2592750-2593164	rs6701238	1	2589061	Rheumatoid_arthritis	TNFRSF14	ENSG00000157873	2555639	2565382	100kb window
chr1:2592750-2593164	rs6701238	1	2589061	Celiac_disease	PANK4	ENSG00000157881	2508533	2526628	100kb window
chr1:2592750-2593164	rs6701238	1	2589061	Multiple_sclerosis	PANK4	ENSG00000157881	2508533	2526628	100kb window
chr1:2592750-2593164	rs6701238	1	2589061	Rheumatoid_arthritis	PANK4	ENSG00000157881	2508533	2526628	100kb window
chr1:2592750-2593164	rs6701238	1	2589061	Celiac_disease	TTC34	ENSG00000215912	2635976	2801717	downstream
chr1:2592750-2593164	rs6701238	1	2589061	Multiple_sclerosis	TTC34	ENSG00000215912	2635976	2801717	downstream
chr1:2592750-2593164	rs6701238	1	2589061	Rheumatoid_arthritis	TTC34	ENSG00000215912	2635976	2801717	downstream
chr1:2592750-2593164	rs6701238	1	2589061	Celiac_disease	TTC34	ENSG00000215912	2635976	2801717	100kb window
chr1:2592750-2593164	rs6701238	1	2589061	Multiple_sclerosis	TTC34	ENSG00000215912	2635976	2801717	100kb window
chr1:2592750-2593164	rs6701238	1	2589061	Rheumatoid_arthritis	TTC34	ENSG00000215912	2635976	2801717	100kb window
chr1:2592750-2593164	rs6701238	1	2589061	Celiac_disease	AL139246.3	ENSG00000228037	2581560	2584533	100kb window
chr1:2592750-2593164	rs6701238	1	2589061	Multiple_sclerosis	AL139246.3	ENSG00000228037	2581560	2584533	100kb window
chr1:2592750-2593164	rs6701238	1	2589061	Rheumatoid_arthritis	AL139246.3	ENSG00000228037	2581560	2584533	100kb window
chr1:2592750-2593164	rs6701238	1	2589061	Celiac_disease	AL139246.5	ENSG00000272449	2530064	2547460	100kb window
chr1:2592750-2593164	rs6701238	1	2589061	Multiple_sclerosis	AL139246.5	ENSG00000272449	2530064	2547460	100kb window
chr1:2592750-2593164	rs6701238	1	2589061	Rheumatoid_arthritis	AL139246.5	ENSG00000272449	2530064	2547460	100kb window
chr1:2585270-2587256	rs6670198	1	2589088	Celiac_disease	MMEL1	ENSG00000142606	2590639	2632990	downstream
chr1:2585270-2587256	rs6670198	1	2589088	Multiple_sclerosis	MMEL1	ENSG00000142606	2590639	2632990	downstream
chr1:2585270-2587256	rs6670198	1	2589088	Rheumatoid_arthritis	MMEL1	ENSG00000142606	2590639	2632990	downstream
chr1:2585270-2587256	rs6670198	1	2589088	Celiac_disease	MMEL1	ENSG00000142606	2590639	2632990	100kb window
chr1:2585270-2587256	rs6670198	1	2589088	Multiple_sclerosis	MMEL1	ENSG00000142606	2590639	2632990	100kb window
chr1:2585270-2587256	rs6670198	1	2589088	Rheumatoid_arthritis	MMEL1	ENSG00000142606	2590639	2632990	100kb window
chr1:2585270-2587256	rs6670198	1	2589088	Celiac_disease	MMEL1	ENSG00000142606	2590639	2632990	E2G
chr1:2585270-2587256	rs6670198	1	2589088	Multiple_sclerosis	MMEL1	ENSG00000142606	2590639	2632990	E2G
chr1:2585270-2587256	rs6670198	1	2589088	Rheumatoid_arthritis	MMEL1	ENSG00000142606	2590639	2632990	E2G
chr1:2585270-2587256	rs6670198	1	2589088	Celiac_disease	PLCH2	ENSG00000149527	2425980	2505530	100kb window
chr1:2585270-2587256	rs6670198	1	2589088	Multiple_sclerosis	PLCH2	ENSG00000149527	2425980	2505530	100kb window
chr1:2585270-2587256	rs6670198	1	2589088	Rheumatoid_arthritis	PLCH2	ENSG00000149527	2425980	2505530	100kb window
chr1:2585270-2587256	rs6670198	1	2589088	Celiac_disease	PRXL2B	ENSG00000157870	2586491	2591469	overlap
chr1:2585270-2587256	rs6670198	1	2589088	Multiple_sclerosis	PRXL2B	ENSG00000157870	2586491	2591469	overlap
chr1:2585270-2587256	rs6670198	1	2589088	Rheumatoid_arthritis	PRXL2B	ENSG00000157870	2586491	2591469	overlap
chr1:2585270-2587256	rs6670198	1	2589088	Celiac_disease	PRXL2B	ENSG00000157870	2586491	2591469	100kb window
chr1:2585270-2587256	rs6670198	1	2589088	Multiple_sclerosis	PRXL2B	ENSG00000157870	2586491	2591469	100kb window
chr1:2585270-2587256	rs6670198	1	2589088	Rheumatoid_arthritis	PRXL2B	ENSG00000157870	2586491	2591469	100kb window
chr1:2585270-2587256	rs6670198	1	2589088	Celiac_disease	PRXL2B	ENSG00000157870	2586491	2591469	E2G
chr1:2585270-2587256	rs6670198	1	2589088	Multiple_sclerosis	PRXL2B	ENSG00000157870	2586491	2591469	E2G
chr1:2585270-2587256	rs6670198	1	2589088	Rheumatoid_arthritis	PRXL2B	ENSG00000157870	2586491	2591469	E2G
chr1:2585270-2587256	rs6670198	1	2589088	Celiac_disease	TNFRSF14	ENSG00000157873	2555639	2565382	100kb window
chr1:2585270-2587256	rs6670198	1	2589088	Multiple_sclerosis	TNFRSF14	ENSG00000157873	2555639	2565382	100kb window
chr1:2585270-2587256	rs6670198	1	2589088	Rheumatoid_arthritis	TNFRSF14	ENSG00000157873	2555639	2565382	100kb window
chr1:2585270-2587256	rs6670198	1	2589088	Celiac_disease	TNFRSF14	ENSG00000157873	2555639	2565382	E2G
chr1:2585270-2587256	rs6670198	1	2589088	Multiple_sclerosis	TNFRSF14	ENSG00000157873	2555639	2565382	E2G
chr1:2585270-2587256	rs6670198	1	2589088	Rheumatoid_arthritis	TNFRSF14	ENSG00000157873	2555639	2565382	E2G
chr1:2585270-2587256	rs6670198	1	2589088	Celiac_disease	PANK4	ENSG00000157881	2508533	2526628	100kb window
chr1:2585270-2587256	rs6670198	1	2589088	Multiple_sclerosis	PANK4	ENSG00000157881	2508533	2526628	100kb window
chr1:2585270-2587256	rs6670198	1	2589088	Rheumatoid_arthritis	PANK4	ENSG00000157881	2508533	2526628	100kb window
chr1:2585270-2587256	rs6670198	1	2589088	Celiac_disease	TTC34	ENSG00000215912	2635976	2801717	100kb window
chr1:2585270-2587256	rs6670198	1	2589088	Multiple_sclerosis	TTC34	ENSG00000215912	2635976	2801717	100kb window
chr1:2585270-2587256	rs6670198	1	2589088	Rheumatoid_arthritis	TTC34	ENSG00000215912	2635976	2801717	100kb window
chr1:2585270-2587256	rs6670198	1	2589088	Celiac_disease	AL139246.3	ENSG00000228037	2581560	2584533	upstream
chr1:2585270-2587256	rs6670198	1	2589088	Multiple_sclerosis	AL139246.3	ENSG00000228037	2581560	2584533	upstream
chr1:2585270-2587256	rs6670198	1	2589088	Rheumatoid_arthritis	AL139246.3	ENSG00000228037	2581560	2584533	upstream
chr1:2585270-2587256	rs6670198	1	2589088	Celiac_disease	AL139246.3	ENSG00000228037	2581560	2584533	100kb window
chr1:2585270-2587256	rs6670198	1	2589088	Multiple_sclerosis	AL139246.3	ENSG00000228037	2581560	2584533	100kb window
chr1:2585270-2587256	rs6670198	1	2589088	Rheumatoid_arthritis	AL139246.3	ENSG00000228037	2581560	2584533	100kb window
chr1:2585270-2587256	rs6670198	1	2589088	Celiac_disease	AL139246.5	ENSG00000272449	2530064	2547460	100kb window
chr1:2585270-2587256	rs6670198	1	2589088	Multiple_sclerosis	AL139246.5	ENSG00000272449	2530064	2547460	100kb window
chr1:2585270-2587256	rs6670198	1	2589088	Rheumatoid_arthritis	AL139246.5	ENSG00000272449	2530064	2547460	100kb window
chr1:2592750-2593164	rs6670198	1	2589088	Celiac_disease	MMEL1	ENSG00000142606	2590639	2632990	overlap
chr1:2592750-2593164	rs6670198	1	2589088	Multiple_sclerosis	MMEL1	ENSG00000142606	2590639	2632990	overlap
chr1:2592750-2593164	rs6670198	1	2589088	Rheumatoid_arthritis	MMEL1	ENSG00000142606	2590639	2632990	overlap
chr1:2592750-2593164	rs6670198	1	2589088	Celiac_disease	MMEL1	ENSG00000142606	2590639	2632990	100kb window
chr1:2592750-2593164	rs6670198	1	2589088	Multiple_sclerosis	MMEL1	ENSG00000142606	2590639	2632990	100kb window
chr1:2592750-2593164	rs6670198	1	2589088	Rheumatoid_arthritis	MMEL1	ENSG00000142606	2590639	2632990	100kb window
chr1:2592750-2593164	rs6670198	1	2589088	Celiac_disease	MMEL1	ENSG00000142606	2590639	2632990	E2G
chr1:2592750-2593164	rs6670198	1	2589088	Multiple_sclerosis	MMEL1	ENSG00000142606	2590639	2632990	E2G
chr1:2592750-2593164	rs6670198	1	2589088	Rheumatoid_arthritis	MMEL1	ENSG00000142606	2590639	2632990	E2G
chr1:2592750-2593164	rs6670198	1	2589088	Celiac_disease	PLCH2	ENSG00000149527	2425980	2505530	100kb window
chr1:2592750-2593164	rs6670198	1	2589088	Multiple_sclerosis	PLCH2	ENSG00000149527	2425980	2505530	100kb window
chr1:2592750-2593164	rs6670198	1	2589088	Rheumatoid_arthritis	PLCH2	ENSG00000149527	2425980	2505530	100kb window
chr1:2592750-2593164	rs6670198	1	2589088	Celiac_disease	PRXL2B	ENSG00000157870	2586491	2591469	upstream
chr1:2592750-2593164	rs6670198	1	2589088	Multiple_sclerosis	PRXL2B	ENSG00000157870	2586491	2591469	upstream
chr1:2592750-2593164	rs6670198	1	2589088	Rheumatoid_arthritis	PRXL2B	ENSG00000157870	2586491	2591469	upstream
chr1:2592750-2593164	rs6670198	1	2589088	Celiac_disease	PRXL2B	ENSG00000157870	2586491	2591469	100kb window
chr1:2592750-2593164	rs6670198	1	2589088	Multiple_sclerosis	PRXL2B	ENSG00000157870	2586491	2591469	100kb window
chr1:2592750-2593164	rs6670198	1	2589088	Rheumatoid_arthritis	PRXL2B	ENSG00000157870	2586491	2591469	100kb window
chr1:2592750-2593164	rs6670198	1	2589088	Celiac_disease	TNFRSF14	ENSG00000157873	2555639	2565382	100kb window
chr1:2592750-2593164	rs6670198	1	2589088	Multiple_sclerosis	TNFRSF14	ENSG00000157873	2555639	2565382	100kb window
chr1:2592750-2593164	rs6670198	1	2589088	Rheumatoid_arthritis	TNFRSF14	ENSG00000157873	2555639	2565382	100kb window
chr1:2592750-2593164	rs6670198	1	2589088	Celiac_disease	PANK4	ENSG00000157881	2508533	2526628	100kb window
chr1:2592750-2593164	rs6670198	1	2589088	Multiple_sclerosis	PANK4	ENSG00000157881	2508533	2526628	100kb window
chr1:2592750-2593164	rs6670198	1	2589088	Rheumatoid_arthritis	PANK4	ENSG00000157881	2508533	2526628	100kb window
chr1:2592750-2593164	rs6670198	1	2589088	Celiac_disease	TTC34	ENSG00000215912	2635976	2801717	downstream
chr1:2592750-2593164	rs6670198	1	2589088	Multiple_sclerosis	TTC34	ENSG00000215912	2635976	2801717	downstream
chr1:2592750-2593164	rs6670198	1	2589088	Rheumatoid_arthritis	TTC34	ENSG00000215912	2635976	2801717	downstream
chr1:2592750-2593164	rs6670198	1	2589088	Celiac_disease	TTC34	ENSG00000215912	2635976	2801717	100kb window
chr1:2592750-2593164	rs6670198	1	2589088	Multiple_sclerosis	TTC34	ENSG00000215912	2635976	2801717	100kb window
chr1:2592750-2593164	rs6670198	1	2589088	Rheumatoid_arthritis	TTC34	ENSG00000215912	2635976	2801717	100kb window
chr1:2592750-2593164	rs6670198	1	2589088	Celiac_disease	AL139246.3	ENSG00000228037	2581560	2584533	100kb window
chr1:2592750-2593164	rs6670198	1	2589088	Multiple_sclerosis	AL139246.3	ENSG00000228037	2581560	2584533	100kb window
chr1:2592750-2593164	rs6670198	1	2589088	Rheumatoid_arthritis	AL139246.3	ENSG00000228037	2581560	2584533	100kb window
chr1:2592750-2593164	rs6670198	1	2589088	Celiac_disease	AL139246.5	ENSG00000272449	2530064	2547460	100kb window
chr1:2592750-2593164	rs6670198	1	2589088	Multiple_sclerosis	AL139246.5	ENSG00000272449	2530064	2547460	100kb window
chr1:2592750-2593164	rs6670198	1	2589088	Rheumatoid_arthritis	AL139246.5	ENSG00000272449	2530064	2547460	100kb window
chr1:2585270-2587256	rs876938	1	2591773	Celiac_disease	MMEL1	ENSG00000142606	2590639	2632990	downstream
chr1:2585270-2587256	rs876938	1	2591773	Multiple_sclerosis	MMEL1	ENSG00000142606	2590639	2632990	downstream
chr1:2585270-2587256	rs876938	1	2591773	Rheumatoid_arthritis	MMEL1	ENSG00000142606	2590639	2632990	downstream
chr1:2585270-2587256	rs876938	1	2591773	Celiac_disease	MMEL1	ENSG00000142606	2590639	2632990	100kb window
chr1:2585270-2587256	rs876938	1	2591773	Multiple_sclerosis	MMEL1	ENSG00000142606	2590639	2632990	100kb window
chr1:2585270-2587256	rs876938	1	2591773	Rheumatoid_arthritis	MMEL1	ENSG00000142606	2590639	2632990	100kb window
chr1:2585270-2587256	rs876938	1	2591773	Celiac_disease	MMEL1	ENSG00000142606	2590639	2632990	E2G
chr1:2585270-2587256	rs876938	1	2591773	Multiple_sclerosis	MMEL1	ENSG00000142606	2590639	2632990	E2G
chr1:2585270-2587256	rs876938	1	2591773	Rheumatoid_arthritis	MMEL1	ENSG00000142606	2590639	2632990	E2G
chr1:2585270-2587256	rs876938	1	2591773	Celiac_disease	PLCH2	ENSG00000149527	2425980	2505530	100kb window
chr1:2585270-2587256	rs876938	1	2591773	Multiple_sclerosis	PLCH2	ENSG00000149527	2425980	2505530	100kb window
chr1:2585270-2587256	rs876938	1	2591773	Rheumatoid_arthritis	PLCH2	ENSG00000149527	2425980	2505530	100kb window
chr1:2585270-2587256	rs876938	1	2591773	Celiac_disease	PRXL2B	ENSG00000157870	2586491	2591469	overlap
chr1:2585270-2587256	rs876938	1	2591773	Multiple_sclerosis	PRXL2B	ENSG00000157870	2586491	2591469	overlap
chr1:2585270-2587256	rs876938	1	2591773	Rheumatoid_arthritis	PRXL2B	ENSG00000157870	2586491	2591469	overlap
chr1:2585270-2587256	rs876938	1	2591773	Celiac_disease	PRXL2B	ENSG00000157870	2586491	2591469	100kb window
chr1:2585270-2587256	rs876938	1	2591773	Multiple_sclerosis	PRXL2B	ENSG00000157870	2586491	2591469	100kb window
chr1:2585270-2587256	rs876938	1	2591773	Rheumatoid_arthritis	PRXL2B	ENSG00000157870	2586491	2591469	100kb window
chr1:2585270-2587256	rs876938	1	2591773	Celiac_disease	PRXL2B	ENSG00000157870	2586491	2591469	E2G
chr1:2585270-2587256	rs876938	1	2591773	Multiple_sclerosis	PRXL2B	ENSG00000157870	2586491	2591469	E2G
chr1:2585270-2587256	rs876938	1	2591773	Rheumatoid_arthritis	PRXL2B	ENSG00000157870	2586491	2591469	E2G
chr1:2585270-2587256	rs876938	1	2591773	Celiac_disease	TNFRSF14	ENSG00000157873	2555639	2565382	100kb window
chr1:2585270-2587256	rs876938	1	2591773	Multiple_sclerosis	TNFRSF14	ENSG00000157873	2555639	2565382	100kb window
chr1:2585270-2587256	rs876938	1	2591773	Rheumatoid_arthritis	TNFRSF14	ENSG00000157873	2555639	2565382	100kb window
chr1:2585270-2587256	rs876938	1	2591773	Celiac_disease	TNFRSF14	ENSG00000157873	2555639	2565382	E2G
chr1:2585270-2587256	rs876938	1	2591773	Multiple_sclerosis	TNFRSF14	ENSG00000157873	2555639	2565382	E2G
chr1:2585270-2587256	rs876938	1	2591773	Rheumatoid_arthritis	TNFRSF14	ENSG00000157873	2555639	2565382	E2G
chr1:2585270-2587256	rs876938	1	2591773	Celiac_disease	PANK4	ENSG00000157881	2508533	2526628	100kb window
chr1:2585270-2587256	rs876938	1	2591773	Multiple_sclerosis	PANK4	ENSG00000157881	2508533	2526628	100kb window
chr1:2585270-2587256	rs876938	1	2591773	Rheumatoid_arthritis	PANK4	ENSG00000157881	2508533	2526628	100kb window
chr1:2585270-2587256	rs876938	1	2591773	Celiac_disease	TTC34	ENSG00000215912	2635976	2801717	100kb window
chr1:2585270-2587256	rs876938	1	2591773	Multiple_sclerosis	TTC34	ENSG00000215912	2635976	2801717	100kb window
chr1:2585270-2587256	rs876938	1	2591773	Rheumatoid_arthritis	TTC34	ENSG00000215912	2635976	2801717	100kb window
chr1:2585270-2587256	rs876938	1	2591773	Celiac_disease	AL139246.3	ENSG00000228037	2581560	2584533	upstream
chr1:2585270-2587256	rs876938	1	2591773	Multiple_sclerosis	AL139246.3	ENSG00000228037	2581560	2584533	upstream
chr1:2585270-2587256	rs876938	1	2591773	Rheumatoid_arthritis	AL139246.3	ENSG00000228037	2581560	2584533	upstream
chr1:2585270-2587256	rs876938	1	2591773	Celiac_disease	AL139246.3	ENSG00000228037	2581560	2584533	100kb window
chr1:2585270-2587256	rs876938	1	2591773	Multiple_sclerosis	AL139246.3	ENSG00000228037	2581560	2584533	100kb window
chr1:2585270-2587256	rs876938	1	2591773	Rheumatoid_arthritis	AL139246.3	ENSG00000228037	2581560	2584533	100kb window
chr1:2585270-2587256	rs876938	1	2591773	Celiac_disease	AL139246.5	ENSG00000272449	2530064	2547460	100kb window
chr1:2585270-2587256	rs876938	1	2591773	Multiple_sclerosis	AL139246.5	ENSG00000272449	2530064	2547460	100kb window
chr1:2585270-2587256	rs876938	1	2591773	Rheumatoid_arthritis	AL139246.5	ENSG00000272449	2530064	2547460	100kb window
chr1:2592750-2593164	rs876938	1	2591773	Celiac_disease	MMEL1	ENSG00000142606	2590639	2632990	overlap
chr1:2592750-2593164	rs876938	1	2591773	Multiple_sclerosis	MMEL1	ENSG00000142606	2590639	2632990	overlap
chr1:2592750-2593164	rs876938	1	2591773	Rheumatoid_arthritis	MMEL1	ENSG00000142606	2590639	2632990	overlap
chr1:2592750-2593164	rs876938	1	2591773	Celiac_disease	MMEL1	ENSG00000142606	2590639	2632990	100kb window
chr1:2592750-2593164	rs876938	1	2591773	Multiple_sclerosis	MMEL1	ENSG00000142606	2590639	2632990	100kb window
chr1:2592750-2593164	rs876938	1	2591773	Rheumatoid_arthritis	MMEL1	ENSG00000142606	2590639	2632990	100kb window
chr1:2592750-2593164	rs876938	1	2591773	Celiac_disease	MMEL1	ENSG00000142606	2590639	2632990	E2G
chr1:2592750-2593164	rs876938	1	2591773	Multiple_sclerosis	MMEL1	ENSG00000142606	2590639	2632990	E2G
chr1:2592750-2593164	rs876938	1	2591773	Rheumatoid_arthritis	MMEL1	ENSG00000142606	2590639	2632990	E2G
chr1:2592750-2593164	rs876938	1	2591773	Celiac_disease	PLCH2	ENSG00000149527	2425980	2505530	100kb window
chr1:2592750-2593164	rs876938	1	2591773	Multiple_sclerosis	PLCH2	ENSG00000149527	2425980	2505530	100kb window
chr1:2592750-2593164	rs876938	1	2591773	Rheumatoid_arthritis	PLCH2	ENSG00000149527	2425980	2505530	100kb window
chr1:2592750-2593164	rs876938	1	2591773	Celiac_disease	PRXL2B	ENSG00000157870	2586491	2591469	upstream
chr1:2592750-2593164	rs876938	1	2591773	Multiple_sclerosis	PRXL2B	ENSG00000157870	2586491	2591469	upstream
chr1:2592750-2593164	rs876938	1	2591773	Rheumatoid_arthritis	PRXL2B	ENSG00000157870	2586491	2591469	upstream
chr1:2592750-2593164	rs876938	1	2591773	Celiac_disease	PRXL2B	ENSG00000157870	2586491	2591469	100kb window
chr1:2592750-2593164	rs876938	1	2591773	Multiple_sclerosis	PRXL2B	ENSG00000157870	2586491	2591469	100kb window
chr1:2592750-2593164	rs876938	1	2591773	Rheumatoid_arthritis	PRXL2B	ENSG00000157870	2586491	2591469	100kb window
chr1:2592750-2593164	rs876938	1	2591773	Celiac_disease	TNFRSF14	ENSG00000157873	2555639	2565382	100kb window
chr1:2592750-2593164	rs876938	1	2591773	Multiple_sclerosis	TNFRSF14	ENSG00000157873	2555639	2565382	100kb window
chr1:2592750-2593164	rs876938	1	2591773	Rheumatoid_arthritis	TNFRSF14	ENSG00000157873	2555639	2565382	100kb window
chr1:2592750-2593164	rs876938	1	2591773	Celiac_disease	PANK4	ENSG00000157881	2508533	2526628	100kb window
chr1:2592750-2593164	rs876938	1	2591773	Multiple_sclerosis	PANK4	ENSG00000157881	2508533	2526628	100kb window
chr1:2592750-2593164	rs876938	1	2591773	Rheumatoid_arthritis	PANK4	ENSG00000157881	2508533	2526628	100kb window
chr1:2592750-2593164	rs876938	1	2591773	Celiac_disease	TTC34	ENSG00000215912	2635976	2801717	downstream
chr1:2592750-2593164	rs876938	1	2591773	Multiple_sclerosis	TTC34	ENSG00000215912	2635976	2801717	downstream
chr1:2592750-2593164	rs876938	1	2591773	Rheumatoid_arthritis	TTC34	ENSG00000215912	2635976	2801717	downstream
chr1:2592750-2593164	rs876938	1	2591773	Celiac_disease	TTC34	ENSG00000215912	2635976	2801717	100kb window
chr1:2592750-2593164	rs876938	1	2591773	Multiple_sclerosis	TTC34	ENSG00000215912	2635976	2801717	100kb window
chr1:2592750-2593164	rs876938	1	2591773	Rheumatoid_arthritis	TTC34	ENSG00000215912	2635976	2801717	100kb window
chr1:2592750-2593164	rs876938	1	2591773	Celiac_disease	AL139246.3	ENSG00000228037	2581560	2584533	100kb window
chr1:2592750-2593164	rs876938	1	2591773	Multiple_sclerosis	AL139246.3	ENSG00000228037	2581560	2584533	100kb window
chr1:2592750-2593164	rs876938	1	2591773	Rheumatoid_arthritis	AL139246.3	ENSG00000228037	2581560	2584533	100kb window
chr1:2592750-2593164	rs876938	1	2591773	Celiac_disease	AL139246.5	ENSG00000272449	2530064	2547460	100kb window
chr1:2592750-2593164	rs876938	1	2591773	Multiple_sclerosis	AL139246.5	ENSG00000272449	2530064	2547460	100kb window
chr1:2592750-2593164	rs876938	1	2591773	Rheumatoid_arthritis	AL139246.5	ENSG00000272449	2530064	2547460	100kb window
chr1:2592750-2593164	rs867435	1	2592267	Celiac_disease	MMEL1	ENSG00000142606	2590639	2632990	overlap
chr1:2592750-2593164	rs867435	1	2592267	Multiple_sclerosis	MMEL1	ENSG00000142606	2590639	2632990	overlap
chr1:2592750-2593164	rs867435	1	2592267	Rheumatoid_arthritis	MMEL1	ENSG00000142606	2590639	2632990	overlap
chr1:2592750-2593164	rs867435	1	2592267	Celiac_disease	MMEL1	ENSG00000142606	2590639	2632990	100kb window
chr1:2592750-2593164	rs867435	1	2592267	Multiple_sclerosis	MMEL1	ENSG00000142606	2590639	2632990	100kb window
chr1:2592750-2593164	rs867435	1	2592267	Rheumatoid_arthritis	MMEL1	ENSG00000142606	2590639	2632990	100kb window
chr1:2592750-2593164	rs867435	1	2592267	Celiac_disease	MMEL1	ENSG00000142606	2590639	2632990	E2G
chr1:2592750-2593164	rs867435	1	2592267	Multiple_sclerosis	MMEL1	ENSG00000142606	2590639	2632990	E2G
chr1:2592750-2593164	rs867435	1	2592267	Rheumatoid_arthritis	MMEL1	ENSG00000142606	2590639	2632990	E2G
chr1:2592750-2593164	rs867435	1	2592267	Celiac_disease	PLCH2	ENSG00000149527	2425980	2505530	100kb window
chr1:2592750-2593164	rs867435	1	2592267	Multiple_sclerosis	PLCH2	ENSG00000149527	2425980	2505530	100kb window
chr1:2592750-2593164	rs867435	1	2592267	Rheumatoid_arthritis	PLCH2	ENSG00000149527	2425980	2505530	100kb window
chr1:2592750-2593164	rs867435	1	2592267	Celiac_disease	PRXL2B	ENSG00000157870	2586491	2591469	upstream
chr1:2592750-2593164	rs867435	1	2592267	Multiple_sclerosis	PRXL2B	ENSG00000157870	2586491	2591469	upstream
chr1:2592750-2593164	rs867435	1	2592267	Rheumatoid_arthritis	PRXL2B	ENSG00000157870	2586491	2591469	upstream
chr1:2592750-2593164	rs867435	1	2592267	Celiac_disease	PRXL2B	ENSG00000157870	2586491	2591469	100kb window
chr1:2592750-2593164	rs867435	1	2592267	Multiple_sclerosis	PRXL2B	ENSG00000157870	2586491	2591469	100kb window
chr1:2592750-2593164	rs867435	1	2592267	Rheumatoid_arthritis	PRXL2B	ENSG00000157870	2586491	2591469	100kb window
chr1:2592750-2593164	rs867435	1	2592267	Celiac_disease	TNFRSF14	ENSG00000157873	2555639	2565382	100kb window
chr1:2592750-2593164	rs867435	1	2592267	Multiple_sclerosis	TNFRSF14	ENSG00000157873	2555639	2565382	100kb window
chr1:2592750-2593164	rs867435	1	2592267	Rheumatoid_arthritis	TNFRSF14	ENSG00000157873	2555639	2565382	100kb window
chr1:2592750-2593164	rs867435	1	2592267	Celiac_disease	PANK4	ENSG00000157881	2508533	2526628	100kb window
chr1:2592750-2593164	rs867435	1	2592267	Multiple_sclerosis	PANK4	ENSG00000157881	2508533	2526628	100kb window
chr1:2592750-2593164	rs867435	1	2592267	Rheumatoid_arthritis	PANK4	ENSG00000157881	2508533	2526628	100kb window
chr1:2592750-2593164	rs867435	1	2592267	Celiac_disease	TTC34	ENSG00000215912	2635976	2801717	downstream
chr1:2592750-2593164	rs867435	1	2592267	Multiple_sclerosis	TTC34	ENSG00000215912	2635976	2801717	downstream
chr1:2592750-2593164	rs867435	1	2592267	Rheumatoid_arthritis	TTC34	ENSG00000215912	2635976	2801717	downstream
chr1:2592750-2593164	rs867435	1	2592267	Celiac_disease	TTC34	ENSG00000215912	2635976	2801717	100kb window
chr1:2592750-2593164	rs867435	1	2592267	Multiple_sclerosis	TTC34	ENSG00000215912	2635976	2801717	100kb window
chr1:2592750-2593164	rs867435	1	2592267	Rheumatoid_arthritis	TTC34	ENSG00000215912	2635976	2801717	100kb window
chr1:2592750-2593164	rs867435	1	2592267	Celiac_disease	AL139246.3	ENSG00000228037	2581560	2584533	100kb window
chr1:2592750-2593164	rs867435	1	2592267	Multiple_sclerosis	AL139246.3	ENSG00000228037	2581560	2584533	100kb window
chr1:2592750-2593164	rs867435	1	2592267	Rheumatoid_arthritis	AL139246.3	ENSG00000228037	2581560	2584533	100kb window
chr1:2592750-2593164	rs867435	1	2592267	Celiac_disease	AL139246.5	ENSG00000272449	2530064	2547460	100kb window
chr1:2592750-2593164	rs867435	1	2592267	Multiple_sclerosis	AL139246.5	ENSG00000272449	2530064	2547460	100kb window
chr1:2592750-2593164	rs867435	1	2592267	Rheumatoid_arthritis	AL139246.5	ENSG00000272449	2530064	2547460	100kb window
chr1:2592750-2593164	rs867436	1	2592284	Celiac_disease	MMEL1	ENSG00000142606	2590639	2632990	overlap
chr1:2592750-2593164	rs867436	1	2592284	Multiple_sclerosis	MMEL1	ENSG00000142606	2590639	2632990	overlap
chr1:2592750-2593164	rs867436	1	2592284	Rheumatoid_arthritis	MMEL1	ENSG00000142606	2590639	2632990	overlap
chr1:2592750-2593164	rs867436	1	2592284	Celiac_disease	MMEL1	ENSG00000142606	2590639	2632990	100kb window
chr1:2592750-2593164	rs867436	1	2592284	Multiple_sclerosis	MMEL1	ENSG00000142606	2590639	2632990	100kb window
chr1:2592750-2593164	rs867436	1	2592284	Rheumatoid_arthritis	MMEL1	ENSG00000142606	2590639	2632990	100kb window
chr1:2592750-2593164	rs867436	1	2592284	Celiac_disease	MMEL1	ENSG00000142606	2590639	2632990	E2G
chr1:2592750-2593164	rs867436	1	2592284	Multiple_sclerosis	MMEL1	ENSG00000142606	2590639	2632990	E2G
chr1:2592750-2593164	rs867436	1	2592284	Rheumatoid_arthritis	MMEL1	ENSG00000142606	2590639	2632990	E2G
chr1:2592750-2593164	rs867436	1	2592284	Celiac_disease	PLCH2	ENSG00000149527	2425980	2505530	100kb window
chr1:2592750-2593164	rs867436	1	2592284	Multiple_sclerosis	PLCH2	ENSG00000149527	2425980	2505530	100kb window
chr1:2592750-2593164	rs867436	1	2592284	Rheumatoid_arthritis	PLCH2	ENSG00000149527	2425980	2505530	100kb window
chr1:2592750-2593164	rs867436	1	2592284	Celiac_disease	PRXL2B	ENSG00000157870	2586491	2591469	upstream
chr1:2592750-2593164	rs867436	1	2592284	Multiple_sclerosis	PRXL2B	ENSG00000157870	2586491	2591469	upstream
chr1:2592750-2593164	rs867436	1	2592284	Rheumatoid_arthritis	PRXL2B	ENSG00000157870	2586491	2591469	upstream
chr1:2592750-2593164	rs867436	1	2592284	Celiac_disease	PRXL2B	ENSG00000157870	2586491	2591469	100kb window
chr1:2592750-2593164	rs867436	1	2592284	Multiple_sclerosis	PRXL2B	ENSG00000157870	2586491	2591469	100kb window
chr1:2592750-2593164	rs867436	1	2592284	Rheumatoid_arthritis	PRXL2B	ENSG00000157870	2586491	2591469	100kb window
chr1:2592750-2593164	rs867436	1	2592284	Celiac_disease	TNFRSF14	ENSG00000157873	2555639	2565382	100kb window
chr1:2592750-2593164	rs867436	1	2592284	Multiple_sclerosis	TNFRSF14	ENSG00000157873	2555639	2565382	100kb window
chr1:2592750-2593164	rs867436	1	2592284	Rheumatoid_arthritis	TNFRSF14	ENSG00000157873	2555639	2565382	100kb window
chr1:2592750-2593164	rs867436	1	2592284	Celiac_disease	PANK4	ENSG00000157881	2508533	2526628	100kb window
chr1:2592750-2593164	rs867436	1	2592284	Multiple_sclerosis	PANK4	ENSG00000157881	2508533	2526628	100kb window
chr1:2592750-2593164	rs867436	1	2592284	Rheumatoid_arthritis	PANK4	ENSG00000157881	2508533	2526628	100kb window
chr1:2592750-2593164	rs867436	1	2592284	Celiac_disease	TTC34	ENSG00000215912	2635976	2801717	downstream
chr1:2592750-2593164	rs867436	1	2592284	Multiple_sclerosis	TTC34	ENSG00000215912	2635976	2801717	downstream
chr1:2592750-2593164	rs867436	1	2592284	Rheumatoid_arthritis	TTC34	ENSG00000215912	2635976	2801717	downstream
chr1:2592750-2593164	rs867436	1	2592284	Celiac_disease	TTC34	ENSG00000215912	2635976	2801717	100kb window
chr1:2592750-2593164	rs867436	1	2592284	Multiple_sclerosis	TTC34	ENSG00000215912	2635976	2801717	100kb window
chr1:2592750-2593164	rs867436	1	2592284	Rheumatoid_arthritis	TTC34	ENSG00000215912	2635976	2801717	100kb window
chr1:2592750-2593164	rs867436	1	2592284	Celiac_disease	AL139246.3	ENSG00000228037	2581560	2584533	100kb window
chr1:2592750-2593164	rs867436	1	2592284	Multiple_sclerosis	AL139246.3	ENSG00000228037	2581560	2584533	100kb window
chr1:2592750-2593164	rs867436	1	2592284	Rheumatoid_arthritis	AL139246.3	ENSG00000228037	2581560	2584533	100kb window
chr1:2592750-2593164	rs867436	1	2592284	Celiac_disease	AL139246.5	ENSG00000272449	2530064	2547460	100kb window
chr1:2592750-2593164	rs867436	1	2592284	Multiple_sclerosis	AL139246.5	ENSG00000272449	2530064	2547460	100kb window
chr1:2592750-2593164	rs867436	1	2592284	Rheumatoid_arthritis	AL139246.5	ENSG00000272449	2530064	2547460	100kb window
chr1:2592750-2593164	1:2523769	1	2592330	Celiac_disease	MMEL1	ENSG00000142606	2590639	2632990	overlap
chr1:2592750-2593164	1:2523769	1	2592330	Rheumatoid_arthritis	MMEL1	ENSG00000142606	2590639	2632990	overlap
chr1:2592750-2593164	1:2523769	1	2592330	Celiac_disease	MMEL1	ENSG00000142606	2590639	2632990	100kb window
chr1:2592750-2593164	1:2523769	1	2592330	Rheumatoid_arthritis	MMEL1	ENSG00000142606	2590639	2632990	100kb window
chr1:2592750-2593164	1:2523769	1	2592330	Celiac_disease	MMEL1	ENSG00000142606	2590639	2632990	E2G
chr1:2592750-2593164	1:2523769	1	2592330	Rheumatoid_arthritis	MMEL1	ENSG00000142606	2590639	2632990	E2G
chr1:2592750-2593164	1:2523769	1	2592330	Celiac_disease	PLCH2	ENSG00000149527	2425980	2505530	100kb window
chr1:2592750-2593164	1:2523769	1	2592330	Rheumatoid_arthritis	PLCH2	ENSG00000149527	2425980	2505530	100kb window
chr1:2592750-2593164	1:2523769	1	2592330	Celiac_disease	PRXL2B	ENSG00000157870	2586491	2591469	upstream
chr1:2592750-2593164	1:2523769	1	2592330	Rheumatoid_arthritis	PRXL2B	ENSG00000157870	2586491	2591469	upstream
chr1:2592750-2593164	1:2523769	1	2592330	Celiac_disease	PRXL2B	ENSG00000157870	2586491	2591469	100kb window
chr1:2592750-2593164	1:2523769	1	2592330	Rheumatoid_arthritis	PRXL2B	ENSG00000157870	2586491	2591469	100kb window
chr1:2592750-2593164	1:2523769	1	2592330	Celiac_disease	TNFRSF14	ENSG00000157873	2555639	2565382	100kb window
chr1:2592750-2593164	1:2523769	1	2592330	Rheumatoid_arthritis	TNFRSF14	ENSG00000157873	2555639	2565382	100kb window
chr1:2592750-2593164	1:2523769	1	2592330	Celiac_disease	PANK4	ENSG00000157881	2508533	2526628	100kb window
chr1:2592750-2593164	1:2523769	1	2592330	Rheumatoid_arthritis	PANK4	ENSG00000157881	2508533	2526628	100kb window
chr1:2592750-2593164	1:2523769	1	2592330	Celiac_disease	TTC34	ENSG00000215912	2635976	2801717	downstream
chr1:2592750-2593164	1:2523769	1	2592330	Rheumatoid_arthritis	TTC34	ENSG00000215912	2635976	2801717	downstream
chr1:2592750-2593164	1:2523769	1	2592330	Celiac_disease	TTC34	ENSG00000215912	2635976	2801717	100kb window
chr1:2592750-2593164	1:2523769	1	2592330	Rheumatoid_arthritis	TTC34	ENSG00000215912	2635976	2801717	100kb window
chr1:2592750-2593164	1:2523769	1	2592330	Celiac_disease	AL139246.3	ENSG00000228037	2581560	2584533	100kb window
chr1:2592750-2593164	1:2523769	1	2592330	Rheumatoid_arthritis	AL139246.3	ENSG00000228037	2581560	2584533	100kb window
chr1:2592750-2593164	1:2523769	1	2592330	Celiac_disease	AL139246.5	ENSG00000272449	2530064	2547460	100kb window
chr1:2592750-2593164	1:2523769	1	2592330	Rheumatoid_arthritis	AL139246.5	ENSG00000272449	2530064	2547460	100kb window
chr1:2592750-2593164	rs192349427	1	2592368	Celiac_disease	MMEL1	ENSG00000142606	2590639	2632990	overlap
chr1:2592750-2593164	rs192349427	1	2592368	Rheumatoid_arthritis	MMEL1	ENSG00000142606	2590639	2632990	overlap
chr1:2592750-2593164	rs192349427	1	2592368	Celiac_disease	MMEL1	ENSG00000142606	2590639	2632990	100kb window
chr1:2592750-2593164	rs192349427	1	2592368	Rheumatoid_arthritis	MMEL1	ENSG00000142606	2590639	2632990	100kb window
chr1:2592750-2593164	rs192349427	1	2592368	Celiac_disease	MMEL1	ENSG00000142606	2590639	2632990	E2G
chr1:2592750-2593164	rs192349427	1	2592368	Rheumatoid_arthritis	MMEL1	ENSG00000142606	2590639	2632990	E2G
chr1:2592750-2593164	rs192349427	1	2592368	Celiac_disease	PLCH2	ENSG00000149527	2425980	2505530	100kb window
chr1:2592750-2593164	rs192349427	1	2592368	Rheumatoid_arthritis	PLCH2	ENSG00000149527	2425980	2505530	100kb window
chr1:2592750-2593164	rs192349427	1	2592368	Celiac_disease	PRXL2B	ENSG00000157870	2586491	2591469	upstream
chr1:2592750-2593164	rs192349427	1	2592368	Rheumatoid_arthritis	PRXL2B	ENSG00000157870	2586491	2591469	upstream
chr1:2592750-2593164	rs192349427	1	2592368	Celiac_disease	PRXL2B	ENSG00000157870	2586491	2591469	100kb window
chr1:2592750-2593164	rs192349427	1	2592368	Rheumatoid_arthritis	PRXL2B	ENSG00000157870	2586491	2591469	100kb window
chr1:2592750-2593164	rs192349427	1	2592368	Celiac_disease	TNFRSF14	ENSG00000157873	2555639	2565382	100kb window
chr1:2592750-2593164	rs192349427	1	2592368	Rheumatoid_arthritis	TNFRSF14	ENSG00000157873	2555639	2565382	100kb window
chr1:2592750-2593164	rs192349427	1	2592368	Celiac_disease	PANK4	ENSG00000157881	2508533	2526628	100kb window
chr1:2592750-2593164	rs192349427	1	2592368	Rheumatoid_arthritis	PANK4	ENSG00000157881	2508533	2526628	100kb window
chr1:2592750-2593164	rs192349427	1	2592368	Celiac_disease	TTC34	ENSG00000215912	2635976	2801717	downstream
chr1:2592750-2593164	rs192349427	1	2592368	Rheumatoid_arthritis	TTC34	ENSG00000215912	2635976	2801717	downstream
chr1:2592750-2593164	rs192349427	1	2592368	Celiac_disease	TTC34	ENSG00000215912	2635976	2801717	100kb window
chr1:2592750-2593164	rs192349427	1	2592368	Rheumatoid_arthritis	TTC34	ENSG00000215912	2635976	2801717	100kb window
chr1:2592750-2593164	rs192349427	1	2592368	Celiac_disease	AL139246.3	ENSG00000228037	2581560	2584533	100kb window
chr1:2592750-2593164	rs192349427	1	2592368	Rheumatoid_arthritis	AL139246.3	ENSG00000228037	2581560	2584533	100kb window
chr1:2592750-2593164	rs192349427	1	2592368	Celiac_disease	AL139246.5	ENSG00000272449	2530064	2547460	100kb window
chr1:2592750-2593164	rs192349427	1	2592368	Rheumatoid_arthritis	AL139246.5	ENSG00000272449	2530064	2547460	100kb window
chr1:2592750-2593164	rs187759598	1	2592554	Celiac_disease	MMEL1	ENSG00000142606	2590639	2632990	overlap
chr1:2592750-2593164	rs187759598	1	2592554	Multiple_sclerosis	MMEL1	ENSG00000142606	2590639	2632990	overlap
chr1:2592750-2593164	rs187759598	1	2592554	Rheumatoid_arthritis	MMEL1	ENSG00000142606	2590639	2632990	overlap
chr1:2592750-2593164	rs187759598	1	2592554	Celiac_disease	MMEL1	ENSG00000142606	2590639	2632990	100kb window
chr1:2592750-2593164	rs187759598	1	2592554	Multiple_sclerosis	MMEL1	ENSG00000142606	2590639	2632990	100kb window
chr1:2592750-2593164	rs187759598	1	2592554	Rheumatoid_arthritis	MMEL1	ENSG00000142606	2590639	2632990	100kb window
chr1:2592750-2593164	rs187759598	1	2592554	Celiac_disease	MMEL1	ENSG00000142606	2590639	2632990	E2G
chr1:2592750-2593164	rs187759598	1	2592554	Multiple_sclerosis	MMEL1	ENSG00000142606	2590639	2632990	E2G
chr1:2592750-2593164	rs187759598	1	2592554	Rheumatoid_arthritis	MMEL1	ENSG00000142606	2590639	2632990	E2G
chr1:2592750-2593164	rs187759598	1	2592554	Celiac_disease	PLCH2	ENSG00000149527	2425980	2505530	100kb window
chr1:2592750-2593164	rs187759598	1	2592554	Multiple_sclerosis	PLCH2	ENSG00000149527	2425980	2505530	100kb window
chr1:2592750-2593164	rs187759598	1	2592554	Rheumatoid_arthritis	PLCH2	ENSG00000149527	2425980	2505530	100kb window
chr1:2592750-2593164	rs187759598	1	2592554	Celiac_disease	PRXL2B	ENSG00000157870	2586491	2591469	upstream
chr1:2592750-2593164	rs187759598	1	2592554	Multiple_sclerosis	PRXL2B	ENSG00000157870	2586491	2591469	upstream
chr1:2592750-2593164	rs187759598	1	2592554	Rheumatoid_arthritis	PRXL2B	ENSG00000157870	2586491	2591469	upstream
chr1:2592750-2593164	rs187759598	1	2592554	Celiac_disease	PRXL2B	ENSG00000157870	2586491	2591469	100kb window
chr1:2592750-2593164	rs187759598	1	2592554	Multiple_sclerosis	PRXL2B	ENSG00000157870	2586491	2591469	100kb window
chr1:2592750-2593164	rs187759598	1	2592554	Rheumatoid_arthritis	PRXL2B	ENSG00000157870	2586491	2591469	100kb window
chr1:2592750-2593164	rs187759598	1	2592554	Celiac_disease	TNFRSF14	ENSG00000157873	2555639	2565382	100kb window
chr1:2592750-2593164	rs187759598	1	2592554	Multiple_sclerosis	TNFRSF14	ENSG00000157873	2555639	2565382	100kb window
chr1:2592750-2593164	rs187759598	1	2592554	Rheumatoid_arthritis	TNFRSF14	ENSG00000157873	2555639	2565382	100kb window
chr1:2592750-2593164	rs187759598	1	2592554	Celiac_disease	PANK4	ENSG00000157881	2508533	2526628	100kb window
chr1:2592750-2593164	rs187759598	1	2592554	Multiple_sclerosis	PANK4	ENSG00000157881	2508533	2526628	100kb window
chr1:2592750-2593164	rs187759598	1	2592554	Rheumatoid_arthritis	PANK4	ENSG00000157881	2508533	2526628	100kb window
chr1:2592750-2593164	rs187759598	1	2592554	Celiac_disease	TTC34	ENSG00000215912	2635976	2801717	downstream
chr1:2592750-2593164	rs187759598	1	2592554	Multiple_sclerosis	TTC34	ENSG00000215912	2635976	2801717	downstream
chr1:2592750-2593164	rs187759598	1	2592554	Rheumatoid_arthritis	TTC34	ENSG00000215912	2635976	2801717	downstream
chr1:2592750-2593164	rs187759598	1	2592554	Celiac_disease	TTC34	ENSG00000215912	2635976	2801717	100kb window
chr1:2592750-2593164	rs187759598	1	2592554	Multiple_sclerosis	TTC34	ENSG00000215912	2635976	2801717	100kb window
chr1:2592750-2593164	rs187759598	1	2592554	Rheumatoid_arthritis	TTC34	ENSG00000215912	2635976	2801717	100kb window
chr1:2592750-2593164	rs187759598	1	2592554	Celiac_disease	AL139246.3	ENSG00000228037	2581560	2584533	100kb window
chr1:2592750-2593164	rs187759598	1	2592554	Multiple_sclerosis	AL139246.3	ENSG00000228037	2581560	2584533	100kb window
chr1:2592750-2593164	rs187759598	1	2592554	Rheumatoid_arthritis	AL139246.3	ENSG00000228037	2581560	2584533	100kb window
chr1:2592750-2593164	rs187759598	1	2592554	Celiac_disease	AL139246.5	ENSG00000272449	2530064	2547460	100kb window
chr1:2592750-2593164	rs187759598	1	2592554	Multiple_sclerosis	AL139246.5	ENSG00000272449	2530064	2547460	100kb window
chr1:2592750-2593164	rs187759598	1	2592554	Rheumatoid_arthritis	AL139246.5	ENSG00000272449	2530064	2547460	100kb window
chr1:2592750-2593164	rs745368	1	2592766	Celiac_disease	MMEL1	ENSG00000142606	2590639	2632990	overlap
chr1:2592750-2593164	rs745368	1	2592766	Multiple_sclerosis	MMEL1	ENSG00000142606	2590639	2632990	overlap
chr1:2592750-2593164	rs745368	1	2592766	Rheumatoid_arthritis	MMEL1	ENSG00000142606	2590639	2632990	overlap
chr1:2592750-2593164	rs745368	1	2592766	Celiac_disease	MMEL1	ENSG00000142606	2590639	2632990	100kb window
chr1:2592750-2593164	rs745368	1	2592766	Multiple_sclerosis	MMEL1	ENSG00000142606	2590639	2632990	100kb window
chr1:2592750-2593164	rs745368	1	2592766	Rheumatoid_arthritis	MMEL1	ENSG00000142606	2590639	2632990	100kb window
chr1:2592750-2593164	rs745368	1	2592766	Celiac_disease	MMEL1	ENSG00000142606	2590639	2632990	E2G
chr1:2592750-2593164	rs745368	1	2592766	Multiple_sclerosis	MMEL1	ENSG00000142606	2590639	2632990	E2G
chr1:2592750-2593164	rs745368	1	2592766	Rheumatoid_arthritis	MMEL1	ENSG00000142606	2590639	2632990	E2G
chr1:2592750-2593164	rs745368	1	2592766	Celiac_disease	PLCH2	ENSG00000149527	2425980	2505530	100kb window
chr1:2592750-2593164	rs745368	1	2592766	Multiple_sclerosis	PLCH2	ENSG00000149527	2425980	2505530	100kb window
chr1:2592750-2593164	rs745368	1	2592766	Rheumatoid_arthritis	PLCH2	ENSG00000149527	2425980	2505530	100kb window
chr1:2592750-2593164	rs745368	1	2592766	Celiac_disease	PRXL2B	ENSG00000157870	2586491	2591469	upstream
chr1:2592750-2593164	rs745368	1	2592766	Multiple_sclerosis	PRXL2B	ENSG00000157870	2586491	2591469	upstream
chr1:2592750-2593164	rs745368	1	2592766	Rheumatoid_arthritis	PRXL2B	ENSG00000157870	2586491	2591469	upstream
chr1:2592750-2593164	rs745368	1	2592766	Celiac_disease	PRXL2B	ENSG00000157870	2586491	2591469	100kb window
chr1:2592750-2593164	rs745368	1	2592766	Multiple_sclerosis	PRXL2B	ENSG00000157870	2586491	2591469	100kb window
chr1:2592750-2593164	rs745368	1	2592766	Rheumatoid_arthritis	PRXL2B	ENSG00000157870	2586491	2591469	100kb window
chr1:2592750-2593164	rs745368	1	2592766	Celiac_disease	TNFRSF14	ENSG00000157873	2555639	2565382	100kb window
chr1:2592750-2593164	rs745368	1	2592766	Multiple_sclerosis	TNFRSF14	ENSG00000157873	2555639	2565382	100kb window
chr1:2592750-2593164	rs745368	1	2592766	Rheumatoid_arthritis	TNFRSF14	ENSG00000157873	2555639	2565382	100kb window
chr1:2592750-2593164	rs745368	1	2592766	Celiac_disease	PANK4	ENSG00000157881	2508533	2526628	100kb window
chr1:2592750-2593164	rs745368	1	2592766	Multiple_sclerosis	PANK4	ENSG00000157881	2508533	2526628	100kb window
chr1:2592750-2593164	rs745368	1	2592766	Rheumatoid_arthritis	PANK4	ENSG00000157881	2508533	2526628	100kb window
chr1:2592750-2593164	rs745368	1	2592766	Celiac_disease	TTC34	ENSG00000215912	2635976	2801717	downstream
chr1:2592750-2593164	rs745368	1	2592766	Multiple_sclerosis	TTC34	ENSG00000215912	2635976	2801717	downstream
chr1:2592750-2593164	rs745368	1	2592766	Rheumatoid_arthritis	TTC34	ENSG00000215912	2635976	2801717	downstream
chr1:2592750-2593164	rs745368	1	2592766	Celiac_disease	TTC34	ENSG00000215912	2635976	2801717	100kb window
chr1:2592750-2593164	rs745368	1	2592766	Multiple_sclerosis	TTC34	ENSG00000215912	2635976	2801717	100kb window
chr1:2592750-2593164	rs745368	1	2592766	Rheumatoid_arthritis	TTC34	ENSG00000215912	2635976	2801717	100kb window
chr1:2592750-2593164	rs745368	1	2592766	Celiac_disease	AL139246.3	ENSG00000228037	2581560	2584533	100kb window
chr1:2592750-2593164	rs745368	1	2592766	Multiple_sclerosis	AL139246.3	ENSG00000228037	2581560	2584533	100kb window
chr1:2592750-2593164	rs745368	1	2592766	Rheumatoid_arthritis	AL139246.3	ENSG00000228037	2581560	2584533	100kb window
chr1:2592750-2593164	rs745368	1	2592766	Celiac_disease	AL139246.5	ENSG00000272449	2530064	2547460	100kb window
chr1:2592750-2593164	rs745368	1	2592766	Multiple_sclerosis	AL139246.5	ENSG00000272449	2530064	2547460	100kb window
chr1:2592750-2593164	rs745368	1	2592766	Rheumatoid_arthritis	AL139246.5	ENSG00000272449	2530064	2547460	100kb window
chr1:2592750-2593164	rs745367	1	2593018	Celiac_disease	MMEL1	ENSG00000142606	2590639	2632990	overlap
chr1:2592750-2593164	rs745367	1	2593018	Multiple_sclerosis	MMEL1	ENSG00000142606	2590639	2632990	overlap
chr1:2592750-2593164	rs745367	1	2593018	Rheumatoid_arthritis	MMEL1	ENSG00000142606	2590639	2632990	overlap
chr1:2592750-2593164	rs745367	1	2593018	Celiac_disease	MMEL1	ENSG00000142606	2590639	2632990	100kb window
chr1:2592750-2593164	rs745367	1	2593018	Multiple_sclerosis	MMEL1	ENSG00000142606	2590639	2632990	100kb window
chr1:2592750-2593164	rs745367	1	2593018	Rheumatoid_arthritis	MMEL1	ENSG00000142606	2590639	2632990	100kb window
chr1:2592750-2593164	rs745367	1	2593018	Celiac_disease	MMEL1	ENSG00000142606	2590639	2632990	E2G
chr1:2592750-2593164	rs745367	1	2593018	Multiple_sclerosis	MMEL1	ENSG00000142606	2590639	2632990	E2G
chr1:2592750-2593164	rs745367	1	2593018	Rheumatoid_arthritis	MMEL1	ENSG00000142606	2590639	2632990	E2G
chr1:2592750-2593164	rs745367	1	2593018	Celiac_disease	PLCH2	ENSG00000149527	2425980	2505530	100kb window
chr1:2592750-2593164	rs745367	1	2593018	Multiple_sclerosis	PLCH2	ENSG00000149527	2425980	2505530	100kb window
chr1:2592750-2593164	rs745367	1	2593018	Rheumatoid_arthritis	PLCH2	ENSG00000149527	2425980	2505530	100kb window
chr1:2592750-2593164	rs745367	1	2593018	Celiac_disease	PRXL2B	ENSG00000157870	2586491	2591469	upstream
chr1:2592750-2593164	rs745367	1	2593018	Multiple_sclerosis	PRXL2B	ENSG00000157870	2586491	2591469	upstream
chr1:2592750-2593164	rs745367	1	2593018	Rheumatoid_arthritis	PRXL2B	ENSG00000157870	2586491	2591469	upstream
chr1:2592750-2593164	rs745367	1	2593018	Celiac_disease	PRXL2B	ENSG00000157870	2586491	2591469	100kb window
chr1:2592750-2593164	rs745367	1	2593018	Multiple_sclerosis	PRXL2B	ENSG00000157870	2586491	2591469	100kb window
chr1:2592750-2593164	rs745367	1	2593018	Rheumatoid_arthritis	PRXL2B	ENSG00000157870	2586491	2591469	100kb window
chr1:2592750-2593164	rs745367	1	2593018	Celiac_disease	TNFRSF14	ENSG00000157873	2555639	2565382	100kb window
chr1:2592750-2593164	rs745367	1	2593018	Multiple_sclerosis	TNFRSF14	ENSG00000157873	2555639	2565382	100kb window
chr1:2592750-2593164	rs745367	1	2593018	Rheumatoid_arthritis	TNFRSF14	ENSG00000157873	2555639	2565382	100kb window
chr1:2592750-2593164	rs745367	1	2593018	Celiac_disease	PANK4	ENSG00000157881	2508533	2526628	100kb window
chr1:2592750-2593164	rs745367	1	2593018	Multiple_sclerosis	PANK4	ENSG00000157881	2508533	2526628	100kb window
chr1:2592750-2593164	rs745367	1	2593018	Rheumatoid_arthritis	PANK4	ENSG00000157881	2508533	2526628	100kb window
chr1:2592750-2593164	rs745367	1	2593018	Celiac_disease	TTC34	ENSG00000215912	2635976	2801717	downstream
chr1:2592750-2593164	rs745367	1	2593018	Multiple_sclerosis	TTC34	ENSG00000215912	2635976	2801717	downstream
chr1:2592750-2593164	rs745367	1	2593018	Rheumatoid_arthritis	TTC34	ENSG00000215912	2635976	2801717	downstream
chr1:2592750-2593164	rs745367	1	2593018	Celiac_disease	TTC34	ENSG00000215912	2635976	2801717	100kb window
chr1:2592750-2593164	rs745367	1	2593018	Multiple_sclerosis	TTC34	ENSG00000215912	2635976	2801717	100kb window
chr1:2592750-2593164	rs745367	1	2593018	Rheumatoid_arthritis	TTC34	ENSG00000215912	2635976	2801717	100kb window
chr1:2592750-2593164	rs745367	1	2593018	Celiac_disease	AL139246.3	ENSG00000228037	2581560	2584533	100kb window
chr1:2592750-2593164	rs745367	1	2593018	Multiple_sclerosis	AL139246.3	ENSG00000228037	2581560	2584533	100kb window
chr1:2592750-2593164	rs745367	1	2593018	Rheumatoid_arthritis	AL139246.3	ENSG00000228037	2581560	2584533	100kb window
chr1:2592750-2593164	rs745367	1	2593018	Celiac_disease	AL139246.5	ENSG00000272449	2530064	2547460	100kb window
chr1:2592750-2593164	rs745367	1	2593018	Multiple_sclerosis	AL139246.5	ENSG00000272449	2530064	2547460	100kb window
chr1:2592750-2593164	rs745367	1	2593018	Rheumatoid_arthritis	AL139246.5	ENSG00000272449	2530064	2547460	100kb window
chr1:2592750-2593164	rs10752747	1	2593476	Celiac_disease	MMEL1	ENSG00000142606	2590639	2632990	overlap
chr1:2592750-2593164	rs10752747	1	2593476	Multiple_sclerosis	MMEL1	ENSG00000142606	2590639	2632990	overlap
chr1:2592750-2593164	rs10752747	1	2593476	Rheumatoid_arthritis	MMEL1	ENSG00000142606	2590639	2632990	overlap
chr1:2592750-2593164	rs10752747	1	2593476	Celiac_disease	MMEL1	ENSG00000142606	2590639	2632990	100kb window
chr1:2592750-2593164	rs10752747	1	2593476	Multiple_sclerosis	MMEL1	ENSG00000142606	2590639	2632990	100kb window
chr1:2592750-2593164	rs10752747	1	2593476	Rheumatoid_arthritis	MMEL1	ENSG00000142606	2590639	2632990	100kb window
chr1:2592750-2593164	rs10752747	1	2593476	Celiac_disease	MMEL1	ENSG00000142606	2590639	2632990	E2G
chr1:2592750-2593164	rs10752747	1	2593476	Multiple_sclerosis	MMEL1	ENSG00000142606	2590639	2632990	E2G
chr1:2592750-2593164	rs10752747	1	2593476	Rheumatoid_arthritis	MMEL1	ENSG00000142606	2590639	2632990	E2G
chr1:2592750-2593164	rs10752747	1	2593476	Celiac_disease	PLCH2	ENSG00000149527	2425980	2505530	100kb window
chr1:2592750-2593164	rs10752747	1	2593476	Multiple_sclerosis	PLCH2	ENSG00000149527	2425980	2505530	100kb window
chr1:2592750-2593164	rs10752747	1	2593476	Rheumatoid_arthritis	PLCH2	ENSG00000149527	2425980	2505530	100kb window
chr1:2592750-2593164	rs10752747	1	2593476	Celiac_disease	PRXL2B	ENSG00000157870	2586491	2591469	upstream
chr1:2592750-2593164	rs10752747	1	2593476	Multiple_sclerosis	PRXL2B	ENSG00000157870	2586491	2591469	upstream
chr1:2592750-2593164	rs10752747	1	2593476	Rheumatoid_arthritis	PRXL2B	ENSG00000157870	2586491	2591469	upstream
chr1:2592750-2593164	rs10752747	1	2593476	Celiac_disease	PRXL2B	ENSG00000157870	2586491	2591469	100kb window
chr1:2592750-2593164	rs10752747	1	2593476	Multiple_sclerosis	PRXL2B	ENSG00000157870	2586491	2591469	100kb window
chr1:2592750-2593164	rs10752747	1	2593476	Rheumatoid_arthritis	PRXL2B	ENSG00000157870	2586491	2591469	100kb window
chr1:2592750-2593164	rs10752747	1	2593476	Celiac_disease	TNFRSF14	ENSG00000157873	2555639	2565382	100kb window
chr1:2592750-2593164	rs10752747	1	2593476	Multiple_sclerosis	TNFRSF14	ENSG00000157873	2555639	2565382	100kb window
chr1:2592750-2593164	rs10752747	1	2593476	Rheumatoid_arthritis	TNFRSF14	ENSG00000157873	2555639	2565382	100kb window
chr1:2592750-2593164	rs10752747	1	2593476	Celiac_disease	PANK4	ENSG00000157881	2508533	2526628	100kb window
chr1:2592750-2593164	rs10752747	1	2593476	Multiple_sclerosis	PANK4	ENSG00000157881	2508533	2526628	100kb window
chr1:2592750-2593164	rs10752747	1	2593476	Rheumatoid_arthritis	PANK4	ENSG00000157881	2508533	2526628	100kb window
chr1:2592750-2593164	rs10752747	1	2593476	Celiac_disease	TTC34	ENSG00000215912	2635976	2801717	downstream
chr1:2592750-2593164	rs10752747	1	2593476	Multiple_sclerosis	TTC34	ENSG00000215912	2635976	2801717	downstream
chr1:2592750-2593164	rs10752747	1	2593476	Rheumatoid_arthritis	TTC34	ENSG00000215912	2635976	2801717	downstream
chr1:2592750-2593164	rs10752747	1	2593476	Celiac_disease	TTC34	ENSG00000215912	2635976	2801717	100kb window
chr1:2592750-2593164	rs10752747	1	2593476	Multiple_sclerosis	TTC34	ENSG00000215912	2635976	2801717	100kb window
chr1:2592750-2593164	rs10752747	1	2593476	Rheumatoid_arthritis	TTC34	ENSG00000215912	2635976	2801717	100kb window
chr1:2592750-2593164	rs10752747	1	2593476	Celiac_disease	AL139246.3	ENSG00000228037	2581560	2584533	100kb window
chr1:2592750-2593164	rs10752747	1	2593476	Multiple_sclerosis	AL139246.3	ENSG00000228037	2581560	2584533	100kb window
chr1:2592750-2593164	rs10752747	1	2593476	Rheumatoid_arthritis	AL139246.3	ENSG00000228037	2581560	2584533	100kb window
chr1:2592750-2593164	rs10752747	1	2593476	Celiac_disease	AL139246.5	ENSG00000272449	2530064	2547460	100kb window
chr1:2592750-2593164	rs10752747	1	2593476	Multiple_sclerosis	AL139246.5	ENSG00000272449	2530064	2547460	100kb window
chr1:2592750-2593164	rs10752747	1	2593476	Rheumatoid_arthritis	AL139246.5	ENSG00000272449	2530064	2547460	100kb window
chr1:2592750-2593164	rs3828154	1	2593504	Celiac_disease	MMEL1	ENSG00000142606	2590639	2632990	overlap
chr1:2592750-2593164	rs3828154	1	2593504	Multiple_sclerosis	MMEL1	ENSG00000142606	2590639	2632990	overlap
chr1:2592750-2593164	rs3828154	1	2593504	Rheumatoid_arthritis	MMEL1	ENSG00000142606	2590639	2632990	overlap
chr1:2592750-2593164	rs3828154	1	2593504	Celiac_disease	MMEL1	ENSG00000142606	2590639	2632990	100kb window
chr1:2592750-2593164	rs3828154	1	2593504	Multiple_sclerosis	MMEL1	ENSG00000142606	2590639	2632990	100kb window
chr1:2592750-2593164	rs3828154	1	2593504	Rheumatoid_arthritis	MMEL1	ENSG00000142606	2590639	2632990	100kb window
chr1:2592750-2593164	rs3828154	1	2593504	Celiac_disease	MMEL1	ENSG00000142606	2590639	2632990	E2G
chr1:2592750-2593164	rs3828154	1	2593504	Multiple_sclerosis	MMEL1	ENSG00000142606	2590639	2632990	E2G
chr1:2592750-2593164	rs3828154	1	2593504	Rheumatoid_arthritis	MMEL1	ENSG00000142606	2590639	2632990	E2G
chr1:2592750-2593164	rs3828154	1	2593504	Celiac_disease	PLCH2	ENSG00000149527	2425980	2505530	100kb window
chr1:2592750-2593164	rs3828154	1	2593504	Multiple_sclerosis	PLCH2	ENSG00000149527	2425980	2505530	100kb window
chr1:2592750-2593164	rs3828154	1	2593504	Rheumatoid_arthritis	PLCH2	ENSG00000149527	2425980	2505530	100kb window
chr1:2592750-2593164	rs3828154	1	2593504	Celiac_disease	PRXL2B	ENSG00000157870	2586491	2591469	upstream
chr1:2592750-2593164	rs3828154	1	2593504	Multiple_sclerosis	PRXL2B	ENSG00000157870	2586491	2591469	upstream
chr1:2592750-2593164	rs3828154	1	2593504	Rheumatoid_arthritis	PRXL2B	ENSG00000157870	2586491	2591469	upstream
chr1:2592750-2593164	rs3828154	1	2593504	Celiac_disease	PRXL2B	ENSG00000157870	2586491	2591469	100kb window
chr1:2592750-2593164	rs3828154	1	2593504	Multiple_sclerosis	PRXL2B	ENSG00000157870	2586491	2591469	100kb window
chr1:2592750-2593164	rs3828154	1	2593504	Rheumatoid_arthritis	PRXL2B	ENSG00000157870	2586491	2591469	100kb window
chr1:2592750-2593164	rs3828154	1	2593504	Celiac_disease	TNFRSF14	ENSG00000157873	2555639	2565382	100kb window
chr1:2592750-2593164	rs3828154	1	2593504	Multiple_sclerosis	TNFRSF14	ENSG00000157873	2555639	2565382	100kb window
chr1:2592750-2593164	rs3828154	1	2593504	Rheumatoid_arthritis	TNFRSF14	ENSG00000157873	2555639	2565382	100kb window
chr1:2592750-2593164	rs3828154	1	2593504	Celiac_disease	PANK4	ENSG00000157881	2508533	2526628	100kb window
chr1:2592750-2593164	rs3828154	1	2593504	Multiple_sclerosis	PANK4	ENSG00000157881	2508533	2526628	100kb window
chr1:2592750-2593164	rs3828154	1	2593504	Rheumatoid_arthritis	PANK4	ENSG00000157881	2508533	2526628	100kb window
chr1:2592750-2593164	rs3828154	1	2593504	Celiac_disease	TTC34	ENSG00000215912	2635976	2801717	downstream
chr1:2592750-2593164	rs3828154	1	2593504	Multiple_sclerosis	TTC34	ENSG00000215912	2635976	2801717	downstream
chr1:2592750-2593164	rs3828154	1	2593504	Rheumatoid_arthritis	TTC34	ENSG00000215912	2635976	2801717	downstream
chr1:2592750-2593164	rs3828154	1	2593504	Celiac_disease	TTC34	ENSG00000215912	2635976	2801717	100kb window
chr1:2592750-2593164	rs3828154	1	2593504	Multiple_sclerosis	TTC34	ENSG00000215912	2635976	2801717	100kb window
chr1:2592750-2593164	rs3828154	1	2593504	Rheumatoid_arthritis	TTC34	ENSG00000215912	2635976	2801717	100kb window
chr1:2592750-2593164	rs3828154	1	2593504	Celiac_disease	AL139246.3	ENSG00000228037	2581560	2584533	100kb window
chr1:2592750-2593164	rs3828154	1	2593504	Multiple_sclerosis	AL139246.3	ENSG00000228037	2581560	2584533	100kb window
chr1:2592750-2593164	rs3828154	1	2593504	Rheumatoid_arthritis	AL139246.3	ENSG00000228037	2581560	2584533	100kb window
chr1:2592750-2593164	rs3828154	1	2593504	Celiac_disease	AL139246.5	ENSG00000272449	2530064	2547460	100kb window
chr1:2592750-2593164	rs3828154	1	2593504	Multiple_sclerosis	AL139246.5	ENSG00000272449	2530064	2547460	100kb window
chr1:2592750-2593164	rs3828154	1	2593504	Rheumatoid_arthritis	AL139246.5	ENSG00000272449	2530064	2547460	100kb window
chr1:2592750-2593164	rs3748819	1	2593527	Celiac_disease	MMEL1	ENSG00000142606	2590639	2632990	overlap
chr1:2592750-2593164	rs3748819	1	2593527	Multiple_sclerosis	MMEL1	ENSG00000142606	2590639	2632990	overlap
chr1:2592750-2593164	rs3748819	1	2593527	Rheumatoid_arthritis	MMEL1	ENSG00000142606	2590639	2632990	overlap
chr1:2592750-2593164	rs3748819	1	2593527	Celiac_disease	MMEL1	ENSG00000142606	2590639	2632990	100kb window
chr1:2592750-2593164	rs3748819	1	2593527	Multiple_sclerosis	MMEL1	ENSG00000142606	2590639	2632990	100kb window
chr1:2592750-2593164	rs3748819	1	2593527	Rheumatoid_arthritis	MMEL1	ENSG00000142606	2590639	2632990	100kb window
chr1:2592750-2593164	rs3748819	1	2593527	Celiac_disease	MMEL1	ENSG00000142606	2590639	2632990	E2G
chr1:2592750-2593164	rs3748819	1	2593527	Multiple_sclerosis	MMEL1	ENSG00000142606	2590639	2632990	E2G
chr1:2592750-2593164	rs3748819	1	2593527	Rheumatoid_arthritis	MMEL1	ENSG00000142606	2590639	2632990	E2G
chr1:2592750-2593164	rs3748819	1	2593527	Celiac_disease	PLCH2	ENSG00000149527	2425980	2505530	100kb window
chr1:2592750-2593164	rs3748819	1	2593527	Multiple_sclerosis	PLCH2	ENSG00000149527	2425980	2505530	100kb window
chr1:2592750-2593164	rs3748819	1	2593527	Rheumatoid_arthritis	PLCH2	ENSG00000149527	2425980	2505530	100kb window
chr1:2592750-2593164	rs3748819	1	2593527	Celiac_disease	PRXL2B	ENSG00000157870	2586491	2591469	upstream
chr1:2592750-2593164	rs3748819	1	2593527	Multiple_sclerosis	PRXL2B	ENSG00000157870	2586491	2591469	upstream
chr1:2592750-2593164	rs3748819	1	2593527	Rheumatoid_arthritis	PRXL2B	ENSG00000157870	2586491	2591469	upstream
chr1:2592750-2593164	rs3748819	1	2593527	Celiac_disease	PRXL2B	ENSG00000157870	2586491	2591469	100kb window
chr1:2592750-2593164	rs3748819	1	2593527	Multiple_sclerosis	PRXL2B	ENSG00000157870	2586491	2591469	100kb window
chr1:2592750-2593164	rs3748819	1	2593527	Rheumatoid_arthritis	PRXL2B	ENSG00000157870	2586491	2591469	100kb window
chr1:2592750-2593164	rs3748819	1	2593527	Celiac_disease	TNFRSF14	ENSG00000157873	2555639	2565382	100kb window
chr1:2592750-2593164	rs3748819	1	2593527	Multiple_sclerosis	TNFRSF14	ENSG00000157873	2555639	2565382	100kb window
chr1:2592750-2593164	rs3748819	1	2593527	Rheumatoid_arthritis	TNFRSF14	ENSG00000157873	2555639	2565382	100kb window
chr1:2592750-2593164	rs3748819	1	2593527	Celiac_disease	PANK4	ENSG00000157881	2508533	2526628	100kb window
chr1:2592750-2593164	rs3748819	1	2593527	Multiple_sclerosis	PANK4	ENSG00000157881	2508533	2526628	100kb window
chr1:2592750-2593164	rs3748819	1	2593527	Rheumatoid_arthritis	PANK4	ENSG00000157881	2508533	2526628	100kb window
chr1:2592750-2593164	rs3748819	1	2593527	Celiac_disease	TTC34	ENSG00000215912	2635976	2801717	downstream
chr1:2592750-2593164	rs3748819	1	2593527	Multiple_sclerosis	TTC34	ENSG00000215912	2635976	2801717	downstream
chr1:2592750-2593164	rs3748819	1	2593527	Rheumatoid_arthritis	TTC34	ENSG00000215912	2635976	2801717	downstream
chr1:2592750-2593164	rs3748819	1	2593527	Celiac_disease	TTC34	ENSG00000215912	2635976	2801717	100kb window
chr1:2592750-2593164	rs3748819	1	2593527	Multiple_sclerosis	TTC34	ENSG00000215912	2635976	2801717	100kb window
chr1:2592750-2593164	rs3748819	1	2593527	Rheumatoid_arthritis	TTC34	ENSG00000215912	2635976	2801717	100kb window
chr1:2592750-2593164	rs3748819	1	2593527	Celiac_disease	AL139246.3	ENSG00000228037	2581560	2584533	100kb window
chr1:2592750-2593164	rs3748819	1	2593527	Multiple_sclerosis	AL139246.3	ENSG00000228037	2581560	2584533	100kb window
chr1:2592750-2593164	rs3748819	1	2593527	Rheumatoid_arthritis	AL139246.3	ENSG00000228037	2581560	2584533	100kb window
chr1:2592750-2593164	rs3748819	1	2593527	Celiac_disease	AL139246.5	ENSG00000272449	2530064	2547460	100kb window
chr1:2592750-2593164	rs3748819	1	2593527	Multiple_sclerosis	AL139246.5	ENSG00000272449	2530064	2547460	100kb window
chr1:2592750-2593164	rs3748819	1	2593527	Rheumatoid_arthritis	AL139246.5	ENSG00000272449	2530064	2547460	100kb window
chr1:2592750-2593164	rs3748818	1	2594221	Celiac_disease	MMEL1	ENSG00000142606	2590639	2632990	overlap
chr1:2592750-2593164	rs3748818	1	2594221	Multiple_sclerosis	MMEL1	ENSG00000142606	2590639	2632990	overlap
chr1:2592750-2593164	rs3748818	1	2594221	Rheumatoid_arthritis	MMEL1	ENSG00000142606	2590639	2632990	overlap
chr1:2592750-2593164	rs3748818	1	2594221	Celiac_disease	MMEL1	ENSG00000142606	2590639	2632990	100kb window
chr1:2592750-2593164	rs3748818	1	2594221	Multiple_sclerosis	MMEL1	ENSG00000142606	2590639	2632990	100kb window
chr1:2592750-2593164	rs3748818	1	2594221	Rheumatoid_arthritis	MMEL1	ENSG00000142606	2590639	2632990	100kb window
chr1:2592750-2593164	rs3748818	1	2594221	Celiac_disease	MMEL1	ENSG00000142606	2590639	2632990	E2G
chr1:2592750-2593164	rs3748818	1	2594221	Multiple_sclerosis	MMEL1	ENSG00000142606	2590639	2632990	E2G
chr1:2592750-2593164	rs3748818	1	2594221	Rheumatoid_arthritis	MMEL1	ENSG00000142606	2590639	2632990	E2G
chr1:2592750-2593164	rs3748818	1	2594221	Celiac_disease	PLCH2	ENSG00000149527	2425980	2505530	100kb window
chr1:2592750-2593164	rs3748818	1	2594221	Multiple_sclerosis	PLCH2	ENSG00000149527	2425980	2505530	100kb window
chr1:2592750-2593164	rs3748818	1	2594221	Rheumatoid_arthritis	PLCH2	ENSG00000149527	2425980	2505530	100kb window
chr1:2592750-2593164	rs3748818	1	2594221	Celiac_disease	PRXL2B	ENSG00000157870	2586491	2591469	upstream
chr1:2592750-2593164	rs3748818	1	2594221	Multiple_sclerosis	PRXL2B	ENSG00000157870	2586491	2591469	upstream
chr1:2592750-2593164	rs3748818	1	2594221	Rheumatoid_arthritis	PRXL2B	ENSG00000157870	2586491	2591469	upstream
chr1:2592750-2593164	rs3748818	1	2594221	Celiac_disease	PRXL2B	ENSG00000157870	2586491	2591469	100kb window
chr1:2592750-2593164	rs3748818	1	2594221	Multiple_sclerosis	PRXL2B	ENSG00000157870	2586491	2591469	100kb window
chr1:2592750-2593164	rs3748818	1	2594221	Rheumatoid_arthritis	PRXL2B	ENSG00000157870	2586491	2591469	100kb window
chr1:2592750-2593164	rs3748818	1	2594221	Celiac_disease	TNFRSF14	ENSG00000157873	2555639	2565382	100kb window
chr1:2592750-2593164	rs3748818	1	2594221	Multiple_sclerosis	TNFRSF14	ENSG00000157873	2555639	2565382	100kb window
chr1:2592750-2593164	rs3748818	1	2594221	Rheumatoid_arthritis	TNFRSF14	ENSG00000157873	2555639	2565382	100kb window
chr1:2592750-2593164	rs3748818	1	2594221	Celiac_disease	PANK4	ENSG00000157881	2508533	2526628	100kb window
chr1:2592750-2593164	rs3748818	1	2594221	Multiple_sclerosis	PANK4	ENSG00000157881	2508533	2526628	100kb window
chr1:2592750-2593164	rs3748818	1	2594221	Rheumatoid_arthritis	PANK4	ENSG00000157881	2508533	2526628	100kb window
chr1:2592750-2593164	rs3748818	1	2594221	Celiac_disease	TTC34	ENSG00000215912	2635976	2801717	downstream
chr1:2592750-2593164	rs3748818	1	2594221	Multiple_sclerosis	TTC34	ENSG00000215912	2635976	2801717	downstream
chr1:2592750-2593164	rs3748818	1	2594221	Rheumatoid_arthritis	TTC34	ENSG00000215912	2635976	2801717	downstream
chr1:2592750-2593164	rs3748818	1	2594221	Celiac_disease	TTC34	ENSG00000215912	2635976	2801717	100kb window
chr1:2592750-2593164	rs3748818	1	2594221	Multiple_sclerosis	TTC34	ENSG00000215912	2635976	2801717	100kb window
chr1:2592750-2593164	rs3748818	1	2594221	Rheumatoid_arthritis	TTC34	ENSG00000215912	2635976	2801717	100kb window
chr1:2592750-2593164	rs3748818	1	2594221	Celiac_disease	AL139246.3	ENSG00000228037	2581560	2584533	100kb window
chr1:2592750-2593164	rs3748818	1	2594221	Multiple_sclerosis	AL139246.3	ENSG00000228037	2581560	2584533	100kb window
chr1:2592750-2593164	rs3748818	1	2594221	Rheumatoid_arthritis	AL139246.3	ENSG00000228037	2581560	2584533	100kb window
chr1:2592750-2593164	rs3748818	1	2594221	Celiac_disease	AL139246.5	ENSG00000272449	2530064	2547460	100kb window
chr1:2592750-2593164	rs3748818	1	2594221	Multiple_sclerosis	AL139246.5	ENSG00000272449	2530064	2547460	100kb window
chr1:2592750-2593164	rs3748818	1	2594221	Rheumatoid_arthritis	AL139246.5	ENSG00000272449	2530064	2547460	100kb window
chr1:2592750-2593164	rs3748817	1	2594226	Celiac_disease	MMEL1	ENSG00000142606	2590639	2632990	overlap
chr1:2592750-2593164	rs3748817	1	2594226	Multiple_sclerosis	MMEL1	ENSG00000142606	2590639	2632990	overlap
chr1:2592750-2593164	rs3748817	1	2594226	Rheumatoid_arthritis	MMEL1	ENSG00000142606	2590639	2632990	overlap
chr1:2592750-2593164	rs3748817	1	2594226	Celiac_disease	MMEL1	ENSG00000142606	2590639	2632990	100kb window
chr1:2592750-2593164	rs3748817	1	2594226	Multiple_sclerosis	MMEL1	ENSG00000142606	2590639	2632990	100kb window
chr1:2592750-2593164	rs3748817	1	2594226	Rheumatoid_arthritis	MMEL1	ENSG00000142606	2590639	2632990	100kb window
chr1:2592750-2593164	rs3748817	1	2594226	Celiac_disease	MMEL1	ENSG00000142606	2590639	2632990	E2G
chr1:2592750-2593164	rs3748817	1	2594226	Multiple_sclerosis	MMEL1	ENSG00000142606	2590639	2632990	E2G
chr1:2592750-2593164	rs3748817	1	2594226	Rheumatoid_arthritis	MMEL1	ENSG00000142606	2590639	2632990	E2G
chr1:2592750-2593164	rs3748817	1	2594226	Celiac_disease	PLCH2	ENSG00000149527	2425980	2505530	100kb window
chr1:2592750-2593164	rs3748817	1	2594226	Multiple_sclerosis	PLCH2	ENSG00000149527	2425980	2505530	100kb window
chr1:2592750-2593164	rs3748817	1	2594226	Rheumatoid_arthritis	PLCH2	ENSG00000149527	2425980	2505530	100kb window
chr1:2592750-2593164	rs3748817	1	2594226	Celiac_disease	PRXL2B	ENSG00000157870	2586491	2591469	upstream
chr1:2592750-2593164	rs3748817	1	2594226	Multiple_sclerosis	PRXL2B	ENSG00000157870	2586491	2591469	upstream
chr1:2592750-2593164	rs3748817	1	2594226	Rheumatoid_arthritis	PRXL2B	ENSG00000157870	2586491	2591469	upstream
chr1:2592750-2593164	rs3748817	1	2594226	Celiac_disease	PRXL2B	ENSG00000157870	2586491	2591469	100kb window
chr1:2592750-2593164	rs3748817	1	2594226	Multiple_sclerosis	PRXL2B	ENSG00000157870	2586491	2591469	100kb window
chr1:2592750-2593164	rs3748817	1	2594226	Rheumatoid_arthritis	PRXL2B	ENSG00000157870	2586491	2591469	100kb window
chr1:2592750-2593164	rs3748817	1	2594226	Celiac_disease	TNFRSF14	ENSG00000157873	2555639	2565382	100kb window
chr1:2592750-2593164	rs3748817	1	2594226	Multiple_sclerosis	TNFRSF14	ENSG00000157873	2555639	2565382	100kb window
chr1:2592750-2593164	rs3748817	1	2594226	Rheumatoid_arthritis	TNFRSF14	ENSG00000157873	2555639	2565382	100kb window
chr1:2592750-2593164	rs3748817	1	2594226	Celiac_disease	PANK4	ENSG00000157881	2508533	2526628	100kb window
chr1:2592750-2593164	rs3748817	1	2594226	Multiple_sclerosis	PANK4	ENSG00000157881	2508533	2526628	100kb window
chr1:2592750-2593164	rs3748817	1	2594226	Rheumatoid_arthritis	PANK4	ENSG00000157881	2508533	2526628	100kb window
chr1:2592750-2593164	rs3748817	1	2594226	Celiac_disease	TTC34	ENSG00000215912	2635976	2801717	downstream
chr1:2592750-2593164	rs3748817	1	2594226	Multiple_sclerosis	TTC34	ENSG00000215912	2635976	2801717	downstream
chr1:2592750-2593164	rs3748817	1	2594226	Rheumatoid_arthritis	TTC34	ENSG00000215912	2635976	2801717	downstream
chr1:2592750-2593164	rs3748817	1	2594226	Celiac_disease	TTC34	ENSG00000215912	2635976	2801717	100kb window
chr1:2592750-2593164	rs3748817	1	2594226	Multiple_sclerosis	TTC34	ENSG00000215912	2635976	2801717	100kb window
chr1:2592750-2593164	rs3748817	1	2594226	Rheumatoid_arthritis	TTC34	ENSG00000215912	2635976	2801717	100kb window
chr1:2592750-2593164	rs3748817	1	2594226	Celiac_disease	AL139246.3	ENSG00000228037	2581560	2584533	100kb window
chr1:2592750-2593164	rs3748817	1	2594226	Multiple_sclerosis	AL139246.3	ENSG00000228037	2581560	2584533	100kb window
chr1:2592750-2593164	rs3748817	1	2594226	Rheumatoid_arthritis	AL139246.3	ENSG00000228037	2581560	2584533	100kb window
chr1:2592750-2593164	rs3748817	1	2594226	Celiac_disease	AL139246.5	ENSG00000272449	2530064	2547460	100kb window
chr1:2592750-2593164	rs3748817	1	2594226	Multiple_sclerosis	AL139246.5	ENSG00000272449	2530064	2547460	100kb window
chr1:2592750-2593164	rs3748817	1	2594226	Rheumatoid_arthritis	AL139246.5	ENSG00000272449	2530064	2547460	100kb window
chr1:2592750-2593164	rs3748816	1	2595307	Celiac_disease	MMEL1	ENSG00000142606	2590639	2632990	overlap
chr1:2592750-2593164	rs3748816	1	2595307	Multiple_sclerosis	MMEL1	ENSG00000142606	2590639	2632990	overlap
chr1:2592750-2593164	rs3748816	1	2595307	Rheumatoid_arthritis	MMEL1	ENSG00000142606	2590639	2632990	overlap
chr1:2592750-2593164	rs3748816	1	2595307	Celiac_disease	MMEL1	ENSG00000142606	2590639	2632990	100kb window
chr1:2592750-2593164	rs3748816	1	2595307	Multiple_sclerosis	MMEL1	ENSG00000142606	2590639	2632990	100kb window
chr1:2592750-2593164	rs3748816	1	2595307	Rheumatoid_arthritis	MMEL1	ENSG00000142606	2590639	2632990	100kb window
chr1:2592750-2593164	rs3748816	1	2595307	Celiac_disease	MMEL1	ENSG00000142606	2590639	2632990	E2G
chr1:2592750-2593164	rs3748816	1	2595307	Multiple_sclerosis	MMEL1	ENSG00000142606	2590639	2632990	E2G
chr1:2592750-2593164	rs3748816	1	2595307	Rheumatoid_arthritis	MMEL1	ENSG00000142606	2590639	2632990	E2G
chr1:2592750-2593164	rs3748816	1	2595307	Celiac_disease	PLCH2	ENSG00000149527	2425980	2505530	100kb window
chr1:2592750-2593164	rs3748816	1	2595307	Multiple_sclerosis	PLCH2	ENSG00000149527	2425980	2505530	100kb window
chr1:2592750-2593164	rs3748816	1	2595307	Rheumatoid_arthritis	PLCH2	ENSG00000149527	2425980	2505530	100kb window
chr1:2592750-2593164	rs3748816	1	2595307	Celiac_disease	PRXL2B	ENSG00000157870	2586491	2591469	upstream
chr1:2592750-2593164	rs3748816	1	2595307	Multiple_sclerosis	PRXL2B	ENSG00000157870	2586491	2591469	upstream
chr1:2592750-2593164	rs3748816	1	2595307	Rheumatoid_arthritis	PRXL2B	ENSG00000157870	2586491	2591469	upstream
chr1:2592750-2593164	rs3748816	1	2595307	Celiac_disease	PRXL2B	ENSG00000157870	2586491	2591469	100kb window
chr1:2592750-2593164	rs3748816	1	2595307	Multiple_sclerosis	PRXL2B	ENSG00000157870	2586491	2591469	100kb window
chr1:2592750-2593164	rs3748816	1	2595307	Rheumatoid_arthritis	PRXL2B	ENSG00000157870	2586491	2591469	100kb window
chr1:2592750-2593164	rs3748816	1	2595307	Celiac_disease	TNFRSF14	ENSG00000157873	2555639	2565382	100kb window
chr1:2592750-2593164	rs3748816	1	2595307	Multiple_sclerosis	TNFRSF14	ENSG00000157873	2555639	2565382	100kb window
chr1:2592750-2593164	rs3748816	1	2595307	Rheumatoid_arthritis	TNFRSF14	ENSG00000157873	2555639	2565382	100kb window
chr1:2592750-2593164	rs3748816	1	2595307	Celiac_disease	PANK4	ENSG00000157881	2508533	2526628	100kb window
chr1:2592750-2593164	rs3748816	1	2595307	Multiple_sclerosis	PANK4	ENSG00000157881	2508533	2526628	100kb window
chr1:2592750-2593164	rs3748816	1	2595307	Rheumatoid_arthritis	PANK4	ENSG00000157881	2508533	2526628	100kb window
chr1:2592750-2593164	rs3748816	1	2595307	Celiac_disease	TTC34	ENSG00000215912	2635976	2801717	downstream
chr1:2592750-2593164	rs3748816	1	2595307	Multiple_sclerosis	TTC34	ENSG00000215912	2635976	2801717	downstream
chr1:2592750-2593164	rs3748816	1	2595307	Rheumatoid_arthritis	TTC34	ENSG00000215912	2635976	2801717	downstream
chr1:2592750-2593164	rs3748816	1	2595307	Celiac_disease	TTC34	ENSG00000215912	2635976	2801717	100kb window
chr1:2592750-2593164	rs3748816	1	2595307	Multiple_sclerosis	TTC34	ENSG00000215912	2635976	2801717	100kb window
chr1:2592750-2593164	rs3748816	1	2595307	Rheumatoid_arthritis	TTC34	ENSG00000215912	2635976	2801717	100kb window
chr1:2592750-2593164	rs3748816	1	2595307	Celiac_disease	AL139246.3	ENSG00000228037	2581560	2584533	100kb window
chr1:2592750-2593164	rs3748816	1	2595307	Multiple_sclerosis	AL139246.3	ENSG00000228037	2581560	2584533	100kb window
chr1:2592750-2593164	rs3748816	1	2595307	Rheumatoid_arthritis	AL139246.3	ENSG00000228037	2581560	2584533	100kb window
chr1:2592750-2593164	rs3748816	1	2595307	Celiac_disease	AL139246.5	ENSG00000272449	2530064	2547460	100kb window
chr1:2592750-2593164	rs3748816	1	2595307	Multiple_sclerosis	AL139246.5	ENSG00000272449	2530064	2547460	100kb window
chr1:2592750-2593164	rs3748816	1	2595307	Rheumatoid_arthritis	AL139246.5	ENSG00000272449	2530064	2547460	100kb window
chr1:2592750-2593164	rs2260976	1	2596239	Celiac_disease	MMEL1	ENSG00000142606	2590639	2632990	overlap
chr1:2592750-2593164	rs2260976	1	2596239	Multiple_sclerosis	MMEL1	ENSG00000142606	2590639	2632990	overlap
chr1:2592750-2593164	rs2260976	1	2596239	Rheumatoid_arthritis	MMEL1	ENSG00000142606	2590639	2632990	overlap
chr1:2592750-2593164	rs2260976	1	2596239	Celiac_disease	MMEL1	ENSG00000142606	2590639	2632990	100kb window
chr1:2592750-2593164	rs2260976	1	2596239	Multiple_sclerosis	MMEL1	ENSG00000142606	2590639	2632990	100kb window
chr1:2592750-2593164	rs2260976	1	2596239	Rheumatoid_arthritis	MMEL1	ENSG00000142606	2590639	2632990	100kb window
chr1:2592750-2593164	rs2260976	1	2596239	Celiac_disease	MMEL1	ENSG00000142606	2590639	2632990	E2G
chr1:2592750-2593164	rs2260976	1	2596239	Multiple_sclerosis	MMEL1	ENSG00000142606	2590639	2632990	E2G
chr1:2592750-2593164	rs2260976	1	2596239	Rheumatoid_arthritis	MMEL1	ENSG00000142606	2590639	2632990	E2G
chr1:2592750-2593164	rs2260976	1	2596239	Celiac_disease	PLCH2	ENSG00000149527	2425980	2505530	100kb window
chr1:2592750-2593164	rs2260976	1	2596239	Multiple_sclerosis	PLCH2	ENSG00000149527	2425980	2505530	100kb window
chr1:2592750-2593164	rs2260976	1	2596239	Rheumatoid_arthritis	PLCH2	ENSG00000149527	2425980	2505530	100kb window
chr1:2592750-2593164	rs2260976	1	2596239	Celiac_disease	PRXL2B	ENSG00000157870	2586491	2591469	upstream
chr1:2592750-2593164	rs2260976	1	2596239	Multiple_sclerosis	PRXL2B	ENSG00000157870	2586491	2591469	upstream
chr1:2592750-2593164	rs2260976	1	2596239	Rheumatoid_arthritis	PRXL2B	ENSG00000157870	2586491	2591469	upstream
chr1:2592750-2593164	rs2260976	1	2596239	Celiac_disease	PRXL2B	ENSG00000157870	2586491	2591469	100kb window
chr1:2592750-2593164	rs2260976	1	2596239	Multiple_sclerosis	PRXL2B	ENSG00000157870	2586491	2591469	100kb window
chr1:2592750-2593164	rs2260976	1	2596239	Rheumatoid_arthritis	PRXL2B	ENSG00000157870	2586491	2591469	100kb window
chr1:2592750-2593164	rs2260976	1	2596239	Celiac_disease	TNFRSF14	ENSG00000157873	2555639	2565382	100kb window
chr1:2592750-2593164	rs2260976	1	2596239	Multiple_sclerosis	TNFRSF14	ENSG00000157873	2555639	2565382	100kb window
chr1:2592750-2593164	rs2260976	1	2596239	Rheumatoid_arthritis	TNFRSF14	ENSG00000157873	2555639	2565382	100kb window
chr1:2592750-2593164	rs2260976	1	2596239	Celiac_disease	PANK4	ENSG00000157881	2508533	2526628	100kb window
chr1:2592750-2593164	rs2260976	1	2596239	Multiple_sclerosis	PANK4	ENSG00000157881	2508533	2526628	100kb window
chr1:2592750-2593164	rs2260976	1	2596239	Rheumatoid_arthritis	PANK4	ENSG00000157881	2508533	2526628	100kb window
chr1:2592750-2593164	rs2260976	1	2596239	Celiac_disease	TTC34	ENSG00000215912	2635976	2801717	downstream
chr1:2592750-2593164	rs2260976	1	2596239	Multiple_sclerosis	TTC34	ENSG00000215912	2635976	2801717	downstream
chr1:2592750-2593164	rs2260976	1	2596239	Rheumatoid_arthritis	TTC34	ENSG00000215912	2635976	2801717	downstream
chr1:2592750-2593164	rs2260976	1	2596239	Celiac_disease	TTC34	ENSG00000215912	2635976	2801717	100kb window
chr1:2592750-2593164	rs2260976	1	2596239	Multiple_sclerosis	TTC34	ENSG00000215912	2635976	2801717	100kb window
chr1:2592750-2593164	rs2260976	1	2596239	Rheumatoid_arthritis	TTC34	ENSG00000215912	2635976	2801717	100kb window
chr1:2592750-2593164	rs2260976	1	2596239	Celiac_disease	AL139246.3	ENSG00000228037	2581560	2584533	100kb window
[truncated: 80,101 more rows]
