# Supplementary material for: Genome-scale mapping of variant, enhancer and gene function in primary human CD4+ T cells
Source: bioRxiv. 2026 Mar 11:2026.03.09.710372. Preprint. [Version 1] doi: 10.64898/2026.03.09.710372 (PMC13060838; doi:10.64898/2026.03.09.710372)
Supplement: Supplement 6 [file media-6.xlsx]

## Sheet: Legend
Table S5: CRE screen TAP-seq primer panel sequences
For each TAP-seq panel, the sequences of outer (PCR1) and inner (PCR2) primers are shown.

## Sheet: Panel 1
Panel	Gene	TAP-seq	Sequence_Name	Sequence
Panel1	KIF1B	TAP-seq PCR2	KIF1B.primer_left_0_inner	GTCTCGTGGGCTCGGAGATGTGTATAAGAGACAGAGCCTTAGATGTGCAATGCAGACA
Panel1	UBE4B	TAP-seq PCR2	UBE4B.primer_left_0_inner	GTCTCGTGGGCTCGGAGATGTGTATAAGAGACAGTGAATTCTCAAATTTCCTTTGGGGT
Panel1	RBP7	TAP-seq PCR2	RBP7.primer_left_4_inner	GTCTCGTGGGCTCGGAGATGTGTATAAGAGACAGCCCATTTGGCGACGAGGACT
Panel1	NMNAT1	TAP-seq PCR2	NMNAT1.primer_left_4_inner	GTCTCGTGGGCTCGGAGATGTGTATAAGAGACAGTGCTTGGCTTGTGCTCCTGA
Panel1	CTNNBIP1	TAP-seq PCR2	CTNNBIP1.primer_left_0_inner	GTCTCGTGGGCTCGGAGATGTGTATAAGAGACAGTTTGCGCCTCGGTATCTGGC
Panel1	GNAI3	TAP-seq PCR2	GNAI3.primer_left_0_inner	GTCTCGTGGGCTCGGAGATGTGTATAAGAGACAGTGCTAGTGATGGGGCTGGACT
Panel1	AMPD2	TAP-seq PCR2	AMPD2.primer_left_1_inner	GTCTCGTGGGCTCGGAGATGTGTATAAGAGACAGCAACCCCGGGAGTGGTGTTC
Panel1	GNAT2	TAP-seq PCR2	GNAT2.primer_left_0_inner	GTCTCGTGGGCTCGGAGATGTGTATAAGAGACAGAAACCTCAAGGACTGCGGCC
Panel1	GSTM1	TAP-seq PCR2	GSTM1.primer_left_0_inner	GTCTCGTGGGCTCGGAGATGTGTATAAGAGACAGAAGTGCTTGGACGCCTTCCC
Panel1	GSTM3	TAP-seq PCR2	GSTM3.primer_left_4_inner	GTCTCGTGGGCTCGGAGATGTGTATAAGAGACAGGACCCCAAGTGCCTGGATGAG
Panel1	GSTM4	TAP-seq PCR2	GSTM4.primer_left_0_inner	GTCTCGTGGGCTCGGAGATGTGTATAAGAGACAGGCAGTCGGCAGATCATGGGA
Panel1	AMIGO1	TAP-seq PCR2	AMIGO1.primer_left_0_inner	GTCTCGTGGGCTCGGAGATGTGTATAAGAGACAGTCCCGTGTCCAAGACCCCAT
Panel1	GSTM2	TAP-seq PCR2	GSTM2.primer_left_3_inner	GTCTCGTGGGCTCGGAGATGTGTATAAGAGACAGGTACACCCCCTCCCCTTTTGC
Panel1	CD58	TAP-seq PCR2	CD58.primer_left_0_inner	GTCTCGTGGGCTCGGAGATGTGTATAAGAGACAGTGGAAATGTAACTTGAAGCAGCTGC
Panel1	IGSF3	TAP-seq PCR2	IGSF3.primer_left_3_inner	GTCTCGTGGGCTCGGAGATGTGTATAAGAGACAGTGACCACACCCTCTTTCACCG
Panel1	AL390066.1	TAP-seq PCR2	AL390066.1.primer_left_0_inner	GTCTCGTGGGCTCGGAGATGTGTATAAGAGACAGGCCCAGGTTCTCCCACCATG
Panel1	LINC01762	TAP-seq PCR2	LINC01762.primer_left_3_inner	GTCTCGTGGGCTCGGAGATGTGTATAAGAGACAGGGGCAGGCAACAGTTCAGGG
Panel1	ATP1A1	TAP-seq PCR2	ATP1A1.primer_left_0_inner	GTCTCGTGGGCTCGGAGATGTGTATAAGAGACAGAGGAAAGCACCGCAGCATGT
Panel1	TTF2	TAP-seq PCR2	TTF2.primer_left_3_inner	GTCTCGTGGGCTCGGAGATGTGTATAAGAGACAGGCAGGCAGTTCTTCCTCTCAGG
Panel1	PTGFRN	TAP-seq PCR2	PTGFRN.primer_left_0_inner	GTCTCGTGGGCTCGGAGATGTGTATAAGAGACAGAGTGTGGCACATAAGGATCTGCA
Panel1	TRIM45	TAP-seq PCR2	TRIM45.primer_left_3_inner	GTCTCGTGGGCTCGGAGATGTGTATAAGAGACAGTGGGGAGAGGATGTACACAGCA
Panel1	CD101	TAP-seq PCR2	CD101.primer_left_2_inner	GTCTCGTGGGCTCGGAGATGTGTATAAGAGACAGCTGACAGACCCCGGCAACTT
Panel1	REG4	TAP-seq PCR2	REG4.primer_left_0_inner	GTCTCGTGGGCTCGGAGATGTGTATAAGAGACAGACCCCAGCCACTCAACTCCT
Panel1	NOTCH2	TAP-seq PCR2	NOTCH2.primer_left_0_inner	GTCTCGTGGGCTCGGAGATGTGTATAAGAGACAGTGACCGCATATTCCTGACTAAACGT
Panel1	SEC22B	TAP-seq PCR2	SEC22B.primer_left_3_inner	GTCTCGTGGGCTCGGAGATGTGTATAAGAGACAGTCCACTGTTTGTTTTCCTCTTGCC
Panel1	SDF4	TAP-seq PCR2	SDF4.primer_left_1_inner	GTCTCGTGGGCTCGGAGATGTGTATAAGAGACAGTCGCTTCAGTCACTCTGCCG
Panel1	DVL1	TAP-seq PCR2	DVL1.primer_left_4_inner	GTCTCGTGGGCTCGGAGATGTGTATAAGAGACAGCCCGTCCTTGGTGAGTGCAC
Panel1	INTS11	TAP-seq PCR2	INTS11.primer_left_1_inner	GTCTCGTGGGCTCGGAGATGTGTATAAGAGACAGGGTGCCCTGGGTGAACAGAC
Panel1	ACAP3	TAP-seq PCR2	ACAP3.primer_left_3_inner	GTCTCGTGGGCTCGGAGATGTGTATAAGAGACAGCCCCTCTCCCTGTGTGAGCT
Panel1	UBE2J2	TAP-seq PCR2	UBE2J2.primer_left_1_inner	GTCTCGTGGGCTCGGAGATGTGTATAAGAGACAGAGAAACCCACCCTGTCCGGA
Panel1	SCNN1D	TAP-seq PCR2	SCNN1D.primer_left_2_inner	GTCTCGTGGGCTCGGAGATGTGTATAAGAGACAGCCACACGTCTGATGCACCTGT
Panel1	TAS1R3	TAP-seq PCR2	TAS1R3.primer_left_3_inner	GTCTCGTGGGCTCGGAGATGTGTATAAGAGACAGCCAGGATCTGACGCCAGCAC
Panel1	PUSL1	TAP-seq PCR2	PUSL1.primer_left_2_inner	GTCTCGTGGGCTCGGAGATGTGTATAAGAGACAGTCCACAGTAGCCTCCCTGCC
Panel1	AURKAIP1	TAP-seq PCR2	AURKAIP1.primer_left_0_inner	GTCTCGTGGGCTCGGAGATGTGTATAAGAGACAGGCTGGTGAAGAAGACGCGGT
Panel1	B3GALT6	TAP-seq PCR2	B3GALT6.primer_left_1_inner	GTCTCGTGGGCTCGGAGATGTGTATAAGAGACAGGAGGAACCCTGCGTGTGCTT
Panel1	C1QTNF12	TAP-seq PCR2	C1QTNF12.primer_left_2_inner	GTCTCGTGGGCTCGGAGATGTGTATAAGAGACAGGCAGGCTGGACAGTACGCTT
Panel1	TNFRSF4	TAP-seq PCR2	TNFRSF4.primer_left_0_inner	GTCTCGTGGGCTCGGAGATGTGTATAAGAGACAGAGTTTCCGGACCCCCATCCA
Panel1	CCNL2	TAP-seq PCR2	CCNL2.primer_left_2_inner	GTCTCGTGGGCTCGGAGATGTGTATAAGAGACAGGCTCTCCACTCCCCGACTGAT
Panel1	CPTP	TAP-seq PCR2	CPTP.primer_left_2_inner	GTCTCGTGGGCTCGGAGATGTGTATAAGAGACAGGGCTCTTCACAGTGGACCCC
Panel1	LINC01786	TAP-seq PCR2	LINC01786.primer_left_0_inner	GTCTCGTGGGCTCGGAGATGTGTATAAGAGACAGGCATCTTCGCCCTCTTACGTGT
Panel1	MRPL20	TAP-seq PCR2	MRPL20.primer_left_3_inner	GTCTCGTGGGCTCGGAGATGTGTATAAGAGACAGGATTTGCTGCTGCCTTGGGG
Panel1	AL162741.1	TAP-seq PCR2	AL162741.1.primer_left_2_inner	GTCTCGTGGGCTCGGAGATGTGTATAAGAGACAGTGGAGATGGCTCACGCTCCT
Panel1	ADAM15	TAP-seq PCR2	ADAM15.primer_left_0_inner	GTCTCGTGGGCTCGGAGATGTGTATAAGAGACAGATCCCGCCCCTAGTGGTACC
Panel1	EFNA3	TAP-seq PCR2	EFNA3.primer_left_4_inner	GTCTCGTGGGCTCGGAGATGTGTATAAGAGACAGTCCCACCTATCCTCCTGGGC
Panel1	ZBTB7B	TAP-seq PCR2	ZBTB7B.primer_left_3_inner	GTCTCGTGGGCTCGGAGATGTGTATAAGAGACAGGGGTCACAGGGAGGGGGTAG
Panel1	FLAD1	TAP-seq PCR2	FLAD1.primer_left_0_inner	GTCTCGTGGGCTCGGAGATGTGTATAAGAGACAGCACCCCACATACCGTCCAGC
Panel1	SHC1	TAP-seq PCR2	SHC1.primer_left_0_inner	GTCTCGTGGGCTCGGAGATGTGTATAAGAGACAGCAGCCCGAATGCCTGTCAGT
Panel1	FDPS	TAP-seq PCR2	FDPS.primer_left_4_inner	GTCTCGTGGGCTCGGAGATGTGTATAAGAGACAGTGAACAGTACGCAGCACCCC
Panel1	PYGO2	TAP-seq PCR2	PYGO2.primer_left_2_inner	GTCTCGTGGGCTCGGAGATGTGTATAAGAGACAGCACCCCGCTGCTCAACTCTT
Panel1	DCST2	TAP-seq PCR2	DCST2.primer_left_2_inner	GTCTCGTGGGCTCGGAGATGTGTATAAGAGACAGGCCACTAAAGGAGCCCCCAC
Panel1	SLC50A1	TAP-seq PCR2	SLC50A1.primer_left_0_inner	GTCTCGTGGGCTCGGAGATGTGTATAAGAGACAGGGGAGGCTGAGGCAGGAGAA
Panel1	CKS1B	TAP-seq PCR2	CKS1B.primer_left_0_inner	GTCTCGTGGGCTCGGAGATGTGTATAAGAGACAGCCTGCCGGGTGTTGTATGTGT
Panel1	DPM3	TAP-seq PCR2	DPM3.primer_left_1_inner	GTCTCGTGGGCTCGGAGATGTGTATAAGAGACAGCCTACTTGCTGGTGTCCGCC
Panel1	MUC1	TAP-seq PCR2	MUC1.primer_left_3_inner	GTCTCGTGGGCTCGGAGATGTGTATAAGAGACAGGGAGTTCAGGTGGGCTGCTC
Panel1	EFNA4	TAP-seq PCR2	EFNA4.primer_left_3_inner	GTCTCGTGGGCTCGGAGATGTGTATAAGAGACAGGGGGACAGGTCGATTGCTGG
Panel1	SLAMF7	TAP-seq PCR2	SLAMF7.primer_left_2_inner	GTCTCGTGGGCTCGGAGATGTGTATAAGAGACAGGGAGACCTCCCTACCAAGTGA
Panel1	CD48	TAP-seq PCR2	CD48.primer_left_1_inner	GTCTCGTGGGCTCGGAGATGTGTATAAGAGACAGAGGCTGACCAGAAGCATGCTG
Panel1	CD244	TAP-seq PCR2	CD244.primer_left_1_inner	GTCTCGTGGGCTCGGAGATGTGTATAAGAGACAGGGCTGTGACTCTGGCTGAGC
Panel1	LY9	TAP-seq PCR2	LY9.primer_left_1_inner	GTCTCGTGGGCTCGGAGATGTGTATAAGAGACAGGCCCCATTTGTCACCTCGCA
Panel1	F11R	TAP-seq PCR2	F11R.primer_left_4_inner	GTCTCGTGGGCTCGGAGATGTGTATAAGAGACAGAAGGTCATGGGGAAGCAGAGG
Panel1	USF1	TAP-seq PCR2	USF1.primer_left_4_inner	GTCTCGTGGGCTCGGAGATGTGTATAAGAGACAGGCTGGTGCCCATGAAGAGGAG
Panel1	KLHDC9	TAP-seq PCR2	KLHDC9.primer_left_2_inner	GTCTCGTGGGCTCGGAGATGTGTATAAGAGACAGACCTGGTTGGGGGTTTTGGTG
Panel1	TSTD1	TAP-seq PCR2	TSTD1.primer_left_4_inner	GTCTCGTGGGCTCGGAGATGTGTATAAGAGACAGACTGGGTACGGGGAGGTGTG
Panel1	ALDH9A1	TAP-seq PCR2	ALDH9A1.primer_left_4_inner	GTCTCGTGGGCTCGGAGATGTGTATAAGAGACAGTGCTGTCTTACACCAGTGGAGC
Panel1	TMCO1	TAP-seq PCR2	TMCO1.primer_left_1_inner	GTCTCGTGGGCTCGGAGATGTGTATAAGAGACAGTGGGACCGACTCTCAAGGCA
Panel1	MGST3	TAP-seq PCR2	MGST3.primer_left_0_inner	GTCTCGTGGGCTCGGAGATGTGTATAAGAGACAGCCCAGCAAGCGTAGTCGAGG
Panel1	AL356441.1	TAP-seq PCR2	AL356441.1.primer_left_3_inner	GTCTCGTGGGCTCGGAGATGTGTATAAGAGACAGGGGATTCCCAAGACACAGGGC
Panel1	PADI2	TAP-seq PCR2	PADI2.primer_left_4_inner	GTCTCGTGGGCTCGGAGATGTGTATAAGAGACAGTCCCAGGACTCACACACCCG
Panel1	SDHB	TAP-seq PCR2	SDHB.primer_left_0_inner	GTCTCGTGGGCTCGGAGATGTGTATAAGAGACAGTGCAGAGATCAAGAAAATGATGGCA
Panel1	ATP13A2	TAP-seq PCR2	ATP13A2.primer_left_2_inner	GTCTCGTGGGCTCGGAGATGTGTATAAGAGACAGCCTCTCCAGCAACACCACCG
Panel1	RCC2	TAP-seq PCR2	RCC2.primer_left_1_inner	GTCTCGTGGGCTCGGAGATGTGTATAAGAGACAGGTTGGGAATGTGCTTGGCGC
Panel1	TPR	TAP-seq PCR2	TPR.primer_left_1_inner	GTCTCGTGGGCTCGGAGATGTGTATAAGAGACAGTGACTCCTCCTTTGCTCATCAGTC
Panel1	PRG4	TAP-seq PCR2	PRG4.primer_left_1_inner	GTCTCGTGGGCTCGGAGATGTGTATAAGAGACAGACTACTCGTTCTGGGCAGACCT
Panel1	HMCN1	TAP-seq PCR2	HMCN1.primer_left_0_inner	GTCTCGTGGGCTCGGAGATGTGTATAAGAGACAGACGTCAATACACTGTACATGGTGGT
Panel1	ODR4	TAP-seq PCR2	ODR4.primer_left_0_inner	GTCTCGTGGGCTCGGAGATGTGTATAAGAGACAGAGCGAAACTGAAACAAACAGATGCT
Panel1	NENF	TAP-seq PCR2	NENF.primer_left_3_inner	GTCTCGTGGGCTCGGAGATGTGTATAAGAGACAGACCCCATCGTCGGCTACACT
Panel1	NSL1	TAP-seq PCR2	NSL1.primer_left_0_inner	GTCTCGTGGGCTCGGAGATGTGTATAAGAGACAGACTGGCTTTGACTTTGTTACTCCA
Panel1	BATF3	TAP-seq PCR2	BATF3.primer_left_1_inner	GTCTCGTGGGCTCGGAGATGTGTATAAGAGACAGAGCCCTTGTGCAGATCCAGC
Panel1	FLVCR1	TAP-seq PCR2	FLVCR1.primer_left_0_inner	GTCTCGTGGGCTCGGAGATGTGTATAAGAGACAGTGTCACAAATACAGCTCTTGCCT
Panel1	FAM71A	TAP-seq PCR2	FAM71A.primer_left_2_inner	GTCTCGTGGGCTCGGAGATGTGTATAAGAGACAGGGGCTGGAGACGGTTGGTTC
Panel1	ATF3	TAP-seq PCR2	ATF3.primer_left_3_inner	GTCTCGTGGGCTCGGAGATGTGTATAAGAGACAGCCACAAGGACGCTGGCTACT
Panel1	FLVCR1-DT	TAP-seq PCR2	FLVCR1-DT.primer_left_3_inner	GTCTCGTGGGCTCGGAGATGTGTATAAGAGACAGACCTCACCCCGCTGACTTGA
Panel1	JMJD4	TAP-seq PCR2	JMJD4.primer_left_0_inner	GTCTCGTGGGCTCGGAGATGTGTATAAGAGACAGCAGAGAGTGGACACCAGCGC
Panel1	SNAP47	TAP-seq PCR2	SNAP47.primer_left_2_inner	GTCTCGTGGGCTCGGAGATGTGTATAAGAGACAGCGTCTTGTCTCGGCTCCCTT
Panel1	WNT9A	TAP-seq PCR2	WNT9A.primer_left_3_inner	GTCTCGTGGGCTCGGAGATGTGTATAAGAGACAGTCTGTGCTCCGAGTCTCCGT
Panel1	ZNF678	TAP-seq PCR2	ZNF678.primer_left_1_inner	GTCTCGTGGGCTCGGAGATGTGTATAAGAGACAGAACGTGCAGAGTGAGAGTGGT
Panel1	PCNX2	TAP-seq PCR2	PCNX2.primer_left_2_inner	GTCTCGTGGGCTCGGAGATGTGTATAAGAGACAGGACATGGGCCTGGACGACAC
Panel1	NTPCR	TAP-seq PCR2	NTPCR.primer_left_3_inner	GTCTCGTGGGCTCGGAGATGTGTATAAGAGACAGAGGGGAAGCGGGAGGAAAGA
Panel1	MAP10	TAP-seq PCR2	MAP10.primer_left_0_inner	GTCTCGTGGGCTCGGAGATGTGTATAAGAGACAGACTTTCAAGGACCTATGTGTACTGT
Panel1	TARBP1	TAP-seq PCR2	TARBP1.primer_left_2_inner	GTCTCGTGGGCTCGGAGATGTGTATAAGAGACAGCGCACGGAGATACCAAGCCA
Panel1	KCNK1	TAP-seq PCR2	KCNK1.primer_left_0_inner	GTCTCGTGGGCTCGGAGATGTGTATAAGAGACAGTGGTTTAGGTCACCAGATCCTAGTGT
Panel1	COA6	TAP-seq PCR2	COA6.primer_left_1_inner	GTCTCGTGGGCTCGGAGATGTGTATAAGAGACAGAGCAGGACAATTTGAGCCTTCAGA
Panel1	SLC35F3	TAP-seq PCR2	SLC35F3.primer_left_2_inner	GTCTCGTGGGCTCGGAGATGTGTATAAGAGACAGAGAGGGTCAGGGGTTAGAGTT
Panel1	RUNX3	TAP-seq PCR2	RUNX3.primer_left_2_inner	GTCTCGTGGGCTCGGAGATGTGTATAAGAGACAGCAGAGCTGGCGAGAGGATGG
Panel1	SYF2	TAP-seq PCR2	SYF2.primer_left_0_inner	GTCTCGTGGGCTCGGAGATGTGTATAAGAGACAGGTCCATGCCTTCTCACTCAGCA
Panel1	CLIC4	TAP-seq PCR2	CLIC4.primer_left_2_inner	GTCTCGTGGGCTCGGAGATGTGTATAAGAGACAGAGTCAAGGTTTGGGCCACACAA
Panel1	MORN1	TAP-seq PCR2	MORN1.primer_left_2_inner	GTCTCGTGGGCTCGGAGATGTGTATAAGAGACAGAGGCCACCTCGGTGTGAATG
Panel1	MMEL1	TAP-seq PCR2	MMEL1.primer_left_1_inner	GTCTCGTGGGCTCGGAGATGTGTATAAGAGACAGGTGCAGTACCTGGACCGGAG
Panel1	PLCH2	TAP-seq PCR2	PLCH2.primer_left_2_inner	GTCTCGTGGGCTCGGAGATGTGTATAAGAGACAGAGGCAGTTTTCCCGGCGTTT
Panel1	PRXL2B	TAP-seq PCR2	PRXL2B.primer_left_2_inner	GTCTCGTGGGCTCGGAGATGTGTATAAGAGACAGCGGTAGGCTCCCCCTTCCTA
Panel1	TNFRSF14	TAP-seq PCR2	TNFRSF14.primer_left_2_inner	GTCTCGTGGGCTCGGAGATGTGTATAAGAGACAGCCAAGGCTGGACTGGGTTGG
Panel1	PANK4	TAP-seq PCR2	PANK4.primer_left_0_inner	GTCTCGTGGGCTCGGAGATGTGTATAAGAGACAGATGGTACTGCTGTGACGCGG
Panel1	PEX10	TAP-seq PCR2	PEX10.primer_left_1_inner	GTCTCGTGGGCTCGGAGATGTGTATAAGAGACAGGTGTTCAGCCCCTCAGCTCG
Panel1	SKI	TAP-seq PCR2	SKI.primer_left_0_inner	GTCTCGTGGGCTCGGAGATGTGTATAAGAGACAGCCACGCTGCTGCTAACGACA
Panel1	FAAP20	TAP-seq PCR2	FAAP20.primer_left_0_inner	GTCTCGTGGGCTCGGAGATGTGTATAAGAGACAGGGCTCGCTGGTGAACTGTGT
Panel1	TTC34	TAP-seq PCR2	TTC34.primer_left_1_inner	GTCTCGTGGGCTCGGAGATGTGTATAAGAGACAGTTCAGCTCAGGTGGGCACAC
Panel1	AL139246.3	TAP-seq PCR2	AL139246.3.primer_left_0_inner	GTCTCGTGGGCTCGGAGATGTGTATAAGAGACAGGACCCAGGCTTGCGAGTTGT
Panel1	AL139246.5	TAP-seq PCR2	AL139246.5.primer_left_1_inner	GTCTCGTGGGCTCGGAGATGTGTATAAGAGACAGGAACGCTGCGCAATGGAAGG
Panel1	MEGF6	TAP-seq PCR2	MEGF6.primer_left_3_inner	GTCTCGTGGGCTCGGAGATGTGTATAAGAGACAGGCCCTGGGATCAGCTGGAAG
Panel1	RPA2	TAP-seq PCR2	RPA2.primer_left_1_inner	GTCTCGTGGGCTCGGAGATGTGTATAAGAGACAGGCCCTAGCCGAGAAACCTGC
Panel1	PPP1R8	TAP-seq PCR2	PPP1R8.primer_left_3_inner	GTCTCGTGGGCTCGGAGATGTGTATAAGAGACAGAGCTCCAAGACTAGACCTGGCT
Panel1	STX12	TAP-seq PCR2	STX12.primer_left_3_inner	GTCTCGTGGGCTCGGAGATGTGTATAAGAGACAGCACTTCCCTTTTCCACAGGCC
Panel1	IFI6	TAP-seq PCR2	IFI6.primer_left_4_inner	GTCTCGTGGGCTCGGAGATGTGTATAAGAGACAGTGCAGCCTCCAACTCCTAGC
Panel1	SMPDL3B	TAP-seq PCR2	SMPDL3B.primer_left_1_inner	GTCTCGTGGGCTCGGAGATGTGTATAAGAGACAGGAGCTGCAGCCATCCGTGAT
Panel1	THEMIS2	TAP-seq PCR2	THEMIS2.primer_left_0_inner	GTCTCGTGGGCTCGGAGATGTGTATAAGAGACAGGACCTTGGGCCCCAAAAGCT
Panel1	XKR8	TAP-seq PCR2	XKR8.primer_left_2_inner	GTCTCGTGGGCTCGGAGATGTGTATAAGAGACAGGTCTGAGCCTTGCACAGCCA
Panel1	EYA3	TAP-seq PCR2	EYA3.primer_left_0_inner	GTCTCGTGGGCTCGGAGATGTGTATAAGAGACAGAGCTCTGGCAAGCAAGGCTC
Panel1	CDCA8	TAP-seq PCR2	CDCA8.primer_left_0_inner	GTCTCGTGGGCTCGGAGATGTGTATAAGAGACAGTCTCATGTAGGGCTCTCTGTGGT
Panel1	UTP11	TAP-seq PCR2	UTP11.primer_left_2_inner	GTCTCGTGGGCTCGGAGATGTGTATAAGAGACAGAGAAACGGTGAACTCCCCAGC
Panel1	MANEAL	TAP-seq PCR2	MANEAL.primer_left_2_inner	GTCTCGTGGGCTCGGAGATGTGTATAAGAGACAGCCTTGTAGCTAGTGCCTGGGC
Panel1	MTF1	TAP-seq PCR2	MTF1.primer_left_2_inner	GTCTCGTGGGCTCGGAGATGTGTATAAGAGACAGTCCAAAGGAAGAAACCTCCAAACCC
Panel1	YRDC	TAP-seq PCR2	YRDC.primer_left_4_inner	GTCTCGTGGGCTCGGAGATGTGTATAAGAGACAGCCAGTGTTCTCCGCAGCCTTT
Panel1	C1orf122	TAP-seq PCR2	C1orf122.primer_left_3_inner	GTCTCGTGGGCTCGGAGATGTGTATAAGAGACAGTGGCAGTGGCTGGTACTTGG
Panel1	INPP5B	TAP-seq PCR2	INPP5B.primer_left_2_inner	GTCTCGTGGGCTCGGAGATGTGTATAAGAGACAGCATCACTGTACGCCAGCCCG
Panel1	TESK2	TAP-seq PCR2	TESK2.primer_left_0_inner	GTCTCGTGGGCTCGGAGATGTGTATAAGAGACAGTGCCATGGCTGGAGCTTTGG
Panel1	AKR1A1	TAP-seq PCR2	AKR1A1.primer_left_4_inner	GTCTCGTGGGCTCGGAGATGTGTATAAGAGACAGCAGGGCATCCTCTGTACCCCT
Panel1	PRDX1	TAP-seq PCR2	PRDX1.primer_left_4_inner	GTCTCGTGGGCTCGGAGATGTGTATAAGAGACAGCTGAGTTGGCGTTGTGGGCA
Panel1	MMACHC	TAP-seq PCR2	MMACHC.primer_left_0_inner	GTCTCGTGGGCTCGGAGATGTGTATAAGAGACAGTGGCCAACACTATAGCAGGGC
Panel1	NASP	TAP-seq PCR2	NASP.primer_left_1_inner	GTCTCGTGGGCTCGGAGATGTGTATAAGAGACAGAGCCAACAGACGGTGCTTCC
Panel1	CCDC17	TAP-seq PCR2	CCDC17.primer_left_1_inner	GTCTCGTGGGCTCGGAGATGTGTATAAGAGACAGTGCACAGGACTGGGGCCTAT
Panel1	GPBP1L1	TAP-seq PCR2	GPBP1L1.primer_left_0_inner	GTCTCGTGGGCTCGGAGATGTGTATAAGAGACAGTGCAGCCTTGATATTCAGGGTGG
Panel1	CCDC163	TAP-seq PCR2	CCDC163.primer_left_2_inner	GTCTCGTGGGCTCGGAGATGTGTATAAGAGACAGGTGCTGGGGGATGCAAAGGA
Panel1	PGM1	TAP-seq PCR2	PGM1.primer_left_0_inner	GTCTCGTGGGCTCGGAGATGTGTATAAGAGACAGCCTCTGAGTGAGACGTACTTGGC
Panel1	ITGB3BP	TAP-seq PCR2	ITGB3BP.primer_left_1_inner	GTCTCGTGGGCTCGGAGATGTGTATAAGAGACAGGCAGTTGGCAGGTGCATGTCT
Panel1	RAVER2	TAP-seq PCR2	RAVER2.primer_left_2_inner	GTCTCGTGGGCTCGGAGATGTGTATAAGAGACAGAGGACCGTAACCCACCCCTT
Panel1	EFCAB7	TAP-seq PCR2	EFCAB7.primer_left_0_inner	GTCTCGTGGGCTCGGAGATGTGTATAAGAGACAGTGCCTTTGAATGAACGACAAGAATGG
Panel1	DNAJC11	TAP-seq PCR2	DNAJC11.primer_left_4_inner	GTCTCGTGGGCTCGGAGATGTGTATAAGAGACAGGTTTCTCTGACGGCCCCACG
Panel1	THAP3	TAP-seq PCR2	THAP3.primer_left_2_inner	GTCTCGTGGGCTCGGAGATGTGTATAAGAGACAGGGCTGAGGCTGATTCTGGACG
Panel1	PHF13	TAP-seq PCR2	PHF13.primer_left_2_inner	GTCTCGTGGGCTCGGAGATGTGTATAAGAGACAGGGCACGACCCATCTGTGGTT
Panel1	NOL9	TAP-seq PCR2	NOL9.primer_left_1_inner	GTCTCGTGGGCTCGGAGATGTGTATAAGAGACAGCAAGCTCCACGGCCACCATA
Panel1	KLHL21	TAP-seq PCR2	KLHL21.primer_left_4_inner	GTCTCGTGGGCTCGGAGATGTGTATAAGAGACAGATAAAGGACGCCCTCCCTCCA
Panel1	PLEKHG5	TAP-seq PCR2	PLEKHG5.primer_left_3_inner	GTCTCGTGGGCTCGGAGATGTGTATAAGAGACAGAGCCCCTCGTCACCTACTCC
Panel1	CAMTA1	TAP-seq PCR2	CAMTA1.primer_left_3_inner	GTCTCGTGGGCTCGGAGATGTGTATAAGAGACAGCTCAGCTGCTGGAAACCATGC
Panel1	ESPN	TAP-seq PCR2	ESPN.primer_left_0_inner	GTCTCGTGGGCTCGGAGATGTGTATAAGAGACAGCACCTCCCTCAAGTCTGCGC
Panel1	ZBTB48	TAP-seq PCR2	ZBTB48.primer_left_2_inner	GTCTCGTGGGCTCGGAGATGTGTATAAGAGACAGAGAACTACAACCCGCGGCAG
Panel1	TNFRSF25	TAP-seq PCR2	TNFRSF25.primer_left_4_inner	GTCTCGTGGGCTCGGAGATGTGTATAAGAGACAGCCCTATCGCTCCAGCCAAGG
Panel1	IL12RB2	TAP-seq PCR2	IL12RB2.primer_left_1_inner	GTCTCGTGGGCTCGGAGATGTGTATAAGAGACAGTACCTTTTTCTGGCCGGGCG
Panel1	SLC35D1	TAP-seq PCR2	SLC35D1.primer_left_0_inner	GTCTCGTGGGCTCGGAGATGTGTATAAGAGACAGACAGGTGTTAGCTTCTCACAGT
Panel1	IL23R	TAP-seq PCR2	IL23R.primer_left_2_inner	GTCTCGTGGGCTCGGAGATGTGTATAAGAGACAGTCGAGTCCAGCCTGGCCAAT
Panel1	SERBP1	TAP-seq PCR2	SERBP1.primer_left_2_inner	GTCTCGTGGGCTCGGAGATGTGTATAAGAGACAGTGAACTTCTCCCGCTACACAG
Panel1	IFI44L	TAP-seq PCR2	IFI44L.primer_left_1_inner	GTCTCGTGGGCTCGGAGATGTGTATAAGAGACAGGCCACTGTACTCTAGCCAGGGA
Panel1	IFI44	TAP-seq PCR2	IFI44.primer_left_0_inner	GTCTCGTGGGCTCGGAGATGTGTATAAGAGACAGTCAGAAAGGAGAAAACACAGACCA
Panel1	LINC01725	TAP-seq PCR2	LINC01725.primer_left_1_inner	GTCTCGTGGGCTCGGAGATGTGTATAAGAGACAGACAACGGGACTCAAGGACAAGTT
Panel1	IL10	TAP-seq PCR2	IL10.primer_left_1_inner	GTCTCGTGGGCTCGGAGATGTGTATAAGAGACAGTGGGAGGCTGAGGCAAGAGA
Panel1	CERS2	TAP-seq PCR2	CERS2.primer_left_4_inner	GTCTCGTGGGCTCGGAGATGTGTATAAGAGACAGTCTCTGGCCTCTTCCCCCTT
Panel1	THBS3	TAP-seq PCR2	THBS3.primer_left_0_inner	GTCTCGTGGGCTCGGAGATGTGTATAAGAGACAGGACACATCCATGCGAGGGGG
Panel1	CD52	TAP-seq PCR2	CD52.primer_left_3_inner	GTCTCGTGGGCTCGGAGATGTGTATAAGAGACAGTGGGAGGGGTTGATGCCAGA
Panel1	GBA	TAP-seq PCR2	GBA.primer_left_2_inner	GTCTCGTGGGCTCGGAGATGTGTATAAGAGACAGGGACCGACTGGAACCTTGCC
Panel1	IL2RA	TAP-seq PCR2	IL2RA.primer_left_0_inner	GTCTCGTGGGCTCGGAGATGTGTATAAGAGACAGCGACTTTTGGGTGTTGAGGGGT
Panel1	CD4	TAP-seq PCR2	CD4.primer_left_4_inner	GTCTCGTGGGCTCGGAGATGTGTATAAGAGACAGACCACTTCCCTCAGTCCCAACT
Panel1	CD28	TAP-seq PCR2	CD28.primer_left_1_inner	GTCTCGTGGGCTCGGAGATGTGTATAAGAGACAGACCCCACACCCTGTCTGCTT
Panel1	CTLA4	TAP-seq PCR2	CTLA4.primer_left_0_inner	GTCTCGTGGGCTCGGAGATGTGTATAAGAGACAGAAGCTCCAGTTCGATGGGCC
Panel1	CD81	TAP-seq PCR2	CD81.primer_left_4_inner	GTCTCGTGGGCTCGGAGATGTGTATAAGAGACAGTCGAGAGCCGAGTCTGTGGG
Panel1	MTMR6	TAP-seq PCR2	MTMR6.primer_left_1_inner	GTCTCGTGGGCTCGGAGATGTGTATAAGAGACAGACAGGGTATATGTTGGCAAAAGCAGA
Panel1	RSPRY1	TAP-seq PCR2	RSPRY1.primer_left_0_inner	GTCTCGTGGGCTCGGAGATGTGTATAAGAGACAGGGCTGTACATGTTGGGGTGCT
Panel1	FLII	TAP-seq PCR2	FLII.primer_left_3_inner	GTCTCGTGGGCTCGGAGATGTGTATAAGAGACAGTGAGTGCACGTGTGAAGCCC
Panel1	CXXC1	TAP-seq PCR2	CXXC1.primer_left_1_inner	GTCTCGTGGGCTCGGAGATGTGTATAAGAGACAGCCGTGTGTCCGTTCCTCCAC
Panel1	ACTR1B	TAP-seq PCR2	ACTR1B.primer_left_1_inner	GTCTCGTGGGCTCGGAGATGTGTATAAGAGACAGGCTCCTCCCTCTACCCTCGG
Panel1	CDS2	TAP-seq PCR2	CDS2.primer_left_4_inner	GTCTCGTGGGCTCGGAGATGTGTATAAGAGACAGTCCCCAGATAGCTGTGTGCCT
Panel1	COMMD10	TAP-seq PCR2	COMMD10.primer_left_2_inner	GTCTCGTGGGCTCGGAGATGTGTATAAGAGACAGCCAGTCTGAGCTTCTCTGTCAACT
Panel1	TMEM68	TAP-seq PCR2	TMEM68.primer_left_1_inner	GTCTCGTGGGCTCGGAGATGTGTATAAGAGACAGTGTGAACACAAAGCCCTCTGA
Panel1	PLAA	TAP-seq PCR2	PLAA.primer_left_4_inner	GTCTCGTGGGCTCGGAGATGTGTATAAGAGACAGCAGTGGGGAAGAGGGACGGAT
Panel1	FTSJ1	TAP-seq PCR2	FTSJ1.primer_left_0_inner	GTCTCGTGGGCTCGGAGATGTGTATAAGAGACAGCCCACCAATACAAACCAGTTACAGC
Panel1	CTSC	TAP-seq PCR2	CTSC.primer_left_0_inner	GTCTCGTGGGCTCGGAGATGTGTATAAGAGACAGACCTTTCAATCGGCCACTGG
Panel1	CHORDC1	TAP-seq PCR2	CHORDC1.primer_left_0_inner	GTCTCGTGGGCTCGGAGATGTGTATAAGAGACAGTCTTGCCTCCCTGATGGAAAACT
Panel1	TIGAR	TAP-seq PCR2	TIGAR.primer_left_3_inner	GTCTCGTGGGCTCGGAGATGTGTATAAGAGACAGCAGCTCTCACAGTCCTGTTCCC
Panel1	PARP11	TAP-seq PCR2	PARP11.primer_left_0_inner	GTCTCGTGGGCTCGGAGATGTGTATAAGAGACAGCCTTGGTGATATCAGCCTCAGGG
Panel1	CCND2	TAP-seq PCR2	CCND2.primer_left_2_inner	GTCTCGTGGGCTCGGAGATGTGTATAAGAGACAGAGGTGTGGGTGTCTGTTTGGTC
Panel1	AC008012.1	TAP-seq PCR2	AC008012.1.primer_left_4_inner	GTCTCGTGGGCTCGGAGATGTGTATAAGAGACAGTCTGTGGGCTCCAGCAGGAT
Panel1	PKM	TAP-seq PCR2	PKM.primer_left_2_inner	GTCTCGTGGGCTCGGAGATGTGTATAAGAGACAGGCCCTGGCCCTTACTTGCTT
Panel1	PARP6	TAP-seq PCR2	PARP6.primer_left_3_inner	GTCTCGTGGGCTCGGAGATGTGTATAAGAGACAGGCCCTCGTACCACCCCTGTT
Panel1	SENP8	TAP-seq PCR2	SENP8.primer_left_1_inner	GTCTCGTGGGCTCGGAGATGTGTATAAGAGACAGTCACCATGCACAGGCTTTTCCA
Panel1	ARIH1	TAP-seq PCR2	ARIH1.primer_left_1_inner	GTCTCGTGGGCTCGGAGATGTGTATAAGAGACAGCCTCCCTTGCCACCTCAGGT
Panel1	CARD14	TAP-seq PCR2	CARD14.primer_left_4_inner	GTCTCGTGGGCTCGGAGATGTGTATAAGAGACAGACTCCACCTTCAGGGCTCGG
Panel1	RNF213	TAP-seq PCR2	RNF213.primer_left_1_inner	GTCTCGTGGGCTCGGAGATGTGTATAAGAGACAGGTGTCAGTCTCTTTCTGTGAAGGCT
Panel1	SLC26A11	TAP-seq PCR2	SLC26A11.primer_left_2_inner	GTCTCGTGGGCTCGGAGATGTGTATAAGAGACAGACCCCTCACCCTGTCCACTT
Panel1	SGSH	TAP-seq PCR2	SGSH.primer_left_4_inner	GTCTCGTGGGCTCGGAGATGTGTATAAGAGACAGAATGTGCCGTTCCTGCCCTG
Panel1	IL12RB1	TAP-seq PCR2	IL12RB1.primer_left_2_inner	GTCTCGTGGGCTCGGAGATGTGTATAAGAGACAGAATGACGGTCCTCCCATCCCA
Panel1	RAB3A	TAP-seq PCR2	RAB3A.primer_left_0_inner	GTCTCGTGGGCTCGGAGATGTGTATAAGAGACAGTGAGTGTCAAACGTGCCCCC
Panel1	ISYNA1	TAP-seq PCR2	ISYNA1.primer_left_4_inner	GTCTCGTGGGCTCGGAGATGTGTATAAGAGACAGTCAAGCGAGTTGGACCCGTG
Panel1	SSBP4	TAP-seq PCR2	SSBP4.primer_left_2_inner	GTCTCGTGGGCTCGGAGATGTGTATAAGAGACAGAGGCCCCACACGAAAGACTC
Panel1	GDF15	TAP-seq PCR2	GDF15.primer_left_0_inner	GTCTCGTGGGCTCGGAGATGTGTATAAGAGACAGGGACGCGACCTCAGTTGTCC
Panel1	PGPEP1	TAP-seq PCR2	PGPEP1.primer_left_4_inner	GTCTCGTGGGCTCGGAGATGTGTATAAGAGACAGTGACCCCCGCCCTAGAACTT
Panel1	IQCN	TAP-seq PCR2	IQCN.primer_left_3_inner	GTCTCGTGGGCTCGGAGATGTGTATAAGAGACAGGCTCACGGCACATGCATTGG
Panel1	LSM4	TAP-seq PCR2	LSM4.primer_left_1_inner	GTCTCGTGGGCTCGGAGATGTGTATAAGAGACAGGAGCAGCAACCAGACGGGAG
Panel1	JUND	TAP-seq PCR2	JUND.primer_left_0_inner	GTCTCGTGGGCTCGGAGATGTGTATAAGAGACAGGCCCCTTTCCTCGATCTCGC
Panel1	IFI30	TAP-seq PCR2	IFI30.primer_left_3_inner	GTCTCGTGGGCTCGGAGATGTGTATAAGAGACAGTCAAGTGATGGCCGGTGAGC
Panel1	MPV17L2	TAP-seq PCR2	MPV17L2.primer_left_3_inner	GTCTCGTGGGCTCGGAGATGTGTATAAGAGACAGTTTCACATAGGGCCAGGCAGC
Panel1	ICOS	TAP-seq PCR2	ICOS.primer_left_3_inner	GTCTCGTGGGCTCGGAGATGTGTATAAGAGACAGTCCAAGCTGTGCCTCGACAC
Panel1	SP140	TAP-seq PCR2	SP140.primer_left_3_inner	GTCTCGTGGGCTCGGAGATGTGTATAAGAGACAGCCACCTCCATGCAGAAGCCC
Panel1	SP110	TAP-seq PCR2	SP110.primer_left_1_inner	GTCTCGTGGGCTCGGAGATGTGTATAAGAGACAGTTCCCTGTCTGGAGGCTCACC
Panel1	SLC16A14	TAP-seq PCR2	SLC16A14.primer_left_3_inner	GTCTCGTGGGCTCGGAGATGTGTATAAGAGACAGACCGAATGAGTGGAAGTTCCCAT
Panel1	SP140L	TAP-seq PCR2	SP140L.primer_left_0_inner	GTCTCGTGGGCTCGGAGATGTGTATAAGAGACAGCTGGCCACTCGCAAGACCTT
Panel1	SP100	TAP-seq PCR2	SP100.primer_left_0_inner	GTCTCGTGGGCTCGGAGATGTGTATAAGAGACAGAGGCATCACGTTACCCCACT
Panel1	CAB39	TAP-seq PCR2	CAB39.primer_left_2_inner	GTCTCGTGGGCTCGGAGATGTGTATAAGAGACAGACTTCGTGGGTTTTGTTTTTAAGCA
Panel1	LINC01907	TAP-seq PCR2	LINC01907.primer_left_2_inner	GTCTCGTGGGCTCGGAGATGTGTATAAGAGACAGGGTGAGTATGTGTGCTGGGGG
Panel1	IL6ST	TAP-seq PCR2	IL6ST.primer_left_3_inner	GTCTCGTGGGCTCGGAGATGTGTATAAGAGACAGCATGTTCACTTGCTGTTTTACCCCA
Panel1	ANKRD55	TAP-seq PCR2	ANKRD55.primer_left_1_inner	GTCTCGTGGGCTCGGAGATGTGTATAAGAGACAGTGGGTGTGCATATTAAGTCTGTGA
Panel1	PIM1	TAP-seq PCR2	PIM1.primer_left_4_inner	GTCTCGTGGGCTCGGAGATGTGTATAAGAGACAGGGAGGGGCATTGCTGACTGT
Panel1	MTCH1	TAP-seq PCR2	MTCH1.primer_left_0_inner	GTCTCGTGGGCTCGGAGATGTGTATAAGAGACAGGGTGATGCCTCGCGTACAGG
Panel1	FGD2	TAP-seq PCR2	FGD2.primer_left_1_inner	GTCTCGTGGGCTCGGAGATGTGTATAAGAGACAGCAAGCGATGCTCCCACCTCC
Panel1	PI16	TAP-seq PCR2	PI16.primer_left_0_inner	GTCTCGTGGGCTCGGAGATGTGTATAAGAGACAGAGTGCCTGTGTAGCTGGGGA
Panel1	TMEM217	TAP-seq PCR2	TMEM217.primer_left_3_inner	GTCTCGTGGGCTCGGAGATGTGTATAAGAGACAGCCTCCCTACCCTGCCTGTCT
Panel1	KIF1B	TAP-seq PCR1	KIF1B.primer_left_0_outer	GGCATCGTCTTAGACTTTGTGGC
Panel1	UBE4B	TAP-seq PCR1	UBE4B.primer_left_0_outer	TGGGTGTGTGAGTTTGAGGCA
Panel1	RBP7	TAP-seq PCR1	RBP7.primer_left_0_outer	TGGGACAATGACAGGCTCACC
Panel1	NMNAT1	TAP-seq PCR1	NMNAT1.primer_left_0_outer	GCTGTGAGGCTGCGTACACA
Panel1	CTNNBIP1	TAP-seq PCR1	CTNNBIP1.primer_left_4_outer	CTCAGTGGGGCTGGCATCAA
Panel1	GNAI3	TAP-seq PCR1	GNAI3.primer_left_4_outer	GGTTGGGAATGGGAGGAGCTT
Panel1	AMPD2	TAP-seq PCR1	AMPD2.primer_left_3_outer	GCCTGAGTGGGTAGACGCAG
Panel1	GNAT2	TAP-seq PCR1	GNAT2.primer_left_0_outer	TGCGGCTACTTCCATTGTCCT
Panel1	GSTM1	TAP-seq PCR1	GSTM1.primer_left_1_outer	GTTTCTGGGGAAGCGGCCAT
Panel1	GSTM3	TAP-seq PCR1	GSTM3.primer_left_2_outer	GGCTCTGTTACAGCTCTGACCAC
Panel1	GSTM4	TAP-seq PCR1	GSTM4.primer_left_3_outer	TCCACCAAACTGTCAGGGCC
Panel1	AMIGO1	TAP-seq PCR1	AMIGO1.primer_left_0_outer	AGGCCGAGAGATCACCACCT
Panel1	GSTM2	TAP-seq PCR1	GSTM2.primer_left_2_outer	GGCCCTGGCAAATCTGTGGT
Panel1	CD58	TAP-seq PCR1	CD58.primer_left_0_outer	CCTGTATCCCAAGCAGCGGT
Panel1	IGSF3	TAP-seq PCR1	IGSF3.primer_left_4_outer	TGGCTGTGAGACCTCATTGCG
Panel1	AL390066.1	TAP-seq PCR1	AL390066.1.primer_left_0_outer	CCCTGACTTTCGCCCCCTTC
Panel1	LINC01762	TAP-seq PCR1	LINC01762.primer_left_4_outer	AGTCCTCCATGGCTCCCTGTT
Panel1	ATP1A1	TAP-seq PCR1	ATP1A1.primer_left_4_outer	GGCTGGGTGGAGAAGGAAACC
Panel1	TTF2	TAP-seq PCR1	TTF2.primer_left_4_outer	TCTTGCCAGTGATGTTGCACCT
Panel1	PTGFRN	TAP-seq PCR1	PTGFRN.primer_left_1_outer	TCGTTTGTTTCCCCGGTGGC
Panel1	TRIM45	TAP-seq PCR1	TRIM45.primer_left_0_outer	TGCCATGACAGCCTTCTGCC
Panel1	CD101	TAP-seq PCR1	CD101.primer_left_4_outer	CACTGCGTTCCAACACACGG
Panel1	REG4	TAP-seq PCR1	REG4.primer_left_4_outer	AATGTTTGCCCCGCCATCCC
Panel1	NOTCH2	TAP-seq PCR1	NOTCH2.primer_left_0_outer	AGGTGGTTTAGGGATTTTGGCCC
Panel1	SEC22B	TAP-seq PCR1	SEC22B.primer_left_1_outer	AGGATATGGAGAGGCCCCTGG
Panel1	SDF4	TAP-seq PCR1	SDF4.primer_left_1_outer	CCAGTTGATGAGCGGCGTGT
Panel1	DVL1	TAP-seq PCR1	DVL1.primer_left_4_outer	TCCTCCCATCCGGCAACAGT
Panel1	INTS11	TAP-seq PCR1	INTS11.primer_left_4_outer	GCCACCTCAAGAGCGTCCTG
Panel1	ACAP3	TAP-seq PCR1	ACAP3.primer_left_2_outer	CTGCCAATGCCTTCACGCAC
Panel1	UBE2J2	TAP-seq PCR1	UBE2J2.primer_left_1_outer	GAAAGACGCCAGAGCCAGCA
Panel1	SCNN1D	TAP-seq PCR1	SCNN1D.primer_left_4_outer	GTGCGATCTCTTGGCCTGGT
Panel1	TAS1R3	TAP-seq PCR1	TAS1R3.primer_left_2_outer	TGCCCAGTGGGTAGACAGCA
Panel1	PUSL1	TAP-seq PCR1	PUSL1.primer_left_3_outer	CACCAGACACGTGTAGCCCC
Panel1	AURKAIP1	TAP-seq PCR1	AURKAIP1.primer_left_0_outer	GGCTCCACCGCAATCCTACC
Panel1	B3GALT6	TAP-seq PCR1	B3GALT6.primer_left_4_outer	GAGGATCGAGGGCTGGGGAC
Panel1	C1QTNF12	TAP-seq PCR1	C1QTNF12.primer_left_1_outer	GTCTGCACGTGGACCACAGT
Panel1	TNFRSF4	TAP-seq PCR1	TNFRSF4.primer_left_2_outer	CAGGCCCATCACTGTCCAGC
Panel1	CCNL2	TAP-seq PCR1	CCNL2.primer_left_2_outer	ACACGTGCTTCAGACCGGTC
Panel1	CPTP	TAP-seq PCR1	CPTP.primer_left_3_outer	GCTGGGACTCTGCTACACCC
Panel1	LINC01786	TAP-seq PCR1	LINC01786.primer_left_3_outer	GCAGAGGAACCGAGCTGTGG
Panel1	MRPL20	TAP-seq PCR1	MRPL20.primer_left_2_outer	AGTCCTAGCGGATCTGGCCA
Panel1	AL162741.1	TAP-seq PCR1	AL162741.1.primer_left_0_outer	GGCCCACCCACAGTTATCCG
Panel1	ADAM15	TAP-seq PCR1	ADAM15.primer_left_3_outer	CTGACCGACCCAATCCCCCT
Panel1	EFNA3	TAP-seq PCR1	EFNA3.primer_left_3_outer	CAGCTTCAGACCCCTTCCCC
Panel1	ZBTB7B	TAP-seq PCR1	ZBTB7B.primer_left_3_outer	GGTGCTGGACCCCTTTTGCA
Panel1	FLAD1	TAP-seq PCR1	FLAD1.primer_left_4_outer	TGCGTCAGCTGTTTGTCCCAT
Panel1	SHC1	TAP-seq PCR1	SHC1.primer_left_1_outer	TTCCTCGCCTAGGCCTGTGA
Panel1	FDPS	TAP-seq PCR1	FDPS.primer_left_2_outer	GCTGGCTGGTGGTTCAGTGT
Panel1	PYGO2	TAP-seq PCR1	PYGO2.primer_left_3_outer	AGGAGTCCCCCAGCTCAAGA
Panel1	DCST2	TAP-seq PCR1	DCST2.primer_left_4_outer	CCGTGTGTGCATCTCCCCTC
Panel1	SLC50A1	TAP-seq PCR1	SLC50A1.primer_left_3_outer	TCACGCCTGTAATCCCAGCA
Panel1	CKS1B	TAP-seq PCR1	CKS1B.primer_left_4_outer	CCACCACCACCATAGCCCAG
Panel1	DPM3	TAP-seq PCR1	DPM3.primer_left_0_outer	TGGGGACTAGCGATCCTGGG
Panel1	MUC1	TAP-seq PCR1	MUC1.primer_left_0_outer	GCCAACTTGTAGGGGCACGT
Panel1	EFNA4	TAP-seq PCR1	EFNA4.primer_left_0_outer	GGCAAGACAAACACAGGCGC
Panel1	SLAMF7	TAP-seq PCR1	SLAMF7.primer_left_2_outer	GGCCTAGGCAACGAGAGCAA
Panel1	CD48	TAP-seq PCR1	CD48.primer_left_0_outer	TTGGCTAGTGGTCACGGTGC
Panel1	CD244	TAP-seq PCR1	CD244.primer_left_4_outer	GCTGAGGGCTGAGAATGAGGC
Panel1	LY9	TAP-seq PCR1	LY9.primer_left_3_outer	GTCAGCTGGACCTCATGGGG
Panel1	F11R	TAP-seq PCR1	F11R.primer_left_0_outer	GACCTCTTGATCCGCCTGCC
Panel1	USF1	TAP-seq PCR1	USF1.primer_left_2_outer	AGGTGATGCTCTGGCTTGCC
Panel1	KLHDC9	TAP-seq PCR1	KLHDC9.primer_left_0_outer	GCCCCATGGACTACGGCATC
Panel1	TSTD1	TAP-seq PCR1	TSTD1.primer_left_0_outer	TCACTCCTAGCCTCCGGACG
Panel1	ALDH9A1	TAP-seq PCR1	ALDH9A1.primer_left_3_outer	CCCACTGCTTCACTTGCCTAGT
Panel1	TMCO1	TAP-seq PCR1	TMCO1.primer_left_2_outer	GCAGCCAGCAAACTTGATAGTGC
Panel1	MGST3	TAP-seq PCR1	MGST3.primer_left_0_outer	CGAGCCCACCAGAACACGTT
Panel1	AL356441.1	TAP-seq PCR1	AL356441.1.primer_left_3_outer	GCCGTCGTGTGCTGAAGGAG
Panel1	PADI2	TAP-seq PCR1	PADI2.primer_left_2_outer	GGAAGTGAGCGCCTCCCATG
Panel1	SDHB	TAP-seq PCR1	SDHB.primer_left_4_outer	TGGGGCCTGCAGTTCTTATGC
Panel1	ATP13A2	TAP-seq PCR1	ATP13A2.primer_left_2_outer	GGCCTCCAAGAAGCGCTTCA
Panel1	RCC2	TAP-seq PCR1	RCC2.primer_left_3_outer	TCCCTGGGCTTAGCTGGACT
Panel1	TPR	TAP-seq PCR1	TPR.primer_left_1_outer	GGTGTCCGTGGTCGTCAGTT
Panel1	PRG4	TAP-seq PCR1	PRG4.primer_left_4_outer	AGACGTCGCTTTGAACGTGCT
Panel1	HMCN1	TAP-seq PCR1	HMCN1.primer_left_0_outer	TGCTTTGCCCTCACGTCAGT
Panel1	ODR4	TAP-seq PCR1	ODR4.primer_left_1_outer	ATCCAGGCCTAGACTCAAGGT
Panel1	NENF	TAP-seq PCR1	NENF.primer_left_4_outer	ATGCCTTGACGGGGAAGGAC
Panel1	NSL1	TAP-seq PCR1	NSL1.primer_left_0_outer	TGCCATCAACTCTCAGCTCCC
Panel1	BATF3	TAP-seq PCR1	BATF3.primer_left_2_outer	CGATGAAGCCGGGGACACTC
Panel1	FLVCR1	TAP-seq PCR1	FLVCR1.primer_left_0_outer	TGGCTGTGGCATCACTAGGTG
Panel1	FAM71A	TAP-seq PCR1	FAM71A.primer_left_2_outer	GGACCACCAGTTCCGGTTCC
Panel1	ATF3	TAP-seq PCR1	ATF3.primer_left_2_outer	AGGTCAGGAGTTGTGTCTAGGCT
Panel1	FLVCR1-DT	TAP-seq PCR1	FLVCR1-DT.primer_left_0_outer	GCAGGCCCAGGACGAACTTT
Panel1	JMJD4	TAP-seq PCR1	JMJD4.primer_left_0_outer	AGGTCAGCGAGTGGAGGGAC
Panel1	SNAP47	TAP-seq PCR1	SNAP47.primer_left_1_outer	TGCGGATGCTGCAGAAGTGT
Panel1	WNT9A	TAP-seq PCR1	WNT9A.primer_left_2_outer	GCGCTTCTCTTCTGAGGGGC
Panel1	ZNF678	TAP-seq PCR1	ZNF678.primer_left_4_outer	TGGATGTGGAGGTTGGGGATT
Panel1	PCNX2	TAP-seq PCR1	PCNX2.primer_left_3_outer	CATGTGAGCCCCCTGATGCC
Panel1	NTPCR	TAP-seq PCR1	NTPCR.primer_left_1_outer	AGAAAACTCAACAGCTGTTTCCCA
Panel1	MAP10	TAP-seq PCR1	MAP10.primer_left_2_outer	GCCAGTCACCACAAACATCCCA
Panel1	TARBP1	TAP-seq PCR1	TARBP1.primer_left_2_outer	TGAACGTGAGGGAATTCCAGCAA
Panel1	KCNK1	TAP-seq PCR1	KCNK1.primer_left_4_outer	TAACTGGAAACTTTGGGGTTTGC
Panel1	COA6	TAP-seq PCR1	COA6.primer_left_0_outer	TGGCCAACAGCTTCATCGCA
Panel1	SLC35F3	TAP-seq PCR1	SLC35F3.primer_left_0_outer	TGGCCCGCGGTGTACAATAC
Panel1	RUNX3	TAP-seq PCR1	RUNX3.primer_left_0_outer	CCATCCCCCATCCCCTGACA
Panel1	SYF2	TAP-seq PCR1	SYF2.primer_left_2_outer	AGGAACAGCTGTCTAATCCCTTCA
Panel1	CLIC4	TAP-seq PCR1	CLIC4.primer_left_1_outer	TCTGTGCCCTTAAACCCATTTAGA
Panel1	MORN1	TAP-seq PCR1	MORN1.primer_left_0_outer	GCTCATGATCCGCGACGTGA
Panel1	MMEL1	TAP-seq PCR1	MMEL1.primer_left_4_outer	GACACGTTCCACTGTGCCCG
Panel1	PLCH2	TAP-seq PCR1	PLCH2.primer_left_2_outer	TCTGACCGTCAGTGGTGGGA
Panel1	PRXL2B	TAP-seq PCR1	PRXL2B.primer_left_1_outer	GTGGGTGGGTGTGACAGCAG
Panel1	TNFRSF14	TAP-seq PCR1	TNFRSF14.primer_left_3_outer	CTGAGGAGGAGCGCCAGTTG
Panel1	PANK4	TAP-seq PCR1	PANK4.primer_left_1_outer	AAGTACGAGGTCCCAGCCGA
Panel1	PEX10	TAP-seq PCR1	PEX10.primer_left_0_outer	GCACCTCCGTCGGAAGCATT
Panel1	SKI	TAP-seq PCR1	SKI.primer_left_2_outer	CTCCTCCCTGTGGGTCCGAT
Panel1	FAAP20	TAP-seq PCR1	FAAP20.primer_left_0_outer	GGGGAAGCGGAGTCACGTTC
Panel1	TTC34	TAP-seq PCR1	TTC34.primer_left_3_outer	TTGGGGTCTACTTGGGAGATGGA
Panel1	AL139246.3	TAP-seq PCR1	AL139246.3.primer_left_0_outer	CCCAGGGATGCCGGTGAAAT
Panel1	AL139246.5	TAP-seq PCR1	AL139246.5.primer_left_0_outer	AGGGAGCGGCCAGTCTACAT
Panel1	MEGF6	TAP-seq PCR1	MEGF6.primer_left_0_outer	CATGGCCGCTGGAAGAGAGG
Panel1	RPA2	TAP-seq PCR1	RPA2.primer_left_2_outer	AAGCTCAGAGGGAGATGGGCA
Panel1	PPP1R8	TAP-seq PCR1	PPP1R8.primer_left_3_outer	AAACCTGAGCACTCCTCCTGC
Panel1	STX12	TAP-seq PCR1	STX12.primer_left_0_outer	ACCAACAATAAAGCAAAGAAGAGGT
Panel1	IFI6	TAP-seq PCR1	IFI6.primer_left_0_outer	GCAGCAGCGTCGTCATAGGT
Panel1	SMPDL3B	TAP-seq PCR1	SMPDL3B.primer_left_1_outer	GCCAGGTGGACATTGACGCT
Panel1	THEMIS2	TAP-seq PCR1	THEMIS2.primer_left_2_outer	AGGGGAATCCGAGGCCATCA
Panel1	XKR8	TAP-seq PCR1	XKR8.primer_left_3_outer	ACCAGCCTAGCTTCATCCGC
Panel1	EYA3	TAP-seq PCR1	EYA3.primer_left_1_outer	GGAGGCAGTTAGGGTCCCTCT
Panel1	CDCA8	TAP-seq PCR1	CDCA8.primer_left_4_outer	GGGGTGGGTGTGACTTGCTT
Panel1	UTP11	TAP-seq PCR1	UTP11.primer_left_0_outer	CCCCGGAGCTAGTCGACAGA
Panel1	MANEAL	TAP-seq PCR1	MANEAL.primer_left_2_outer	AGCTCCTCCCAGTAGATTCCTGA
Panel1	MTF1	TAP-seq PCR1	MTF1.primer_left_2_outer	ATCATTGGCCGGGGTCTTGG
Panel1	YRDC	TAP-seq PCR1	YRDC.primer_left_2_outer	CCACAGGCCACTCTTCCCTC
Panel1	C1orf122	TAP-seq PCR1	C1orf122.primer_left_1_outer	AGATGTTACGGCAGCTGGGC
Panel1	INPP5B	TAP-seq PCR1	INPP5B.primer_left_4_outer	CCAGGAGTTTGGGACCAGGC
Panel1	TESK2	TAP-seq PCR1	TESK2.primer_left_3_outer	CAAGGCAGCGTGGTGGTCAT
Panel1	AKR1A1	TAP-seq PCR1	AKR1A1.primer_left_3_outer	GCAGGTCCAGCGGAAAGTGA
Panel1	PRDX1	TAP-seq PCR1	PRDX1.primer_left_4_outer	TCCAAGCAGAAGTGAGCGCT
Panel1	MMACHC	TAP-seq PCR1	MMACHC.primer_left_4_outer	TGGTTCCCATGCAGCCCTTT
Panel1	NASP	TAP-seq PCR1	NASP.primer_left_0_outer	AGGAGTCTCAGCGTAGTGGGA
Panel1	CCDC17	TAP-seq PCR1	CCDC17.primer_left_2_outer	TGGCTTTGCTGATCCCCCAC
Panel1	GPBP1L1	TAP-seq PCR1	GPBP1L1.primer_left_4_outer	GAGCTGGCAGTGCAGGGAAG
Panel1	CCDC163	TAP-seq PCR1	CCDC163.primer_left_2_outer	CCTCAAGTGATCTGCCCGCC
Panel1	PGM1	TAP-seq PCR1	PGM1.primer_left_0_outer	AGAGGACCTGCGGGCTTAGA
Panel1	ITGB3BP	TAP-seq PCR1	ITGB3BP.primer_left_0_outer	GCACCAACTTCTGCATCTGCC
Panel1	RAVER2	TAP-seq PCR1	RAVER2.primer_left_0_outer	TCCTGTTGCATTCAGCCTCTTCA
Panel1	EFCAB7	TAP-seq PCR1	EFCAB7.primer_left_2_outer	AGCAACGGTGATGCCAAAGTA
Panel1	DNAJC11	TAP-seq PCR1	DNAJC11.primer_left_3_outer	CTGTCTCTCGGGGCCTGGAA
Panel1	THAP3	TAP-seq PCR1	THAP3.primer_left_3_outer	TTGGCCGGGGATCGAGACAG
Panel1	PHF13	TAP-seq PCR1	PHF13.primer_left_0_outer	CCCTGGCAACTGTCACGTGT
Panel1	NOL9	TAP-seq PCR1	NOL9.primer_left_4_outer	CACCACGGCTGTGCTACTCA
Panel1	KLHL21	TAP-seq PCR1	KLHL21.primer_left_3_outer	AGCCTCTGCAGCAATGGGTC
Panel1	PLEKHG5	TAP-seq PCR1	PLEKHG5.primer_left_4_outer	GGGCCCGATTTGCGCTTTG
Panel1	CAMTA1	TAP-seq PCR1	CAMTA1.primer_left_4_outer	AACCCCTCTCTGGCTGCACG
Panel1	ESPN	TAP-seq PCR1	ESPN.primer_left_1_outer	GCTCGGGGAAGGGGTTTTCC
Panel1	ZBTB48	TAP-seq PCR1	ZBTB48.primer_left_4_outer	AGGCCCTTCAGTTGCGAGTT
Panel1	TNFRSF25	TAP-seq PCR1	TNFRSF25.primer_left_2_outer	ACGAGATGCTCAAGCGCTGG
Panel1	IL12RB2	TAP-seq PCR1	IL12RB2.primer_left_1_outer	GGAGTGCACAGCTCTAGATGGC
Panel1	SLC35D1	TAP-seq PCR1	SLC35D1.primer_left_3_outer	TGCTGCTTCATGGCATGAGGA
Panel1	IL23R	TAP-seq PCR1	IL23R.primer_left_1_outer	AACAGCATTATGTGGACGCCTCA
Panel1	SERBP1	TAP-seq PCR1	SERBP1.primer_left_1_outer	GCAGCAGGACCGACAAGTCA
Panel1	IFI44L	TAP-seq PCR1	IFI44L.primer_left_2_outer	CTGGGTATGATGGCACGTGC
Panel1	IFI44	TAP-seq PCR1	IFI44.primer_left_4_outer	AGTGGGAGCTGGACCCTGTA
Panel1	LINC01725	TAP-seq PCR1	LINC01725.primer_left_4_outer	ACTGATTGAAAGAAGCCAGAGACGAA
Panel1	IL10	TAP-seq PCR1	IL10.primer_left_3_outer	AATTTGGTTCTAGGCCGGGCG
Panel1	CERS2	TAP-seq PCR1	CERS2.primer_left_2_outer	AGCTCCCTAACTTGGGCCAGA
Panel1	THBS3	TAP-seq PCR1	THBS3.primer_left_1_outer	GCACCTCCGAAATGCCCTGT
Panel1	CD52	TAP-seq PCR1	CD52.primer_left_3_outer	ACACCAGCCAAACCAGCAGC
Panel1	GBA	TAP-seq PCR1	GBA.primer_left_3_outer	GGGAGACACACCGCCTGTTC
Panel1	IL2RA	TAP-seq PCR1	IL2RA.primer_left_4_outer	CGGCAGTTTTCAGCAGGGTC
Panel1	CD4	TAP-seq PCR1	CD4.primer_left_1_outer	GGAAGCGAGCTTTGCTGGGA
Panel1	CD28	TAP-seq PCR1	CD28.primer_left_1_outer	GGCATGTTCCTACCTCAGGGC
Panel1	CTLA4	TAP-seq PCR1	CTLA4.primer_left_1_outer	GCAGTGCTTGATTGCGTGGA
Panel1	CD81	TAP-seq PCR1	CD81.primer_left_2_outer	GCGTGTATGAGTGGAGACGGG
Panel1	MTMR6	TAP-seq PCR1	MTMR6.primer_left_0_outer	TGTGATTAACCAATCCTGCTTCCA
Panel1	RSPRY1	TAP-seq PCR1	RSPRY1.primer_left_4_outer	ACCTCAGCAGCTGCCTTTCAA
Panel1	FLII	TAP-seq PCR1	FLII.primer_left_0_outer	TGAGCAGCACGCCTTTACCC
Panel1	CXXC1	TAP-seq PCR1	CXXC1.primer_left_0_outer	GAAGTGGACTTGGAGCGCGT
Panel1	ACTR1B	TAP-seq PCR1	ACTR1B.primer_left_0_outer	GGGTGACACAGCCCCTTTCA
Panel1	CDS2	TAP-seq PCR1	CDS2.primer_left_3_outer	TTTCTCCATGGTGCCTCCCAC
Panel1	COMMD10	TAP-seq PCR1	COMMD10.primer_left_0_outer	TCAAGGAGCGTCCATGGATACA
Panel1	TMEM68	TAP-seq PCR1	TMEM68.primer_left_1_outer	GTGATCCACCTGCCTCAGCC
Panel1	PLAA	TAP-seq PCR1	PLAA.primer_left_1_outer	ACTTCTTGTGGCTCTTGGAACACT
Panel1	FTSJ1	TAP-seq PCR1	FTSJ1.primer_left_0_outer	AGTCTGTCTGTACTGCAGTGGGA
Panel1	CTSC	TAP-seq PCR1	CTSC.primer_left_4_outer	GAGAGCATAGCAGTGGCAGCC
Panel1	CHORDC1	TAP-seq PCR1	CHORDC1.primer_left_4_outer	TGCCAAGCAGTATGATGTTATAGGA
Panel1	TIGAR	TAP-seq PCR1	TIGAR.primer_left_0_outer	ACCAGTATTGAAACAGGGCACGT
Panel1	PARP11	TAP-seq PCR1	PARP11.primer_left_2_outer	ACTGGACACAACCATTTGCCA
Panel1	CCND2	TAP-seq PCR1	CCND2.primer_left_4_outer	CCCAGCAAATCATCGGGCCAT
Panel1	AC008012.1	TAP-seq PCR1	AC008012.1.primer_left_4_outer	ACCTGGCAGCTGTCACTCCT
Panel1	PKM	TAP-seq PCR1	PKM.primer_left_4_outer	CATGTGGCCCCACCCAATCA
Panel1	PARP6	TAP-seq PCR1	PARP6.primer_left_0_outer	GCCCTGTGTCCGACCATGTC
Panel1	SENP8	TAP-seq PCR1	SENP8.primer_left_0_outer	TGGTCTCCCTTATCCACATTGGC
Panel1	ARIH1	TAP-seq PCR1	ARIH1.primer_left_3_outer	AGGTTCACTTTCCTCTGGCCTT
Panel1	CARD14	TAP-seq PCR1	CARD14.primer_left_0_outer	TCTGCGTGGTGGAGACGGTA
Panel1	RNF213	TAP-seq PCR1	RNF213.primer_left_4_outer	CACCTGCCACCGAGATCTGC
Panel1	SLC26A11	TAP-seq PCR1	SLC26A11.primer_left_3_outer	ACAGACTGTGCGAGGAAGCA
Panel1	SGSH	TAP-seq PCR1	SGSH.primer_left_1_outer	GTGGTGATGCCCGTCCTCTG
Panel1	IL12RB1	TAP-seq PCR1	IL12RB1.primer_left_4_outer	AATGGACTGGGAATGGGGGC
Panel1	RAB3A	TAP-seq PCR1	RAB3A.primer_left_4_outer	AAAGCAGGCTGATCGGGCAA
Panel1	ISYNA1	TAP-seq PCR1	ISYNA1.primer_left_1_outer	CTGCACTGACATGGACCCCG
Panel1	SSBP4	TAP-seq PCR1	SSBP4.primer_left_0_outer	CCAGAGCAAGACCGTGACCG
Panel1	GDF15	TAP-seq PCR1	GDF15.primer_left_1_outer	GGGGTGTCGCTCCAGACCTA
Panel1	PGPEP1	TAP-seq PCR1	PGPEP1.primer_left_1_outer	CCCCTGAGCCTTTGGAAGCC
Panel1	IQCN	TAP-seq PCR1	IQCN.primer_left_0_outer	CCAGGACAAAGCGGCCACAG
Panel1	LSM4	TAP-seq PCR1	LSM4.primer_left_4_outer	ACAGTCTCGGACGGATCTGCT
Panel1	JUND	TAP-seq PCR1	JUND.primer_left_3_outer	GGCTGCCCCTTTGTACACCG
Panel1	IFI30	TAP-seq PCR1	IFI30.primer_left_1_outer	CCTGGGTCACCGTCAATGGG
Panel1	MPV17L2	TAP-seq PCR1	MPV17L2.primer_left_3_outer	CCAGTCTCAAGCACCAGCCC
Panel1	ICOS	TAP-seq PCR1	ICOS.primer_left_2_outer	GCATGTGTAATGCTGGATGTGTACA
Panel1	SP140	TAP-seq PCR1	SP140.primer_left_3_outer	CACTTGGGCACAGCACATGC
Panel1	SP110	TAP-seq PCR1	SP110.primer_left_1_outer	ACCTGTGGTGAGGCGAAAGG
Panel1	SLC16A14	TAP-seq PCR1	SLC16A14.primer_left_2_outer	TGCTTGCACTGCTGGTTGTGT
Panel1	SP140L	TAP-seq PCR1	SP140L.primer_left_3_outer	CTCCTGACCTCATGAGCCGC
Panel1	SP100	TAP-seq PCR1	SP100.primer_left_3_outer	TGGAAAAACATCCCATGCTCCTGT
Panel1	CAB39	TAP-seq PCR1	CAB39.primer_left_0_outer	TGGCAGTGAGGTCGTAGCCT
Panel1	LINC01907	TAP-seq PCR1	LINC01907.primer_left_3_outer	ACTCGCGGTTCCACAGGTAG
Panel1	IL6ST	TAP-seq PCR1	IL6ST.primer_left_0_outer	AATGTGATGTGTTAGAAACAAAGGGA
Panel1	ANKRD55	TAP-seq PCR1	ANKRD55.primer_left_4_outer	TCTGCCAACCCCACCAGTGA
Panel1	PIM1	TAP-seq PCR1	PIM1.primer_left_4_outer	TGCGACGCTTGCTCTGTTTG
Panel1	MTCH1	TAP-seq PCR1	MTCH1.primer_left_3_outer	GTCAGACCCCACCCCGTCTA
Panel1	FGD2	TAP-seq PCR1	FGD2.primer_left_0_outer	CCCAGGCTGGAGTGCACAAA
Panel1	PI16	TAP-seq PCR1	PI16.primer_left_3_outer	GGGAAAGGCTACGGGGCATG
Panel1	TMEM217	TAP-seq PCR1	TMEM217.primer_left_3_outer	GCCCTTCATCGTCAAGCATGC

## Sheet: Panel 2
Panel	Gene	TAP-seq	Sequence_Name	Sequence
Panel2	VAMP3	TAP-seq PCR2	VAMP3.primer_left_3_inner	GTCTCGTGGGCTCGGAGATGTGTATAAGAGACAGTCTCTGGCCGGGTCTGACTC
Panel2	PER3	TAP-seq PCR2	PER3.primer_left_0_inner	GTCTCGTGGGCTCGGAGATGTGTATAAGAGACAGAGCTGTGTTTTCTTTGGTCAGAGGT
Panel2	TNFRSF9	TAP-seq PCR2	TNFRSF9.primer_left_1_inner	GTCTCGTGGGCTCGGAGATGTGTATAAGAGACAGCGCGCCCCTCCTGTTTTTCT
Panel2	ERRFI1	TAP-seq PCR2	ERRFI1.primer_left_0_inner	GTCTCGTGGGCTCGGAGATGTGTATAAGAGACAGAGAAGGTGCTCACTAACAGAGGT
Panel2	PARK7	TAP-seq PCR2	PARK7.primer_left_0_inner	GTCTCGTGGGCTCGGAGATGTGTATAAGAGACAGGCGAACTGCGACGATCACTT
Panel2	AL034417.3	TAP-seq PCR2	AL034417.3.primer_left_2_inner	GTCTCGTGGGCTCGGAGATGTGTATAAGAGACAGGAGGCGGAGGTTGTGGTGAG
Panel2	UTS2	TAP-seq PCR2	UTS2.primer_left_0_inner	GTCTCGTGGGCTCGGAGATGTGTATAAGAGACAGCGTGAGACTCCTGATTGCTTCTGG
Panel2	RERE	TAP-seq PCR2	RERE.primer_left_0_inner	GTCTCGTGGGCTCGGAGATGTGTATAAGAGACAGGCGTGCACACTCGGATTTGC
Panel2	ENO1	TAP-seq PCR2	ENO1.primer_left_0_inner	GTCTCGTGGGCTCGGAGATGTGTATAAGAGACAGCACCGCCGTGGAGTTCGTAC
Panel2	SYDE2	TAP-seq PCR2	SYDE2.primer_left_0_inner	GTCTCGTGGGCTCGGAGATGTGTATAAGAGACAGAGGAAAGCTGTCTCAGTTTCCTTCC
Panel2	ZNHIT6	TAP-seq PCR2	ZNHIT6.primer_left_1_inner	GTCTCGTGGGCTCGGAGATGTGTATAAGAGACAGTGCAGAAGGGTGTTGTGATGACC
Panel2	BCL10	TAP-seq PCR2	BCL10.primer_left_0_inner	GTCTCGTGGGCTCGGAGATGTGTATAAGAGACAGTGCTATTTGAACAAGTGGGCCA
Panel2	C1orf52	TAP-seq PCR2	C1orf52.primer_left_0_inner	GTCTCGTGGGCTCGGAGATGTGTATAAGAGACAGTGTGTTCCAGGTGCTTTGTGC
Panel2	GBP1	TAP-seq PCR2	GBP1.primer_left_0_inner	GTCTCGTGGGCTCGGAGATGTGTATAAGAGACAGACTTTCTGAGTTTCCCCAGAAGAGA
Panel2	KYAT3	TAP-seq PCR2	KYAT3.primer_left_3_inner	GTCTCGTGGGCTCGGAGATGTGTATAAGAGACAGGCTGCCACCTGCTGGATGTTA
Panel2	GBP5	TAP-seq PCR2	GBP5.primer_left_4_inner	GTCTCGTGGGCTCGGAGATGTGTATAAGAGACAGCAGCACGCCCAGAGGACTG
Panel2	GBP2	TAP-seq PCR2	GBP2.primer_left_3_inner	GTCTCGTGGGCTCGGAGATGTGTATAAGAGACAGTTTGCCTGTCCAGCTCCCTCT
Panel2	GBP4	TAP-seq PCR2	GBP4.primer_left_2_inner	GTCTCGTGGGCTCGGAGATGTGTATAAGAGACAGTTGTGACACCCACCTCTGCC
Panel2	GBP7	TAP-seq PCR2	GBP7.primer_left_3_inner	GTCTCGTGGGCTCGGAGATGTGTATAAGAGACAGGCCATAGCAGCTAAGCAGGCT
Panel2	EVI5	TAP-seq PCR2	EVI5.primer_left_0_inner	GTCTCGTGGGCTCGGAGATGTGTATAAGAGACAGCACATCCATTGATCTGCCTATCCCT
Panel2	RPAP2	TAP-seq PCR2	RPAP2.primer_left_1_inner	GTCTCGTGGGCTCGGAGATGTGTATAAGAGACAGGCCGCCATGATGGTCTGGTG
Panel2	GFI1	TAP-seq PCR2	GFI1.primer_left_4_inner	GTCTCGTGGGCTCGGAGATGTGTATAAGAGACAGCTGAGCTAGCAGGCATGTGGG
Panel2	GLMN	TAP-seq PCR2	GLMN.primer_left_1_inner	GTCTCGTGGGCTCGGAGATGTGTATAAGAGACAGAGTGTTCTAGCTCGAGTGGAAGA
Panel2	RPL5	TAP-seq PCR2	RPL5.primer_left_1_inner	GTCTCGTGGGCTCGGAGATGTGTATAAGAGACAGTGGAACCGTCCCAAAATGTCCC
Panel2	CHST10	TAP-seq PCR2	CHST10.primer_left_0_inner	GTCTCGTGGGCTCGGAGATGTGTATAAGAGACAGGCCAGGACCGCTGAGAACTG
Panel2	REV1	TAP-seq PCR2	REV1.primer_left_3_inner	GTCTCGTGGGCTCGGAGATGTGTATAAGAGACAGACACCCTCACACCCACTTGAAG
Panel2	LONRF2	TAP-seq PCR2	LONRF2.primer_left_0_inner	GTCTCGTGGGCTCGGAGATGTGTATAAGAGACAGACAGGTCACTCATCTGGCCTT
Panel2	IL1R1	TAP-seq PCR2	IL1R1.primer_left_0_inner	GTCTCGTGGGCTCGGAGATGTGTATAAGAGACAGTCCCTCTCTTGCCTTTCTTATTTGCA
Panel2	IL1RL1	TAP-seq PCR2	IL1RL1.primer_left_0_inner	GTCTCGTGGGCTCGGAGATGTGTATAAGAGACAGGGGCTGGCTTGTCTAGACATGG
Panel2	IL18R1	TAP-seq PCR2	IL18R1.primer_left_0_inner	GTCTCGTGGGCTCGGAGATGTGTATAAGAGACAGTGCTTACAATTTTGTGTACCAACTGGA
Panel2	IL18RAP	TAP-seq PCR2	IL18RAP.primer_left_0_inner	GTCTCGTGGGCTCGGAGATGTGTATAAGAGACAGTCCCAGTGGTCCGAGCAGAA
Panel2	MFSD9	TAP-seq PCR2	MFSD9.primer_left_1_inner	GTCTCGTGGGCTCGGAGATGTGTATAAGAGACAGTCCAGCTCAGACATGTTGGGG
Panel2	ACOXL	TAP-seq PCR2	ACOXL.primer_left_2_inner	GTCTCGTGGGCTCGGAGATGTGTATAAGAGACAGACTTCAGTGCCGGATCCCCT
Panel2	BCL2L11	TAP-seq PCR2	BCL2L11.primer_left_1_inner	GTCTCGTGGGCTCGGAGATGTGTATAAGAGACAGCCTGTTTTCTAGGACCCAGCGT
Panel2	BUB1	TAP-seq PCR2	BUB1.primer_left_0_inner	GTCTCGTGGGCTCGGAGATGTGTATAAGAGACAGACTAACAAGATTAGGGCCCTACGT
Panel2	MIR4435-2HG	TAP-seq PCR2	MIR4435-2HG.primer_left_1_inner	GTCTCGTGGGCTCGGAGATGTGTATAAGAGACAGGGCTCTGCCGACTTCCAGTTC
Panel2	AC108463.3	TAP-seq PCR2	AC108463.3.primer_left_1_inner	GTCTCGTGGGCTCGGAGATGTGTATAAGAGACAGAGAGGTTGCAGGGAGCTGAGA
Panel2	TUBA3D	TAP-seq PCR2	TUBA3D.primer_left_2_inner	GTCTCGTGGGCTCGGAGATGTGTATAAGAGACAGGGGCGTGGATTCCGTGGAAG
Panel2	CCDC74A	TAP-seq PCR2	CCDC74A.primer_left_2_inner	GTCTCGTGGGCTCGGAGATGTGTATAAGAGACAGTCAGTGCTTTGAGCCACCCC
Panel2	MZT2A	TAP-seq PCR2	MZT2A.primer_left_2_inner	GTCTCGTGGGCTCGGAGATGTGTATAAGAGACAGCAACCACGAGGGATCCAGCC
Panel2	AC073869.3	TAP-seq PCR2	AC073869.3.primer_left_3_inner	GTCTCGTGGGCTCGGAGATGTGTATAAGAGACAGTTGGCTATGTGGCTGGCCTT
Panel2	ARHGAP15	TAP-seq PCR2	ARHGAP15.primer_left_1_inner	GTCTCGTGGGCTCGGAGATGTGTATAAGAGACAGACCTACCCTTCTGCGAGCTGA
Panel2	SPOPL	TAP-seq PCR2	SPOPL.primer_left_2_inner	GTCTCGTGGGCTCGGAGATGTGTATAAGAGACAGGCTTGGGGCTTGTGTGTGGT
Panel2	GTDC1	TAP-seq PCR2	GTDC1.primer_left_0_inner	GTCTCGTGGGCTCGGAGATGTGTATAAGAGACAGTCTCCAATATACTTGCATCCACCT
Panel2	ACVR2A	TAP-seq PCR2	ACVR2A.primer_left_2_inner	GTCTCGTGGGCTCGGAGATGTGTATAAGAGACAGTGCAGTCTCAACCCATATCCC
Panel2	ZEB2	TAP-seq PCR2	ZEB2.primer_left_0_inner	GTCTCGTGGGCTCGGAGATGTGTATAAGAGACAGTGGGAACTTTTGATACGATCTTGTGA
Panel2	IFIH1	TAP-seq PCR2	IFIH1.primer_left_0_inner	GTCTCGTGGGCTCGGAGATGTGTATAAGAGACAGGGTGCACAAAGGCTTAGATTTGC
Panel2	GCA	TAP-seq PCR2	GCA.primer_left_1_inner	GTCTCGTGGGCTCGGAGATGTGTATAAGAGACAGACCTAAAATGGCATCCTGCTCTGA
Panel2	SCN2A	TAP-seq PCR2	SCN2A.primer_left_1_inner	GTCTCGTGGGCTCGGAGATGTGTATAAGAGACAGTGTGTTGGTGAAATGCATGCAGG
Panel2	METTL5	TAP-seq PCR2	METTL5.primer_left_0_inner	GTCTCGTGGGCTCGGAGATGTGTATAAGAGACAGACTTCGATATGACCTGCCAGCA
Panel2	SSB	TAP-seq PCR2	SSB.primer_left_2_inner	GTCTCGTGGGCTCGGAGATGTGTATAAGAGACAGAACGACTTTTGTTTGCGGGGC
Panel2	PPIG	TAP-seq PCR2	PPIG.primer_left_0_inner	GTCTCGTGGGCTCGGAGATGTGTATAAGAGACAGAGACAAAAGCGGATGAGTGAGT
Panel2	PHOSPHO2	TAP-seq PCR2	PHOSPHO2.primer_left_0_inner	GTCTCGTGGGCTCGGAGATGTGTATAAGAGACAGTGATGTTGCCATGCCACGGA
Panel2	CCDC173	TAP-seq PCR2	CCDC173.primer_left_0_inner	GTCTCGTGGGCTCGGAGATGTGTATAAGAGACAGTGCTGAGGAAATAAAGCGACAGA
Panel2	BBS5	TAP-seq PCR2	BBS5.primer_left_3_inner	GTCTCGTGGGCTCGGAGATGTGTATAAGAGACAGGGTTGCCGTGTCTGTGTAGAAAGA
Panel2	KLHL23	TAP-seq PCR2	KLHL23.primer_left_1_inner	GTCTCGTGGGCTCGGAGATGTGTATAAGAGACAGTGCATGTGGAAGGTAATCTGCAA
Panel2	GAD1	TAP-seq PCR2	GAD1.primer_left_0_inner	GTCTCGTGGGCTCGGAGATGTGTATAAGAGACAGCGCTCTCTGTCTGGCTGTACG
Panel2	UBR3	TAP-seq PCR2	UBR3.primer_left_0_inner	GTCTCGTGGGCTCGGAGATGTGTATAAGAGACAGAGGTCCAAGTTAGAGTGATGTGTGT
Panel2	WIPF1	TAP-seq PCR2	WIPF1.primer_left_0_inner	GTCTCGTGGGCTCGGAGATGTGTATAAGAGACAGAGTTCCCCAAAAATGTTGGCATGA
Panel2	ATF2	TAP-seq PCR2	ATF2.primer_left_0_inner	GTCTCGTGGGCTCGGAGATGTGTATAAGAGACAGTCTGTACCTAGCATTTTCAGTCCT
Panel2	CHN1	TAP-seq PCR2	CHN1.primer_left_0_inner	GTCTCGTGGGCTCGGAGATGTGTATAAGAGACAGTCTTTCCAGCAAAAGCAAAATGTGT
Panel2	CWC22	TAP-seq PCR2	CWC22.primer_left_1_inner	GTCTCGTGGGCTCGGAGATGTGTATAAGAGACAGACATCTCAAGGCCCTACCCAT
Panel2	UBE2E3	TAP-seq PCR2	UBE2E3.primer_left_0_inner	GTCTCGTGGGCTCGGAGATGTGTATAAGAGACAGGGATACTGGTCCTGAAGTCTACCA
Panel2	LINC01934	TAP-seq PCR2	LINC01934.primer_left_0_inner	GTCTCGTGGGCTCGGAGATGTGTATAAGAGACAGAGCCCACCTGTTTTCTGTTTTTGA
Panel2	AC068196.1	TAP-seq PCR2	AC068196.1.primer_left_3_inner	GTCTCGTGGGCTCGGAGATGTGTATAAGAGACAGGCTGTGTGCTTAGCCTCTGGTT
Panel2	ITGA4	TAP-seq PCR2	ITGA4.primer_left_4_inner	GTCTCGTGGGCTCGGAGATGTGTATAAGAGACAGTGTTATGTGGAAGGCTGGCTTCT
Panel2	STAT1	TAP-seq PCR2	STAT1.primer_left_4_inner	GTCTCGTGGGCTCGGAGATGTGTATAAGAGACAGTGGGTTTGACAAGGTTCTTCCCTT
Panel2	GLS	TAP-seq PCR2	GLS.primer_left_0_inner	GTCTCGTGGGCTCGGAGATGTGTATAAGAGACAGGTGTTGTTTAGCTTTCATTTGCTTTGT
Panel2	NAB1	TAP-seq PCR2	NAB1.primer_left_1_inner	GTCTCGTGGGCTCGGAGATGTGTATAAGAGACAGGGGACCATTTCTCCCCGAGTC
Panel2	AC006460.2	TAP-seq PCR2	AC006460.2.primer_left_2_inner	GTCTCGTGGGCTCGGAGATGTGTATAAGAGACAGCACCCCTACTATTCCCAGCCTCT
Panel2	MYO1B	TAP-seq PCR2	MYO1B.primer_left_0_inner	GTCTCGTGGGCTCGGAGATGTGTATAAGAGACAGTGTGTGTCAATGTATCATCTCTCAGA
Panel2	STAT4	TAP-seq PCR2	STAT4.primer_left_3_inner	GTCTCGTGGGCTCGGAGATGTGTATAAGAGACAGTGACGCACCAAGAAAGGAAGC
Panel2	IL2RA	TAP-seq PCR2	IL2RA.primer_left_0_inner	GTCTCGTGGGCTCGGAGATGTGTATAAGAGACAGCGACTTTTGGGTGTTGAGGGGT
Panel2	CD4	TAP-seq PCR2	CD4.primer_left_4_inner	GTCTCGTGGGCTCGGAGATGTGTATAAGAGACAGACCACTTCCCTCAGTCCCAACT
Panel2	CD28	TAP-seq PCR2	CD28.primer_left_1_inner	GTCTCGTGGGCTCGGAGATGTGTATAAGAGACAGACCCCACACCCTGTCTGCTT
Panel2	CTLA4	TAP-seq PCR2	CTLA4.primer_left_0_inner	GTCTCGTGGGCTCGGAGATGTGTATAAGAGACAGAAGCTCCAGTTCGATGGGCC
Panel2	CD81	TAP-seq PCR2	CD81.primer_left_4_inner	GTCTCGTGGGCTCGGAGATGTGTATAAGAGACAGTCGAGAGCCGAGTCTGTGGG
Panel2	MTMR6	TAP-seq PCR2	MTMR6.primer_left_1_inner	GTCTCGTGGGCTCGGAGATGTGTATAAGAGACAGACAGGGTATATGTTGGCAAAAGCAGA
Panel2	RSPRY1	TAP-seq PCR2	RSPRY1.primer_left_0_inner	GTCTCGTGGGCTCGGAGATGTGTATAAGAGACAGGGCTGTACATGTTGGGGTGCT
Panel2	FLII	TAP-seq PCR2	FLII.primer_left_3_inner	GTCTCGTGGGCTCGGAGATGTGTATAAGAGACAGTGAGTGCACGTGTGAAGCCC
Panel2	CXXC1	TAP-seq PCR2	CXXC1.primer_left_1_inner	GTCTCGTGGGCTCGGAGATGTGTATAAGAGACAGCCGTGTGTCCGTTCCTCCAC
Panel2	ACTR1B	TAP-seq PCR2	ACTR1B.primer_left_1_inner	GTCTCGTGGGCTCGGAGATGTGTATAAGAGACAGGCTCCTCCCTCTACCCTCGG
Panel2	CDS2	TAP-seq PCR2	CDS2.primer_left_4_inner	GTCTCGTGGGCTCGGAGATGTGTATAAGAGACAGTCCCCAGATAGCTGTGTGCCT
Panel2	COMMD10	TAP-seq PCR2	COMMD10.primer_left_2_inner	GTCTCGTGGGCTCGGAGATGTGTATAAGAGACAGCCAGTCTGAGCTTCTCTGTCAACT
Panel2	TMEM68	TAP-seq PCR2	TMEM68.primer_left_1_inner	GTCTCGTGGGCTCGGAGATGTGTATAAGAGACAGTGTGAACACAAAGCCCTCTGA
Panel2	PLAA	TAP-seq PCR2	PLAA.primer_left_4_inner	GTCTCGTGGGCTCGGAGATGTGTATAAGAGACAGCAGTGGGGAAGAGGGACGGAT
Panel2	FTSJ1	TAP-seq PCR2	FTSJ1.primer_left_0_inner	GTCTCGTGGGCTCGGAGATGTGTATAAGAGACAGCCCACCAATACAAACCAGTTACAGC
Panel2	VAMP3	TAP-seq PCR1	VAMP3.primer_left_2_outer	GCACCAGGACACAGCTTCCAT
Panel2	PER3	TAP-seq PCR1	PER3.primer_left_2_outer	TCAGCAGCTTGACCGATGCC
Panel2	TNFRSF9	TAP-seq PCR1	TNFRSF9.primer_left_3_outer	GCACTCCAGACTGGGTGACAA
Panel2	ERRFI1	TAP-seq PCR1	ERRFI1.primer_left_3_outer	CAAGCTGGCCTTGTGTTGCTG
Panel2	PARK7	TAP-seq PCR1	PARK7.primer_left_0_outer	ACCAGCTTCGAGTTTGCGCT
Panel2	AL034417.3	TAP-seq PCR1	AL034417.3.primer_left_4_outer	CACAGGAGTGGCTTCAACCCC
Panel2	UTS2	TAP-seq PCR1	UTS2.primer_left_2_outer	AAGACGCGCGCTTAACTCCG
Panel2	RERE	TAP-seq PCR1	RERE.primer_left_0_outer	CGACCCGAAACCCTCACCAG
Panel2	ENO1	TAP-seq PCR1	ENO1.primer_left_3_outer	CCCTTCGGTCACCTGTTGGC
Panel2	SYDE2	TAP-seq PCR1	SYDE2.primer_left_4_outer	ACCAACTTTTAAGACATGGCAGCC
Panel2	ZNHIT6	TAP-seq PCR1	ZNHIT6.primer_left_0_outer	TCAGTTGCCCTTTCTTCTTTGGAGT
Panel2	BCL10	TAP-seq PCR1	BCL10.primer_left_4_outer	AAGCAACCTACCCAGCGTGG
Panel2	C1orf52	TAP-seq PCR1	C1orf52.primer_left_0_outer	ACTGTGAACTTGTAGGGTGCT
Panel2	GBP1	TAP-seq PCR1	GBP1.primer_left_1_outer	AGACCATTAGACAATTGACACTGGA
Panel2	KYAT3	TAP-seq PCR1	KYAT3.primer_left_4_outer	AGCCATCCCCGTTTCAGCATT
Panel2	GBP5	TAP-seq PCR1	GBP5.primer_left_0_outer	GTTGGCGGCGATTCAAAGGC
Panel2	GBP2	TAP-seq PCR1	GBP2.primer_left_1_outer	AAGATGGAGAGGGACAGGGCC
Panel2	GBP4	TAP-seq PCR1	GBP4.primer_left_3_outer	ATCCCCTGTGACCTGCATGT
Panel2	GBP7	TAP-seq PCR1	GBP7.primer_left_0_outer	AGCTTAAGCGGCTTTCAGAGCT
Panel2	EVI5	TAP-seq PCR1	EVI5.primer_left_0_outer	ACCAGACATTGACAGCGAACA
Panel2	RPAP2	TAP-seq PCR1	RPAP2.primer_left_0_outer	ACACGGTTTCTAGACACCCTCCT
Panel2	GFI1	TAP-seq PCR1	GFI1.primer_left_1_outer	GGTTGCACCTCCAAGTGGCT
Panel2	GLMN	TAP-seq PCR1	GLMN.primer_left_0_outer	CCAAGAGGCCCAGAAATCTAAAGA
Panel2	RPL5	TAP-seq PCR1	RPL5.primer_left_2_outer	GGAGCTGTGGATGGAGGCTTG
Panel2	CHST10	TAP-seq PCR1	CHST10.primer_left_4_outer	GCAACCTGCCAGCATCACAGA
Panel2	REV1	TAP-seq PCR1	REV1.primer_left_4_outer	AACCTCCAGGCCAGACTGCTA
Panel2	LONRF2	TAP-seq PCR1	LONRF2.primer_left_1_outer	CATGCTAGTGGAGAGTGGTGTCA
Panel2	IL1R1	TAP-seq PCR1	IL1R1.primer_left_2_outer	TCCCCGTGAACTTCCTTTGAC
Panel2	IL1RL1	TAP-seq PCR1	IL1RL1.primer_left_1_outer	CCAGTAATCGGAGCCCCTGC
Panel2	IL18R1	TAP-seq PCR1	IL18R1.primer_left_1_outer	CGTCAGTTCGGAAGGCTGGTT
Panel2	IL18RAP	TAP-seq PCR1	IL18RAP.primer_left_1_outer	CCCCTCCAGTCCAGTCCCTG
Panel2	MFSD9	TAP-seq PCR1	MFSD9.primer_left_0_outer	GTTTCTTAAAAGCCCTTATAGTCGTGT
Panel2	ACOXL	TAP-seq PCR1	ACOXL.primer_left_1_outer	AAGCTCTAACGGGTGTGGCG
Panel2	BCL2L11	TAP-seq PCR1	BCL2L11.primer_left_2_outer	GGTGCCTGTGTGTGTCCACT
Panel2	BUB1	TAP-seq PCR1	BUB1.primer_left_3_outer	ACTTTGGGGTTGCTGCAACAG
Panel2	MIR4435-2HG	TAP-seq PCR1	MIR4435-2HG.primer_left_4_outer	CCACCAGCCTCTCCCTGACA
Panel2	AC108463.3	TAP-seq PCR1	AC108463.3.primer_left_0_outer	AAGGCTGAGGCGGGTGGATA
Panel2	TUBA3D	TAP-seq PCR1	TUBA3D.primer_left_3_outer	TGTGGATTGGTGCCCGACTG
Panel2	CCDC74A	TAP-seq PCR1	CCDC74A.primer_left_1_outer	CCAGGGACCAAGAAGCCACG
Panel2	MZT2A	TAP-seq PCR1	MZT2A.primer_left_4_outer	CCCTCGCCGTCTTCCAGATG
Panel2	AC073869.3	TAP-seq PCR1	AC073869.3.primer_left_0_outer	CAGAGAGAAAGTTCCTGGCCAGT
Panel2	ARHGAP15	TAP-seq PCR1	ARHGAP15.primer_left_0_outer	CCCTCCGCCAAATCGTGACA
Panel2	SPOPL	TAP-seq PCR1	SPOPL.primer_left_0_outer	TGGGTAACTGTTGTTTAGACCAACACT
Panel2	GTDC1	TAP-seq PCR1	GTDC1.primer_left_4_outer	ACTCTCAGGCACAGGGGGTTT
Panel2	ACVR2A	TAP-seq PCR1	ACVR2A.primer_left_0_outer	CCATGGCGAGATGGTGGTTT
Panel2	ZEB2	TAP-seq PCR1	ZEB2.primer_left_0_outer	ACATGACGTTGATCATTTGGGCA
Panel2	IFIH1	TAP-seq PCR1	IFIH1.primer_left_0_outer	GTGTGCTAGCCTGTTCTGGGG
Panel2	GCA	TAP-seq PCR1	GCA.primer_left_2_outer	AGCCTGGATTTTGTGCCATGTT
Panel2	SCN2A	TAP-seq PCR1	SCN2A.primer_left_0_outer	TCAGCTGATACTCTTGGCATTGCT
Panel2	METTL5	TAP-seq PCR1	METTL5.primer_left_0_outer	TGAATCCTCCCTTTGGGACCA
Panel2	SSB	TAP-seq PCR1	SSB.primer_left_4_outer	GTGCAACTGGACCTGTGAAAAGAG
Panel2	PPIG	TAP-seq PCR1	PPIG.primer_left_0_outer	AGGCTGATAGAGATCAAAGTCCCT
Panel2	PHOSPHO2	TAP-seq PCR1	PHOSPHO2.primer_left_3_outer	AGAAGCTGCCAGTTTTCATGACA
Panel2	CCDC173	TAP-seq PCR1	CCDC173.primer_left_0_outer	CGTGATGCCCAGATTGAATTCCG
Panel2	BBS5	TAP-seq PCR1	BBS5.primer_left_0_outer	CGATGATGACAGTGGCGGCT
Panel2	KLHL23	TAP-seq PCR1	KLHL23.primer_left_0_outer	TGACCATATCCTTTGCCCCAT
Panel2	GAD1	TAP-seq PCR1	GAD1.primer_left_2_outer	TCGTGCATTTGTGAGCCAAAGAG
Panel2	UBR3	TAP-seq PCR1	UBR3.primer_left_0_outer	TGGTTGTGCATATGGATGTGAAGTGA
Panel2	WIPF1	TAP-seq PCR1	WIPF1.primer_left_0_outer	TCTGAACTTGGCAGGTACCGT
Panel2	ATF2	TAP-seq PCR1	ATF2.primer_left_0_outer	TGAATGGGTTAGGAAAAGCCTCA
Panel2	CHN1	TAP-seq PCR1	CHN1.primer_left_3_outer	CCTCTGCGTCCTGGGTAGTCT
Panel2	CWC22	TAP-seq PCR1	CWC22.primer_left_0_outer	GGTGCCGAGAGACGATGGGA
Panel2	UBE2E3	TAP-seq PCR1	UBE2E3.primer_left_3_outer	CCTTTGGAGCCTGGGAGACTC
Panel2	LINC01934	TAP-seq PCR1	LINC01934.primer_left_1_outer	AAACGAATCCTGTATAGCTCTGGT
Panel2	AC068196.1	TAP-seq PCR1	AC068196.1.primer_left_1_outer	AGGACTCAGAGTGCCGATGGT
Panel2	ITGA4	TAP-seq PCR1	ITGA4.primer_left_1_outer	CAACTGGAAGGCCGGCCAT
Panel2	STAT1	TAP-seq PCR1	STAT1.primer_left_0_outer	TGCGAATGGTTCCATTCTCTCTCC
Panel2	GLS	TAP-seq PCR1	GLS.primer_left_2_outer	ACTGCGAATAGGCCCTCAAACTT
Panel2	NAB1	TAP-seq PCR1	NAB1.primer_left_0_outer	AGCTTAGTGATAAGGTGGAAGCACA
Panel2	AC006460.2	TAP-seq PCR1	AC006460.2.primer_left_4_outer	TTCCCCACATCCTTGTCAACACT
Panel2	MYO1B	TAP-seq PCR1	MYO1B.primer_left_1_outer	TGTGTAACTTGCAGGGCTTTC
Panel2	STAT4	TAP-seq PCR1	STAT4.primer_left_0_outer	ACAGCTCTCAGCCTTGCGAA
Panel2	IL2RA	TAP-seq PCR1	IL2RA.primer_left_4_outer	CGGCAGTTTTCAGCAGGGTC
Panel2	CD4	TAP-seq PCR1	CD4.primer_left_1_outer	GGAAGCGAGCTTTGCTGGGA
Panel2	CD28	TAP-seq PCR1	CD28.primer_left_1_outer	GGCATGTTCCTACCTCAGGGC
Panel2	CTLA4	TAP-seq PCR1	CTLA4.primer_left_1_outer	GCAGTGCTTGATTGCGTGGA
Panel2	CD81	TAP-seq PCR1	CD81.primer_left_2_outer	GCGTGTATGAGTGGAGACGGG
Panel2	MTMR6	TAP-seq PCR1	MTMR6.primer_left_0_outer	TGTGATTAACCAATCCTGCTTCCA
Panel2	RSPRY1	TAP-seq PCR1	RSPRY1.primer_left_4_outer	ACCTCAGCAGCTGCCTTTCAA
Panel2	FLII	TAP-seq PCR1	FLII.primer_left_0_outer	TGAGCAGCACGCCTTTACCC
Panel2	CXXC1	TAP-seq PCR1	CXXC1.primer_left_0_outer	GAAGTGGACTTGGAGCGCGT
Panel2	ACTR1B	TAP-seq PCR1	ACTR1B.primer_left_0_outer	GGGTGACACAGCCCCTTTCA
Panel2	CDS2	TAP-seq PCR1	CDS2.primer_left_3_outer	TTTCTCCATGGTGCCTCCCAC
Panel2	COMMD10	TAP-seq PCR1	COMMD10.primer_left_0_outer	TCAAGGAGCGTCCATGGATACA
Panel2	TMEM68	TAP-seq PCR1	TMEM68.primer_left_1_outer	GTGATCCACCTGCCTCAGCC
Panel2	PLAA	TAP-seq PCR1	PLAA.primer_left_1_outer	ACTTCTTGTGGCTCTTGGAACACT
Panel2	FTSJ1	TAP-seq PCR1	FTSJ1.primer_left_0_outer	AGTCTGTCTGTACTGCAGTGGGA

## Sheet: Panel 3
Panel	Gene	TAP-seq	Sequence_Name	Sequence
Panel3	STK17B	TAP-seq PCR2	STK17B.primer_left_0_inner	GTCTCGTGGGCTCGGAGATGTGTATAAGAGACAGGGACCATGCTTTGAATAGCCTTCC
Panel3	DNAH7	TAP-seq PCR2	DNAH7.primer_left_0_inner	GTCTCGTGGGCTCGGAGATGTGTATAAGAGACAGTCCCTCTGACCAACCCAAGGA
Panel3	HECW2	TAP-seq PCR2	HECW2.primer_left_0_inner	GTCTCGTGGGCTCGGAGATGTGTATAAGAGACAGACTCCTGCACTAAAGGCACGT
Panel3	CCDC150	TAP-seq PCR2	CCDC150.primer_left_1_inner	GTCTCGTGGGCTCGGAGATGTGTATAAGAGACAGTGATTCCAAGAGCCCAGCAGC
Panel3	CFLAR	TAP-seq PCR2	CFLAR.primer_left_2_inner	GTCTCGTGGGCTCGGAGATGTGTATAAGAGACAGGAGTGGATCCCCTGAGCCCA
Panel3	CLK1	TAP-seq PCR2	CLK1.primer_left_0_inner	GTCTCGTGGGCTCGGAGATGTGTATAAGAGACAGAATTGGACAGCTCTCTCGAAGA
Panel3	BZW1	TAP-seq PCR2	BZW1.primer_left_3_inner	GTCTCGTGGGCTCGGAGATGTGTATAAGAGACAGACTGAGTGGAAATCGCCCCT
Panel3	ORC2	TAP-seq PCR2	ORC2.primer_left_0_inner	GTCTCGTGGGCTCGGAGATGTGTATAAGAGACAGACTTGCTGGTTTGCACCTTGC
Panel3	FAM126B	TAP-seq PCR2	FAM126B.primer_left_0_inner	GTCTCGTGGGCTCGGAGATGTGTATAAGAGACAGTGGTGCATGTAAGCCATTATCCTGT
Panel3	NIF3L1	TAP-seq PCR2	NIF3L1.primer_left_3_inner	GTCTCGTGGGCTCGGAGATGTGTATAAGAGACAGCAGTGGGACTGGTGTGCTTCC
Panel3	PPIL3	TAP-seq PCR2	PPIL3.primer_left_2_inner	GTCTCGTGGGCTCGGAGATGTGTATAAGAGACAGGCGCCCAACAGCTTTTATCCC
Panel3	RAPH1	TAP-seq PCR2	RAPH1.primer_left_2_inner	GTCTCGTGGGCTCGGAGATGTGTATAAGAGACAGTGCCTTGCTCCCTGATTGTGC
Panel3	CD28	TAP-seq PCR2	CD28.primer_left_1_inner	GTCTCGTGGGCTCGGAGATGTGTATAAGAGACAGACCCCACACCCTGTCTGCTT
Panel3	CTLA4	TAP-seq PCR2	CTLA4.primer_left_0_inner	GTCTCGTGGGCTCGGAGATGTGTATAAGAGACAGAAGCTCCAGTTCGATGGGCC
Panel3	ICOS	TAP-seq PCR2	ICOS.primer_left_3_inner	GTCTCGTGGGCTCGGAGATGTGTATAAGAGACAGTCCAAGCTGTGCCTCGACAC
Panel3	PARD3B	TAP-seq PCR2	PARD3B.primer_left_1_inner	GTCTCGTGGGCTCGGAGATGTGTATAAGAGACAGTTGGCATATGGGGGTGGAGGA
Panel3	CPS1	TAP-seq PCR2	CPS1.primer_left_4_inner	GTCTCGTGGGCTCGGAGATGTGTATAAGAGACAGGGGGTCCCACACTGCACTATT
Panel3	IKZF2	TAP-seq PCR2	IKZF2.primer_left_4_inner	GTCTCGTGGGCTCGGAGATGTGTATAAGAGACAGATGCATGTGTGAGTGTGTGTCTGT
Panel3	AC079610.2	TAP-seq PCR2	AC079610.2.primer_left_2_inner	GTCTCGTGGGCTCGGAGATGTGTATAAGAGACAGCTCTAATCATCCCAACAGAGAGCAA
Panel3	FN1	TAP-seq PCR2	FN1.primer_left_0_inner	GTCTCGTGGGCTCGGAGATGTGTATAAGAGACAGTCCACAGTACTCACTTTTTCCAAATGA
Panel3	ATIC	TAP-seq PCR2	ATIC.primer_left_0_inner	GTCTCGTGGGCTCGGAGATGTGTATAAGAGACAGTTGAGGCCTGCGACGAACTG
Panel3	AC093382.1	TAP-seq PCR2	AC093382.1.primer_left_1_inner	GTCTCGTGGGCTCGGAGATGTGTATAAGAGACAGTGGCTGAGAACAGAAAGGAGGAC
Panel3	TNS1	TAP-seq PCR2	TNS1.primer_left_3_inner	GTCTCGTGGGCTCGGAGATGTGTATAAGAGACAGGCCGCTGCCACCGTGTATAA
Panel3	CXCR1	TAP-seq PCR2	CXCR1.primer_left_0_inner	GTCTCGTGGGCTCGGAGATGTGTATAAGAGACAGTGAGCTCACCAGTCCCTCCC
Panel3	CXCR2	TAP-seq PCR2	CXCR2.primer_left_4_inner	GTCTCGTGGGCTCGGAGATGTGTATAAGAGACAGCCGCAATGTGACTTAATGCCACT
Panel3	ARPC2	TAP-seq PCR2	ARPC2.primer_left_0_inner	GTCTCGTGGGCTCGGAGATGTGTATAAGAGACAGCCCACCCTCTTTTCCAAGCTGT
Panel3	GPBAR1	TAP-seq PCR2	GPBAR1.primer_left_3_inner	GTCTCGTGGGCTCGGAGATGTGTATAAGAGACAGTCCAGCCTGTCTCTACCGGG
Panel3	AAMP	TAP-seq PCR2	AAMP.primer_left_2_inner	GTCTCGTGGGCTCGGAGATGTGTATAAGAGACAGGAGGGAGGGGTGGACCTGTT
Panel3	PNKD	TAP-seq PCR2	PNKD.primer_left_2_inner	GTCTCGTGGGCTCGGAGATGTGTATAAGAGACAGGTTGTCCAACACGGGCGAGT
Panel3	TMBIM1	TAP-seq PCR2	TMBIM1.primer_left_0_inner	GTCTCGTGGGCTCGGAGATGTGTATAAGAGACAGCAGCCAGCCACTGCCTTCTT
Panel3	SLC11A1	TAP-seq PCR2	SLC11A1.primer_left_0_inner	GTCTCGTGGGCTCGGAGATGTGTATAAGAGACAGGAAGTGCCCCCGTTGTACCC
Panel3	CTDSP1	TAP-seq PCR2	CTDSP1.primer_left_3_inner	GTCTCGTGGGCTCGGAGATGTGTATAAGAGACAGACCAGTGCCAAGGGGGATGT
Panel3	SP100	TAP-seq PCR2	SP100.primer_left_0_inner	GTCTCGTGGGCTCGGAGATGTGTATAAGAGACAGAGGCATCACGTTACCCCACT
Panel3	SP140	TAP-seq PCR2	SP140.primer_left_3_inner	GTCTCGTGGGCTCGGAGATGTGTATAAGAGACAGCCACCTCCATGCAGAAGCCC
Panel3	SP110	TAP-seq PCR2	SP110.primer_left_1_inner	GTCTCGTGGGCTCGGAGATGTGTATAAGAGACAGTTCCCTGTCTGGAGGCTCACC
Panel3	SP140L	TAP-seq PCR2	SP140L.primer_left_0_inner	GTCTCGTGGGCTCGGAGATGTGTATAAGAGACAGCTGGCCACTCGCAAGACCTT
Panel3	GPR55	TAP-seq PCR2	GPR55.primer_left_1_inner	GTCTCGTGGGCTCGGAGATGTGTATAAGAGACAGGCAGGAGGGCCGAGAGTTTG
Panel3	HTR2B	TAP-seq PCR2	HTR2B.primer_left_1_inner	GTCTCGTGGGCTCGGAGATGTGTATAAGAGACAGAGCAGAACTGGCAGTTGTCATCA
Panel3	ARMC9	TAP-seq PCR2	ARMC9.primer_left_3_inner	GTCTCGTGGGCTCGGAGATGTGTATAAGAGACAGGCAAGGTGGAACTGTCTGGCA
Panel3	PSMD1	TAP-seq PCR2	PSMD1.primer_left_1_inner	GTCTCGTGGGCTCGGAGATGTGTATAAGAGACAGTGCCTCTGCACTGACCTGAAG
Panel3	SPATA3	TAP-seq PCR2	SPATA3.primer_left_0_inner	GTCTCGTGGGCTCGGAGATGTGTATAAGAGACAGTGTCCTCCAAGCCCTCGGAA
Panel3	EIF4E2	TAP-seq PCR2	EIF4E2.primer_left_4_inner	GTCTCGTGGGCTCGGAGATGTGTATAAGAGACAGGCCCCTACTCCTCTCCAGTGT
Panel3	DIS3L2	TAP-seq PCR2	DIS3L2.primer_left_2_inner	GTCTCGTGGGCTCGGAGATGTGTATAAGAGACAGACCAACCAAATGGCTGCCTGA
Panel3	ECEL1	TAP-seq PCR2	ECEL1.primer_left_0_inner	GTCTCGTGGGCTCGGAGATGTGTATAAGAGACAGCTGCTGCCCCTCACTTCAGG
Panel3	TIGD1	TAP-seq PCR2	TIGD1.primer_left_0_inner	GTCTCGTGGGCTCGGAGATGTGTATAAGAGACAGAACCTTCAGCAGCCACCACC
Panel3	DGKD	TAP-seq PCR2	DGKD.primer_left_3_inner	GTCTCGTGGGCTCGGAGATGTGTATAAGAGACAGCCACCGTGGAAACAAACGCC
Panel3	ATG16L1	TAP-seq PCR2	ATG16L1.primer_left_2_inner	GTCTCGTGGGCTCGGAGATGTGTATAAGAGACAGCCCTGCCTGATCACCGCTTT
Panel3	SAG	TAP-seq PCR2	SAG.primer_left_3_inner	GTCTCGTGGGCTCGGAGATGTGTATAAGAGACAGAGATGTCGGCTCAGGATGCC
Panel3	INPP5D	TAP-seq PCR2	INPP5D.primer_left_3_inner	GTCTCGTGGGCTCGGAGATGTGTATAAGAGACAGGGGTGGGCCTCTTGGTTCCA
Panel3	USP40	TAP-seq PCR2	USP40.primer_left_0_inner	GTCTCGTGGGCTCGGAGATGTGTATAAGAGACAGCCAGAAGCCTCGCGGAATGT
Panel3	HJURP	TAP-seq PCR2	HJURP.primer_left_1_inner	GTCTCGTGGGCTCGGAGATGTGTATAAGAGACAGTCTTCCCACTTGCTCTCTGTTTGT
Panel3	KIF1A	TAP-seq PCR2	KIF1A.primer_left_1_inner	GTCTCGTGGGCTCGGAGATGTGTATAAGAGACAGGTCATAGCTGCCGTCCCGAC
Panel3	RNPEPL1	TAP-seq PCR2	RNPEPL1.primer_left_0_inner	GTCTCGTGGGCTCGGAGATGTGTATAAGAGACAGAGGCACAGGGGCAAAGCAAT
Panel3	CAPN10	TAP-seq PCR2	CAPN10.primer_left_1_inner	GTCTCGTGGGCTCGGAGATGTGTATAAGAGACAGCTTGCTGGCTTCTGTTGCGC
Panel3	ANKMY1	TAP-seq PCR2	ANKMY1.primer_left_1_inner	GTCTCGTGGGCTCGGAGATGTGTATAAGAGACAGTCTTACCTGCCTGAGCCACCT
Panel3	GPR35	TAP-seq PCR2	GPR35.primer_left_0_inner	GTCTCGTGGGCTCGGAGATGTGTATAAGAGACAGGCCAATGTCAGAGACCCCCG
Panel3	DUSP28	TAP-seq PCR2	DUSP28.primer_left_1_inner	GTCTCGTGGGCTCGGAGATGTGTATAAGAGACAGGCTCCCCATTCGAGGCCTTC
Panel3	DTYMK	TAP-seq PCR2	DTYMK.primer_left_0_inner	GTCTCGTGGGCTCGGAGATGTGTATAAGAGACAGGGGACCTTGGCAGTGTGGAC
Panel3	ING5	TAP-seq PCR2	ING5.primer_left_0_inner	GTCTCGTGGGCTCGGAGATGTGTATAAGAGACAGTGCTGAGAGGAATTTTAAGCCAGGG
Panel3	ATG4B	TAP-seq PCR2	ATG4B.primer_left_0_inner	GTCTCGTGGGCTCGGAGATGTGTATAAGAGACAGGGAAGGCTGGTGCGATCTCC
Panel3	D2HGDH	TAP-seq PCR2	D2HGDH.primer_left_0_inner	GTCTCGTGGGCTCGGAGATGTGTATAAGAGACAGCAAAGAACGTGCGGTGCTGC
Panel3	PDCD1	TAP-seq PCR2	PDCD1.primer_left_4_inner	GTCTCGTGGGCTCGGAGATGTGTATAAGAGACAGGAAGGTACAGGCGTTCCCCC
Panel3	NEU4	TAP-seq PCR2	NEU4.primer_left_4_inner	GTCTCGTGGGCTCGGAGATGTGTATAAGAGACAGGGGGGCTCTTAGTGCAGGAT
Panel3	DNAJC27	TAP-seq PCR2	DNAJC27.primer_left_1_inner	GTCTCGTGGGCTCGGAGATGTGTATAAGAGACAGCGGTGCAATAGAGGCCCTGT
Panel3	ADCY3	TAP-seq PCR2	ADCY3.primer_left_3_inner	GTCTCGTGGGCTCGGAGATGTGTATAAGAGACAGGCCTTGCCTTTTGAGCTCTTGC
Panel3	CENPO	TAP-seq PCR2	CENPO.primer_left_3_inner	GTCTCGTGGGCTCGGAGATGTGTATAAGAGACAGAGGGCCGTGGGATGGTTGTA
Panel3	EFR3B	TAP-seq PCR2	EFR3B.primer_left_0_inner	GTCTCGTGGGCTCGGAGATGTGTATAAGAGACAGCCTCACGACCTGGCTGTGTG
Panel3	POMC	TAP-seq PCR2	POMC.primer_left_0_inner	GTCTCGTGGGCTCGGAGATGTGTATAAGAGACAGCAAGAAGGGCGAGTGAGGGC
Panel3	DNMT3A	TAP-seq PCR2	DNMT3A.primer_left_3_inner	GTCTCGTGGGCTCGGAGATGTGTATAAGAGACAGCCGCCTGGTGTCCTGTTGTAT
Panel3	AC012074.1	TAP-seq PCR2	AC012074.1.primer_left_2_inner	GTCTCGTGGGCTCGGAGATGTGTATAAGAGACAGTGTGGGCAAACAGAGGGCAT
Panel3	DTNB	TAP-seq PCR2	DTNB.primer_left_1_inner	GTCTCGTGGGCTCGGAGATGTGTATAAGAGACAGCCTGCACAGCCCTGCATGTA
Panel3	YPEL5	TAP-seq PCR2	YPEL5.primer_left_1_inner	GTCTCGTGGGCTCGGAGATGTGTATAAGAGACAGCACTGGGCTGTTGGTTAGAAGCA
Panel3	LBH	TAP-seq PCR2	LBH.primer_left_2_inner	GTCTCGTGGGCTCGGAGATGTGTATAAGAGACAGTGCCTGTTGTGAGATGAACCTCC
Panel3	RMDN2	TAP-seq PCR2	RMDN2.primer_left_0_inner	GTCTCGTGGGCTCGGAGATGTGTATAAGAGACAGAGGTAAAGCCATGTTTCTGCAGA
Panel3	CDC42EP3	TAP-seq PCR2	CDC42EP3.primer_left_0_inner	GTCTCGTGGGCTCGGAGATGTGTATAAGAGACAGGGTGCACTATTTCATCCAGCAAGC
Panel3	CAST	TAP-seq PCR2	CAST.primer_left_0_inner	GTCTCGTGGGCTCGGAGATGTGTATAAGAGACAGGCTACAGGATCTAAAGCAGCCCT
Panel3	ERAP1	TAP-seq PCR2	ERAP1.primer_left_2_inner	GTCTCGTGGGCTCGGAGATGTGTATAAGAGACAGATGCTTTGAGTTTGCTTTCTCAACA
Panel3	ERAP2	TAP-seq PCR2	ERAP2.primer_left_0_inner	GTCTCGTGGGCTCGGAGATGTGTATAAGAGACAGTGGACCTTCCTTGGTTTTTATAACACC
Panel3	LNPEP	TAP-seq PCR2	LNPEP.primer_left_0_inner	GTCTCGTGGGCTCGGAGATGTGTATAAGAGACAGTGAGTCTGAGCTTGTGGGTGG
Panel3	RIOK2	TAP-seq PCR2	RIOK2.primer_left_0_inner	GTCTCGTGGGCTCGGAGATGTGTATAAGAGACAGAGCTGTCAGACGTCGATTGCA
Panel3	LIX1-AS1	TAP-seq PCR2	LIX1-AS1.primer_left_1_inner	GTCTCGTGGGCTCGGAGATGTGTATAAGAGACAGCCAGTCCGAACCCAGATGCC
Panel3	NDUFS1	TAP-seq PCR2	NDUFS1.primer_left_0_inner	GTCTCGTGGGCTCGGAGATGTGTATAAGAGACAGTGAGCTAGATCTCAACGTGCTGA
Panel3	IL2RA	TAP-seq PCR2	IL2RA.primer_left_0_inner	GTCTCGTGGGCTCGGAGATGTGTATAAGAGACAGCGACTTTTGGGTGTTGAGGGGT
Panel3	CD4	TAP-seq PCR2	CD4.primer_left_4_inner	GTCTCGTGGGCTCGGAGATGTGTATAAGAGACAGACCACTTCCCTCAGTCCCAACT
Panel3	CD81	TAP-seq PCR2	CD81.primer_left_4_inner	GTCTCGTGGGCTCGGAGATGTGTATAAGAGACAGTCGAGAGCCGAGTCTGTGGG
Panel3	MTMR6	TAP-seq PCR2	MTMR6.primer_left_1_inner	GTCTCGTGGGCTCGGAGATGTGTATAAGAGACAGACAGGGTATATGTTGGCAAAAGCAGA
Panel3	RSPRY1	TAP-seq PCR2	RSPRY1.primer_left_0_inner	GTCTCGTGGGCTCGGAGATGTGTATAAGAGACAGGGCTGTACATGTTGGGGTGCT
Panel3	FLII	TAP-seq PCR2	FLII.primer_left_3_inner	GTCTCGTGGGCTCGGAGATGTGTATAAGAGACAGTGAGTGCACGTGTGAAGCCC
Panel3	CXXC1	TAP-seq PCR2	CXXC1.primer_left_1_inner	GTCTCGTGGGCTCGGAGATGTGTATAAGAGACAGCCGTGTGTCCGTTCCTCCAC
Panel3	ACTR1B	TAP-seq PCR2	ACTR1B.primer_left_1_inner	GTCTCGTGGGCTCGGAGATGTGTATAAGAGACAGGCTCCTCCCTCTACCCTCGG
Panel3	CDS2	TAP-seq PCR2	CDS2.primer_left_4_inner	GTCTCGTGGGCTCGGAGATGTGTATAAGAGACAGTCCCCAGATAGCTGTGTGCCT
Panel3	COMMD10	TAP-seq PCR2	COMMD10.primer_left_2_inner	GTCTCGTGGGCTCGGAGATGTGTATAAGAGACAGCCAGTCTGAGCTTCTCTGTCAACT
Panel3	TMEM68	TAP-seq PCR2	TMEM68.primer_left_1_inner	GTCTCGTGGGCTCGGAGATGTGTATAAGAGACAGTGTGAACACAAAGCCCTCTGA
Panel3	PLAA	TAP-seq PCR2	PLAA.primer_left_4_inner	GTCTCGTGGGCTCGGAGATGTGTATAAGAGACAGCAGTGGGGAAGAGGGACGGAT
Panel3	FTSJ1	TAP-seq PCR2	FTSJ1.primer_left_0_inner	GTCTCGTGGGCTCGGAGATGTGTATAAGAGACAGCCCACCAATACAAACCAGTTACAGC
Panel3	STK17B	TAP-seq PCR1	STK17B.primer_left_0_outer	GGGACCCCTGCTCTAGTCAGT
Panel3	DNAH7	TAP-seq PCR1	DNAH7.primer_left_4_outer	ACTTGCAGAATCGCATCCCA
Panel3	HECW2	TAP-seq PCR1	HECW2.primer_left_0_outer	CCTATGGGTTTACAGGCATTGC
Panel3	CCDC150	TAP-seq PCR1	CCDC150.primer_left_2_outer	AAAACCGGTTGCAGAGGCCT
Panel3	CFLAR	TAP-seq PCR1	CFLAR.primer_left_0_outer	AGACAGTTTTCAGGAACAACAAGCA
Panel3	CLK1	TAP-seq PCR1	CLK1.primer_left_3_outer	TGAACACAGTTCTGCCGGCAG
Panel3	BZW1	TAP-seq PCR1	BZW1.primer_left_0_outer	TGCCATGAGCCAAATACTTCTTGGT
Panel3	ORC2	TAP-seq PCR1	ORC2.primer_left_2_outer	GGGATCAGGGGTGAGCCAC
Panel3	FAM126B	TAP-seq PCR1	FAM126B.primer_left_0_outer	TGGAATGTACACATCAGCTCTTTTT
Panel3	NIF3L1	TAP-seq PCR1	NIF3L1.primer_left_1_outer	TGGATGCTGCTTCCCAAGGAA
Panel3	PPIL3	TAP-seq PCR1	PPIL3.primer_left_4_outer	TCATGCCAACCCATTTGCTCAGT
Panel3	RAPH1	TAP-seq PCR1	RAPH1.primer_left_1_outer	TGCACAGCTCAGTGAAGATGAAGT
Panel3	CD28	TAP-seq PCR1	CD28.primer_left_1_outer	GGCATGTTCCTACCTCAGGGC
Panel3	CTLA4	TAP-seq PCR1	CTLA4.primer_left_1_outer	GCAGTGCTTGATTGCGTGGA
Panel3	ICOS	TAP-seq PCR1	ICOS.primer_left_2_outer	GCATGTGTAATGCTGGATGTGTACA
Panel3	PARD3B	TAP-seq PCR1	PARD3B.primer_left_3_outer	TGTCTCCTGACTGGGCTCCTT
Panel3	CPS1	TAP-seq PCR1	CPS1.primer_left_2_outer	GTGGCACAATCTCGGCTCACT
Panel3	IKZF2	TAP-seq PCR1	IKZF2.primer_left_2_outer	TTGCAGCTGTGTGACAAGTCA
Panel3	AC079610.2	TAP-seq PCR1	AC079610.2.primer_left_2_outer	TGGGCTCAGGCTTGCAATAACA
Panel3	FN1	TAP-seq PCR1	FN1.primer_left_2_outer	GCAGCCAACCAAGATGCAAATGT
Panel3	ATIC	TAP-seq PCR1	ATIC.primer_left_0_outer	TGACTGGAACCATTGGCGAGG
Panel3	AC093382.1	TAP-seq PCR1	AC093382.1.primer_left_4_outer	ACCCAGCAGTACTCAAGGCCTA
Panel3	TNS1	TAP-seq PCR1	TNS1.primer_left_3_outer	TGCAGGCTGTGTTTCCCCAT
Panel3	CXCR1	TAP-seq PCR1	CXCR1.primer_left_3_outer	TTCATGCCCATACCCCTGGC
Panel3	CXCR2	TAP-seq PCR1	CXCR2.primer_left_2_outer	GGGAGGGGAGCATGGGAAGT
Panel3	ARPC2	TAP-seq PCR1	ARPC2.primer_left_4_outer	GCTGGCAACTGAAGGCTGGAA
Panel3	GPBAR1	TAP-seq PCR1	GPBAR1.primer_left_0_outer	GTCCTGGCCTATGAGCAGCG
Panel3	AAMP	TAP-seq PCR1	AAMP.primer_left_1_outer	GTGTCCAAAGGCCTGACCGT
Panel3	PNKD	TAP-seq PCR1	PNKD.primer_left_4_outer	AACCCCTATCCCCGGAGCTG
Panel3	TMBIM1	TAP-seq PCR1	TMBIM1.primer_left_2_outer	GAAGAGAGACTCGGTGCGGG
Panel3	SLC11A1	TAP-seq PCR1	SLC11A1.primer_left_1_outer	CTCAGGTCCGGACGCTTGTT
Panel3	CTDSP1	TAP-seq PCR1	CTDSP1.primer_left_1_outer	TCTCCAGGAAGCCCGACCAA
Panel3	SP100	TAP-seq PCR1	SP100.primer_left_3_outer	TGGAAAAACATCCCATGCTCCTGT
Panel3	SP140	TAP-seq PCR1	SP140.primer_left_3_outer	CACTTGGGCACAGCACATGC
Panel3	SP110	TAP-seq PCR1	SP110.primer_left_1_outer	ACCTGTGGTGAGGCGAAAGG
Panel3	SP140L	TAP-seq PCR1	SP140L.primer_left_3_outer	CTCCTGACCTCATGAGCCGC
Panel3	GPR55	TAP-seq PCR1	GPR55.primer_left_4_outer	CCAGGAGCTGCATGGCTGTA
Panel3	HTR2B	TAP-seq PCR1	HTR2B.primer_left_0_outer	CCAGAGTCCAATGAGGCTCCG
Panel3	ARMC9	TAP-seq PCR1	ARMC9.primer_left_0_outer	ATGGCGCCTAAGGTTTGCCC
Panel3	PSMD1	TAP-seq PCR1	PSMD1.primer_left_0_outer	GCCTGCCCAGCTTAAGGTCC
Panel3	SPATA3	TAP-seq PCR1	SPATA3.primer_left_3_outer	CGTGAAGGCAGCCCCTCAAT
Panel3	EIF4E2	TAP-seq PCR1	EIF4E2.primer_left_0_outer	AGGTCTACCAGGGCCAACGT
Panel3	DIS3L2	TAP-seq PCR1	DIS3L2.primer_left_0_outer	GCCTCGTCATCTGGTGTACTGT
Panel3	ECEL1	TAP-seq PCR1	ECEL1.primer_left_0_outer	CCTGCCCACAAGTGTTCCGT
Panel3	TIGD1	TAP-seq PCR1	TIGD1.primer_left_1_outer	AGCAGCAGCAGGGTTTGAGAG
Panel3	DGKD	TAP-seq PCR1	DGKD.primer_left_2_outer	CTGGGGTGTCCTCGCTGTCT
Panel3	ATG16L1	TAP-seq PCR1	ATG16L1.primer_left_0_outer	AGCAGCGCCATCTTTCCGTT
Panel3	SAG	TAP-seq PCR1	SAG.primer_left_3_outer	CATTCCGCCTCATGCACCCT
Panel3	INPP5D	TAP-seq PCR1	INPP5D.primer_left_3_outer	TTCCCTGTGCCCTCCTCGAG
Panel3	USP40	TAP-seq PCR1	USP40.primer_left_1_outer	AAGTGTCGTGACGAGCTGGG
Panel3	HJURP	TAP-seq PCR1	HJURP.primer_left_4_outer	TCCCTGGGTGCCTCAGATGG
Panel3	KIF1A	TAP-seq PCR1	KIF1A.primer_left_0_outer	GACCACGGAAGGCACACTCC
Panel3	RNPEPL1	TAP-seq PCR1	RNPEPL1.primer_left_4_outer	GGGGTTGGCAGCCTCAGTTG
Panel3	CAPN10	TAP-seq PCR1	CAPN10.primer_left_4_outer	GTCCTGAGTCTTGGCCTGCC
Panel3	ANKMY1	TAP-seq PCR1	ANKMY1.primer_left_0_outer	TCGCTGCTACGGGATCCTGA
Panel3	GPR35	TAP-seq PCR1	GPR35.primer_left_0_outer	GCCAGGACTCTCTGTGCGTG
Panel3	DUSP28	TAP-seq PCR1	DUSP28.primer_left_2_outer	GGGCTTTTACCACCTAGGCGG
Panel3	DTYMK	TAP-seq PCR1	DTYMK.primer_left_4_outer	GAAGTGACCCAAGGCTGCCC
Panel3	ING5	TAP-seq PCR1	ING5.primer_left_3_outer	TTGAGCAATGACGCTGGCCC
Panel3	ATG4B	TAP-seq PCR1	ATG4B.primer_left_1_outer	GGGAGCGTGGGCACTTTTCT
Panel3	D2HGDH	TAP-seq PCR1	D2HGDH.primer_left_2_outer	GTGATCGTGGGTTGCCGAGA
Panel3	PDCD1	TAP-seq PCR1	PDCD1.primer_left_0_outer	CCCTCACACCACTCGGGAGA
Panel3	NEU4	TAP-seq PCR1	NEU4.primer_left_0_outer	GCGTGAGGTCCTGGAGAACG
Panel3	DNAJC27	TAP-seq PCR1	DNAJC27.primer_left_0_outer	GCTAACCACTTTCCATTGCAAGCT
Panel3	ADCY3	TAP-seq PCR1	ADCY3.primer_left_0_outer	CTGGGCTTTCCGGGACTGTG
Panel3	CENPO	TAP-seq PCR1	CENPO.primer_left_0_outer	GGGCCTGGTCCTGGTCCTTA
Panel3	EFR3B	TAP-seq PCR1	EFR3B.primer_left_0_outer	TGATTTCTGGCGCGTGGAGG
Panel3	POMC	TAP-seq PCR1	POMC.primer_left_2_outer	AGAAGGACGAGGGCCCCTAC
Panel3	DNMT3A	TAP-seq PCR1	DNMT3A.primer_left_1_outer	GGTTCCAGCATCCTTTCACCACT
Panel3	AC012074.1	TAP-seq PCR1	AC012074.1.primer_left_4_outer	CGACGATGCTTTTGGCCTGG
Panel3	DTNB	TAP-seq PCR1	DTNB.primer_left_0_outer	AGCTCAGGCACAGAGGACGA
Panel3	YPEL5	TAP-seq PCR1	YPEL5.primer_left_0_outer	TGGATGGATGTTTTGCATGCTCA
Panel3	LBH	TAP-seq PCR1	LBH.primer_left_2_outer	GCCAGGGGCTGACAGCTAAT
Panel3	RMDN2	TAP-seq PCR1	RMDN2.primer_left_4_outer	AAGAGGCACAGAAAGAGATGCAA
Panel3	CDC42EP3	TAP-seq PCR1	CDC42EP3.primer_left_1_outer	AAGCCACCATCAACCCAGCG
Panel3	CAST	TAP-seq PCR1	CAST.primer_left_0_outer	TGTGTTTGCAAGGATACGGCT
Panel3	ERAP1	TAP-seq PCR1	ERAP1.primer_left_0_outer	ACCTATGGTCTGGAAATTTGTATCGCA
Panel3	ERAP2	TAP-seq PCR1	ERAP2.primer_left_0_outer	GGCCATGGATGTGCCCCAAT
Panel3	LNPEP	TAP-seq PCR1	LNPEP.primer_left_4_outer	AGCCAAGTGTTCCATGTTGCTGT
Panel3	RIOK2	TAP-seq PCR1	RIOK2.primer_left_1_outer	AGGGGTGACAGAGGCTCAGG
Panel3	LIX1-AS1	TAP-seq PCR1	LIX1-AS1.primer_left_0_outer	AGGCTTCCCTCCCACGAAGT
Panel3	NDUFS1	TAP-seq PCR1	NDUFS1.primer_left_3_outer	TTCATTCCATCCCAATAGCCCCT
Panel3	IL2RA	TAP-seq PCR1	IL2RA.primer_left_4_outer	CGGCAGTTTTCAGCAGGGTC
Panel3	CD4	TAP-seq PCR1	CD4.primer_left_1_outer	GGAAGCGAGCTTTGCTGGGA
Panel3	CD81	TAP-seq PCR1	CD81.primer_left_2_outer	GCGTGTATGAGTGGAGACGGG
Panel3	MTMR6	TAP-seq PCR1	MTMR6.primer_left_0_outer	TGTGATTAACCAATCCTGCTTCCA
Panel3	RSPRY1	TAP-seq PCR1	RSPRY1.primer_left_4_outer	ACCTCAGCAGCTGCCTTTCAA
Panel3	FLII	TAP-seq PCR1	FLII.primer_left_0_outer	TGAGCAGCACGCCTTTACCC
Panel3	CXXC1	TAP-seq PCR1	CXXC1.primer_left_0_outer	GAAGTGGACTTGGAGCGCGT
Panel3	ACTR1B	TAP-seq PCR1	ACTR1B.primer_left_0_outer	GGGTGACACAGCCCCTTTCA
Panel3	CDS2	TAP-seq PCR1	CDS2.primer_left_3_outer	TTTCTCCATGGTGCCTCCCAC
Panel3	COMMD10	TAP-seq PCR1	COMMD10.primer_left_0_outer	TCAAGGAGCGTCCATGGATACA
Panel3	TMEM68	TAP-seq PCR1	TMEM68.primer_left_1_outer	GTGATCCACCTGCCTCAGCC
Panel3	PLAA	TAP-seq PCR1	PLAA.primer_left_1_outer	ACTTCTTGTGGCTCTTGGAACACT
Panel3	FTSJ1	TAP-seq PCR1	FTSJ1.primer_left_0_outer	AGTCTGTCTGTACTGCAGTGGGA

## Sheet: Panel 4
Panel	Gene	TAP-seq	Sequence_Name	Sequence
Panel4	THADA	TAP-seq PCR2	THADA.primer_left_3_inner	GTCTCGTGGGCTCGGAGATGTGTATAAGAGACAGCTTTGGCTTGCTTGAGGCTGC
Panel4	ZFP36L2	TAP-seq PCR2	ZFP36L2.primer_left_0_inner	GTCTCGTGGGCTCGGAGATGTGTATAAGAGACAGGGACAGCAGATGAATGAGCGGT
Panel4	LINC02580	TAP-seq PCR2	LINC02580.primer_left_1_inner	GTCTCGTGGGCTCGGAGATGTGTATAAGAGACAGCTCCTTTGCGCCCCAGGTAC
Panel4	LINC01126	TAP-seq PCR2	LINC01126.primer_left_3_inner	GTCTCGTGGGCTCGGAGATGTGTATAAGAGACAGACAGCTGTGAGAACACCCACT
Panel4	DYNC2LI1	TAP-seq PCR2	DYNC2LI1.primer_left_1_inner	GTCTCGTGGGCTCGGAGATGTGTATAAGAGACAGTCTTGGACTAGTGCATCTCCCTGT
Panel4	SIX3	TAP-seq PCR2	SIX3.primer_left_0_inner	GTCTCGTGGGCTCGGAGATGTGTATAAGAGACAGGGGTTCTCCTCCCACTCGGT
Panel4	CAMKMT	TAP-seq PCR2	CAMKMT.primer_left_1_inner	GTCTCGTGGGCTCGGAGATGTGTATAAGAGACAGTGCTTGTTGCTCGTCCTGCC
Panel4	SIX3-AS1	TAP-seq PCR2	SIX3-AS1.primer_left_4_inner	GTCTCGTGGGCTCGGAGATGTGTATAAGAGACAGGAAGCCCAAGAGCCCTCTGG
Panel4	SRBD1	TAP-seq PCR2	SRBD1.primer_left_4_inner	GTCTCGTGGGCTCGGAGATGTGTATAAGAGACAGGCCAACATCTGCCTTGCTGGA
Panel4	EPAS1	TAP-seq PCR2	EPAS1.primer_left_1_inner	GTCTCGTGGGCTCGGAGATGTGTATAAGAGACAGTTCCTGTGTGTGTTGCCCTGG
Panel4	PRKCE	TAP-seq PCR2	PRKCE.primer_left_2_inner	GTCTCGTGGGCTCGGAGATGTGTATAAGAGACAGTGTGCAAAATAATTCTGGCTAACTGTA
Panel4	TTC7A	TAP-seq PCR2	TTC7A.primer_left_2_inner	GTCTCGTGGGCTCGGAGATGTGTATAAGAGACAGAACAGAGATCCCCTCGGGCA
Panel4	CALM2	TAP-seq PCR2	CALM2.primer_left_2_inner	GTCTCGTGGGCTCGGAGATGTGTATAAGAGACAGTCTGCGTGGACTATGGACAGT
Panel4	MCFD2	TAP-seq PCR2	MCFD2.primer_left_0_inner	GTCTCGTGGGCTCGGAGATGTGTATAAGAGACAGACCTGAAACGATGATTGAATGGGA
Panel4	LINC01119	TAP-seq PCR2	LINC01119.primer_left_1_inner	GTCTCGTGGGCTCGGAGATGTGTATAAGAGACAGGCTTCGCTCTCCACAGAGGC
Panel4	PAPOLG	TAP-seq PCR2	PAPOLG.primer_left_0_inner	GTCTCGTGGGCTCGGAGATGTGTATAAGAGACAGTGGAGCTGCTGTTCCTTTCTAGC
Panel4	REL	TAP-seq PCR2	REL.primer_left_2_inner	GTCTCGTGGGCTCGGAGATGTGTATAAGAGACAGAGCACTTTGGGAGGCCAAGG
Panel4	PUS10	TAP-seq PCR2	PUS10.primer_left_2_inner	GTCTCGTGGGCTCGGAGATGTGTATAAGAGACAGCCTCTTTCACCCCCACAAACCA
Panel4	LINC01185	TAP-seq PCR2	LINC01185.primer_left_2_inner	GTCTCGTGGGCTCGGAGATGTGTATAAGAGACAGCCACCCTCGTGCTTTTGGGA
Panel4	PEX13	TAP-seq PCR2	PEX13.primer_left_2_inner	GTCTCGTGGGCTCGGAGATGTGTATAAGAGACAGATCTGGTGACTATTTGTGCCTGA
Panel4	KIAA1841	TAP-seq PCR2	KIAA1841.primer_left_3_inner	GTCTCGTGGGCTCGGAGATGTGTATAAGAGACAGTGTTTCTGCGCTCCTAGCCTG
Panel4	USP34	TAP-seq PCR2	USP34.primer_left_0_inner	GTCTCGTGGGCTCGGAGATGTGTATAAGAGACAGGCAGATTGCCTCCGATCGCT
Panel4	C2orf74	TAP-seq PCR2	C2orf74.primer_left_4_inner	GTCTCGTGGGCTCGGAGATGTGTATAAGAGACAGAGAAAGGAGTGAGCCATGTGCA
Panel4	ACTR2	TAP-seq PCR2	ACTR2.primer_left_0_inner	GTCTCGTGGGCTCGGAGATGTGTATAAGAGACAGTGTCAAGTATGAGTCCCTCAGGA
Panel4	ETAA1	TAP-seq PCR2	ETAA1.primer_left_0_inner	GTCTCGTGGGCTCGGAGATGTGTATAAGAGACAGTGGAAGACTTCACGAAGACTGCT
Panel4	SPRED2	TAP-seq PCR2	SPRED2.primer_left_3_inner	GTCTCGTGGGCTCGGAGATGTGTATAAGAGACAGTCCAGAAGCCTCCCCGACC
Panel4	SEMA4F	TAP-seq PCR2	SEMA4F.primer_left_0_inner	GTCTCGTGGGCTCGGAGATGTGTATAAGAGACAGGCAGCAGCCTGTGAACTACTCA
Panel4	AC019069.1	TAP-seq PCR2	AC019069.1.primer_left_4_inner	GTCTCGTGGGCTCGGAGATGTGTATAAGAGACAGCTGGTGGAGAATGGCAAGCCT
Panel4	LINC01871	TAP-seq PCR2	LINC01871.primer_left_3_inner	GTCTCGTGGGCTCGGAGATGTGTATAAGAGACAGCCAAAGGCCGAAGCTGAGCA
Panel4	LINC01814	TAP-seq PCR2	LINC01814.primer_left_3_inner	GTCTCGTGGGCTCGGAGATGTGTATAAGAGACAGTTCTTGTGGTTATCATGAGGTTTGCA
Panel4	LINC00299	TAP-seq PCR2	LINC00299.primer_left_0_inner	GTCTCGTGGGCTCGGAGATGTGTATAAGAGACAGAGCGAACACGTGCCAGAGTC
Panel4	ID2	TAP-seq PCR2	ID2.primer_left_0_inner	GTCTCGTGGGCTCGGAGATGTGTATAAGAGACAGACACAAGCCTACTGAATGCTGTGT
Panel4	KIDINS220	TAP-seq PCR2	KIDINS220.primer_left_0_inner	GTCTCGTGGGCTCGGAGATGTGTATAAGAGACAGAAGCAATTTTAAAAAGGCAGGATGTT
Panel4	GGCX	TAP-seq PCR2	GGCX.primer_left_4_inner	GTCTCGTGGGCTCGGAGATGTGTATAAGAGACAGTTCCTCCTCCCCGCCAAAAG
Panel4	GNLY	TAP-seq PCR2	GNLY.primer_left_2_inner	GTCTCGTGGGCTCGGAGATGTGTATAAGAGACAGTCCTGTCCTCAGATCCCGGG
Panel4	ATOH8	TAP-seq PCR2	ATOH8.primer_left_0_inner	GTCTCGTGGGCTCGGAGATGTGTATAAGAGACAGATGGGGCCTGCGTGTTCAAA
Panel4	SFTPB	TAP-seq PCR2	SFTPB.primer_left_2_inner	GTCTCGTGGGCTCGGAGATGTGTATAAGAGACAGGGCCTGGGGATGAGACACAC
Panel4	USP39	TAP-seq PCR2	USP39.primer_left_1_inner	GTCTCGTGGGCTCGGAGATGTGTATAAGAGACAGCCCATCTAGCTTCAGCAGGGC
Panel4	C2orf68	TAP-seq PCR2	C2orf68.primer_left_0_inner	GTCTCGTGGGCTCGGAGATGTGTATAAGAGACAGGGAGGTTGCAGTGAGCCGAG
Panel4	ARHGAP31	TAP-seq PCR2	ARHGAP31.primer_left_0_inner	GTCTCGTGGGCTCGGAGATGTGTATAAGAGACAGGCAACACAGCGAGACCCCAT
Panel4	TIMMDC1	TAP-seq PCR2	TIMMDC1.primer_left_4_inner	GTCTCGTGGGCTCGGAGATGTGTATAAGAGACAGGTGCTGGTACCTGTGGTGGC
Panel4	CD80	TAP-seq PCR2	CD80.primer_left_0_inner	GTCTCGTGGGCTCGGAGATGTGTATAAGAGACAGGCTGCTTCACAAACCTTGCTCC
Panel4	PLA1A	TAP-seq PCR2	PLA1A.primer_left_1_inner	GTCTCGTGGGCTCGGAGATGTGTATAAGAGACAGCCTGGAGGGGAGGGAGAACTC
Panel4	ADPRH	TAP-seq PCR2	ADPRH.primer_left_2_inner	GTCTCGTGGGCTCGGAGATGTGTATAAGAGACAGCCACCCCAAACTTCGCTCTCA
Panel4	POGLUT1	TAP-seq PCR2	POGLUT1.primer_left_0_inner	GTCTCGTGGGCTCGGAGATGTGTATAAGAGACAGTGTTTCCCCACAACTTTTGAAGGT
Panel4	TMEM39A	TAP-seq PCR2	TMEM39A.primer_left_3_inner	GTCTCGTGGGCTCGGAGATGTGTATAAGAGACAGTGGCAGCATACGGGGCATAA
Panel4	AC073352.1	TAP-seq PCR2	AC073352.1.primer_left_0_inner	GTCTCGTGGGCTCGGAGATGTGTATAAGAGACAGTGGCAGGTCTTCCTAAGGTGGA
Panel4	CASR	TAP-seq PCR2	CASR.primer_left_1_inner	GTCTCGTGGGCTCGGAGATGTGTATAAGAGACAGCTGATGGCCAGTGATGATGAGCA
Panel4	CD86	TAP-seq PCR2	CD86.primer_left_4_inner	GTCTCGTGGGCTCGGAGATGTGTATAAGAGACAGGGGGAGCCTGAGCCACAAAAA
Panel4	EAF2	TAP-seq PCR2	EAF2.primer_left_2_inner	GTCTCGTGGGCTCGGAGATGTGTATAAGAGACAGTCGAGACAACAGTGGCCTTCT
Panel4	ILDR1	TAP-seq PCR2	ILDR1.primer_left_1_inner	GTCTCGTGGGCTCGGAGATGTGTATAAGAGACAGGCACCAGCCTTATTCCTGTGC
Panel4	MBD4	TAP-seq PCR2	MBD4.primer_left_1_inner	GTCTCGTGGGCTCGGAGATGTGTATAAGAGACAGAACCAACCACCTTTCCAGCCA
Panel4	IFT122	TAP-seq PCR2	IFT122.primer_left_1_inner	GTCTCGTGGGCTCGGAGATGTGTATAAGAGACAGTGCCCCTCCTGCTTCCAGAT
Panel4	EFCAB12	TAP-seq PCR2	EFCAB12.primer_left_1_inner	GTCTCGTGGGCTCGGAGATGTGTATAAGAGACAGCTAGCCAGGTGTTGCCGGAC
Panel4	COPG1	TAP-seq PCR2	COPG1.primer_left_4_inner	GTCTCGTGGGCTCGGAGATGTGTATAAGAGACAGCCACCCGGGACTACTTGCTG
Panel4	HMCES	TAP-seq PCR2	HMCES.primer_left_2_inner	GTCTCGTGGGCTCGGAGATGTGTATAAGAGACAGGGGCTGGTGGAGTCTTCCCT
Panel4	H1FX	TAP-seq PCR2	H1FX.primer_left_0_inner	GTCTCGTGGGCTCGGAGATGTGTATAAGAGACAGCCTTTGGGTGCGCGACAAAC
Panel4	TIPARP	TAP-seq PCR2	TIPARP.primer_left_3_inner	GTCTCGTGGGCTCGGAGATGTGTATAAGAGACAGATCCTGTTGTTTGCTGCCATTGG
Panel4	LINC00886	TAP-seq PCR2	LINC00886.primer_left_2_inner	GTCTCGTGGGCTCGGAGATGTGTATAAGAGACAGAGGGACGGAAAGCACCTGGA
Panel4	TIPARP-AS1	TAP-seq PCR2	TIPARP-AS1.primer_left_0_inner	GTCTCGTGGGCTCGGAGATGTGTATAAGAGACAGACAAGCTAAGGATGCTGGGGC
Panel4	IFT80	TAP-seq PCR2	IFT80.primer_left_0_inner	GTCTCGTGGGCTCGGAGATGTGTATAAGAGACAGGAGATTACCTCTCTTAACCCCCAT
Panel4	IL12A	TAP-seq PCR2	IL12A.primer_left_0_inner	GTCTCGTGGGCTCGGAGATGTGTATAAGAGACAGTGGTAATCATGAAAGCATCTGAGC
Panel4	C3orf80	TAP-seq PCR2	C3orf80.primer_left_0_inner	GTCTCGTGGGCTCGGAGATGTGTATAAGAGACAGAGGCTGGTTGAAAAAGTCTGACAGT
Panel4	DAZL	TAP-seq PCR2	DAZL.primer_left_0_inner	GTCTCGTGGGCTCGGAGATGTGTATAAGAGACAGTTTGTCTTTGTTGGAGTGAAGCA
Panel4	TBC1D5	TAP-seq PCR2	TBC1D5.primer_left_0_inner	GTCTCGTGGGCTCGGAGATGTGTATAAGAGACAGACGCCATGTATGCCCTATCGC
Panel4	PLCL2	TAP-seq PCR2	PLCL2.primer_left_4_inner	GTCTCGTGGGCTCGGAGATGTGTATAAGAGACAGGACGGGTTCCCTGAATCCCC
Panel4	EFHB	TAP-seq PCR2	EFHB.primer_left_2_inner	GTCTCGTGGGCTCGGAGATGTGTATAAGAGACAGGGCATGCAGACCGGATCAAGT
Panel4	SATB1	TAP-seq PCR2	SATB1.primer_left_0_inner	GTCTCGTGGGCTCGGAGATGTGTATAAGAGACAGTGTTTGCAATGTGTCTTCCTTTGGT
Panel4	LPP	TAP-seq PCR2	LPP.primer_left_0_inner	GTCTCGTGGGCTCGGAGATGTGTATAAGAGACAGGTGTGATACTGACAGAGCCATGGT
Panel4	TPRG1	TAP-seq PCR2	TPRG1.primer_left_0_inner	GTCTCGTGGGCTCGGAGATGTGTATAAGAGACAGATTCCAGTTTGACCCACGCT
Panel4	LINC01991	TAP-seq PCR2	LINC01991.primer_left_0_inner	GTCTCGTGGGCTCGGAGATGTGTATAAGAGACAGTCCATTGCACCAGACGTCGA
Panel4	PIGX	TAP-seq PCR2	PIGX.primer_left_2_inner	GTCTCGTGGGCTCGGAGATGTGTATAAGAGACAGCGGGGAGGGAACACGGTACT
Panel4	NRROS	TAP-seq PCR2	NRROS.primer_left_0_inner	GTCTCGTGGGCTCGGAGATGTGTATAAGAGACAGCCACCACCGCCCAAGTTCTT
Panel4	CEP19	TAP-seq PCR2	CEP19.primer_left_1_inner	GTCTCGTGGGCTCGGAGATGTGTATAAGAGACAGCGAAACGCTGAACCTCTTCCC
Panel4	FBXO45	TAP-seq PCR2	FBXO45.primer_left_1_inner	GTCTCGTGGGCTCGGAGATGTGTATAAGAGACAGTGCAGATGTGGAAGCAGACGTT
Panel4	PAK2	TAP-seq PCR2	PAK2.primer_left_2_inner	GTCTCGTGGGCTCGGAGATGTGTATAAGAGACAGTGGTTGGAACGCATTGGCTTT
Panel4	WDR53	TAP-seq PCR2	WDR53.primer_left_0_inner	GTCTCGTGGGCTCGGAGATGTGTATAAGAGACAGAGTGAACTGGCTCTTGGGTACA
Panel4	EOMES	TAP-seq PCR2	EOMES.primer_left_0_inner	GTCTCGTGGGCTCGGAGATGTGTATAAGAGACAGCCTCTTCTTGCGCCATCCCC
Panel4	CMC1	TAP-seq PCR2	CMC1.primer_left_1_inner	GTCTCGTGGGCTCGGAGATGTGTATAAGAGACAGACCTACTCACATTGCCATTTGTTCCA
Panel4	AC098614.4	TAP-seq PCR2	AC098614.4.primer_left_2_inner	GTCTCGTGGGCTCGGAGATGTGTATAAGAGACAGGCCACAGTTTCCACCGTTCC
Panel4	LINC02084	TAP-seq PCR2	LINC02084.primer_left_1_inner	GTCTCGTGGGCTCGGAGATGTGTATAAGAGACAGTGGAACCACCCAGAGCGAAC
Panel4	GLB1	TAP-seq PCR2	GLB1.primer_left_1_inner	GTCTCGTGGGCTCGGAGATGTGTATAAGAGACAGACCTGAGGTTTCCCTGCATCC
Panel4	SUSD5	TAP-seq PCR2	SUSD5.primer_left_0_inner	GTCTCGTGGGCTCGGAGATGTGTATAAGAGACAGTGTCATGCATGTTTTGAGAATGGTGA
Panel4	CCR4	TAP-seq PCR2	CCR4.primer_left_3_inner	GTCTCGTGGGCTCGGAGATGTGTATAAGAGACAGTCGCCCAGCCAAGGTCTTTT
Panel4	TMPPE	TAP-seq PCR2	TMPPE.primer_left_3_inner	GTCTCGTGGGCTCGGAGATGTGTATAAGAGACAGCTGGTGGGCAGGTCTCCATG
Panel4	TRIM71	TAP-seq PCR2	TRIM71.primer_left_2_inner	GTCTCGTGGGCTCGGAGATGTGTATAAGAGACAGGGCTGGAGGAGGTAGCAAGGA
Panel4	APEH	TAP-seq PCR2	APEH.primer_left_1_inner	GTCTCGTGGGCTCGGAGATGTGTATAAGAGACAGTCCCAAAAGCACCCACGCAT
Panel4	RNF123	TAP-seq PCR2	RNF123.primer_left_4_inner	GTCTCGTGGGCTCGGAGATGTGTATAAGAGACAGCAGCCTGTGCCATCCTGGAA
Panel4	MON1A	TAP-seq PCR2	MON1A.primer_left_1_inner	GTCTCGTGGGCTCGGAGATGTGTATAAGAGACAGCGCAAAGAGGAAGACCGCCT
Panel4	MST1R	TAP-seq PCR2	MST1R.primer_left_0_inner	GTCTCGTGGGCTCGGAGATGTGTATAAGAGACAGGGGCTGGACCTGCTTAGCTG
Panel4	DAG1	TAP-seq PCR2	DAG1.primer_left_3_inner	GTCTCGTGGGCTCGGAGATGTGTATAAGAGACAGGGCTGGTGATGGTCGTTGGA
Panel4	MST1	TAP-seq PCR2	MST1.primer_left_3_inner	GTCTCGTGGGCTCGGAGATGTGTATAAGAGACAGCCGAGTATGCGCAAGGTCCC
Panel4	GMPPB	TAP-seq PCR2	GMPPB.primer_left_2_inner	GTCTCGTGGGCTCGGAGATGTGTATAAGAGACAGCACACCCCACAAACCCCACT
Panel4	IP6K1	TAP-seq PCR2	IP6K1.primer_left_1_inner	GTCTCGTGGGCTCGGAGATGTGTATAAGAGACAGCTCGCGTTCTGGGAATCGCT
Panel4	LAMTOR3	TAP-seq PCR2	LAMTOR3.primer_left_2_inner	GTCTCGTGGGCTCGGAGATGTGTATAAGAGACAGTCTCAGAGGGTGCTGCTCTTT
Panel4	PPP3CA	TAP-seq PCR2	PPP3CA.primer_left_0_inner	GTCTCGTGGGCTCGGAGATGTGTATAAGAGACAGTCTGGCAAAGACTATCCCAAGGT
Panel4	H2AFZ	TAP-seq PCR2	H2AFZ.primer_left_2_inner	GTCTCGTGGGCTCGGAGATGTGTATAAGAGACAGCCAACCAACCAAATTTCTGCATTCG
Panel4	RBM6	TAP-seq PCR2	RBM6.primer_left_3_inner	GTCTCGTGGGCTCGGAGATGTGTATAAGAGACAGAGCCTCAGGAAGAACCAGCAA
Panel4	ADAM17	TAP-seq PCR2	ADAM17.primer_left_2_inner	GTCTCGTGGGCTCGGAGATGTGTATAAGAGACAGGTTGAGTGGGGTGTGTGGGT
Panel4	AP2M1	TAP-seq PCR2	AP2M1.primer_left_1_inner	GTCTCGTGGGCTCGGAGATGTGTATAAGAGACAGGCCAGTAATGGATCCCCGGC
Panel4	FAM208A	TAP-seq PCR2	FAM208A.primer_left_0_inner	GTCTCGTGGGCTCGGAGATGTGTATAAGAGACAGCCACCTCCCTTAAGTTGGGGG
Panel4	CCDC66	TAP-seq PCR2	CCDC66.primer_left_0_inner	GTCTCGTGGGCTCGGAGATGTGTATAAGAGACAGTGTGCTCACTGGCTCAACTGT
Panel4	UBA7	TAP-seq PCR2	UBA7.primer_left_3_inner	GTCTCGTGGGCTCGGAGATGTGTATAAGAGACAGGTGACGACGAGGACACTGCC
Panel4	SLC26A6	TAP-seq PCR2	SLC26A6.primer_left_0_inner	GTCTCGTGGGCTCGGAGATGTGTATAAGAGACAGGTCCCCGACAGCCCTGTTTC
Panel4	IL2RA	TAP-seq PCR2	IL2RA.primer_left_0_inner	GTCTCGTGGGCTCGGAGATGTGTATAAGAGACAGCGACTTTTGGGTGTTGAGGGGT
Panel4	CD4	TAP-seq PCR2	CD4.primer_left_4_inner	GTCTCGTGGGCTCGGAGATGTGTATAAGAGACAGACCACTTCCCTCAGTCCCAACT
Panel4	CD28	TAP-seq PCR2	CD28.primer_left_1_inner	GTCTCGTGGGCTCGGAGATGTGTATAAGAGACAGACCCCACACCCTGTCTGCTT
Panel4	CTLA4	TAP-seq PCR2	CTLA4.primer_left_0_inner	GTCTCGTGGGCTCGGAGATGTGTATAAGAGACAGAAGCTCCAGTTCGATGGGCC
Panel4	CD81	TAP-seq PCR2	CD81.primer_left_4_inner	GTCTCGTGGGCTCGGAGATGTGTATAAGAGACAGTCGAGAGCCGAGTCTGTGGG
Panel4	MTMR6	TAP-seq PCR2	MTMR6.primer_left_1_inner	GTCTCGTGGGCTCGGAGATGTGTATAAGAGACAGACAGGGTATATGTTGGCAAAAGCAGA
Panel4	RSPRY1	TAP-seq PCR2	RSPRY1.primer_left_0_inner	GTCTCGTGGGCTCGGAGATGTGTATAAGAGACAGGGCTGTACATGTTGGGGTGCT
Panel4	FLII	TAP-seq PCR2	FLII.primer_left_3_inner	GTCTCGTGGGCTCGGAGATGTGTATAAGAGACAGTGAGTGCACGTGTGAAGCCC
Panel4	CXXC1	TAP-seq PCR2	CXXC1.primer_left_1_inner	GTCTCGTGGGCTCGGAGATGTGTATAAGAGACAGCCGTGTGTCCGTTCCTCCAC
Panel4	ACTR1B	TAP-seq PCR2	ACTR1B.primer_left_1_inner	GTCTCGTGGGCTCGGAGATGTGTATAAGAGACAGGCTCCTCCCTCTACCCTCGG
Panel4	CDS2	TAP-seq PCR2	CDS2.primer_left_4_inner	GTCTCGTGGGCTCGGAGATGTGTATAAGAGACAGTCCCCAGATAGCTGTGTGCCT
Panel4	COMMD10	TAP-seq PCR2	COMMD10.primer_left_2_inner	GTCTCGTGGGCTCGGAGATGTGTATAAGAGACAGCCAGTCTGAGCTTCTCTGTCAACT
Panel4	TMEM68	TAP-seq PCR2	TMEM68.primer_left_1_inner	GTCTCGTGGGCTCGGAGATGTGTATAAGAGACAGTGTGAACACAAAGCCCTCTGA
Panel4	PLAA	TAP-seq PCR2	PLAA.primer_left_4_inner	GTCTCGTGGGCTCGGAGATGTGTATAAGAGACAGCAGTGGGGAAGAGGGACGGAT
Panel4	FTSJ1	TAP-seq PCR2	FTSJ1.primer_left_0_inner	GTCTCGTGGGCTCGGAGATGTGTATAAGAGACAGCCCACCAATACAAACCAGTTACAGC
Panel4	THADA	TAP-seq PCR1	THADA.primer_left_1_outer	CCTCTCAAAGTCCGGCTGGC
Panel4	ZFP36L2	TAP-seq PCR1	ZFP36L2.primer_left_0_outer	AGCAACCGCCTTAGTGCTGA
Panel4	LINC02580	TAP-seq PCR1	LINC02580.primer_left_3_outer	CTGGGCCTGCACTCAACAGT
Panel4	LINC01126	TAP-seq PCR1	LINC01126.primer_left_4_outer	CTGGGCAACTGTGGTCTGGTT
Panel4	DYNC2LI1	TAP-seq PCR1	DYNC2LI1.primer_left_3_outer	TCCCACCACCCAGACATGACT
Panel4	SIX3	TAP-seq PCR1	SIX3.primer_left_2_outer	CACTGCCTGTGTGGGTACTGG
Panel4	CAMKMT	TAP-seq PCR1	CAMKMT.primer_left_0_outer	GCAGCATTTCACGTGTGGGC
Panel4	SIX3-AS1	TAP-seq PCR1	SIX3-AS1.primer_left_0_outer	GATTCCACCGCAATCGCCCT
Panel4	SRBD1	TAP-seq PCR1	SRBD1.primer_left_0_outer	ACCAACAGTTTGATTTCCTTTTCCCT
Panel4	EPAS1	TAP-seq PCR1	EPAS1.primer_left_0_outer	ACACACAAAGCACATTGGGCC
Panel4	PRKCE	TAP-seq PCR1	PRKCE.primer_left_1_outer	AGCTGTTCTTCTGTGTTCTCTCAT
Panel4	TTC7A	TAP-seq PCR1	TTC7A.primer_left_1_outer	GAGGAGGCAAGAGGGGTCCA
Panel4	CALM2	TAP-seq PCR1	CALM2.primer_left_0_outer	TGTTGCATGTGGCTTACTCTGGA
Panel4	MCFD2	TAP-seq PCR1	MCFD2.primer_left_0_outer	TCAGGAAAGATTAGAAAAGGAACCCA
Panel4	LINC01119	TAP-seq PCR1	LINC01119.primer_left_0_outer	AGCATCGCCCACAAACACCA
Panel4	PAPOLG	TAP-seq PCR1	PAPOLG.primer_left_0_outer	GACCTCCAGTGATGCACCCG
Panel4	REL	TAP-seq PCR1	REL.primer_left_0_outer	TCAGGGAAGAAGCATACAACTTTG
Panel4	PUS10	TAP-seq PCR1	PUS10.primer_left_3_outer	TGGCCACCTGCTCTGGATGA
Panel4	LINC01185	TAP-seq PCR1	LINC01185.primer_left_0_outer	TGCAGCGCTCATGCCATGTA
Panel4	PEX13	TAP-seq PCR1	PEX13.primer_left_0_outer	AGGGAGAAGAGTACAGCACAAAGT
Panel4	KIAA1841	TAP-seq PCR1	KIAA1841.primer_left_2_outer	CAGCACTTTGGGAGGCCGAG
Panel4	USP34	TAP-seq PCR1	USP34.primer_left_2_outer	TGTCCAGTGCTCTCTGCTTGA
Panel4	C2orf74	TAP-seq PCR1	C2orf74.primer_left_0_outer	CCCTACACCTCGAAGCTATACTCGA
Panel4	ACTR2	TAP-seq PCR1	ACTR2.primer_left_0_outer	ACGCGTATGTAGGGCCCGTA
Panel4	ETAA1	TAP-seq PCR1	ETAA1.primer_left_0_outer	GCACTGGTTCGGAGAATGGCT
Panel4	SPRED2	TAP-seq PCR1	SPRED2.primer_left_3_outer	AGGCATCGGTTAAGGGCACA
Panel4	SEMA4F	TAP-seq PCR1	SEMA4F.primer_left_1_outer	TGACCACTCGCACATGGCTC
Panel4	AC019069.1	TAP-seq PCR1	AC019069.1.primer_left_1_outer	GGGGTGGGTGAGGAGGCTTA
Panel4	LINC01871	TAP-seq PCR1	LINC01871.primer_left_0_outer	GGGGACGTTAAGCATGCAGC
Panel4	LINC01814	TAP-seq PCR1	LINC01814.primer_left_1_outer	TCACTTTCAGCTTCTGTATGTCCTT
Panel4	LINC00299	TAP-seq PCR1	LINC00299.primer_left_0_outer	AGGGTCTATGGGTGGGGTCAC
Panel4	ID2	TAP-seq PCR1	ID2.primer_left_0_outer	ACCATGGGGAGCGAAAACGT
Panel4	KIDINS220	TAP-seq PCR1	KIDINS220.primer_left_3_outer	GGACGGTAGATGGTGAGATCGC
Panel4	GGCX	TAP-seq PCR1	GGCX.primer_left_2_outer	ACCAGCCAGACCCCCTGTAG
Panel4	GNLY	TAP-seq PCR1	GNLY.primer_left_2_outer	GTAGGACGGGGAGGTCACGA
Panel4	ATOH8	TAP-seq PCR1	ATOH8.primer_left_1_outer	CACTGTGACCCACCCCCATG
Panel4	SFTPB	TAP-seq PCR1	SFTPB.primer_left_1_outer	AGGAGAGAGCTACGGCAGGG
Panel4	USP39	TAP-seq PCR1	USP39.primer_left_1_outer	AGCTGAACACAGGCTGGCTG
Panel4	C2orf68	TAP-seq PCR1	C2orf68.primer_left_3_outer	GAGGAGTTTGGGGGCTTGGC
Panel4	ARHGAP31	TAP-seq PCR1	ARHGAP31.primer_left_3_outer	GCGGCCATCACAACCACTCA
Panel4	TIMMDC1	TAP-seq PCR1	TIMMDC1.primer_left_3_outer	AGCACTGCTAAACCTTCCTAGAAACC
Panel4	CD80	TAP-seq PCR1	CD80.primer_left_0_outer	TGGACGCAACTTAAGCTGGGA
Panel4	PLA1A	TAP-seq PCR1	PLA1A.primer_left_3_outer	CTGGGCAGGACACATCTCCCT
Panel4	ADPRH	TAP-seq PCR1	ADPRH.primer_left_1_outer	GGAGGAGGGTTGTGTGTGCC
Panel4	POGLUT1	TAP-seq PCR1	POGLUT1.primer_left_3_outer	ATCCAGCACAGTGCCTCACAC
Panel4	TMEM39A	TAP-seq PCR1	TMEM39A.primer_left_3_outer	ACTTGGCTCCAGCTTGGGAA
Panel4	AC073352.1	TAP-seq PCR1	AC073352.1.primer_left_0_outer	CGGGGTCCGTTTGTACCTTGT
Panel4	CASR	TAP-seq PCR1	CASR.primer_left_3_outer	TCCCTGAGGAATCGCCACACT
Panel4	CD86	TAP-seq PCR1	CD86.primer_left_4_outer	CACAGATCACCCGGGGCTTAC
Panel4	EAF2	TAP-seq PCR1	EAF2.primer_left_1_outer	TACAGGGAATTGTGTCTCAGGAC
Panel4	ILDR1	TAP-seq PCR1	ILDR1.primer_left_0_outer	AGACTACACTGCCCAGAACCCT
Panel4	MBD4	TAP-seq PCR1	MBD4.primer_left_4_outer	ATGAGTGGAAGCAGGTGCACC
Panel4	IFT122	TAP-seq PCR1	IFT122.primer_left_3_outer	ACAGCTCCCAGATTCTGCGG
Panel4	EFCAB12	TAP-seq PCR1	EFCAB12.primer_left_4_outer	GCCTGGCGCTCTTCAGTTGT
Panel4	COPG1	TAP-seq PCR1	COPG1.primer_left_1_outer	TGGAGGAGCTGCCAGTAGACA
Panel4	HMCES	TAP-seq PCR1	HMCES.primer_left_4_outer	TGCCATGAGTAGGAGCCCCT
Panel4	H1FX	TAP-seq PCR1	H1FX.primer_left_0_outer	TTCCCCTCCCCCAACGATGT
Panel4	TIPARP	TAP-seq PCR1	TIPARP.primer_left_2_outer	TTCAGTTACCAAGCTCTCCTGGT
Panel4	LINC00886	TAP-seq PCR1	LINC00886.primer_left_2_outer	CATATCCCATTCCCCTGGCCA
Panel4	TIPARP-AS1	TAP-seq PCR1	TIPARP-AS1.primer_left_0_outer	CCACCCAATCCCACACCCAC
Panel4	IFT80	TAP-seq PCR1	IFT80.primer_left_1_outer	CCCTTAGAAAGTCTTCTGCAAACCCA
Panel4	IL12A	TAP-seq PCR1	IL12A.primer_left_4_outer	AGGGGGAAAGAAGGATGGGACT
Panel4	C3orf80	TAP-seq PCR1	C3orf80.primer_left_3_outer	ACGAAAGGTTTCTCTGCTTGGGAA
Panel4	DAZL	TAP-seq PCR1	DAZL.primer_left_0_outer	ACACCTCAGAAATTGAAAGCACTATGA
Panel4	TBC1D5	TAP-seq PCR1	TBC1D5.primer_left_3_outer	CCCTCCTTTCCTGCGGACAC
Panel4	PLCL2	TAP-seq PCR1	PLCL2.primer_left_0_outer	ACAGGCAATTATATTGCTGGCCA
Panel4	EFHB	TAP-seq PCR1	EFHB.primer_left_0_outer	TGCCCGGAAAGGAGTGTTTGA
Panel4	SATB1	TAP-seq PCR1	SATB1.primer_left_0_outer	TGATGGGCAGTAAAACAAAGTGTCT
Panel4	LPP	TAP-seq PCR1	LPP.primer_left_1_outer	TAGCCCCACCGTGATGAGCT
Panel4	TPRG1	TAP-seq PCR1	TPRG1.primer_left_0_outer	CCAGCTATCCAGAATGCCCACA
Panel4	LINC01991	TAP-seq PCR1	LINC01991.primer_left_0_outer	ACCCTGGCAATCACAGCTTCC
Panel4	PIGX	TAP-seq PCR1	PIGX.primer_left_0_outer	TGCCATAAAGCAGAAACAGTGACCT
Panel4	NRROS	TAP-seq PCR1	NRROS.primer_left_0_outer	GTGGCCTGCACTGTCATCGT
Panel4	CEP19	TAP-seq PCR1	CEP19.primer_left_0_outer	CCTGCAAAATTCCCTACAGCTGC
Panel4	FBXO45	TAP-seq PCR1	FBXO45.primer_left_0_outer	TGGGAAAGTGCTTGTGCCGT
Panel4	PAK2	TAP-seq PCR1	PAK2.primer_left_2_outer	TGCTGTGGTGGATGAGGTTGG
Panel4	WDR53	TAP-seq PCR1	WDR53.primer_left_2_outer	AGGGCCACACTTCAGGGGTAT
Panel4	EOMES	TAP-seq PCR1	EOMES.primer_left_2_outer	ACTGGTGCTTTGGCTTTGTAAAGA
Panel4	CMC1	TAP-seq PCR1	CMC1.primer_left_0_outer	TGTGCTGGGACAAAGTTGGCT
Panel4	AC098614.4	TAP-seq PCR1	AC098614.4.primer_left_1_outer	GCCTAGCTCTGGTCTGCAGAC
Panel4	LINC02084	TAP-seq PCR1	LINC02084.primer_left_0_outer	GGGCTGAAAATATGGCGCGC
Panel4	GLB1	TAP-seq PCR1	GLB1.primer_left_0_outer	TGTGACGTTCGTGGACAGGC
Panel4	SUSD5	TAP-seq PCR1	SUSD5.primer_left_0_outer	GCATTGGGACTGTGTTAGCAACT
Panel4	CCR4	TAP-seq PCR1	CCR4.primer_left_1_outer	GCAGTGGCACTCGGTTCACT
Panel4	TMPPE	TAP-seq PCR1	TMPPE.primer_left_0_outer	ACCCTTCATCCACTCTGAAGTCCT
Panel4	TRIM71	TAP-seq PCR1	TRIM71.primer_left_3_outer	TGCCGTGGTAATGTGAATCCCA
Panel4	APEH	TAP-seq PCR1	APEH.primer_left_2_outer	CATCCCTGACTGGTGCGTGG
Panel4	RNF123	TAP-seq PCR1	RNF123.primer_left_0_outer	CTGTGGCCACAAGTCCTGCA
Panel4	MON1A	TAP-seq PCR1	MON1A.primer_left_3_outer	CACAATGCCTCTCGCCCACT
Panel4	MST1R	TAP-seq PCR1	MST1R.primer_left_2_outer	ACATGAACTTGGGCCCCAGC
Panel4	DAG1	TAP-seq PCR1	DAG1.primer_left_4_outer	TTCCAAACAGCTCCGTCGCC
Panel4	MST1	TAP-seq PCR1	MST1.primer_left_3_outer	TCAAGCACCGAGGACGTGTG
Panel4	GMPPB	TAP-seq PCR1	GMPPB.primer_left_1_outer	CTACCTCAACGGAGCCAGCG
Panel4	IP6K1	TAP-seq PCR1	IP6K1.primer_left_3_outer	CTGACCACATGCACGTTCCCT
Panel4	LAMTOR3	TAP-seq PCR1	LAMTOR3.primer_left_4_outer	TGCCCAGGCTTGCAGAATAAAGC
Panel4	PPP3CA	TAP-seq PCR1	PPP3CA.primer_left_1_outer	ACCCACGCTTCAGCTACTATC
Panel4	H2AFZ	TAP-seq PCR1	H2AFZ.primer_left_0_outer	GCTGGTGGTGGTGTCATTCCA
Panel4	RBM6	TAP-seq PCR1	RBM6.primer_left_1_outer	TGGAGGAAAGGGACAGGCCT
Panel4	ADAM17	TAP-seq PCR1	ADAM17.primer_left_3_outer	ACTGAAATGTGCTCACCAGCC
Panel4	AP2M1	TAP-seq PCR1	AP2M1.primer_left_4_outer	CTTTGCACCAGCCCGAGTCT
Panel4	FAM208A	TAP-seq PCR1	FAM208A.primer_left_0_outer	AGGAGAGAACAGCAATTCAACAGA
Panel4	CCDC66	TAP-seq PCR1	CCDC66.primer_left_4_outer	ACCCAGGACCCTCAGTACCAA
Panel4	UBA7	TAP-seq PCR1	UBA7.primer_left_2_outer	CCCAGCCATCCAGACGTTCC
Panel4	SLC26A6	TAP-seq PCR1	SLC26A6.primer_left_0_outer	GGTGGAGGTGTACATGGCGG
Panel4	IL2RA	TAP-seq PCR1	IL2RA.primer_left_4_outer	CGGCAGTTTTCAGCAGGGTC
Panel4	CD4	TAP-seq PCR1	CD4.primer_left_1_outer	GGAAGCGAGCTTTGCTGGGA
Panel4	CD28	TAP-seq PCR1	CD28.primer_left_1_outer	GGCATGTTCCTACCTCAGGGC
Panel4	CTLA4	TAP-seq PCR1	CTLA4.primer_left_1_outer	GCAGTGCTTGATTGCGTGGA
Panel4	CD81	TAP-seq PCR1	CD81.primer_left_2_outer	GCGTGTATGAGTGGAGACGGG
Panel4	MTMR6	TAP-seq PCR1	MTMR6.primer_left_0_outer	TGTGATTAACCAATCCTGCTTCCA
Panel4	RSPRY1	TAP-seq PCR1	RSPRY1.primer_left_4_outer	ACCTCAGCAGCTGCCTTTCAA
Panel4	FLII	TAP-seq PCR1	FLII.primer_left_0_outer	TGAGCAGCACGCCTTTACCC
Panel4	CXXC1	TAP-seq PCR1	CXXC1.primer_left_0_outer	GAAGTGGACTTGGAGCGCGT
Panel4	ACTR1B	TAP-seq PCR1	ACTR1B.primer_left_0_outer	GGGTGACACAGCCCCTTTCA
Panel4	CDS2	TAP-seq PCR1	CDS2.primer_left_3_outer	TTTCTCCATGGTGCCTCCCAC
Panel4	COMMD10	TAP-seq PCR1	COMMD10.primer_left_0_outer	TCAAGGAGCGTCCATGGATACA
Panel4	TMEM68	TAP-seq PCR1	TMEM68.primer_left_1_outer	GTGATCCACCTGCCTCAGCC
Panel4	PLAA	TAP-seq PCR1	PLAA.primer_left_1_outer	ACTTCTTGTGGCTCTTGGAACACT
Panel4	FTSJ1	TAP-seq PCR1	FTSJ1.primer_left_0_outer	AGTCTGTCTGTACTGCAGTGGGA

## Sheet: Panel 5
Panel	Gene	TAP-seq	Sequence_Name	Sequence
Panel5	SLC39A8	TAP-seq PCR2	SLC39A8.primer_left_1_inner	GTCTCGTGGGCTCGGAGATGTGTATAAGAGACAGACAAAGCCCAACAATGATCTCAGGA
Panel5	FLJ20021	TAP-seq PCR2	FLJ20021.primer_left_1_inner	GTCTCGTGGGCTCGGAGATGTGTATAAGAGACAGCCCAAAGCGGATCCCCACAC
Panel5	NFKB1	TAP-seq PCR2	NFKB1.primer_left_3_inner	GTCTCGTGGGCTCGGAGATGTGTATAAGAGACAGAAGGTATCACGGTCGCCACC
Panel5	MANBA	TAP-seq PCR2	MANBA.primer_left_0_inner	GTCTCGTGGGCTCGGAGATGTGTATAAGAGACAGACAGCTAGCTTTGGGGAATACGG
Panel5	AC098487.1	TAP-seq PCR2	AC098487.1.primer_left_3_inner	GTCTCGTGGGCTCGGAGATGTGTATAAGAGACAGGCTGTCTTCCTTCCCGCTGA
Panel5	UBE2D3	TAP-seq PCR2	UBE2D3.primer_left_0_inner	GTCTCGTGGGCTCGGAGATGTGTATAAGAGACAGGGTGTGGGAGTTGTCATGAGGC
Panel5	CISD2	TAP-seq PCR2	CISD2.primer_left_2_inner	GTCTCGTGGGCTCGGAGATGTGTATAAGAGACAGCCCTCCAGTTGACCCTCCGT
Panel5	SLC9B1	TAP-seq PCR2	SLC9B1.primer_left_3_inner	GTCTCGTGGGCTCGGAGATGTGTATAAGAGACAGCAGCAAGAGTCTCCGCACCC
Panel5	PPA2	TAP-seq PCR2	PPA2.primer_left_0_inner	GTCTCGTGGGCTCGGAGATGTGTATAAGAGACAGCCAAGTGCTAGAGACAAGGGGG
Panel5	TET2	TAP-seq PCR2	TET2.primer_left_0_inner	GTCTCGTGGGCTCGGAGATGTGTATAAGAGACAGACTTGTGTAGGAAACTTTTGCAGT
Panel5	AC004069.1	TAP-seq PCR2	AC004069.1.primer_left_1_inner	GTCTCGTGGGCTCGGAGATGTGTATAAGAGACAGGCAGGGCCTAGCTGCTACAA
Panel5	LEF1	TAP-seq PCR2	LEF1.primer_left_0_inner	GTCTCGTGGGCTCGGAGATGTGTATAAGAGACAGTCAGCAGACTGGTTTGCAGTGA
Panel5	HADH	TAP-seq PCR2	HADH.primer_left_0_inner	GTCTCGTGGGCTCGGAGATGTGTATAAGAGACAGTGGTTTGCAGGAGGTCGGTT
Panel5	CYP2U1	TAP-seq PCR2	CYP2U1.primer_left_1_inner	GTCTCGTGGGCTCGGAGATGTGTATAAGAGACAGTCCCAGGCTGAGCTCCTTGA
Panel5	SGMS2	TAP-seq PCR2	SGMS2.primer_left_0_inner	GTCTCGTGGGCTCGGAGATGTGTATAAGAGACAGACCCACCAGTACCTTAATCATTGGT
Panel5	ALPK1	TAP-seq PCR2	ALPK1.primer_left_3_inner	GTCTCGTGGGCTCGGAGATGTGTATAAGAGACAGACCGCTGCTTCTGGGCATAA
Panel5	ZGRF1	TAP-seq PCR2	ZGRF1.primer_left_1_inner	GTCTCGTGGGCTCGGAGATGTGTATAAGAGACAGTGAACCACAGCTGAACCATCTCC
Panel5	AP1AR	TAP-seq PCR2	AP1AR.primer_left_0_inner	GTCTCGTGGGCTCGGAGATGTGTATAAGAGACAGTTTAAGTTGTAGCTGTGTCTTGGAAA
Panel5	TIFA	TAP-seq PCR2	TIFA.primer_left_0_inner	GTCTCGTGGGCTCGGAGATGTGTATAAGAGACAGACTGTGGTTTTAGCATGGGAGGAC
Panel5	AC109347.2	TAP-seq PCR2	AC109347.2.primer_left_4_inner	GTCTCGTGGGCTCGGAGATGTGTATAAGAGACAGATGCAGGGATTCTGTTTCTCTCCA
Panel5	IL2	TAP-seq PCR2	IL2.primer_left_0_inner	GTCTCGTGGGCTCGGAGATGTGTATAAGAGACAGGCTTCCCACTTAAAACATATCAGGCC
Panel5	KIAA1109	TAP-seq PCR2	KIAA1109.primer_left_0_inner	GTCTCGTGGGCTCGGAGATGTGTATAAGAGACAGTGTGCAATACAATTCCTGCATCTT
Panel5	TRPC3	TAP-seq PCR2	TRPC3.primer_left_3_inner	GTCTCGTGGGCTCGGAGATGTGTATAAGAGACAGCCCTTGTCCAAGTTCTGAAGAGGT
Panel5	IL21	TAP-seq PCR2	IL21.primer_left_0_inner	GTCTCGTGGGCTCGGAGATGTGTATAAGAGACAGTCAAAGTGTCTTCTTGGAACACTTGT
Panel5	GATB	TAP-seq PCR2	GATB.primer_left_3_inner	GTCTCGTGGGCTCGGAGATGTGTATAAGAGACAGTCACCCTCTAGGCCCTGTGC
Panel5	FBXW7	TAP-seq PCR2	FBXW7.primer_left_1_inner	GTCTCGTGGGCTCGGAGATGTGTATAAGAGACAGTGCCTCATTCTCCAAGAGCCAC
Panel5	LINC02273	TAP-seq PCR2	LINC02273.primer_left_2_inner	GTCTCGTGGGCTCGGAGATGTGTATAAGAGACAGCCAGCCTCATCGCACGAGTT
Panel5	FAM149A	TAP-seq PCR2	FAM149A.primer_left_1_inner	GTCTCGTGGGCTCGGAGATGTGTATAAGAGACAGGGCCTCGGCACACTGCTTAT
Panel5	CYP4V2	TAP-seq PCR2	CYP4V2.primer_left_1_inner	GTCTCGTGGGCTCGGAGATGTGTATAAGAGACAGTCCTCTGCCTGAAAGACGTGT
Panel5	TLR3	TAP-seq PCR2	TLR3.primer_left_0_inner	GTCTCGTGGGCTCGGAGATGTGTATAAGAGACAGACGGATAGGTGCCTTTCGTCA
Panel5	KLKB1	TAP-seq PCR2	KLKB1.primer_left_1_inner	GTCTCGTGGGCTCGGAGATGTGTATAAGAGACAGCGCTTTCAGCACGCCGTAAC
Panel5	RBPJ	TAP-seq PCR2	RBPJ.primer_left_1_inner	GTCTCGTGGGCTCGGAGATGTGTATAAGAGACAGGCCAGCATTCAGTACTGTGTTGG
Panel5	LINC02357	TAP-seq PCR2	LINC02357.primer_left_0_inner	GTCTCGTGGGCTCGGAGATGTGTATAAGAGACAGCCATGGGGACAATGCCACACT
Panel5	NAAA	TAP-seq PCR2	NAAA.primer_left_0_inner	GTCTCGTGGGCTCGGAGATGTGTATAAGAGACAGACCTATGGCCCTCCTTCTTTCTCA
Panel5	NUP54	TAP-seq PCR2	NUP54.primer_left_0_inner	GTCTCGTGGGCTCGGAGATGTGTATAAGAGACAGTGAGCCTGTACTCTGCTTTCCA
Panel5	SCARB2	TAP-seq PCR2	SCARB2.primer_left_1_inner	GTCTCGTGGGCTCGGAGATGTGTATAAGAGACAGTCTGCAAAAGGTGGTCCGCA
Panel5	ART3	TAP-seq PCR2	ART3.primer_left_2_inner	GTCTCGTGGGCTCGGAGATGTGTATAAGAGACAGCGTGTTGGCCAAAGTCACTGGA
Panel5	CXCL10	TAP-seq PCR2	CXCL10.primer_left_1_inner	GTCTCGTGGGCTCGGAGATGTGTATAAGAGACAGATCCTCCCAAGGGGCCCAAA
Panel5	SDAD1	TAP-seq PCR2	SDAD1.primer_left_4_inner	GTCTCGTGGGCTCGGAGATGTGTATAAGAGACAGATCCAAGAGATTTAAGTGACCCCC
Panel5	MAPK10	TAP-seq PCR2	MAPK10.primer_left_0_inner	GTCTCGTGGGCTCGGAGATGTGTATAAGAGACAGACATGAGCAGGGTATATTTCCACA
Panel5	CDS1	TAP-seq PCR2	CDS1.primer_left_0_inner	GTCTCGTGGGCTCGGAGATGTGTATAAGAGACAGTGCACATTCTTCCTCAGCGCT
Panel5	WDFY3	TAP-seq PCR2	WDFY3.primer_left_0_inner	GTCTCGTGGGCTCGGAGATGTGTATAAGAGACAGAGGACTTAACTGCCTGTAACATGA
Panel5	PKD2	TAP-seq PCR2	PKD2.primer_left_3_inner	GTCTCGTGGGCTCGGAGATGTGTATAAGAGACAGTTGCAGAATTCCTCCTTTCTACCCA
Panel5	ABCG2	TAP-seq PCR2	ABCG2.primer_left_0_inner	GTCTCGTGGGCTCGGAGATGTGTATAAGAGACAGACTGTCTCTGGCATTTGTTTCCTCA
Panel5	PPM1K	TAP-seq PCR2	PPM1K.primer_left_3_inner	GTCTCGTGGGCTCGGAGATGTGTATAAGAGACAGTAGCAGCCTGATGTGTCCCCA
Panel5	WDR1	TAP-seq PCR2	WDR1.primer_left_2_inner	GTCTCGTGGGCTCGGAGATGTGTATAAGAGACAGCCCTGTCTTTCCCTCTTCTGCTC
Panel5	SLC2A9	TAP-seq PCR2	SLC2A9.primer_left_2_inner	GTCTCGTGGGCTCGGAGATGTGTATAAGAGACAGCGACTCAGCTGTCACTGATGGT
Panel5	AC105345.1	TAP-seq PCR2	AC105345.1.primer_left_1_inner	GTCTCGTGGGCTCGGAGATGTGTATAAGAGACAGCACCACACCCAGGCCCATTG
Panel5	NUDT12	TAP-seq PCR2	NUDT12.primer_left_0_inner	GTCTCGTGGGCTCGGAGATGTGTATAAGAGACAGCCTCTGAGAGGTGAAAAGCTATGT
Panel5	PPIP5K2	TAP-seq PCR2	PPIP5K2.primer_left_0_inner	GTCTCGTGGGCTCGGAGATGTGTATAAGAGACAGTGGAGACATGTCTTGTAAACAGTTGA
Panel5	C5orf30	TAP-seq PCR2	C5orf30.primer_left_0_inner	GTCTCGTGGGCTCGGAGATGTGTATAAGAGACAGGGGCTGGAAATGTTTCGCTGT
Panel5	TRIO	TAP-seq PCR2	TRIO.primer_left_4_inner	GTCTCGTGGGCTCGGAGATGTGTATAAGAGACAGTGGATTCGAAACTGGATGTGTATTCGT
Panel5	DAP	TAP-seq PCR2	DAP.primer_left_3_inner	GTCTCGTGGGCTCGGAGATGTGTATAAGAGACAGTGTGGCATGCATCTGTGAGCT
Panel5	ROPN1L	TAP-seq PCR2	ROPN1L.primer_left_4_inner	GTCTCGTGGGCTCGGAGATGTGTATAAGAGACAGCCGCTCGCATCCCCTTCAAG
Panel5	ANKRD33B	TAP-seq PCR2	ANKRD33B.primer_left_1_inner	GTCTCGTGGGCTCGGAGATGTGTATAAGAGACAGGACCTCAGGGCTATTTTGGGACC
Panel5	P4HA2	TAP-seq PCR2	P4HA2.primer_left_2_inner	GTCTCGTGGGCTCGGAGATGTGTATAAGAGACAGGTGGCTGCAGCAGAGTTAGCT
Panel5	PDLIM4	TAP-seq PCR2	PDLIM4.primer_left_4_inner	GTCTCGTGGGCTCGGAGATGTGTATAAGAGACAGTTTCCTTGTGCTCCTGCCAGC
Panel5	SLC22A4	TAP-seq PCR2	SLC22A4.primer_left_1_inner	GTCTCGTGGGCTCGGAGATGTGTATAAGAGACAGTCGTTGTTCCCACTGAAATGGACT
Panel5	SLC22A5	TAP-seq PCR2	SLC22A5.primer_left_0_inner	GTCTCGTGGGCTCGGAGATGTGTATAAGAGACAGTCAGAGTAGCTCACTTTAGTCCTGT
Panel5	AC116366.3	TAP-seq PCR2	AC116366.3.primer_left_1_inner	GTCTCGTGGGCTCGGAGATGTGTATAAGAGACAGAACCAGTCATGTTGCCCCGT
Panel5	RAD50	TAP-seq PCR2	RAD50.primer_left_0_inner	GTCTCGTGGGCTCGGAGATGTGTATAAGAGACAGGCAGGAGCACACTGGCAGTT
Panel5	IRF1	TAP-seq PCR2	IRF1.primer_left_2_inner	GTCTCGTGGGCTCGGAGATGTGTATAAGAGACAGATTTCCCCCGAGCTCTTGGC
Panel5	IL5	TAP-seq PCR2	IL5.primer_left_0_inner	GTCTCGTGGGCTCGGAGATGTGTATAAGAGACAGTCATTGAAGTATTTTCCTCCAGGCA
Panel5	KIF3A	TAP-seq PCR2	KIF3A.primer_left_3_inner	GTCTCGTGGGCTCGGAGATGTGTATAAGAGACAGACTGTGCAGGGAAGTTGGGG
Panel5	IL4	TAP-seq PCR2	IL4.primer_left_0_inner	GTCTCGTGGGCTCGGAGATGTGTATAAGAGACAGACGGCTCGACAGGAACCTCT
Panel5	SEPT8	TAP-seq PCR2	SEPT8.primer_left_2_inner	GTCTCGTGGGCTCGGAGATGTGTATAAGAGACAGAGTCAAGAAGTCCAGCGGCG
Panel5	SHROOM1	TAP-seq PCR2	SHROOM1.primer_left_0_inner	GTCTCGTGGGCTCGGAGATGTGTATAAGAGACAGGGCCTCACCCAGGTCTTGTG
Panel5	UQCRQ	TAP-seq PCR2	UQCRQ.primer_left_1_inner	GTCTCGTGGGCTCGGAGATGTGTATAAGAGACAGAATGTTCTGCGCCGCATTCG
Panel5	IL13	TAP-seq PCR2	IL13.primer_left_2_inner	GTCTCGTGGGCTCGGAGATGTGTATAAGAGACAGGCCAGCTCTCAGCCAACGAG
Panel5	AFF4	TAP-seq PCR2	AFF4.primer_left_0_inner	GTCTCGTGGGCTCGGAGATGTGTATAAGAGACAGGTGCATTTCACACGATAAAGCTGT
Panel5	CCNI2	TAP-seq PCR2	CCNI2.primer_left_0_inner	GTCTCGTGGGCTCGGAGATGTGTATAAGAGACAGTGCAAAGTGGTCAAGGGCCA
Panel5	TCF7	TAP-seq PCR2	TCF7.primer_left_0_inner	GTCTCGTGGGCTCGGAGATGTGTATAAGAGACAGAGGGCTGTCCATGTATTCACACAC
Panel5	SKP1	TAP-seq PCR2	SKP1.primer_left_0_inner	GTCTCGTGGGCTCGGAGATGTGTATAAGAGACAGTCCCAAACCTTACGGCCAAGT
Panel5	C5orf15	TAP-seq PCR2	C5orf15.primer_left_1_inner	GTCTCGTGGGCTCGGAGATGTGTATAAGAGACAGGAGCTGGAAGAAGGCCGTCC
Panel5	VDAC1	TAP-seq PCR2	VDAC1.primer_left_3_inner	GTCTCGTGGGCTCGGAGATGTGTATAAGAGACAGTTGGCCCTTGCACCAGAGTA
Panel5	AC008608.2	TAP-seq PCR2	AC008608.2.primer_left_1_inner	GTCTCGTGGGCTCGGAGATGTGTATAAGAGACAGGCGCGGCGTCTAGACAATCT
Panel5	ARAP3	TAP-seq PCR2	ARAP3.primer_left_2_inner	GTCTCGTGGGCTCGGAGATGTGTATAAGAGACAGTGCTTTGGAAACCAGAGGCCT
Panel5	DIAPH1	TAP-seq PCR2	DIAPH1.primer_left_1_inner	GTCTCGTGGGCTCGGAGATGTGTATAAGAGACAGCTGCTCGCTGACATCTGGGG
Panel5	RELL2	TAP-seq PCR2	RELL2.primer_left_4_inner	GTCTCGTGGGCTCGGAGATGTGTATAAGAGACAGCTTCCCCAACACCTCGCTCC
Panel5	HDAC3	TAP-seq PCR2	HDAC3.primer_left_2_inner	GTCTCGTGGGCTCGGAGATGTGTATAAGAGACAGCCTGCTTCCCTCGAACCCAG
Panel5	FCHSD1	TAP-seq PCR2	FCHSD1.primer_left_1_inner	GTCTCGTGGGCTCGGAGATGTGTATAAGAGACAGTTTCCCCACCCTGGCTCCAT
Panel5	AC005618.1	TAP-seq PCR2	AC005618.1.primer_left_1_inner	GTCTCGTGGGCTCGGAGATGTGTATAAGAGACAGACTGTGTGTGGGCAGCAATGA
Panel5	DGKQ	TAP-seq PCR2	DGKQ.primer_left_3_inner	GTCTCGTGGGCTCGGAGATGTGTATAAGAGACAGCCTCCAGCGTGCACTCTTGT
Panel5	TLR1	TAP-seq PCR2	TLR1.primer_left_1_inner	GTCTCGTGGGCTCGGAGATGTGTATAAGAGACAGTTGGGCTAACTTAAGGGCAGC
Panel5	IL2RA	TAP-seq PCR2	IL2RA.primer_left_0_inner	GTCTCGTGGGCTCGGAGATGTGTATAAGAGACAGCGACTTTTGGGTGTTGAGGGGT
Panel5	CD4	TAP-seq PCR2	CD4.primer_left_4_inner	GTCTCGTGGGCTCGGAGATGTGTATAAGAGACAGACCACTTCCCTCAGTCCCAACT
Panel5	CD28	TAP-seq PCR2	CD28.primer_left_1_inner	GTCTCGTGGGCTCGGAGATGTGTATAAGAGACAGACCCCACACCCTGTCTGCTT
Panel5	CTLA4	TAP-seq PCR2	CTLA4.primer_left_0_inner	GTCTCGTGGGCTCGGAGATGTGTATAAGAGACAGAAGCTCCAGTTCGATGGGCC
Panel5	CD81	TAP-seq PCR2	CD81.primer_left_4_inner	GTCTCGTGGGCTCGGAGATGTGTATAAGAGACAGTCGAGAGCCGAGTCTGTGGG
Panel5	MTMR6	TAP-seq PCR2	MTMR6.primer_left_1_inner	GTCTCGTGGGCTCGGAGATGTGTATAAGAGACAGACAGGGTATATGTTGGCAAAAGCAGA
Panel5	RSPRY1	TAP-seq PCR2	RSPRY1.primer_left_0_inner	GTCTCGTGGGCTCGGAGATGTGTATAAGAGACAGGGCTGTACATGTTGGGGTGCT
Panel5	FLII	TAP-seq PCR2	FLII.primer_left_3_inner	GTCTCGTGGGCTCGGAGATGTGTATAAGAGACAGTGAGTGCACGTGTGAAGCCC
Panel5	CXXC1	TAP-seq PCR2	CXXC1.primer_left_1_inner	GTCTCGTGGGCTCGGAGATGTGTATAAGAGACAGCCGTGTGTCCGTTCCTCCAC
Panel5	ACTR1B	TAP-seq PCR2	ACTR1B.primer_left_1_inner	GTCTCGTGGGCTCGGAGATGTGTATAAGAGACAGGCTCCTCCCTCTACCCTCGG
Panel5	CDS2	TAP-seq PCR2	CDS2.primer_left_4_inner	GTCTCGTGGGCTCGGAGATGTGTATAAGAGACAGTCCCCAGATAGCTGTGTGCCT
Panel5	COMMD10	TAP-seq PCR2	COMMD10.primer_left_2_inner	GTCTCGTGGGCTCGGAGATGTGTATAAGAGACAGCCAGTCTGAGCTTCTCTGTCAACT
Panel5	TMEM68	TAP-seq PCR2	TMEM68.primer_left_1_inner	GTCTCGTGGGCTCGGAGATGTGTATAAGAGACAGTGTGAACACAAAGCCCTCTGA
Panel5	PLAA	TAP-seq PCR2	PLAA.primer_left_4_inner	GTCTCGTGGGCTCGGAGATGTGTATAAGAGACAGCAGTGGGGAAGAGGGACGGAT
Panel5	FTSJ1	TAP-seq PCR2	FTSJ1.primer_left_0_inner	GTCTCGTGGGCTCGGAGATGTGTATAAGAGACAGCCCACCAATACAAACCAGTTACAGC
Panel5	SLC39A8	TAP-seq PCR1	SLC39A8.primer_left_3_outer	TGTGTGATCGAGAGCCATTCAGA
Panel5	FLJ20021	TAP-seq PCR1	FLJ20021.primer_left_0_outer	GAGGAGGATGCGGACCAAGC
Panel5	NFKB1	TAP-seq PCR1	NFKB1.primer_left_0_outer	CACAACACTGGCTGAGCGGA
Panel5	MANBA	TAP-seq PCR1	MANBA.primer_left_0_outer	TCAAACAAGCCTGTGCCGGG
Panel5	AC098487.1	TAP-seq PCR1	AC098487.1.primer_left_0_outer	GCAGTGGCATGATCTCGGCT
Panel5	UBE2D3	TAP-seq PCR1	UBE2D3.primer_left_1_outer	GCACATGATACTGGCAGCCCT
Panel5	CISD2	TAP-seq PCR1	CISD2.primer_left_1_outer	AGCTGGGGTGGAATGGCAAG
Panel5	SLC9B1	TAP-seq PCR1	SLC9B1.primer_left_0_outer	TGGTCCCAAGAAAAGATGAAAGTCCA
Panel5	PPA2	TAP-seq PCR1	PPA2.primer_left_0_outer	TGGAAAACCAGAAAACCAGTTTGCT
Panel5	TET2	TAP-seq PCR1	TET2.primer_left_3_outer	TGCTTCTGAGTGGTGTCAACTTT
Panel5	AC004069.1	TAP-seq PCR1	AC004069.1.primer_left_2_outer	GATCTGCCCAGGAAATCCCCA
Panel5	LEF1	TAP-seq PCR1	LEF1.primer_left_0_outer	GGCTTCTCCGCCCTTGTAAGG
Panel5	HADH	TAP-seq PCR1	HADH.primer_left_2_outer	CTCACTGTTGCTGCGTGGGA
Panel5	CYP2U1	TAP-seq PCR1	CYP2U1.primer_left_0_outer	AGAGGGTGGCATACTGTAGTGGA
Panel5	SGMS2	TAP-seq PCR1	SGMS2.primer_left_0_outer	AGGTTTCAGAGGTAGCCAATTGCA
Panel5	ALPK1	TAP-seq PCR1	ALPK1.primer_left_4_outer	CAGGGCCGTGACACAGGTTC
Panel5	ZGRF1	TAP-seq PCR1	ZGRF1.primer_left_1_outer	TGCATTGACTAGAGGAAAGAGGCA
Panel5	AP1AR	TAP-seq PCR1	AP1AR.primer_left_1_outer	TGCAACAATGACGGTGCATGT
Panel5	TIFA	TAP-seq PCR1	TIFA.primer_left_4_outer	AAGGTCAAGGCTCCAGGCAG
Panel5	AC109347.2	TAP-seq PCR1	AC109347.2.primer_left_0_outer	GCATGGGGCAGAGTTAGGTCC
Panel5	IL2	TAP-seq PCR1	IL2.primer_left_2_outer	AGACCCAGGGACTTAATCAGCAA
Panel5	KIAA1109	TAP-seq PCR1	KIAA1109.primer_left_0_outer	ACCTGTTCTAGTTCCATCATTCTGTGT
Panel5	TRPC3	TAP-seq PCR1	TRPC3.primer_left_1_outer	TGGGGACAGGGACCATGTCTT
Panel5	IL21	TAP-seq PCR1	IL21.primer_left_1_outer	AGCAACACTCACTGCAGGAACA
Panel5	GATB	TAP-seq PCR1	GATB.primer_left_0_outer	GCGACTCAAAGCCGAGCAGA
Panel5	FBXW7	TAP-seq PCR1	FBXW7.primer_left_3_outer	TGAGGGCTGTGGTGAATGGAT
Panel5	LINC02273	TAP-seq PCR1	LINC02273.primer_left_3_outer	TTCTGTTGGGTAAGCGGCCC
Panel5	FAM149A	TAP-seq PCR1	FAM149A.primer_left_2_outer	TTGAGTGCCATGCCTGACGG
Panel5	CYP4V2	TAP-seq PCR1	CYP4V2.primer_left_0_outer	GGCTTGAGAATGTCTTTCAGCTCC
Panel5	TLR3	TAP-seq PCR1	TLR3.primer_left_1_outer	GGTACATCATGCAGTTCAACAAGCT
Panel5	KLKB1	TAP-seq PCR1	KLKB1.primer_left_4_outer	GGAATGTGGCGTTTGGTGGG
Panel5	RBPJ	TAP-seq PCR1	RBPJ.primer_left_0_outer	GCACTGTAATGTGGGATGGATGGT
Panel5	LINC02357	TAP-seq PCR1	LINC02357.primer_left_0_outer	AGCTGCCCTCAGAGTATGGCT
Panel5	NAAA	TAP-seq PCR1	NAAA.primer_left_1_outer	AGCTGGCAAGACCTCTGTTCA
Panel5	NUP54	TAP-seq PCR1	NUP54.primer_left_0_outer	AGTCACCTCACAGCTCTTCAAAGA
Panel5	SCARB2	TAP-seq PCR1	SCARB2.primer_left_4_outer	AGGAGTTGAGCACAGGACAGG
Panel5	ART3	TAP-seq PCR1	ART3.primer_left_1_outer	TCCAGGTCCCAAAAGCCATCC
Panel5	CXCL10	TAP-seq PCR1	CXCL10.primer_left_1_outer	TCCCTCACCTTTCCCATCTTCCA
Panel5	SDAD1	TAP-seq PCR1	SDAD1.primer_left_3_outer	GGCCTTATGGACTAACTCTGTGAGG
Panel5	MAPK10	TAP-seq PCR1	MAPK10.primer_left_0_outer	CCCCTTTCCATTGAAATACCGTGG
Panel5	CDS1	TAP-seq PCR1	CDS1.primer_left_3_outer	TCCAATGTAGCAATGTGGTGGCA
Panel5	WDFY3	TAP-seq PCR1	WDFY3.primer_left_1_outer	GGCAGACGCGATTCAGGTGA
Panel5	PKD2	TAP-seq PCR1	PKD2.primer_left_0_outer	CCATGTGTATCGACCATGTGCCA
Panel5	ABCG2	TAP-seq PCR1	ABCG2.primer_left_0_outer	CCCTTGCCATCACACTGTTGC
Panel5	PPM1K	TAP-seq PCR1	PPM1K.primer_left_3_outer	CCAACTTGTGATGGCCTGCCT
Panel5	WDR1	TAP-seq PCR1	WDR1.primer_left_0_outer	ACTAGTGCGTTGACGGCACC
Panel5	SLC2A9	TAP-seq PCR1	SLC2A9.primer_left_1_outer	TTCCAGCAATCTCAGCGGCC
Panel5	AC105345.1	TAP-seq PCR1	AC105345.1.primer_left_3_outer	CATGTTGGCCAGGCTCGTCT
Panel5	NUDT12	TAP-seq PCR1	NUDT12.primer_left_0_outer	AGAGGACGATTCTCCCTGTAAAAGG
Panel5	PPIP5K2	TAP-seq PCR1	PPIP5K2.primer_left_0_outer	GGGACAATCTGATAAGAATTTCATGCA
Panel5	C5orf30	TAP-seq PCR1	C5orf30.primer_left_1_outer	GAGTGGGTCATTCCTGGTGCA
Panel5	TRIO	TAP-seq PCR1	TRIO.primer_left_1_outer	ACTGTGGCAGCATTCGCACT
Panel5	DAP	TAP-seq PCR1	DAP.primer_left_2_outer	ACCCAGACTTGGTTGGCAGC
Panel5	ROPN1L	TAP-seq PCR1	ROPN1L.primer_left_2_outer	GGAAGAACTTGTGCCTGCCGA
Panel5	ANKRD33B	TAP-seq PCR1	ANKRD33B.primer_left_0_outer	ACAGGGTGCCAGGTTTCAAGT
Panel5	P4HA2	TAP-seq PCR1	P4HA2.primer_left_0_outer	CCTTCCTGGTCCTTCAGCCC
Panel5	PDLIM4	TAP-seq PCR1	PDLIM4.primer_left_4_outer	GAGTCCCGGCGTTTACCTCG
Panel5	SLC22A4	TAP-seq PCR1	SLC22A4.primer_left_0_outer	GCTGCCCTACATCGTCATGGG
Panel5	SLC22A5	TAP-seq PCR1	SLC22A5.primer_left_0_outer	GCCACTGGTGCAAGGCCTTA
Panel5	AC116366.3	TAP-seq PCR1	AC116366.3.primer_left_0_outer	AGACCAGGGACAGACTTGCCA
Panel5	RAD50	TAP-seq PCR1	RAD50.primer_left_4_outer	TTAGCAAGGCATGGTGGTGCA
Panel5	IRF1	TAP-seq PCR1	IRF1.primer_left_4_outer	GGAAAGTGGGGTCCTTCGGG
Panel5	IL5	TAP-seq PCR1	IL5.primer_left_2_outer	CTGCAGTGAGAATGAGGGCCA
Panel5	KIF3A	TAP-seq PCR1	KIF3A.primer_left_3_outer	TCAAAGGGGAAAGCAAGGCCA
Panel5	IL4	TAP-seq PCR1	IL4.primer_left_0_outer	CATCAGCCCGTGTCCCTTCC
Panel5	SEPT8	TAP-seq PCR1	SEPT8.primer_left_1_outer	TGGGAGTCTGGTGGAACTGTGT
Panel5	SHROOM1	TAP-seq PCR1	SHROOM1.primer_left_0_outer	GGGTGCCTGTATTGCCAGCT
Panel5	UQCRQ	TAP-seq PCR1	UQCRQ.primer_left_1_outer	TGGGAATCTGACGCGGATGC
Panel5	IL13	TAP-seq PCR1	IL13.primer_left_2_outer	GCTGCTAGCACTTGGAGCCA
Panel5	AFF4	TAP-seq PCR1	AFF4.primer_left_0_outer	AGGCATCTGACATTTTCAACCAGA
Panel5	CCNI2	TAP-seq PCR1	CCNI2.primer_left_1_outer	CAACCACAGTGCTGCCAGGA
Panel5	TCF7	TAP-seq PCR1	TCF7.primer_left_1_outer	AGCTACTCGGGAGGCTGAGG
Panel5	SKP1	TAP-seq PCR1	SKP1.primer_left_2_outer	AGAGGAGGAAGCCCAGGTACG
Panel5	C5orf15	TAP-seq PCR1	C5orf15.primer_left_2_outer	TCCCCCACACTTGTTTTCTTTGTT
Panel5	VDAC1	TAP-seq PCR1	VDAC1.primer_left_1_outer	GAGGCTCGCTGCTTGATGGT
Panel5	AC008608.2	TAP-seq PCR1	AC008608.2.primer_left_4_outer	TCCCCCGGGAGTTGATGTGG
Panel5	ARAP3	TAP-seq PCR1	ARAP3.primer_left_0_outer	AAAGGCTTCAGTGGCTGCGT
Panel5	DIAPH1	TAP-seq PCR1	DIAPH1.primer_left_2_outer	CCCTCCTTGTGCCCCTCTCA
Panel5	RELL2	TAP-seq PCR1	RELL2.primer_left_3_outer	CTCCCCTCCACTGGACAGCA
Panel5	HDAC3	TAP-seq PCR1	HDAC3.primer_left_3_outer	GTCACCCCAGGGCTTTTGCT
Panel5	FCHSD1	TAP-seq PCR1	FCHSD1.primer_left_1_outer	CCCCAGTGATGCTGCTGTCC
Panel5	AC005618.1	TAP-seq PCR1	AC005618.1.primer_left_1_outer	CTGCAGTGCCAGCAATGAAGC
Panel5	DGKQ	TAP-seq PCR1	DGKQ.primer_left_2_outer	GTGGCTCTGGTTTGGCCTCA
Panel5	TLR1	TAP-seq PCR1	TLR1.primer_left_0_outer	GGAACCCATTCCGCAGTACTCC
Panel5	IL2RA	TAP-seq PCR1	IL2RA.primer_left_4_outer	CGGCAGTTTTCAGCAGGGTC
Panel5	CD4	TAP-seq PCR1	CD4.primer_left_1_outer	GGAAGCGAGCTTTGCTGGGA
Panel5	CD28	TAP-seq PCR1	CD28.primer_left_1_outer	GGCATGTTCCTACCTCAGGGC
Panel5	CTLA4	TAP-seq PCR1	CTLA4.primer_left_1_outer	GCAGTGCTTGATTGCGTGGA
Panel5	CD81	TAP-seq PCR1	CD81.primer_left_2_outer	GCGTGTATGAGTGGAGACGGG
Panel5	MTMR6	TAP-seq PCR1	MTMR6.primer_left_0_outer	TGTGATTAACCAATCCTGCTTCCA
Panel5	RSPRY1	TAP-seq PCR1	RSPRY1.primer_left_4_outer	ACCTCAGCAGCTGCCTTTCAA
Panel5	FLII	TAP-seq PCR1	FLII.primer_left_0_outer	TGAGCAGCACGCCTTTACCC
Panel5	CXXC1	TAP-seq PCR1	CXXC1.primer_left_0_outer	GAAGTGGACTTGGAGCGCGT
Panel5	ACTR1B	TAP-seq PCR1	ACTR1B.primer_left_0_outer	GGGTGACACAGCCCCTTTCA
Panel5	CDS2	TAP-seq PCR1	CDS2.primer_left_3_outer	TTTCTCCATGGTGCCTCCCAC
Panel5	COMMD10	TAP-seq PCR1	COMMD10.primer_left_0_outer	TCAAGGAGCGTCCATGGATACA
Panel5	TMEM68	TAP-seq PCR1	TMEM68.primer_left_1_outer	GTGATCCACCTGCCTCAGCC
Panel5	PLAA	TAP-seq PCR1	PLAA.primer_left_1_outer	ACTTCTTGTGGCTCTTGGAACACT
Panel5	FTSJ1	TAP-seq PCR1	FTSJ1.primer_left_0_outer	AGTCTGTCTGTACTGCAGTGGGA

## Sheet: Panel 6
Panel	Gene	TAP-seq	Sequence_Name	Sequence
Panel6	GNPDA1	TAP-seq PCR2	GNPDA1.primer_left_1_inner	GTCTCGTGGGCTCGGAGATGTGTATAAGAGACAGAGTGGATGCTGCCTCCTCCT
Panel6	NDFIP1	TAP-seq PCR2	NDFIP1.primer_left_3_inner	GTCTCGTGGGCTCGGAGATGTGTATAAGAGACAGTGTCTCCTGGTGATTAGGCCA
Panel6	SPRY4	TAP-seq PCR2	SPRY4.primer_left_2_inner	GTCTCGTGGGCTCGGAGATGTGTATAAGAGACAGACCCCACCACAAAGTTGCCA
Panel6	RNF14	TAP-seq PCR2	RNF14.primer_left_1_inner	GTCTCGTGGGCTCGGAGATGTGTATAAGAGACAGATCATTGGTGGGAGGCTTGGT
Panel6	DELE1	TAP-seq PCR2	DELE1.primer_left_2_inner	GTCTCGTGGGCTCGGAGATGTGTATAAGAGACAGCTCCTGACTCCTGGCCCAGA
Panel6	RBM22	TAP-seq PCR2	RBM22.primer_left_3_inner	GTCTCGTGGGCTCGGAGATGTGTATAAGAGACAGACCTCCTGCTGGGACTCTGA
Panel6	DCTN4	TAP-seq PCR2	DCTN4.primer_left_0_inner	GTCTCGTGGGCTCGGAGATGTGTATAAGAGACAGAGCACTTGAAACTACAGCTTTGGA
Panel6	ZNF300	TAP-seq PCR2	ZNF300.primer_left_1_inner	GTCTCGTGGGCTCGGAGATGTGTATAAGAGACAGTGTCTTCTGATCCTGGTGGCC
Panel6	IRGM	TAP-seq PCR2	IRGM.primer_left_1_inner	GTCTCGTGGGCTCGGAGATGTGTATAAGAGACAGTGTGGTGTTGTGGGACCTGC
Panel6	SMIM3	TAP-seq PCR2	SMIM3.primer_left_0_inner	GTCTCGTGGGCTCGGAGATGTGTATAAGAGACAGTGGACCACTCAAGCTCTTCGA
Panel6	TNIP1	TAP-seq PCR2	TNIP1.primer_left_4_inner	GTCTCGTGGGCTCGGAGATGTGTATAAGAGACAGCACACCCCTACCCCTCTGTGA
Panel6	ANXA6	TAP-seq PCR2	ANXA6.primer_left_3_inner	GTCTCGTGGGCTCGGAGATGTGTATAAGAGACAGCGGCTGAGCGGCTGAAAAAC
Panel6	CCDC69	TAP-seq PCR2	CCDC69.primer_left_4_inner	GTCTCGTGGGCTCGGAGATGTGTATAAGAGACAGGGGAGGCTGAGGCTGGAGAA
Panel6	CYFIP2	TAP-seq PCR2	CYFIP2.primer_left_2_inner	GTCTCGTGGGCTCGGAGATGTGTATAAGAGACAGATCACCACTCCCTAGGGCGG
Panel6	ITK	TAP-seq PCR2	ITK.primer_left_2_inner	GTCTCGTGGGCTCGGAGATGTGTATAAGAGACAGCTGGTGCCCTATCCCGCAAA
Panel6	FAM71B	TAP-seq PCR2	FAM71B.primer_left_0_inner	GTCTCGTGGGCTCGGAGATGTGTATAAGAGACAGCCATGTCCCCTCGCCCATTC
Panel6	CLINT1	TAP-seq PCR2	CLINT1.primer_left_0_inner	GTCTCGTGGGCTCGGAGATGTGTATAAGAGACAGACCTCCCCATGTTATGTTGAAAATT
Panel6	RNF145	TAP-seq PCR2	RNF145.primer_left_1_inner	GTCTCGTGGGCTCGGAGATGTGTATAAGAGACAGACAGGTAGAACTGGGGAGGGG
Panel6	UBLCP1	TAP-seq PCR2	UBLCP1.primer_left_0_inner	GTCTCGTGGGCTCGGAGATGTGTATAAGAGACAGAGGGACATATCACTGATTCATTCCT
Panel6	ATP10B	TAP-seq PCR2	ATP10B.primer_left_0_inner	GTCTCGTGGGCTCGGAGATGTGTATAAGAGACAGTGGTCACCTACTCTTGCCCCT
Panel6	SLU7	TAP-seq PCR2	SLU7.primer_left_1_inner	GTCTCGTGGGCTCGGAGATGTGTATAAGAGACAGCTGGAAAGAAGGCCGATGGGG
Panel6	PTTG1	TAP-seq PCR2	PTTG1.primer_left_2_inner	GTCTCGTGGGCTCGGAGATGTGTATAAGAGACAGCAGATTGCGCACCTCCCCTT
Panel6	ZBED8	TAP-seq PCR2	ZBED8.primer_left_4_inner	GTCTCGTGGGCTCGGAGATGTGTATAAGAGACAGAGATTGAGTTCGCCCGTCTTTGT
Panel6	MIR3142HG	TAP-seq PCR2	MIR3142HG.primer_left_0_inner	GTCTCGTGGGCTCGGAGATGTGTATAAGAGACAGGCATGTTGCAAAATAACTTGGTGT
Panel6	MYO10	TAP-seq PCR2	MYO10.primer_left_0_inner	GTCTCGTGGGCTCGGAGATGTGTATAAGAGACAGTGGTGGTCTGAACAAGGCACC
Panel6	RETREG1	TAP-seq PCR2	RETREG1.primer_left_2_inner	GTCTCGTGGGCTCGGAGATGTGTATAAGAGACAGACAAAGTGAGCCTGTGCCTTC
Panel6	CPEB4	TAP-seq PCR2	CPEB4.primer_left_0_inner	GTCTCGTGGGCTCGGAGATGTGTATAAGAGACAGACTGTGTATGGGGAGGTTGTAGT
Panel6	BOD1	TAP-seq PCR2	BOD1.primer_left_0_inner	GTCTCGTGGGCTCGGAGATGTGTATAAGAGACAGAGGAAACTCGTTTGCAGGCTCT
Panel6	SFXN1	TAP-seq PCR2	SFXN1.primer_left_1_inner	GTCTCGTGGGCTCGGAGATGTGTATAAGAGACAGTCCTTGCCGATCTTTTAGAAATACCT
Panel6	NOP16	TAP-seq PCR2	NOP16.primer_left_4_inner	GTCTCGTGGGCTCGGAGATGTGTATAAGAGACAGCAAGGAGGTGCTGTGTGGCT
Panel6	FAF2	TAP-seq PCR2	FAF2.primer_left_2_inner	GTCTCGTGGGCTCGGAGATGTGTATAAGAGACAGTGCCCCAACTTGTACTGCGC
Panel6	KIAA1191	TAP-seq PCR2	KIAA1191.primer_left_1_inner	GTCTCGTGGGCTCGGAGATGTGTATAAGAGACAGGGAGGGAAATACAGAAGCCACCT
Panel6	HIGD2A	TAP-seq PCR2	HIGD2A.primer_left_1_inner	GTCTCGTGGGCTCGGAGATGTGTATAAGAGACAGCAACCACTGGCCCTACCGTG
Panel6	RNF44	TAP-seq PCR2	RNF44.primer_left_0_inner	GTCTCGTGGGCTCGGAGATGTGTATAAGAGACAGCCATTCCATGGGATTCACATTGGT
Panel6	SIMC1	TAP-seq PCR2	SIMC1.primer_left_0_inner	GTCTCGTGGGCTCGGAGATGTGTATAAGAGACAGTCCCTCTGCTGAACCTAGTCT
Panel6	ARL10	TAP-seq PCR2	ARL10.primer_left_0_inner	GTCTCGTGGGCTCGGAGATGTGTATAAGAGACAGCCCCTCACCATTCGATCCGC
Panel6	CLTB	TAP-seq PCR2	CLTB.primer_left_3_inner	GTCTCGTGGGCTCGGAGATGTGTATAAGAGACAGGTGGAGACTCGCAGCAGCTG
Panel6	DBN1	TAP-seq PCR2	DBN1.primer_left_0_inner	GTCTCGTGGGCTCGGAGATGTGTATAAGAGACAGCTAGGCGCGGTTCAGGTCAG
Panel6	F12	TAP-seq PCR2	F12.primer_left_3_inner	GTCTCGTGGGCTCGGAGATGTGTATAAGAGACAGGCCAGGCGTCTACACCGATG
Panel6	PRR7	TAP-seq PCR2	PRR7.primer_left_0_inner	GTCTCGTGGGCTCGGAGATGTGTATAAGAGACAGAGCTGGACCGACTCAGAGCT
Panel6	NSD1	TAP-seq PCR2	NSD1.primer_left_2_inner	GTCTCGTGGGCTCGGAGATGTGTATAAGAGACAGCCCCGCCCCCATAGATTGTC
Panel6	RGS14	TAP-seq PCR2	RGS14.primer_left_1_inner	GTCTCGTGGGCTCGGAGATGTGTATAAGAGACAGCCAGCCTGTGCCAAGCTTCA
Panel6	LMAN2	TAP-seq PCR2	LMAN2.primer_left_0_inner	GTCTCGTGGGCTCGGAGATGTGTATAAGAGACAGGTGGCGACGGATAAGGCCTG
Panel6	RAB24	TAP-seq PCR2	RAB24.primer_left_2_inner	GTCTCGTGGGCTCGGAGATGTGTATAAGAGACAGTCATGTCAGCAGAGTGGCGC
Panel6	PRELID1	TAP-seq PCR2	PRELID1.primer_left_4_inner	GTCTCGTGGGCTCGGAGATGTGTATAAGAGACAGGCCTCTCTGCCCTCCCTTCA
Panel6	GRK6	TAP-seq PCR2	GRK6.primer_left_0_inner	GTCTCGTGGGCTCGGAGATGTGTATAAGAGACAGTGCCCAGCAATAATCCGCCC
Panel6	MXD3	TAP-seq PCR2	MXD3.primer_left_0_inner	GTCTCGTGGGCTCGGAGATGTGTATAAGAGACAGAAGGGAAGGGGCAGGACTCA
Panel6	SPEF2	TAP-seq PCR2	SPEF2.primer_left_4_inner	GTCTCGTGGGCTCGGAGATGTGTATAAGAGACAGCCTCCTCAGCTTGCTCCAGTC
Panel6	LMBRD2	TAP-seq PCR2	LMBRD2.primer_left_0_inner	GTCTCGTGGGCTCGGAGATGTGTATAAGAGACAGTGCATAGTGTTCGCTCAGTTTGGT
Panel6	IL7R	TAP-seq PCR2	IL7R.primer_left_2_inner	GTCTCGTGGGCTCGGAGATGTGTATAAGAGACAGTGTGGCAGAGCTCCTGGAAATG
Panel6	FYB1	TAP-seq PCR2	FYB1.primer_left_3_inner	GTCTCGTGGGCTCGGAGATGTGTATAAGAGACAGACACTTCCAGCCATCCCTCCT
Panel6	AC114977.2	TAP-seq PCR2	AC114977.2.primer_left_1_inner	GTCTCGTGGGCTCGGAGATGTGTATAAGAGACAGACATGGCTTTTTGTGTCTGCTTCT
Panel6	TTC33	TAP-seq PCR2	TTC33.primer_left_0_inner	GTCTCGTGGGCTCGGAGATGTGTATAAGAGACAGAGAGGTTAGTTTCAGAGTGCTCCA
Panel6	PTGER4	TAP-seq PCR2	PTGER4.primer_left_4_inner	GTCTCGTGGGCTCGGAGATGTGTATAAGAGACAGGGGGCACTTAATGGTCACCTTGT
Panel6	AHRR	TAP-seq PCR2	AHRR.primer_left_3_inner	GTCTCGTGGGCTCGGAGATGTGTATAAGAGACAGAGGTGGGAATGGGATGGAAGG
Panel6	SLC9A3	TAP-seq PCR2	SLC9A3.primer_left_1_inner	GTCTCGTGGGCTCGGAGATGTGTATAAGAGACAGAAGGGAAGCGTCAGCCACAC
Panel6	CEP72	TAP-seq PCR2	CEP72.primer_left_1_inner	GTCTCGTGGGCTCGGAGATGTGTATAAGAGACAGACTCCAAGCCCTCTGCATGTT
Panel6	EXOC3	TAP-seq PCR2	EXOC3.primer_left_2_inner	GTCTCGTGGGCTCGGAGATGTGTATAAGAGACAGTGCTGTCAAAGGCCTGTGGG
Panel6	IL6ST	TAP-seq PCR2	IL6ST.primer_left_3_inner	GTCTCGTGGGCTCGGAGATGTGTATAAGAGACAGCATGTTCACTTGCTGTTTTACCCCA
Panel6	ANKRD55	TAP-seq PCR2	ANKRD55.primer_left_1_inner	GTCTCGTGGGCTCGGAGATGTGTATAAGAGACAGTGGGTGTGCATATTAAGTCTGTGA
Panel6	LINC01948	TAP-seq PCR2	LINC01948.primer_left_0_inner	GTCTCGTGGGCTCGGAGATGTGTATAAGAGACAGGCCACTGTGGAGCTAGTGCC
Panel6	AC008892.1	TAP-seq PCR2	AC008892.1.primer_left_2_inner	GTCTCGTGGGCTCGGAGATGTGTATAAGAGACAGGGTGGCACGGAGACCTCTTG
Panel6	MAP3K1	TAP-seq PCR2	MAP3K1.primer_left_0_inner	GTCTCGTGGGCTCGGAGATGTGTATAAGAGACAGTCCAGGGCTTAAGGGCTAACT
Panel6	MAP1B	TAP-seq PCR2	MAP1B.primer_left_0_inner	GTCTCGTGGGCTCGGAGATGTGTATAAGAGACAGTGTGTCAGTCTGCAGCTGTGT
Panel6	MCCC2	TAP-seq PCR2	MCCC2.primer_left_0_inner	GTCTCGTGGGCTCGGAGATGTGTATAAGAGACAGCCGTGAGAGCAAGGATCCTCC
Panel6	PTCD2	TAP-seq PCR2	PTCD2.primer_left_0_inner	GTCTCGTGGGCTCGGAGATGTGTATAAGAGACAGTGTTCATGGGTAAGCCATGTGC
Panel6	TNPO1	TAP-seq PCR2	TNPO1.primer_left_0_inner	GTCTCGTGGGCTCGGAGATGTGTATAAGAGACAGTCCTCCTGCAACTTCTCAAACTGT
Panel6	MRPS27	TAP-seq PCR2	MRPS27.primer_left_3_inner	GTCTCGTGGGCTCGGAGATGTGTATAAGAGACAGATGGGTTGGGGCTTGAAGTGC
Panel6	RANGAP1	TAP-seq PCR2	RANGAP1.primer_left_1_inner	GTCTCGTGGGCTCGGAGATGTGTATAAGAGACAGCCCCAATGTCCGAGCTGCAT
Panel6	ZC3H7B	TAP-seq PCR2	ZC3H7B.primer_left_2_inner	GTCTCGTGGGCTCGGAGATGTGTATAAGAGACAGGTGGGGAGGGATGCTGCATT
Panel6	TEF	TAP-seq PCR2	TEF.primer_left_0_inner	GTCTCGTGGGCTCGGAGATGTGTATAAGAGACAGGCAGAAGCAGACCGTAGCCC
Panel6	TOB2	TAP-seq PCR2	TOB2.primer_left_3_inner	GTCTCGTGGGCTCGGAGATGTGTATAAGAGACAGAAGGGGGCATTGAGGCAAGC
Panel6	AL008582.1	TAP-seq PCR2	AL008582.1.primer_left_4_inner	GTCTCGTGGGCTCGGAGATGTGTATAAGAGACAGCTCAGGTCGCCCGTGCATAC
Panel6	PHF5A	TAP-seq PCR2	PHF5A.primer_left_0_inner	GTCTCGTGGGCTCGGAGATGTGTATAAGAGACAGAGTGGGGTACAGTAGCTGGCT
Panel6	ACO2	TAP-seq PCR2	ACO2.primer_left_1_inner	GTCTCGTGGGCTCGGAGATGTGTATAAGAGACAGCTTCCTGCTCCCCGCTTAGC
Panel6	SNU13	TAP-seq PCR2	SNU13.primer_left_1_inner	GTCTCGTGGGCTCGGAGATGTGTATAAGAGACAGGCCTGTCATCGCCTGTTCTGT
Panel6	L3MBTL2	TAP-seq PCR2	L3MBTL2.primer_left_3_inner	GTCTCGTGGGCTCGGAGATGTGTATAAGAGACAGGCTCCTGAAGCCCCGCTAAAA
Panel6	POLR3H	TAP-seq PCR2	POLR3H.primer_left_3_inner	GTCTCGTGGGCTCGGAGATGTGTATAAGAGACAGCCTTCAGGCCTCAGCTGCAA
Panel6	DESI1	TAP-seq PCR2	DESI1.primer_left_2_inner	GTCTCGTGGGCTCGGAGATGTGTATAAGAGACAGGCTAACAACCAGGGGACGGC
Panel6	MEI1	TAP-seq PCR2	MEI1.primer_left_3_inner	GTCTCGTGGGCTCGGAGATGTGTATAAGAGACAGTGGGAGGGGTGGCTGTATCC
Panel6	C22orf46	TAP-seq PCR2	C22orf46.primer_left_0_inner	GTCTCGTGGGCTCGGAGATGTGTATAAGAGACAGGACAGAGAGTCCCCAGGGCC
Panel6	CCDC134	TAP-seq PCR2	CCDC134.primer_left_4_inner	GTCTCGTGGGCTCGGAGATGTGTATAAGAGACAGTGGCTGAAGACCTCTGGCCA
Panel6	CENPM	TAP-seq PCR2	CENPM.primer_left_1_inner	GTCTCGTGGGCTCGGAGATGTGTATAAGAGACAGCCAGCTGGCGAGACTGTAGC
Panel6	TNFRSF13C	TAP-seq PCR2	TNFRSF13C.primer_left_0_inner	GTCTCGTGGGCTCGGAGATGTGTATAAGAGACAGACCCGTGTCCAGTAACCCCA
Panel6	SREBF2	TAP-seq PCR2	SREBF2.primer_left_0_inner	GTCTCGTGGGCTCGGAGATGTGTATAAGAGACAGGCTTGGACCCCACCTGCTTT
Panel6	SHISA8	TAP-seq PCR2	SHISA8.primer_left_4_inner	GTCTCGTGGGCTCGGAGATGTGTATAAGAGACAGGTGGTGTCTTGGAGCCTGCA
Panel6	SEPT3	TAP-seq PCR2	SEPT3.primer_left_2_inner	GTCTCGTGGGCTCGGAGATGTGTATAAGAGACAGGATGGAGCAAGAGGCCCACG
Panel6	NDUFA6	TAP-seq PCR2	NDUFA6.primer_left_4_inner	GTCTCGTGGGCTCGGAGATGTGTATAAGAGACAGAAACAGAAGCGCCAAGGCCA
Panel6	XRCC6	TAP-seq PCR2	XRCC6.primer_left_0_inner	GTCTCGTGGGCTCGGAGATGTGTATAAGAGACAGTCCAGGACTGACCAGAGGCC
Panel6	PHETA2	TAP-seq PCR2	PHETA2.primer_left_2_inner	GTCTCGTGGGCTCGGAGATGTGTATAAGAGACAGCGACCCGCATCCAACTAGGC
Panel6	NAGA	TAP-seq PCR2	NAGA.primer_left_1_inner	GTCTCGTGGGCTCGGAGATGTGTATAAGAGACAGGTCCTGGGGGTGCCTGATTG
Panel6	WBP2NL	TAP-seq PCR2	WBP2NL.primer_left_1_inner	GTCTCGTGGGCTCGGAGATGTGTATAAGAGACAGAGGAAGTCAGTACGTGGGCA
Panel6	CYP2D6	TAP-seq PCR2	CYP2D6.primer_left_0_inner	GTCTCGTGGGCTCGGAGATGTGTATAAGAGACAGCTTCTCGGTGCCCACTGGAC
Panel6	TCF20	TAP-seq PCR2	TCF20.primer_left_0_inner	GTCTCGTGGGCTCGGAGATGTGTATAAGAGACAGGCCCCATGCTACGTGATTCT
Panel6	SMDT1	TAP-seq PCR2	SMDT1.primer_left_0_inner	GTCTCGTGGGCTCGGAGATGTGTATAAGAGACAGTGTCGGGACACTCATTAGCAAGA
Panel6	ADAM19	TAP-seq PCR2	ADAM19.primer_left_3_inner	GTCTCGTGGGCTCGGAGATGTGTATAAGAGACAGCCCAACGCGTCCTCTCACAC
Panel6	IL2RA	TAP-seq PCR2	IL2RA.primer_left_0_inner	GTCTCGTGGGCTCGGAGATGTGTATAAGAGACAGCGACTTTTGGGTGTTGAGGGGT
Panel6	CD4	TAP-seq PCR2	CD4.primer_left_4_inner	GTCTCGTGGGCTCGGAGATGTGTATAAGAGACAGACCACTTCCCTCAGTCCCAACT
Panel6	CD28	TAP-seq PCR2	CD28.primer_left_1_inner	GTCTCGTGGGCTCGGAGATGTGTATAAGAGACAGACCCCACACCCTGTCTGCTT
Panel6	CTLA4	TAP-seq PCR2	CTLA4.primer_left_0_inner	GTCTCGTGGGCTCGGAGATGTGTATAAGAGACAGAAGCTCCAGTTCGATGGGCC
Panel6	CD81	TAP-seq PCR2	CD81.primer_left_4_inner	GTCTCGTGGGCTCGGAGATGTGTATAAGAGACAGTCGAGAGCCGAGTCTGTGGG
Panel6	MTMR6	TAP-seq PCR2	MTMR6.primer_left_1_inner	GTCTCGTGGGCTCGGAGATGTGTATAAGAGACAGACAGGGTATATGTTGGCAAAAGCAGA
Panel6	RSPRY1	TAP-seq PCR2	RSPRY1.primer_left_0_inner	GTCTCGTGGGCTCGGAGATGTGTATAAGAGACAGGGCTGTACATGTTGGGGTGCT
Panel6	FLII	TAP-seq PCR2	FLII.primer_left_3_inner	GTCTCGTGGGCTCGGAGATGTGTATAAGAGACAGTGAGTGCACGTGTGAAGCCC
Panel6	CXXC1	TAP-seq PCR2	CXXC1.primer_left_1_inner	GTCTCGTGGGCTCGGAGATGTGTATAAGAGACAGCCGTGTGTCCGTTCCTCCAC
Panel6	ACTR1B	TAP-seq PCR2	ACTR1B.primer_left_1_inner	GTCTCGTGGGCTCGGAGATGTGTATAAGAGACAGGCTCCTCCCTCTACCCTCGG
Panel6	CDS2	TAP-seq PCR2	CDS2.primer_left_4_inner	GTCTCGTGGGCTCGGAGATGTGTATAAGAGACAGTCCCCAGATAGCTGTGTGCCT
Panel6	COMMD10	TAP-seq PCR2	COMMD10.primer_left_2_inner	GTCTCGTGGGCTCGGAGATGTGTATAAGAGACAGCCAGTCTGAGCTTCTCTGTCAACT
Panel6	TMEM68	TAP-seq PCR2	TMEM68.primer_left_1_inner	GTCTCGTGGGCTCGGAGATGTGTATAAGAGACAGTGTGAACACAAAGCCCTCTGA
Panel6	PLAA	TAP-seq PCR2	PLAA.primer_left_4_inner	GTCTCGTGGGCTCGGAGATGTGTATAAGAGACAGCAGTGGGGAAGAGGGACGGAT
Panel6	FTSJ1	TAP-seq PCR2	FTSJ1.primer_left_0_inner	GTCTCGTGGGCTCGGAGATGTGTATAAGAGACAGCCCACCAATACAAACCAGTTACAGC
Panel6	GNPDA1	TAP-seq PCR1	GNPDA1.primer_left_0_outer	TCCTGAGTGTCCCGCTCTCC
Panel6	NDFIP1	TAP-seq PCR1	NDFIP1.primer_left_0_outer	AGCCTGTATTCACAATTCTGCGGT
Panel6	SPRY4	TAP-seq PCR1	SPRY4.primer_left_0_outer	CACTAGGGCATCCTGCGAGC
Panel6	RNF14	TAP-seq PCR1	RNF14.primer_left_4_outer	TTGCAACAGCAGTGTTCTGGG
Panel6	DELE1	TAP-seq PCR1	DELE1.primer_left_0_outer	TGCCTGGCCATGTCACCTTG
Panel6	RBM22	TAP-seq PCR1	RBM22.primer_left_0_outer	TCATGGAGCTGTGTACCATCGA
Panel6	DCTN4	TAP-seq PCR1	DCTN4.primer_left_2_outer	ACCTGCAGCTGGTGAATTAGGAA
Panel6	ZNF300	TAP-seq PCR1	ZNF300.primer_left_3_outer	CCAACTGGGAACTTGGAGCTGA
Panel6	IRGM	TAP-seq PCR1	IRGM.primer_left_4_outer	GGGGACTCTGGCAATGGGATG
Panel6	SMIM3	TAP-seq PCR1	SMIM3.primer_left_3_outer	AGTTCCCTGCCCAGCTTTCG
Panel6	TNIP1	TAP-seq PCR1	TNIP1.primer_left_1_outer	TGGAGAGAGGCCTCATCCGG
Panel6	ANXA6	TAP-seq PCR1	ANXA6.primer_left_1_outer	GGGTGACACCTCCGGAGACT
Panel6	CCDC69	TAP-seq PCR1	CCDC69.primer_left_4_outer	CGAGGTGGGTGGATCACAAGG
Panel6	CYFIP2	TAP-seq PCR1	CYFIP2.primer_left_1_outer	ATGGCCGACCGGATCAGGAA
Panel6	ITK	TAP-seq PCR1	ITK.primer_left_2_outer	TTGACTGATCTCTGTGGTTTGGT
Panel6	FAM71B	TAP-seq PCR1	FAM71B.primer_left_2_outer	TCTGCCCATAGCCTGGTGGT
Panel6	CLINT1	TAP-seq PCR1	CLINT1.primer_left_0_outer	AGGAGACCTGTAGCAGTCAAAGA
Panel6	RNF145	TAP-seq PCR1	RNF145.primer_left_0_outer	ACTGATAGAGGCCCTGGGTGT
Panel6	UBLCP1	TAP-seq PCR1	UBLCP1.primer_left_3_outer	TGAGCGGTCTCAGTTAGGC
Panel6	ATP10B	TAP-seq PCR1	ATP10B.primer_left_1_outer	AGCCAACACTCTGATGCTGCT
Panel6	SLU7	TAP-seq PCR1	SLU7.primer_left_1_outer	GCCCCTCCAGCTGAATTGCT
Panel6	PTTG1	TAP-seq PCR1	PTTG1.primer_left_0_outer	AACGTTCGATGCCCCACCAG
Panel6	ZBED8	TAP-seq PCR1	ZBED8.primer_left_1_outer	ACTGCCTAGTTGCTATCATGAGAT
Panel6	MIR3142HG	TAP-seq PCR1	MIR3142HG.primer_left_2_outer	CAGGGGCACTCTTCCTAAAGCAA
Panel6	MYO10	TAP-seq PCR1	MYO10.primer_left_2_outer	TTCAACAGCTGGCTCCAGTGC
Panel6	RETREG1	TAP-seq PCR1	RETREG1.primer_left_0_outer	AGGAAATCTGTGTTCTCTTCCTTTCA
Panel6	CPEB4	TAP-seq PCR1	CPEB4.primer_left_0_outer	GTGAAACTTTTAGCAAGTGGGTGT
Panel6	BOD1	TAP-seq PCR1	BOD1.primer_left_0_outer	TGCTGTGGGATAAACGGAAGCT
Panel6	SFXN1	TAP-seq PCR1	SFXN1.primer_left_3_outer	TGAATCCGGGAGCTGGAGGT
Panel6	NOP16	TAP-seq PCR1	NOP16.primer_left_3_outer	ACCCAGCAGAGTGGCAAGACT
Panel6	FAF2	TAP-seq PCR1	FAF2.primer_left_4_outer	TGCTAATGGTGCCAAGGCCA
Panel6	KIAA1191	TAP-seq PCR1	KIAA1191.primer_left_2_outer	CTGTGCGGGGAGGTCACTCA
Panel6	HIGD2A	TAP-seq PCR1	HIGD2A.primer_left_2_outer	TCACGGTCGCAGCCATCTTG
Panel6	RNF44	TAP-seq PCR1	RNF44.primer_left_3_outer	GGCCTAGGCATGACAGTGGG
Panel6	SIMC1	TAP-seq PCR1	SIMC1.primer_left_0_outer	TCCTAGCCTGTTCTCAAATATGGC
Panel6	ARL10	TAP-seq PCR1	ARL10.primer_left_1_outer	CTGACCTGCCTGTCGTCGTG
Panel6	CLTB	TAP-seq PCR1	CLTB.primer_left_4_outer	TGAAGCAGACGCCACTGTCC
Panel6	DBN1	TAP-seq PCR1	DBN1.primer_left_3_outer	CCCCGCCCTTCTTTTGACCC
Panel6	F12	TAP-seq PCR1	F12.primer_left_0_outer	GCGCAGGTACCGTTCCTCTC
Panel6	PRR7	TAP-seq PCR1	PRR7.primer_left_0_outer	CTCCCAGCTACAAGCCGCTC
Panel6	NSD1	TAP-seq PCR1	NSD1.primer_left_0_outer	GCAAGGCGGTCTCATCGAGG
Panel6	RGS14	TAP-seq PCR1	RGS14.primer_left_1_outer	CCCTCAACAAGCTCACCCCC
Panel6	LMAN2	TAP-seq PCR1	LMAN2.primer_left_2_outer	AGCTGGAGACGGAGGCTCTC
Panel6	RAB24	TAP-seq PCR1	RAB24.primer_left_2_outer	GACAAGGGCGTGGATCTGGG
Panel6	PRELID1	TAP-seq PCR1	PRELID1.primer_left_3_outer	CTTGGCTAAGCTGCAAGGCG
Panel6	GRK6	TAP-seq PCR1	GRK6.primer_left_3_outer	CTGGGTCTGGGGCCTCTGTA
Panel6	MXD3	TAP-seq PCR1	MXD3.primer_left_1_outer	TCTGCCCTCTACTCGTGCCA
Panel6	SPEF2	TAP-seq PCR1	SPEF2.primer_left_3_outer	TGCAGTGAGCCGAGATTGCC
Panel6	LMBRD2	TAP-seq PCR1	LMBRD2.primer_left_2_outer	TGGTCATTTTTGGTGCATGATGCC
Panel6	IL7R	TAP-seq PCR1	IL7R.primer_left_2_outer	ATGGGCTGTTCAGAGGTGCAC
Panel6	FYB1	TAP-seq PCR1	FYB1.primer_left_1_outer	AGCACTAGCCAGTATATGACCATGT
Panel6	AC114977.2	TAP-seq PCR1	AC114977.2.primer_left_3_outer	CCCCATTTTGTCCCAAGCCCT
Panel6	TTC33	TAP-seq PCR1	TTC33.primer_left_0_outer	GGGTTCTGTTACTTCTGACACTCAGG
Panel6	PTGER4	TAP-seq PCR1	PTGER4.primer_left_0_outer	AGCAGCTTATTGTTTCTCTGAAAGTGT
Panel6	AHRR	TAP-seq PCR1	AHRR.primer_left_3_outer	GGATCAGCGAGGTGTCCGAC
Panel6	SLC9A3	TAP-seq PCR1	SLC9A3.primer_left_2_outer	AGGTGGACACTCCTAGGGGC
Panel6	CEP72	TAP-seq PCR1	CEP72.primer_left_1_outer	GCTGACTCCTGCCGAGAAGC
Panel6	EXOC3	TAP-seq PCR1	EXOC3.primer_left_2_outer	TTGGCCACACGTGCTCCTTT
Panel6	IL6ST	TAP-seq PCR1	IL6ST.primer_left_0_outer	AATGTGATGTGTTAGAAACAAAGGGA
Panel6	ANKRD55	TAP-seq PCR1	ANKRD55.primer_left_4_outer	TCTGCCAACCCCACCAGTGA
Panel6	LINC01948	TAP-seq PCR1	LINC01948.primer_left_0_outer	CCTGTGATGACCCATGTGCCA
Panel6	AC008892.1	TAP-seq PCR1	AC008892.1.primer_left_0_outer	TGGGGAAGACGCAAGAGGGA
Panel6	MAP3K1	TAP-seq PCR1	MAP3K1.primer_left_2_outer	CAGTTCCCTCAGCTTGCTGGT
Panel6	MAP1B	TAP-seq PCR1	MAP1B.primer_left_1_outer	GGGCTGCCCTTTCGAGAACA
Panel6	MCCC2	TAP-seq PCR1	MCCC2.primer_left_3_outer	AAGGTTCCCTCTGCCCAAATTGT
Panel6	PTCD2	TAP-seq PCR1	PTCD2.primer_left_4_outer	AGGAAACTTGCTGGGATTGTGGTT
Panel6	TNPO1	TAP-seq PCR1	TNPO1.primer_left_1_outer	TAACTGGATCTTTCTGCTGACAAC
Panel6	MRPS27	TAP-seq PCR1	MRPS27.primer_left_0_outer	GGCTTCTCCATCGTGTTGGGG
Panel6	RANGAP1	TAP-seq PCR1	RANGAP1.primer_left_2_outer	CCGTGTGGACAGGCAGACAC
Panel6	ZC3H7B	TAP-seq PCR1	ZC3H7B.primer_left_0_outer	CTGTCCAGGGACCCTTGGGA
Panel6	TEF	TAP-seq PCR1	TEF.primer_left_2_outer	CAAAGGGCCGAGGAGCATCT
Panel6	TOB2	TAP-seq PCR1	TOB2.primer_left_0_outer	TCTCCCCTTTCCCCATCCTCT
Panel6	AL008582.1	TAP-seq PCR1	AL008582.1.primer_left_3_outer	CAGGTATGCGCCACCACACT
Panel6	PHF5A	TAP-seq PCR1	PHF5A.primer_left_0_outer	ACTGACTGTGAAGCGACGCC
Panel6	ACO2	TAP-seq PCR1	ACO2.primer_left_4_outer	AGATTGAGTGGTTCCGCGCT
Panel6	SNU13	TAP-seq PCR1	SNU13.primer_left_0_outer	GCAGCTTCGGAAAGGAGCCA
Panel6	L3MBTL2	TAP-seq PCR1	L3MBTL2.primer_left_1_outer	GACCCAGCTTGTCTCGGCAG
Panel6	POLR3H	TAP-seq PCR1	POLR3H.primer_left_4_outer	GAGGGGTGACAGAGGGGTGA
Panel6	DESI1	TAP-seq PCR1	DESI1.primer_left_4_outer	CTCTCCACGCCCTTTGGACAG
Panel6	MEI1	TAP-seq PCR1	MEI1.primer_left_3_outer	TGCGGTACCGGAGTAGCAGT
Panel6	C22orf46	TAP-seq PCR1	C22orf46.primer_left_2_outer	GTGGGTGATCCTCGTGCAGG
Panel6	CCDC134	TAP-seq PCR1	CCDC134.primer_left_3_outer	AGGCAGGTCGGGAGGAAGAA
Panel6	CENPM	TAP-seq PCR1	CENPM.primer_left_2_outer	TGCAGATCTGTGCTGGCCAC
Panel6	TNFRSF13C	TAP-seq PCR1	TNFRSF13C.primer_left_2_outer	ACTGAGACCCAGAGCCGTCA
Panel6	SREBF2	TAP-seq PCR1	SREBF2.primer_left_0_outer	AGCACCTCCCGGAGACTGTT
Panel6	SHISA8	TAP-seq PCR1	SHISA8.primer_left_1_outer	GACCTTCAACCCGCAGCTCC
Panel6	SEPT3	TAP-seq PCR1	SEPT3.primer_left_0_outer	CTCCTACCCCCAACCCCCTT
Panel6	NDUFA6	TAP-seq PCR1	NDUFA6.primer_left_0_outer	TGCACCAATTCCAGCTGGACA
Panel6	XRCC6	TAP-seq PCR1	XRCC6.primer_left_0_outer	CAAGGGTACGCTGGGCAAGT
Panel6	PHETA2	TAP-seq PCR1	PHETA2.primer_left_2_outer	CTGGCTGGGCTCCGGTAAAC
Panel6	NAGA	TAP-seq PCR1	NAGA.primer_left_1_outer	GTTGGGGGCCAGAGTTGAGC
Panel6	WBP2NL	TAP-seq PCR1	WBP2NL.primer_left_1_outer	AGCCTCATCAGACTGAATGCCC
Panel6	CYP2D6	TAP-seq PCR1	CYP2D6.primer_left_0_outer	GTACAGGGCTTCCGCATCCC
Panel6	TCF20	TAP-seq PCR1	TCF20.primer_left_2_outer	GAGCTGGCAGTGTGAGCTGT
Panel6	SMDT1	TAP-seq PCR1	SMDT1.primer_left_0_outer	AGTCATCGTTACCCGCAGCG
Panel6	ADAM19	TAP-seq PCR1	ADAM19.primer_left_0_outer	CCATGGGAACGCCAACTGGA
Panel6	IL2RA	TAP-seq PCR1	IL2RA.primer_left_4_outer	CGGCAGTTTTCAGCAGGGTC
Panel6	CD4	TAP-seq PCR1	CD4.primer_left_1_outer	GGAAGCGAGCTTTGCTGGGA
Panel6	CD28	TAP-seq PCR1	CD28.primer_left_1_outer	GGCATGTTCCTACCTCAGGGC
Panel6	CTLA4	TAP-seq PCR1	CTLA4.primer_left_1_outer	GCAGTGCTTGATTGCGTGGA
Panel6	CD81	TAP-seq PCR1	CD81.primer_left_2_outer	GCGTGTATGAGTGGAGACGGG
Panel6	MTMR6	TAP-seq PCR1	MTMR6.primer_left_0_outer	TGTGATTAACCAATCCTGCTTCCA
Panel6	RSPRY1	TAP-seq PCR1	RSPRY1.primer_left_4_outer	ACCTCAGCAGCTGCCTTTCAA
Panel6	FLII	TAP-seq PCR1	FLII.primer_left_0_outer	TGAGCAGCACGCCTTTACCC
Panel6	CXXC1	TAP-seq PCR1	CXXC1.primer_left_0_outer	GAAGTGGACTTGGAGCGCGT
Panel6	ACTR1B	TAP-seq PCR1	ACTR1B.primer_left_0_outer	GGGTGACACAGCCCCTTTCA
Panel6	CDS2	TAP-seq PCR1	CDS2.primer_left_3_outer	TTTCTCCATGGTGCCTCCCAC
Panel6	COMMD10	TAP-seq PCR1	COMMD10.primer_left_0_outer	TCAAGGAGCGTCCATGGATACA
Panel6	TMEM68	TAP-seq PCR1	TMEM68.primer_left_1_outer	GTGATCCACCTGCCTCAGCC
Panel6	PLAA	TAP-seq PCR1	PLAA.primer_left_1_outer	ACTTCTTGTGGCTCTTGGAACACT
Panel6	FTSJ1	TAP-seq PCR1	FTSJ1.primer_left_0_outer	AGTCTGTCTGTACTGCAGTGGGA

## Sheet: Panel 7
Panel	Gene	TAP-seq	Sequence_Name	Sequence
Panel7	REV3L	TAP-seq PCR2	REV3L.primer_left_0_inner	GTCTCGTGGGCTCGGAGATGTGTATAAGAGACAGTGCCATCATCTTGAACACAAAATGT
Panel7	SLC16A10	TAP-seq PCR2	SLC16A10.primer_left_1_inner	GTCTCGTGGGCTCGGAGATGTGTATAAGAGACAGGACCTTCTGGGAGCAGGTGC
Panel7	MFSD4B	TAP-seq PCR2	MFSD4B.primer_left_1_inner	GTCTCGTGGGCTCGGAGATGTGTATAAGAGACAGGCCCCATTAGCCAGGCCAAC
Panel7	AL080317.2	TAP-seq PCR2	AL080317.2.primer_left_0_inner	GTCTCGTGGGCTCGGAGATGTGTATAAGAGACAGTGAGAAAGAGATGATGTGTGTGGA
Panel7	FYN	TAP-seq PCR2	FYN.primer_left_0_inner	GTCTCGTGGGCTCGGAGATGTGTATAAGAGACAGTGTCCCCAAATCCGAACCTCC
Panel7	TRAF3IP2	TAP-seq PCR2	TRAF3IP2.primer_left_3_inner	GTCTCGTGGGCTCGGAGATGTGTATAAGAGACAGCTGGGCCTCTCAGTGCTTAGC
Panel7	DSE	TAP-seq PCR2	DSE.primer_left_4_inner	GTCTCGTGGGCTCGGAGATGTGTATAAGAGACAGCTTATTTCCAGAGGGCCCAGAGC
Panel7	RWDD1	TAP-seq PCR2	RWDD1.primer_left_2_inner	GTCTCGTGGGCTCGGAGATGTGTATAAGAGACAGTCCCCATCTGCAGAGAGGCTT
Panel7	CALHM6	TAP-seq PCR2	CALHM6.primer_left_0_inner	GTCTCGTGGGCTCGGAGATGTGTATAAGAGACAGCGAAGGGCCAGTACTACAGCA
Panel7	KPNA5	TAP-seq PCR2	KPNA5.primer_left_1_inner	GTCTCGTGGGCTCGGAGATGTGTATAAGAGACAGTGCACCAGAGAATGCCTACCA
Panel7	PTPRK	TAP-seq PCR2	PTPRK.primer_left_0_inner	GTCTCGTGGGCTCGGAGATGTGTATAAGAGACAGTCACATGCTCCACGTAGCTGT
Panel7	THEMIS	TAP-seq PCR2	THEMIS.primer_left_0_inner	GTCTCGTGGGCTCGGAGATGTGTATAAGAGACAGTCCTTTAACAAAATGAAGAGACAGGCT
Panel7	C6orf58	TAP-seq PCR2	C6orf58.primer_left_0_inner	GTCTCGTGGGCTCGGAGATGTGTATAAGAGACAGTCGGAATCTAGCTCTAGAAGTTATGGA
Panel7	LAMA2	TAP-seq PCR2	LAMA2.primer_left_1_inner	GTCTCGTGGGCTCGGAGATGTGTATAAGAGACAGCTGAGGGGCGTTCAACCTGT
Panel7	MYB	TAP-seq PCR2	MYB.primer_left_0_inner	GTCTCGTGGGCTCGGAGATGTGTATAAGAGACAGTGCATTTGATCCGCATCCCCT
Panel7	AHI1	TAP-seq PCR2	AHI1.primer_left_2_inner	GTCTCGTGGGCTCGGAGATGTGTATAAGAGACAGTGAAGCCTACAGCCATCCGC
Panel7	LINC00271	TAP-seq PCR2	LINC00271.primer_left_0_inner	GTCTCGTGGGCTCGGAGATGTGTATAAGAGACAGTGTCCTGTGTAATTTGGATACCTCTGC
Panel7	AL035604.1	TAP-seq PCR2	AL035604.1.primer_left_0_inner	GTCTCGTGGGCTCGGAGATGTGTATAAGAGACAGACTCGAGAGGCTGAAGTGGGA
Panel7	IFNGR1	TAP-seq PCR2	IFNGR1.primer_left_1_inner	GTCTCGTGGGCTCGGAGATGTGTATAAGAGACAGCCCCAGGGACCTTTGTAGCC
Panel7	PEX7	TAP-seq PCR2	PEX7.primer_left_0_inner	GTCTCGTGGGCTCGGAGATGTGTATAAGAGACAGCCTGGAATCAGTTTTGAGGGAGCT
Panel7	AL356234.2	TAP-seq PCR2	AL356234.2.primer_left_2_inner	GTCTCGTGGGCTCGGAGATGTGTATAAGAGACAGGCCTTCTGCAGAGCCAAACAT
Panel7	LINC02539	TAP-seq PCR2	LINC02539.primer_left_4_inner	GTCTCGTGGGCTCGGAGATGTGTATAAGAGACAGTGAGACCCGCTGGCTTTGAG
Panel7	TNFAIP3	TAP-seq PCR2	TNFAIP3.primer_left_0_inner	GTCTCGTGGGCTCGGAGATGTGTATAAGAGACAGACTTTCCCCTTAGAGCCCCCT
Panel7	AL591468.1	TAP-seq PCR2	AL591468.1.primer_left_0_inner	GTCTCGTGGGCTCGGAGATGTGTATAAGAGACAGCAAGGGACAGCAAGCTGCCT
Panel7	LINC02528	TAP-seq PCR2	LINC02528.primer_left_2_inner	GTCTCGTGGGCTCGGAGATGTGTATAAGAGACAGTGAGGCTGATGCTGAATGCCC
Panel7	PERP	TAP-seq PCR2	PERP.primer_left_0_inner	GTCTCGTGGGCTCGGAGATGTGTATAAGAGACAGAGACAGGCTTCTGATAGTTTGCA
Panel7	CD83	TAP-seq PCR2	CD83.primer_left_0_inner	GTCTCGTGGGCTCGGAGATGTGTATAAGAGACAGGCCCTTCCCTTCTTGGTTTCCA
Panel7	AL138720.1	TAP-seq PCR2	AL138720.1.primer_left_2_inner	GTCTCGTGGGCTCGGAGATGTGTATAAGAGACAGCCTGCCTCAGCGACTTCGG
Panel7	AL136162.1	TAP-seq PCR2	AL136162.1.primer_left_2_inner	GTCTCGTGGGCTCGGAGATGTGTATAAGAGACAGTTCAAATCGCGCCTTGGCCA
Panel7	MTHFD1L	TAP-seq PCR2	MTHFD1L.primer_left_1_inner	GTCTCGTGGGCTCGGAGATGTGTATAAGAGACAGACAGTGGAGTATGGTGTTCGGC
Panel7	PLEKHG1	TAP-seq PCR2	PLEKHG1.primer_left_4_inner	GTCTCGTGGGCTCGGAGATGTGTATAAGAGACAGAGAGGTGGGGTGGGGATGTAT
Panel7	PPP1R14C	TAP-seq PCR2	PPP1R14C.primer_left_4_inner	GTCTCGTGGGCTCGGAGATGTGTATAAGAGACAGGTCTTCAGGTGGCCTTGTCCA
Panel7	RSPH3	TAP-seq PCR2	RSPH3.primer_left_0_inner	GTCTCGTGGGCTCGGAGATGTGTATAAGAGACAGACCGTAATGCCTAGGCCTAACC
Panel7	WTAP	TAP-seq PCR2	WTAP.primer_left_0_inner	GTCTCGTGGGCTCGGAGATGTGTATAAGAGACAGTGGAGTCCTGTAGTAGTTTCAGTGT
Panel7	TAGAP	TAP-seq PCR2	TAGAP.primer_left_0_inner	GTCTCGTGGGCTCGGAGATGTGTATAAGAGACAGAGCTGGGGCCGTAGCAAAAA
Panel7	RNASET2	TAP-seq PCR2	RNASET2.primer_left_4_inner	GTCTCGTGGGCTCGGAGATGTGTATAAGAGACAGCGTCCCCCAAGCAGGAAGTC
Panel7	RPS6KA2	TAP-seq PCR2	RPS6KA2.primer_left_1_inner	GTCTCGTGGGCTCGGAGATGTGTATAAGAGACAGAGGCTGCAGCATCTGTGTCG
Panel7	FGFR1OP	TAP-seq PCR2	FGFR1OP.primer_left_0_inner	GTCTCGTGGGCTCGGAGATGTGTATAAGAGACAGTCCTATTTGAGCCCATGTGTGG
Panel7	Z94721.1	TAP-seq PCR2	Z94721.1.primer_left_0_inner	GTCTCGTGGGCTCGGAGATGTGTATAAGAGACAGCTGCGGTGTGGTCCCTGATC
Panel7	AL159163.1	TAP-seq PCR2	AL159163.1.primer_left_2_inner	GTCTCGTGGGCTCGGAGATGTGTATAAGAGACAGAGGGAGCTGGACCTCAACAGT
Panel7	Z94721.3	TAP-seq PCR2	Z94721.3.primer_left_3_inner	GTCTCGTGGGCTCGGAGATGTGTATAAGAGACAGGGCTGAGGTGGGTGGATTGC
Panel7	AFDN-DT	TAP-seq PCR2	AFDN-DT.primer_left_4_inner	GTCTCGTGGGCTCGGAGATGTGTATAAGAGACAGCAAAATAGGGCCGGGCGCA
Panel7	PSMB1	TAP-seq PCR2	PSMB1.primer_left_1_inner	GTCTCGTGGGCTCGGAGATGTGTATAAGAGACAGGTACACTGGGGACGCACTCC
Panel7	FAM120B	TAP-seq PCR2	FAM120B.primer_left_0_inner	GTCTCGTGGGCTCGGAGATGTGTATAAGAGACAGTCTCTCCCGAGCTTGTGCCT
Panel7	DLL1	TAP-seq PCR2	DLL1.primer_left_0_inner	GTCTCGTGGGCTCGGAGATGTGTATAAGAGACAGTGTCCTTTTTGATACGAAGATGTGCT
Panel7	E2F3	TAP-seq PCR2	E2F3.primer_left_2_inner	GTCTCGTGGGCTCGGAGATGTGTATAAGAGACAGGCAGAGTAAGTCGGGTGGCA
Panel7	SOX4	TAP-seq PCR2	SOX4.primer_left_1_inner	GTCTCGTGGGCTCGGAGATGTGTATAAGAGACAGGGCACTAGGACGTCTGCCTTT
Panel7	CDKAL1	TAP-seq PCR2	CDKAL1.primer_left_2_inner	GTCTCGTGGGCTCGGAGATGTGTATAAGAGACAGATGTTGCCCAGGCTTGCCTG
Panel7	CARMIL1	TAP-seq PCR2	CARMIL1.primer_left_4_inner	GTCTCGTGGGCTCGGAGATGTGTATAAGAGACAGGCATACCATCAACGAGCACAGC
Panel7	TRIM38	TAP-seq PCR2	TRIM38.primer_left_4_inner	GTCTCGTGGGCTCGGAGATGTGTATAAGAGACAGACCTCTTGGCATCCCACAGTC
Panel7	HIST1H1A	TAP-seq PCR2	HIST1H1A.primer_left_1_inner	GTCTCGTGGGCTCGGAGATGTGTATAAGAGACAGCCACGGGGGCTAGCAAAAAGA
Panel7	U91328.1	TAP-seq PCR2	U91328.1.primer_left_1_inner	GTCTCGTGGGCTCGGAGATGTGTATAAGAGACAGTTTGACCCTGCCACATCCCC
Panel7	HIST1H1C	TAP-seq PCR2	HIST1H1C.primer_left_1_inner	GTCTCGTGGGCTCGGAGATGTGTATAAGAGACAGAGAAAGCGAAGAAGCCGGCC
Panel7	HIST1H3B	TAP-seq PCR2	HIST1H3B.primer_left_1_inner	GTCTCGTGGGCTCGGAGATGTGTATAAGAGACAGCCGCCGCTACCAAAAGTCGA
Panel7	HIST1H3A	TAP-seq PCR2	HIST1H3A.primer_left_2_inner	GTCTCGTGGGCTCGGAGATGTGTATAAGAGACAGGGACACTAACCTGTGCGCCA
Panel7	HIST1H2BB	TAP-seq PCR2	HIST1H2BB.primer_left_3_inner	GTCTCGTGGGCTCGGAGATGTGTATAAGAGACAGCGACACCGGCATCTCATCCA
Panel7	HIST1H3C	TAP-seq PCR2	HIST1H3C.primer_left_0_inner	GTCTCGTGGGCTCGGAGATGTGTATAAGAGACAGCCGAGCTGCTGATCCGGAAG
Panel7	HIST1H2AB	TAP-seq PCR2	HIST1H2AB.primer_left_0_inner	GTCTCGTGGGCTCGGAGATGTGTATAAGAGACAGGCCATCCGCAATGACGAGGA
Panel7	HIST1H4A	TAP-seq PCR2	HIST1H4A.primer_left_3_inner	GTCTCGTGGGCTCGGAGATGTGTATAAGAGACAGGCGGTGTGAAGCGGATCTCT
Panel7	HIST1H4B	TAP-seq PCR2	HIST1H4B.primer_left_0_inner	GTCTCGTGGGCTCGGAGATGTGTATAAGAGACAGGCGTCACCGAAAAGTGCTGC
Panel7	HFE	TAP-seq PCR2	HFE.primer_left_0_inner	GTCTCGTGGGCTCGGAGATGTGTATAAGAGACAGAGCTCAGAAGTTTCTTCTTTAGGCA
Panel7	HIST1H2BC	TAP-seq PCR2	HIST1H2BC.primer_left_0_inner	GTCTCGTGGGCTCGGAGATGTGTATAAGAGACAGAGGACAAATGAACACCTGGCTGA
Panel7	HIST1H4C	TAP-seq PCR2	HIST1H4C.primer_left_0_inner	GTCTCGTGGGCTCGGAGATGTGTATAAGAGACAGCGTCAAGCGCATTTCCGGTC
Panel7	HIST1H2BE	TAP-seq PCR2	HIST1H2BE.primer_left_0_inner	GTCTCGTGGGCTCGGAGATGTGTATAAGAGACAGACAAGCGCTCGACCATCACC
Panel7	HIST1H2AC	TAP-seq PCR2	HIST1H2AC.primer_left_0_inner	GTCTCGTGGGCTCGGAGATGTGTATAAGAGACAGTCCAGTCACTCTTGGGCTAGACT
Panel7	HIST1H1D	TAP-seq PCR2	HIST1H1D.primer_left_2_inner	GTCTCGTGGGCTCGGAGATGTGTATAAGAGACAGGCCAAGCCTAGGAAGCCTGC
Panel7	HIST1H2BD	TAP-seq PCR2	HIST1H2BD.primer_left_3_inner	GTCTCGTGGGCTCGGAGATGTGTATAAGAGACAGCCTGGTTTGCTGCACACTGGT
Panel7	HIST1H4H	TAP-seq PCR2	HIST1H4H.primer_left_2_inner	GTCTCGTGGGCTCGGAGATGTGTATAAGAGACAGCTCTGGTCAAGCCACTGCCA
Panel7	HIST1H1E	TAP-seq PCR2	HIST1H1E.primer_left_0_inner	GTCTCGTGGGCTCGGAGATGTGTATAAGAGACAGAACAAGAAGGCGGCCTCTGG
Panel7	HIST1H2AE	TAP-seq PCR2	HIST1H2AE.primer_left_1_inner	GTCTCGTGGGCTCGGAGATGTGTATAAGAGACAGTTTCCAGTTGGCCGTGTGCA
Panel7	HIST1H2BF	TAP-seq PCR2	HIST1H2BF.primer_left_0_inner	GTCTCGTGGGCTCGGAGATGTGTATAAGAGACAGTGGGAGTAATGAGACACACCCCT
Panel7	HIST1H2BI	TAP-seq PCR2	HIST1H2BI.primer_left_0_inner	GTCTCGTGGGCTCGGAGATGTGTATAAGAGACAGGCGCTCGACCATCACTTCCA
Panel7	HIST1H2AD	TAP-seq PCR2	HIST1H2AD.primer_left_1_inner	GTCTCGTGGGCTCGGAGATGTGTATAAGAGACAGGCATCATCCCCCGACACCTG
Panel7	HIST1H2BG	TAP-seq PCR2	HIST1H2BG.primer_left_3_inner	GTCTCGTGGGCTCGGAGATGTGTATAAGAGACAGTCACGAGGTCAGGAGGTCGA
Panel7	HIST1H3G	TAP-seq PCR2	HIST1H3G.primer_left_0_inner	GTCTCGTGGGCTCGGAGATGTGTATAAGAGACAGTTGCCTTTCCAACGCCTGGT
Panel7	HIST1H4F	TAP-seq PCR2	HIST1H4F.primer_left_0_inner	GTCTCGTGGGCTCGGAGATGTGTATAAGAGACAGGGGACGCCGTAACCTACACG
Panel7	HIST1H3E	TAP-seq PCR2	HIST1H3E.primer_left_2_inner	GTCTCGTGGGCTCGGAGATGTGTATAAGAGACAGGAGGACTTGGACTTGGTGGGC
Panel7	HIST1H2BH	TAP-seq PCR2	HIST1H2BH.primer_left_3_inner	GTCTCGTGGGCTCGGAGATGTGTATAAGAGACAGGCTTCCCGCCTGGCTCATTA
Panel7	HIST1H4E	TAP-seq PCR2	HIST1H4E.primer_left_0_inner	GTCTCGTGGGCTCGGAGATGTGTATAAGAGACAGGTCGGGGAGACGGATTTGTGA
Panel7	HIST1H4D	TAP-seq PCR2	HIST1H4D.primer_left_0_inner	GTCTCGTGGGCTCGGAGATGTGTATAAGAGACAGAGGAAACTCGCGGAGTGCTG
Panel7	HIST1H3F	TAP-seq PCR2	HIST1H3F.primer_left_0_inner	GTCTCGTGGGCTCGGAGATGTGTATAAGAGACAGACTTCAAGACCGACCTGCGC
Panel7	AL031777.3	TAP-seq PCR2	AL031777.3.primer_left_4_inner	GTCTCGTGGGCTCGGAGATGTGTATAAGAGACAGCCTTAGCTTGGCCAGGCGAG
Panel7	SERPINB1	TAP-seq PCR2	SERPINB1.primer_left_1_inner	GTCTCGTGGGCTCGGAGATGTGTATAAGAGACAGTCACTGCCGACCATCCATTCC
Panel7	SERPINB6	TAP-seq PCR2	SERPINB6.primer_left_2_inner	GTCTCGTGGGCTCGGAGATGTGTATAAGAGACAGGATTCTCTTCTGCGGCCGCT
Panel7	NQO2	TAP-seq PCR2	NQO2.primer_left_2_inner	GTCTCGTGGGCTCGGAGATGTGTATAAGAGACAGTGCCCCTCAGATCAGCTTTGC
Panel7	SERPINB9	TAP-seq PCR2	SERPINB9.primer_left_0_inner	GTCTCGTGGGCTCGGAGATGTGTATAAGAGACAGACACCTACTTTTCTGCTTCGTTTT
Panel7	SERPINB9P1	TAP-seq PCR2	SERPINB9P1.primer_left_0_inner	GTCTCGTGGGCTCGGAGATGTGTATAAGAGACAGTCCACACTCACACCTCCACCT
Panel7	LINC01011	TAP-seq PCR2	LINC01011.primer_left_2_inner	GTCTCGTGGGCTCGGAGATGTGTATAAGAGACAGAGACTCCCCCTCTCCCCTGT
Panel7	RIPK1	TAP-seq PCR2	RIPK1.primer_left_0_inner	GTCTCGTGGGCTCGGAGATGTGTATAAGAGACAGCGCAGCCTTGGCTCCTACAG
Panel7	HLA-F	TAP-seq PCR2	HLA-F.primer_left_0_inner	GTCTCGTGGGCTCGGAGATGTGTATAAGAGACAGTGGTCGCTGCTGTGATGTGG
Panel7	GABBR1	TAP-seq PCR2	GABBR1.primer_left_4_inner	GTCTCGTGGGCTCGGAGATGTGTATAAGAGACAGTCTTCTCCCAAGACTGCTCCC
Panel7	VARS2	TAP-seq PCR2	VARS2.primer_left_0_inner	GTCTCGTGGGCTCGGAGATGTGTATAAGAGACAGGGTGCAGTGGGACGTCAGAG
Panel7	CCHCR1	TAP-seq PCR2	CCHCR1.primer_left_1_inner	GTCTCGTGGGCTCGGAGATGTGTATAAGAGACAGGCTCCAGCTCCAATCCCCAG
Panel7	PSORS1C1	TAP-seq PCR2	PSORS1C1.primer_left_1_inner	GTCTCGTGGGCTCGGAGATGTGTATAAGAGACAGTCCGCCTCTAGGACCTTGGC
Panel7	TCF19	TAP-seq PCR2	TCF19.primer_left_4_inner	GTCTCGTGGGCTCGGAGATGTGTATAAGAGACAGTCCAGAGTAGGGTGGGAAAGCAA
Panel7	POU5F1	TAP-seq PCR2	POU5F1.primer_left_3_inner	GTCTCGTGGGCTCGGAGATGTGTATAAGAGACAGCAGGTGTTCTCGAGGCCAGG
Panel7	HLA-C	TAP-seq PCR2	HLA-C.primer_left_4_inner	GTCTCGTGGGCTCGGAGATGTGTATAAGAGACAGGACCTGTGTTCCCTCCCCGA
Panel7	HCG27	TAP-seq PCR2	HCG27.primer_left_4_inner	GTCTCGTGGGCTCGGAGATGTGTATAAGAGACAGCCCAGAAGACCGCCCAGAAC
Panel7	HLA-B	TAP-seq PCR2	HLA-B.primer_left_1_inner	GTCTCGTGGGCTCGGAGATGTGTATAAGAGACAGAGGTGGGGCTGGATGTCTCC
Panel7	MICA	TAP-seq PCR2	MICA.primer_left_1_inner	GTCTCGTGGGCTCGGAGATGTGTATAAGAGACAGCAGCTCTTGGGTCCACTGGC
Panel7	AL645933.2	TAP-seq PCR2	AL645933.2.primer_left_4_inner	GTCTCGTGGGCTCGGAGATGTGTATAAGAGACAGTCCCTGGTGCTCAGATGCAA
Panel7	SESN1	TAP-seq PCR2	SESN1.primer_left_1_inner	GTCTCGTGGGCTCGGAGATGTGTATAAGAGACAGTTGCTGTAGACTGCTGCGCA
Panel7	EXOC2	TAP-seq PCR2	EXOC2.primer_left_2_inner	GTCTCGTGGGCTCGGAGATGTGTATAAGAGACAGGGGGGACATCATGGTAACTGGAA
Panel7	IL2RA	TAP-seq PCR2	IL2RA.primer_left_0_inner	GTCTCGTGGGCTCGGAGATGTGTATAAGAGACAGCGACTTTTGGGTGTTGAGGGGT
Panel7	CD4	TAP-seq PCR2	CD4.primer_left_4_inner	GTCTCGTGGGCTCGGAGATGTGTATAAGAGACAGACCACTTCCCTCAGTCCCAACT
Panel7	CD28	TAP-seq PCR2	CD28.primer_left_1_inner	GTCTCGTGGGCTCGGAGATGTGTATAAGAGACAGACCCCACACCCTGTCTGCTT
Panel7	CTLA4	TAP-seq PCR2	CTLA4.primer_left_0_inner	GTCTCGTGGGCTCGGAGATGTGTATAAGAGACAGAAGCTCCAGTTCGATGGGCC
Panel7	CD81	TAP-seq PCR2	CD81.primer_left_4_inner	GTCTCGTGGGCTCGGAGATGTGTATAAGAGACAGTCGAGAGCCGAGTCTGTGGG
Panel7	MTMR6	TAP-seq PCR2	MTMR6.primer_left_1_inner	GTCTCGTGGGCTCGGAGATGTGTATAAGAGACAGACAGGGTATATGTTGGCAAAAGCAGA
Panel7	RSPRY1	TAP-seq PCR2	RSPRY1.primer_left_0_inner	GTCTCGTGGGCTCGGAGATGTGTATAAGAGACAGGGCTGTACATGTTGGGGTGCT
Panel7	FLII	TAP-seq PCR2	FLII.primer_left_3_inner	GTCTCGTGGGCTCGGAGATGTGTATAAGAGACAGTGAGTGCACGTGTGAAGCCC
Panel7	CXXC1	TAP-seq PCR2	CXXC1.primer_left_1_inner	GTCTCGTGGGCTCGGAGATGTGTATAAGAGACAGCCGTGTGTCCGTTCCTCCAC
Panel7	ACTR1B	TAP-seq PCR2	ACTR1B.primer_left_1_inner	GTCTCGTGGGCTCGGAGATGTGTATAAGAGACAGGCTCCTCCCTCTACCCTCGG
Panel7	CDS2	TAP-seq PCR2	CDS2.primer_left_4_inner	GTCTCGTGGGCTCGGAGATGTGTATAAGAGACAGTCCCCAGATAGCTGTGTGCCT
Panel7	COMMD10	TAP-seq PCR2	COMMD10.primer_left_2_inner	GTCTCGTGGGCTCGGAGATGTGTATAAGAGACAGCCAGTCTGAGCTTCTCTGTCAACT
Panel7	TMEM68	TAP-seq PCR2	TMEM68.primer_left_1_inner	GTCTCGTGGGCTCGGAGATGTGTATAAGAGACAGTGTGAACACAAAGCCCTCTGA
Panel7	PLAA	TAP-seq PCR2	PLAA.primer_left_4_inner	GTCTCGTGGGCTCGGAGATGTGTATAAGAGACAGCAGTGGGGAAGAGGGACGGAT
Panel7	FTSJ1	TAP-seq PCR2	FTSJ1.primer_left_0_inner	GTCTCGTGGGCTCGGAGATGTGTATAAGAGACAGCCCACCAATACAAACCAGTTACAGC
Panel7	REV3L	TAP-seq PCR1	REV3L.primer_left_0_outer	TGGGGCATTGTGAGGAACTGT
Panel7	SLC16A10	TAP-seq PCR1	SLC16A10.primer_left_0_outer	AGGGTTGCAGTTTGGTTAGGAGT
Panel7	MFSD4B	TAP-seq PCR1	MFSD4B.primer_left_1_outer	GAGCCGAGATGGTGCCACTG
Panel7	AL080317.2	TAP-seq PCR1	AL080317.2.primer_left_0_outer	TTCAGCACCCTCCCCGATGA
Panel7	FYN	TAP-seq PCR1	FYN.primer_left_4_outer	CGGAGAGAGGCCTTGTCCCA
Panel7	TRAF3IP2	TAP-seq PCR1	TRAF3IP2.primer_left_3_outer	AGAGCTCTTCCCCGGAGACC
Panel7	DSE	TAP-seq PCR1	DSE.primer_left_0_outer	CGGTTTGGACAGGCACGGAT
Panel7	RWDD1	TAP-seq PCR1	RWDD1.primer_left_0_outer	TGGAAAGCCAAGTTTGATGCAGA
Panel7	CALHM6	TAP-seq PCR1	CALHM6.primer_left_1_outer	TCTTTGAGGGCTCGCATCCA
Panel7	KPNA5	TAP-seq PCR1	KPNA5.primer_left_0_outer	TCCCTTTGGTCTTTGTGGTAGAA
Panel7	PTPRK	TAP-seq PCR1	PTPRK.primer_left_1_outer	GGAATGGAGTTTTTCAGCCTGTGG
Panel7	THEMIS	TAP-seq PCR1	THEMIS.primer_left_2_outer	TTGGCTGACAAGAAACCAAAGTGA
Panel7	C6orf58	TAP-seq PCR1	C6orf58.primer_left_1_outer	AAGGGCATGCCACCACGAAT
Panel7	LAMA2	TAP-seq PCR1	LAMA2.primer_left_2_outer	GGTGGAAGCCCAAAGCCCAA
Panel7	MYB	TAP-seq PCR1	MYB.primer_left_0_outer	AGGGGCAGTAGAGCTTGGACA
Panel7	AHI1	TAP-seq PCR1	AHI1.primer_left_1_outer	TCAAGTGTGTGATAAGGTCTGCTGA
Panel7	LINC00271	TAP-seq PCR1	LINC00271.primer_left_4_outer	GGTGTAGACATGGGCTGAGACAG
Panel7	AL035604.1	TAP-seq PCR1	AL035604.1.primer_left_1_outer	CACCTGTGAGTGCCTGGGAC
Panel7	IFNGR1	TAP-seq PCR1	IFNGR1.primer_left_2_outer	AAGCGTAAAGAGGATGTGTGGCA
Panel7	PEX7	TAP-seq PCR1	PEX7.primer_left_1_outer	GGTGGCTGACTGTTCTTGGGA
Panel7	AL356234.2	TAP-seq PCR1	AL356234.2.primer_left_4_outer	GGAGAGGAGGAAGCTGTGCTG
Panel7	LINC02539	TAP-seq PCR1	LINC02539.primer_left_1_outer	CACGGATGGCTGGACTCACC
Panel7	TNFAIP3	TAP-seq PCR1	TNFAIP3.primer_left_4_outer	AAAGGCTGCCATTTTGGGGGT
Panel7	AL591468.1	TAP-seq PCR1	AL591468.1.primer_left_0_outer	TGACGTTTCTGTCAGTGGTGTGA
Panel7	LINC02528	TAP-seq PCR1	LINC02528.primer_left_0_outer	CCCAGCAGCTATGGACCAGC
Panel7	PERP	TAP-seq PCR1	PERP.primer_left_0_outer	ACTGGATTGAAAGATGGACTGGGT
Panel7	CD83	TAP-seq PCR1	CD83.primer_left_0_outer	GCCAGGTCCACGGTCTGTTC
Panel7	AL138720.1	TAP-seq PCR1	AL138720.1.primer_left_1_outer	AGCACAGATGACAAGCTCTGCT
Panel7	AL136162.1	TAP-seq PCR1	AL136162.1.primer_left_0_outer	GCTCCCGCGAACACATACCC
Panel7	MTHFD1L	TAP-seq PCR1	MTHFD1L.primer_left_1_outer	TATCAGTGACGTCCGGGCCA
Panel7	PLEKHG1	TAP-seq PCR1	PLEKHG1.primer_left_2_outer	CACGCCAGTGTCTTGTTGCAT
Panel7	PPP1R14C	TAP-seq PCR1	PPP1R14C.primer_left_4_outer	CACCCTGATCCCCGTGCTTG
Panel7	RSPH3	TAP-seq PCR1	RSPH3.primer_left_0_outer	ACCTGCTATGGAAAATTTGACACA
Panel7	WTAP	TAP-seq PCR1	WTAP.primer_left_0_outer	TGTGCTGTGTAAGGGCATTCGT
Panel7	TAGAP	TAP-seq PCR1	TAGAP.primer_left_0_outer	TGCCAATTTTCACATCTTCCACA
Panel7	RNASET2	TAP-seq PCR1	RNASET2.primer_left_0_outer	CCAGGTGGATGCGCTCAACT
Panel7	RPS6KA2	TAP-seq PCR1	RPS6KA2.primer_left_1_outer	GAGAAGGACGCTGCCGGTC
Panel7	FGFR1OP	TAP-seq PCR1	FGFR1OP.primer_left_1_outer	TCCCAGCTCAGTGATGTTGCG
Panel7	Z94721.1	TAP-seq PCR1	Z94721.1.primer_left_0_outer	TCCCATCGCCGCACAAGATC
Panel7	AL159163.1	TAP-seq PCR1	AL159163.1.primer_left_2_outer	TTTCCCAATCGCAGCCGCTT
Panel7	Z94721.3	TAP-seq PCR1	Z94721.3.primer_left_3_outer	CAGCTTTTTGTGGGTGCAGGAT
Panel7	AFDN-DT	TAP-seq PCR1	AFDN-DT.primer_left_0_outer	CGCTGTCATCGGTCAAGACTCC
Panel7	PSMB1	TAP-seq PCR1	PSMB1.primer_left_2_outer	CCCCTGCTTGACAACCAGGT
Panel7	FAM120B	TAP-seq PCR1	FAM120B.primer_left_3_outer	AGGGACAGCCGTGGAGAGAC
Panel7	DLL1	TAP-seq PCR1	DLL1.primer_left_0_outer	CGTCGCCGTTGCACTATGGA
Panel7	E2F3	TAP-seq PCR1	E2F3.primer_left_0_outer	ACTGCCAGAATACTTTCTAGCTGCT
Panel7	SOX4	TAP-seq PCR1	SOX4.primer_left_0_outer	GGCATGATGATAGCATATGTGTTCAGG
Panel7	CDKAL1	TAP-seq PCR1	CDKAL1.primer_left_1_outer	CACCCTGGCTGGAGTGCAAT
Panel7	CARMIL1	TAP-seq PCR1	CARMIL1.primer_left_4_outer	ACCACAGCAGACCTCGGAGTA
Panel7	TRIM38	TAP-seq PCR1	TRIM38.primer_left_2_outer	CGTAGTCTCGGTATGCTGACCC
Panel7	HIST1H1A	TAP-seq PCR1	HIST1H1A.primer_left_1_outer	AGCCTCGGGTTCCTTCAAGC
Panel7	U91328.1	TAP-seq PCR1	U91328.1.primer_left_3_outer	CTGGAGGTGGGACATGCTGG
Panel7	HIST1H1C	TAP-seq PCR1	HIST1H1C.primer_left_0_outer	GCAAACGAAAGGCACCGGTG
Panel7	HIST1H3B	TAP-seq PCR1	HIST1H3B.primer_left_0_outer	CGGAAATCCACCGGCGGTAA
Panel7	HIST1H3A	TAP-seq PCR1	HIST1H3A.primer_left_2_outer	CCACTAAGGCAGCCCGCAAA
Panel7	HIST1H2BB	TAP-seq PCR1	HIST1H2BB.primer_left_1_outer	TCTAAGTCTGCTCCAGCCCCT
Panel7	HIST1H3C	TAP-seq PCR1	HIST1H3C.primer_left_0_outer	AAGTCTACCGGCGGCAAAGC
Panel7	HIST1H2AB	TAP-seq PCR1	HIST1H2AB.primer_left_0_outer	ATGTCTGGTCGCGGCAAACA
Panel7	HIST1H4A	TAP-seq PCR1	HIST1H4A.primer_left_1_outer	GTCTGGACGTGGTAAGGGCG
Panel7	HIST1H4B	TAP-seq PCR1	HIST1H4B.primer_left_0_outer	GCGTCACCGAAAAGTGCTGC
Panel7	HFE	TAP-seq PCR1	HFE.primer_left_4_outer	TGCCCAGCCGTCAAAAGAGT
Panel7	HIST1H2BC	TAP-seq PCR1	HIST1H2BC.primer_left_4_outer	GGGTGGGGACAAGTGTTGCA
Panel7	HIST1H4C	TAP-seq PCR1	HIST1H4C.primer_left_1_outer	ATGTCTGGTCGCGGCAAAGG
Panel7	HIST1H2BE	TAP-seq PCR1	HIST1H2BE.primer_left_2_outer	TGCCTGAGCCAGCGAAATCC
Panel7	HIST1H2AC	TAP-seq PCR1	HIST1H2AC.primer_left_2_outer	CCTGTCCACTGTTGGTAGGCAC
Panel7	HIST1H1D	TAP-seq PCR1	HIST1H1D.primer_left_3_outer	AAGCATCCGGACCCCCAGTA
Panel7	HIST1H2BD	TAP-seq PCR1	HIST1H2BD.primer_left_1_outer	ACAAGCGCTCGACCATCACC
Panel7	HIST1H4H	TAP-seq PCR1	HIST1H4H.primer_left_0_outer	GTCACTAGCCCACAGCCTTGT
Panel7	HIST1H1E	TAP-seq PCR1	HIST1H1E.primer_left_0_outer	CCGCTGGCTATGACGTGGAG
Panel7	HIST1H2AE	TAP-seq PCR1	HIST1H2AE.primer_left_1_outer	CGGCAAAGCTCGGGCAAAAG
Panel7	HIST1H2BF	TAP-seq PCR1	HIST1H2BF.primer_left_0_outer	TCCGGTTTAGTCATCGCAGCA
Panel7	HIST1H2BI	TAP-seq PCR1	HIST1H2BI.primer_left_2_outer	GCGGTGACCAAGGCACAGAA
Panel7	HIST1H2AD	TAP-seq PCR1	HIST1H2AD.primer_left_0_outer	GGCTAAGACCCGCTCTTCGC
Panel7	HIST1H2BG	TAP-seq PCR1	HIST1H2BG.primer_left_1_outer	CAGCCTGGGCAACACTGGAA
Panel7	HIST1H3G	TAP-seq PCR1	HIST1H3G.primer_left_1_outer	TAAGGCGGCTCGGAAAAGCG
Panel7	HIST1H4F	TAP-seq PCR1	HIST1H4F.primer_left_1_outer	GCAAAGTGCTGCGTGACAACA
Panel7	HIST1H3E	TAP-seq PCR1	HIST1H3E.primer_left_1_outer	CAGTGCGTGAGGAAAACAGCC
Panel7	HIST1H2BH	TAP-seq PCR1	HIST1H2BH.primer_left_1_outer	AGGCGCAGAAGAAGGATGGC
Panel7	HIST1H4E	TAP-seq PCR1	HIST1H4E.primer_left_2_outer	ATCGAGACCGTGAGACTCCCT
Panel7	HIST1H4D	TAP-seq PCR1	HIST1H4D.primer_left_4_outer	GGTCTAGGTAAGGGTGGCGC
Panel7	HIST1H3F	TAP-seq PCR1	HIST1H3F.primer_left_0_outer	CGTAAGTCCACTGGCGGCAA
Panel7	AL031777.3	TAP-seq PCR1	AL031777.3.primer_left_0_outer	CGCTGCACTCCTTAGCACGA
Panel7	SERPINB1	TAP-seq PCR1	SERPINB1.primer_left_1_outer	CTCTCAACTCCGACCTCGCC
Panel7	SERPINB6	TAP-seq PCR1	SERPINB6.primer_left_4_outer	AGAGTGTCCTGCGCAACCTG
Panel7	NQO2	TAP-seq PCR1	NQO2.primer_left_0_outer	GTGCCAGCCATCCTGAAGGG
Panel7	SERPINB9	TAP-seq PCR1	SERPINB9.primer_left_0_outer	GAGACGGGGTTTCGCCACAT
Panel7	SERPINB9P1	TAP-seq PCR1	SERPINB9P1.primer_left_4_outer	TCGGCCGTGACTTCCAAACAA
Panel7	LINC01011	TAP-seq PCR1	LINC01011.primer_left_4_outer	TCGCCCGGTTAATAGCACCC
Panel7	RIPK1	TAP-seq PCR1	RIPK1.primer_left_2_outer	CCCTGCCCCCACCTACTAGA
Panel7	HLA-F	TAP-seq PCR1	HLA-F.primer_left_4_outer	TGGTGGTGCCTCCTGGAGAG
Panel7	GABBR1	TAP-seq PCR1	GABBR1.primer_left_0_outer	TCCCTGTGTACCCTCCATGTACC
Panel7	VARS2	TAP-seq PCR1	VARS2.primer_left_3_outer	CCTCTGTTAGCCGCCCGAAG
Panel7	CCHCR1	TAP-seq PCR1	CCHCR1.primer_left_2_outer	AGCAGCAGCGACTGTTGACA
Panel7	PSORS1C1	TAP-seq PCR1	PSORS1C1.primer_left_4_outer	TCCCACCCAGAGCTGTTTGC
Panel7	TCF19	TAP-seq PCR1	TCF19.primer_left_4_outer	ACACCCGCCCTTTCCTACCTA
Panel7	POU5F1	TAP-seq PCR1	POU5F1.primer_left_4_outer	GCCACCGTGCCCAGCTAATT
Panel7	HLA-C	TAP-seq PCR1	HLA-C.primer_left_4_outer	GCCCAGGGCTCTGATGAGTC
Panel7	HCG27	TAP-seq PCR1	HCG27.primer_left_3_outer	ACCCTGTACAGAACACGTGCA
Panel7	HLA-B	TAP-seq PCR1	HLA-B.primer_left_3_outer	CACGCCTCCCCTTTGTGACTT
Panel7	MICA	TAP-seq PCR1	MICA.primer_left_3_outer	TGCAGAGGGTCCAGAGCTCG
Panel7	AL645933.2	TAP-seq PCR1	AL645933.2.primer_left_2_outer	TAGGGAGGCCATTTCTGGGGA
Panel7	SESN1	TAP-seq PCR1	SESN1.primer_left_0_outer	GCTGGCGATCTTTTGATATGCTGT
Panel7	EXOC2	TAP-seq PCR1	EXOC2.primer_left_1_outer	CCAACTCCCTCATACCGTCGC
Panel7	IL2RA	TAP-seq PCR1	IL2RA.primer_left_4_outer	CGGCAGTTTTCAGCAGGGTC
Panel7	CD4	TAP-seq PCR1	CD4.primer_left_1_outer	GGAAGCGAGCTTTGCTGGGA
Panel7	CD28	TAP-seq PCR1	CD28.primer_left_1_outer	GGCATGTTCCTACCTCAGGGC
Panel7	CTLA4	TAP-seq PCR1	CTLA4.primer_left_1_outer	GCAGTGCTTGATTGCGTGGA
Panel7	CD81	TAP-seq PCR1	CD81.primer_left_2_outer	GCGTGTATGAGTGGAGACGGG
Panel7	MTMR6	TAP-seq PCR1	MTMR6.primer_left_0_outer	TGTGATTAACCAATCCTGCTTCCA
Panel7	RSPRY1	TAP-seq PCR1	RSPRY1.primer_left_4_outer	ACCTCAGCAGCTGCCTTTCAA
Panel7	FLII	TAP-seq PCR1	FLII.primer_left_0_outer	TGAGCAGCACGCCTTTACCC
Panel7	CXXC1	TAP-seq PCR1	CXXC1.primer_left_0_outer	GAAGTGGACTTGGAGCGCGT
Panel7	ACTR1B	TAP-seq PCR1	ACTR1B.primer_left_0_outer	GGGTGACACAGCCCCTTTCA
Panel7	CDS2	TAP-seq PCR1	CDS2.primer_left_3_outer	TTTCTCCATGGTGCCTCCCAC
Panel7	COMMD10	TAP-seq PCR1	COMMD10.primer_left_0_outer	TCAAGGAGCGTCCATGGATACA
Panel7	TMEM68	TAP-seq PCR1	TMEM68.primer_left_1_outer	GTGATCCACCTGCCTCAGCC
Panel7	PLAA	TAP-seq PCR1	PLAA.primer_left_1_outer	ACTTCTTGTGGCTCTTGGAACACT
Panel7	FTSJ1	TAP-seq PCR1	FTSJ1.primer_left_0_outer	AGTCTGTCTGTACTGCAGTGGGA

## Sheet: Panel 8
Panel	Gene	TAP-seq	Sequence_Name	Sequence
Panel8	DDX39B	TAP-seq PCR2	DDX39B.primer_left_4_inner	GTCTCGTGGGCTCGGAGATGTGTATAAGAGACAGGGTGGGGGTGAAGGAGACAC
Panel8	BAG6	TAP-seq PCR2	BAG6.primer_left_1_inner	GTCTCGTGGGCTCGGAGATGTGTATAAGAGACAGCCAACTACAGTCCCCAGCGC
Panel8	PRRC2A	TAP-seq PCR2	PRRC2A.primer_left_2_inner	GTCTCGTGGGCTCGGAGATGTGTATAAGAGACAGGACAAGGAGCCTGGGTTGCC
Panel8	AIF1	TAP-seq PCR2	AIF1.primer_left_1_inner	GTCTCGTGGGCTCGGAGATGTGTATAAGAGACAGGGGAGACGTTCAGCTACCCTG
Panel8	NCR3	TAP-seq PCR2	NCR3.primer_left_0_inner	GTCTCGTGGGCTCGGAGATGTGTATAAGAGACAGCTGCCAGGCCCACACATACC
Panel8	LST1	TAP-seq PCR2	LST1.primer_left_1_inner	GTCTCGTGGGCTCGGAGATGTGTATAAGAGACAGCACCTTCCTCAACCCAGGCG
Panel8	NFKBIL1	TAP-seq PCR2	NFKBIL1.primer_left_3_inner	GTCTCGTGGGCTCGGAGATGTGTATAAGAGACAGGCAAGAAACTTCGGGGCTGC
Panel8	MICB	TAP-seq PCR2	MICB.primer_left_3_inner	GTCTCGTGGGCTCGGAGATGTGTATAAGAGACAGCCAGCCCAGGACCAGCTTTC
Panel8	ATP6V1G2	TAP-seq PCR2	ATP6V1G2.primer_left_0_inner	GTCTCGTGGGCTCGGAGATGTGTATAAGAGACAGTCCCCAAAGACTTATCAGATGCTCA
Panel8	LTA	TAP-seq PCR2	LTA.primer_left_0_inner	GTCTCGTGGGCTCGGAGATGTGTATAAGAGACAGAAGAGTGAGAGGGCATGCGC
Panel8	LTB	TAP-seq PCR2	LTB.primer_left_3_inner	GTCTCGTGGGCTCGGAGATGTGTATAAGAGACAGCGTGAATATTGGGGGCCCGG
Panel8	TNF	TAP-seq PCR2	TNF.primer_left_1_inner	GTCTCGTGGGCTCGGAGATGTGTATAAGAGACAGGTTCCCATGTAGCCCCCTGG
Panel8	C6orf47	TAP-seq PCR2	C6orf47.primer_left_0_inner	GTCTCGTGGGCTCGGAGATGTGTATAAGAGACAGGCAGGGCGGATCTGGTGATC
Panel8	APOM	TAP-seq PCR2	APOM.primer_left_3_inner	GTCTCGTGGGCTCGGAGATGTGTATAAGAGACAGCCCTGACTTCCTGCCTGGAC
Panel8	CSNK2B	TAP-seq PCR2	CSNK2B.primer_left_1_inner	GTCTCGTGGGCTCGGAGATGTGTATAAGAGACAGTTCGCTGATTCCCTCCCCCA
Panel8	GPANK1	TAP-seq PCR2	GPANK1.primer_left_3_inner	GTCTCGTGGGCTCGGAGATGTGTATAAGAGACAGCCTCTGACCTGGGCCCTTTG
Panel8	LY6G5C	TAP-seq PCR2	LY6G5C.primer_left_1_inner	GTCTCGTGGGCTCGGAGATGTGTATAAGAGACAGGGTTGACGCCCTTCAGCACA
Panel8	LY6G5B	TAP-seq PCR2	LY6G5B.primer_left_0_inner	GTCTCGTGGGCTCGGAGATGTGTATAAGAGACAGGCTTCCTCGGCCCCATTTCA
Panel8	ABHD16A	TAP-seq PCR2	ABHD16A.primer_left_3_inner	GTCTCGTGGGCTCGGAGATGTGTATAAGAGACAGCCTCTTGCACGTTTCCCCTCA
Panel8	C2	TAP-seq PCR2	C2.primer_left_4_inner	GTCTCGTGGGCTCGGAGATGTGTATAAGAGACAGTGGCCACCCTTAGACCCTGT
Panel8	STK19	TAP-seq PCR2	STK19.primer_left_0_inner	GTCTCGTGGGCTCGGAGATGTGTATAAGAGACAGTGTGATGGCCGACCGTATGC
Panel8	DXO	TAP-seq PCR2	DXO.primer_left_0_inner	GTCTCGTGGGCTCGGAGATGTGTATAAGAGACAGTGCACCTTACGCCTTCCTGC
Panel8	SKIV2L	TAP-seq PCR2	SKIV2L.primer_left_3_inner	GTCTCGTGGGCTCGGAGATGTGTATAAGAGACAGGCCCTTCTCCGAGTTGGCAG
Panel8	NELFE	TAP-seq PCR2	NELFE.primer_left_2_inner	GTCTCGTGGGCTCGGAGATGTGTATAAGAGACAGGATCAGGCCGTTGCTGAGCT
Panel8	ZBTB12	TAP-seq PCR2	ZBTB12.primer_left_3_inner	GTCTCGTGGGCTCGGAGATGTGTATAAGAGACAGAGAGTGGGAGGCTGAGCAGA
Panel8	EHMT2	TAP-seq PCR2	EHMT2.primer_left_3_inner	GTCTCGTGGGCTCGGAGATGTGTATAAGAGACAGGAGGGCAACTTCAGGGCTGG
Panel8	SLC44A4	TAP-seq PCR2	SLC44A4.primer_left_1_inner	GTCTCGTGGGCTCGGAGATGTGTATAAGAGACAGCTTTGAGAGGCTGAGGCGGG
Panel8	NEU1	TAP-seq PCR2	NEU1.primer_left_3_inner	GTCTCGTGGGCTCGGAGATGTGTATAAGAGACAGGGCTAAGTGTGGCCCCACC
Panel8	C6orf48	TAP-seq PCR2	C6orf48.primer_left_0_inner	GTCTCGTGGGCTCGGAGATGTGTATAAGAGACAGGCCTGGTGCTGGGCATATCC
Panel8	HSPA1B	TAP-seq PCR2	HSPA1B.primer_left_2_inner	GTCTCGTGGGCTCGGAGATGTGTATAAGAGACAGGCTCTTTGCTGCTTCACTTCTTTGT
Panel8	TNXB	TAP-seq PCR2	TNXB.primer_left_0_inner	GTCTCGTGGGCTCGGAGATGTGTATAAGAGACAGGCCCCTGAACGTGTTTTGCG
Panel8	HLA-DQB1	TAP-seq PCR2	HLA-DQB1.primer_left_2_inner	GTCTCGTGGGCTCGGAGATGTGTATAAGAGACAGGCCAGCTGCGTCTACTCAGG
Panel8	HLA-DRB1	TAP-seq PCR2	HLA-DRB1.primer_left_1_inner	GTCTCGTGGGCTCGGAGATGTGTATAAGAGACAGTCCCAGCATTGATGGCAGCG
Panel8	HLA-DQA1	TAP-seq PCR2	HLA-DQA1.primer_left_0_inner	GTCTCGTGGGCTCGGAGATGTGTATAAGAGACAGCCCTCAGAGCTCACAAATGCCT
Panel8	HLA-DRB5	TAP-seq PCR2	HLA-DRB5.primer_left_1_inner	GTCTCGTGGGCTCGGAGATGTGTATAAGAGACAGACCTAACCCTACGGCCTCCC
Panel8	PSMB8	TAP-seq PCR2	PSMB8.primer_left_0_inner	GTCTCGTGGGCTCGGAGATGTGTATAAGAGACAGGAGAGTACGGGCTCAGCAGC
Panel8	TAP2	TAP-seq PCR2	TAP2.primer_left_0_inner	GTCTCGTGGGCTCGGAGATGTGTATAAGAGACAGAGGCAATCCGTTCTTCCAGCT
Panel8	HLA-DRA	TAP-seq PCR2	HLA-DRA.primer_left_0_inner	GTCTCGTGGGCTCGGAGATGTGTATAAGAGACAGTGCCTCTTCGATTGCTCCGT
Panel8	HLA-DQA2	TAP-seq PCR2	HLA-DQA2.primer_left_3_inner	GTCTCGTGGGCTCGGAGATGTGTATAAGAGACAGGCCTGGACGAGCCTCTTCTG
Panel8	HLA-DOB	TAP-seq PCR2	HLA-DOB.primer_left_2_inner	GTCTCGTGGGCTCGGAGATGTGTATAAGAGACAGTCTCCCACCCATCTGCCCTT
Panel8	PSMB8-AS1	TAP-seq PCR2	PSMB8-AS1.primer_left_1_inner	GTCTCGTGGGCTCGGAGATGTGTATAAGAGACAGTGGGAGGTCAAGGAGGGAGG
Panel8	PSMB9	TAP-seq PCR2	PSMB9.primer_left_0_inner	GTCTCGTGGGCTCGGAGATGTGTATAAGAGACAGGCGCTTCACCACAGACGCTA
Panel8	HLA-DQB2	TAP-seq PCR2	HLA-DQB2.primer_left_0_inner	GTCTCGTGGGCTCGGAGATGTGTATAAGAGACAGTGCTGAGTGGCATTGGAGGC
Panel8	TAP1	TAP-seq PCR2	TAP1.primer_left_3_inner	GTCTCGTGGGCTCGGAGATGTGTATAAGAGACAGCAGCTGCCTCCAGGATGAGTT
Panel8	COL11A2	TAP-seq PCR2	COL11A2.primer_left_4_inner	GTCTCGTGGGCTCGGAGATGTGTATAAGAGACAGATTGCCACCCCTGTCCCTCC
Panel8	HLA-DOA	TAP-seq PCR2	HLA-DOA.primer_left_2_inner	GTCTCGTGGGCTCGGAGATGTGTATAAGAGACAGGGGCGAGGGGTCAAGTTCTTC
Panel8	HLA-DPB1	TAP-seq PCR2	HLA-DPB1.primer_left_0_inner	GTCTCGTGGGCTCGGAGATGTGTATAAGAGACAGGCAGGTTCAACGAGGATCTGCA
Panel8	HLA-DPA1	TAP-seq PCR2	HLA-DPA1.primer_left_4_inner	GTCTCGTGGGCTCGGAGATGTGTATAAGAGACAGTGGCTGACTGAATTGCTGACCC
Panel8	HSP90AB1	TAP-seq PCR2	HSP90AB1.primer_left_3_inner	GTCTCGTGGGCTCGGAGATGTGTATAAGAGACAGCTCCCCCTGCTGGTGTCTAGT
Panel8	SLC29A1	TAP-seq PCR2	SLC29A1.primer_left_0_inner	GTCTCGTGGGCTCGGAGATGTGTATAAGAGACAGAGGAGCTGGGTCTGACCGTT
Panel8	AARS2	TAP-seq PCR2	AARS2.primer_left_1_inner	GTCTCGTGGGCTCGGAGATGTGTATAAGAGACAGCCCAGGATCCAAATCGGGCC
Panel8	NFKBIE	TAP-seq PCR2	NFKBIE.primer_left_4_inner	GTCTCGTGGGCTCGGAGATGTGTATAAGAGACAGTCAGCCTGAAACTGCCAACCA
Panel8	SLC35B2	TAP-seq PCR2	SLC35B2.primer_left_0_inner	GTCTCGTGGGCTCGGAGATGTGTATAAGAGACAGGCGGTGTAGGCTCCAATGCT
Panel8	CDC5L	TAP-seq PCR2	CDC5L.primer_left_0_inner	GTCTCGTGGGCTCGGAGATGTGTATAAGAGACAGTGCCGGTTTTCATACTCTAGAAGGC
Panel8	TMEM63B	TAP-seq PCR2	TMEM63B.primer_left_4_inner	GTCTCGTGGGCTCGGAGATGTGTATAAGAGACAGGTGGGCAAGGCTGACACTGG
Panel8	ENPP4	TAP-seq PCR2	ENPP4.primer_left_2_inner	GTCTCGTGGGCTCGGAGATGTGTATAAGAGACAGTGGGTGTCTCCTTCTTGTGCC
Panel8	CLIC5	TAP-seq PCR2	CLIC5.primer_left_2_inner	GTCTCGTGGGCTCGGAGATGTGTATAAGAGACAGTGGTGATGAATAACAGGACTTGCT
Panel8	RUNX2	TAP-seq PCR2	RUNX2.primer_left_3_inner	GTCTCGTGGGCTCGGAGATGTGTATAAGAGACAGATTCCGCTTTGTGCCACAGGT
Panel8	RCAN2	TAP-seq PCR2	RCAN2.primer_left_1_inner	GTCTCGTGGGCTCGGAGATGTGTATAAGAGACAGCGCCTCAGCATTTCCATGACG
Panel8	PTP4A1	TAP-seq PCR2	PTP4A1.primer_left_0_inner	GTCTCGTGGGCTCGGAGATGTGTATAAGAGACAGTGAAGTAGTGTCTGCCATACATGT
Panel8	FKBP1C	TAP-seq PCR2	FKBP1C.primer_left_4_inner	GTCTCGTGGGCTCGGAGATGTGTATAAGAGACAGCCCACCACATGCCACTCTCG
Panel8	AL135905.2	TAP-seq PCR2	AL135905.2.primer_left_0_inner	GTCTCGTGGGCTCGGAGATGTGTATAAGAGACAGTGTTTCTCCATTACGTTTGGGGT
Panel8	BACH2	TAP-seq PCR2	BACH2.primer_left_4_inner	GTCTCGTGGGCTCGGAGATGTGTATAAGAGACAGTGGTGGGCAGTGGGGAATAGA
Panel8	GJA10	TAP-seq PCR2	GJA10.primer_left_4_inner	GTCTCGTGGGCTCGGAGATGTGTATAAGAGACAGAGGCAGATGGAGGGGGAGAT
Panel8	AL132996.1	TAP-seq PCR2	AL132996.1.primer_left_4_inner	GTCTCGTGGGCTCGGAGATGTGTATAAGAGACAGTGAACTCAGGAGGCGGACGT
Panel8	ZCWPW1	TAP-seq PCR2	ZCWPW1.primer_left_4_inner	GTCTCGTGGGCTCGGAGATGTGTATAAGAGACAGAATCTTTGCCCCACCTGCACA
Panel8	PILRA	TAP-seq PCR2	PILRA.primer_left_4_inner	GTCTCGTGGGCTCGGAGATGTGTATAAGAGACAGAGAGCCCCCAGAACGAGACC
Panel8	PILRB	TAP-seq PCR2	PILRB.primer_left_3_inner	GTCTCGTGGGCTCGGAGATGTGTATAAGAGACAGGCTGGGTCCCTGAATCACCG
Panel8	MEPCE	TAP-seq PCR2	MEPCE.primer_left_4_inner	GTCTCGTGGGCTCGGAGATGTGTATAAGAGACAGTCCCATTTCTCCTCGGCCAT
Panel8	PPP1R35	TAP-seq PCR2	PPP1R35.primer_left_4_inner	GTCTCGTGGGCTCGGAGATGTGTATAAGAGACAGGTCTGCCCCCTCTCCGACTT
Panel8	NYAP1	TAP-seq PCR2	NYAP1.primer_left_1_inner	GTCTCGTGGGCTCGGAGATGTGTATAAGAGACAGGGGGTGAGGGTCTAGTGCCA
Panel8	TSC22D4	TAP-seq PCR2	TSC22D4.primer_left_2_inner	GTCTCGTGGGCTCGGAGATGTGTATAAGAGACAGCAGCAGTAGACGGCTTGGGG
Panel8	C7orf61	TAP-seq PCR2	C7orf61.primer_left_3_inner	GTCTCGTGGGCTCGGAGATGTGTATAAGAGACAGACTGGATGCCCAAAGTCCCC
Panel8	SPDYE3	TAP-seq PCR2	SPDYE3.primer_left_0_inner	GTCTCGTGGGCTCGGAGATGTGTATAAGAGACAGGGGTGGGGTGGGGTACTTCT
Panel8	ADAP1	TAP-seq PCR2	ADAP1.primer_left_3_inner	GTCTCGTGGGCTCGGAGATGTGTATAAGAGACAGTAGGTGGGGGAGGCGTCTG
Panel8	C7orf50	TAP-seq PCR2	C7orf50.primer_left_4_inner	GTCTCGTGGGCTCGGAGATGTGTATAAGAGACAGTGCACCTTCCGCCTGATTCC
Panel8	SUN1	TAP-seq PCR2	SUN1.primer_left_0_inner	GTCTCGTGGGCTCGGAGATGTGTATAAGAGACAGACTGATTTGGGATTTGGGGTGGA
Panel8	GPR146	TAP-seq PCR2	GPR146.primer_left_3_inner	GTCTCGTGGGCTCGGAGATGTGTATAAGAGACAGCAGTGACGCGCTCTCCTCAG
Panel8	ZFAND2A	TAP-seq PCR2	ZFAND2A.primer_left_3_inner	GTCTCGTGGGCTCGGAGATGTGTATAAGAGACAGGACCACAGCTGCAGACACGG
Panel8	GET4	TAP-seq PCR2	GET4.primer_left_1_inner	GTCTCGTGGGCTCGGAGATGTGTATAAGAGACAGCCACCACTGGACTGGGAGGT
Panel8	COX19	TAP-seq PCR2	COX19.primer_left_1_inner	GTCTCGTGGGCTCGGAGATGTGTATAAGAGACAGGTGGTGTCACCCGCCTGTAG
Panel8	MICALL2	TAP-seq PCR2	MICALL2.primer_left_2_inner	GTCTCGTGGGCTCGGAGATGTGTATAAGAGACAGGGAGGATCAGATGCTGCGGG
Panel8	TNPO3	TAP-seq PCR2	TNPO3.primer_left_0_inner	GTCTCGTGGGCTCGGAGATGTGTATAAGAGACAGGTGAGGCCGAAGAGGGAAGC
Panel8	ATP6V1F	TAP-seq PCR2	ATP6V1F.primer_left_0_inner	GTCTCGTGGGCTCGGAGATGTGTATAAGAGACAGCTCCCCAGGCTTGCCATCAG
Panel8	CCDC136	TAP-seq PCR2	CCDC136.primer_left_2_inner	GTCTCGTGGGCTCGGAGATGTGTATAAGAGACAGCACTGTGCCAGAACCCTCCC
Panel8	IRF5	TAP-seq PCR2	IRF5.primer_left_4_inner	GTCTCGTGGGCTCGGAGATGTGTATAAGAGACAGTCTGCACACTCCAGCCCACT
Panel8	KCP	TAP-seq PCR2	KCP.primer_left_3_inner	GTCTCGTGGGCTCGGAGATGTGTATAAGAGACAGCTCCCCTTGGCGAGCAGTTC
Panel8	ATP6V1FNB	TAP-seq PCR2	ATP6V1FNB.primer_left_1_inner	GTCTCGTGGGCTCGGAGATGTGTATAAGAGACAGCCAAATGGGTGCACTCTCTGT
Panel8	AC011005.1	TAP-seq PCR2	AC011005.1.primer_left_2_inner	GTCTCGTGGGCTCGGAGATGTGTATAAGAGACAGTTCATCAAGCGGTCCGAGGC
Panel8	TSPAN33	TAP-seq PCR2	TSPAN33.primer_left_1_inner	GTCTCGTGGGCTCGGAGATGTGTATAAGAGACAGCGGGGTACAACAGCAGCCAA
Panel8	AHCYL2	TAP-seq PCR2	AHCYL2.primer_left_0_inner	GTCTCGTGGGCTCGGAGATGTGTATAAGAGACAGACGGAAGGAAAATAGGCAACACCA
Panel8	NUP205	TAP-seq PCR2	NUP205.primer_left_1_inner	GTCTCGTGGGCTCGGAGATGTGTATAAGAGACAGAAGGAACTGAGAGCCCGTGC
Panel8	SLC13A4	TAP-seq PCR2	SLC13A4.primer_left_2_inner	GTCTCGTGGGCTCGGAGATGTGTATAAGAGACAGCCTCCACCAGAAGATTCCGCC
Panel8	STMP1	TAP-seq PCR2	STMP1.primer_left_2_inner	GTCTCGTGGGCTCGGAGATGTGTATAAGAGACAGTCCCTTTCCAACTGCATGGGA
Panel8	CUL1	TAP-seq PCR2	CUL1.primer_left_0_inner	GTCTCGTGGGCTCGGAGATGTGTATAAGAGACAGCCGATTCGCAGCTGTCGTCT
Panel8	TPK1	TAP-seq PCR2	TPK1.primer_left_2_inner	GTCTCGTGGGCTCGGAGATGTGTATAAGAGACAGATGAAAGGAGCAGTGGCCCG
Panel8	SKAP2	TAP-seq PCR2	SKAP2.primer_left_0_inner	GTCTCGTGGGCTCGGAGATGTGTATAAGAGACAGTGCTATGGTCTCATTATGTTTGCTT
Panel8	HOXA1	TAP-seq PCR2	HOXA1.primer_left_1_inner	GTCTCGTGGGCTCGGAGATGTGTATAAGAGACAGTCGCACAATGTTTGATGTCCCCA
Panel8	AC004540.1	TAP-seq PCR2	AC004540.1.primer_left_1_inner	GTCTCGTGGGCTCGGAGATGTGTATAAGAGACAGCTGACCACAAGAGGCTGCCG
Panel8	BRAT1	TAP-seq PCR2	BRAT1.primer_left_0_inner	GTCTCGTGGGCTCGGAGATGTGTATAAGAGACAGACGAGGCCGACTGCTACTGA
Panel8	TTYH3	TAP-seq PCR2	TTYH3.primer_left_2_inner	GTCTCGTGGGCTCGGAGATGTGTATAAGAGACAGCCTGGGCATCTGACCTCCCC
Panel8	GNA12	TAP-seq PCR2	GNA12.primer_left_0_inner	GTCTCGTGGGCTCGGAGATGTGTATAAGAGACAGAGACACCCCCTTCCAAATTCTGT
Panel8	AMZ1	TAP-seq PCR2	AMZ1.primer_left_0_inner	GTCTCGTGGGCTCGGAGATGTGTATAAGAGACAGACGGGACAGTGAGTGGAGCT
Panel8	CARD11	TAP-seq PCR2	CARD11.primer_left_0_inner	GTCTCGTGGGCTCGGAGATGTGTATAAGAGACAGCAGGGGAGCAAAGAACGCCA
Panel8	NFE2L3	TAP-seq PCR2	NFE2L3.primer_left_1_inner	GTCTCGTGGGCTCGGAGATGTGTATAAGAGACAGTCCATCTTGGCAGCCATCCTT
Panel8	METTL27	TAP-seq PCR2	METTL27.primer_left_3_inner	GTCTCGTGGGCTCGGAGATGTGTATAAGAGACAGGAAGGCGACCCAGGTTGAGG
Panel8	GTF2IRD2	TAP-seq PCR2	GTF2IRD2.primer_left_2_inner	GTCTCGTGGGCTCGGAGATGTGTATAAGAGACAGATCCACCTGCCTCGACCTCA
Panel8	IL2RA	TAP-seq PCR2	IL2RA.primer_left_0_inner	GTCTCGTGGGCTCGGAGATGTGTATAAGAGACAGCGACTTTTGGGTGTTGAGGGGT
Panel8	CD4	TAP-seq PCR2	CD4.primer_left_4_inner	GTCTCGTGGGCTCGGAGATGTGTATAAGAGACAGACCACTTCCCTCAGTCCCAACT
Panel8	CD28	TAP-seq PCR2	CD28.primer_left_1_inner	GTCTCGTGGGCTCGGAGATGTGTATAAGAGACAGACCCCACACCCTGTCTGCTT
Panel8	CTLA4	TAP-seq PCR2	CTLA4.primer_left_0_inner	GTCTCGTGGGCTCGGAGATGTGTATAAGAGACAGAAGCTCCAGTTCGATGGGCC
Panel8	CD81	TAP-seq PCR2	CD81.primer_left_4_inner	GTCTCGTGGGCTCGGAGATGTGTATAAGAGACAGTCGAGAGCCGAGTCTGTGGG
Panel8	MTMR6	TAP-seq PCR2	MTMR6.primer_left_1_inner	GTCTCGTGGGCTCGGAGATGTGTATAAGAGACAGACAGGGTATATGTTGGCAAAAGCAGA
Panel8	RSPRY1	TAP-seq PCR2	RSPRY1.primer_left_0_inner	GTCTCGTGGGCTCGGAGATGTGTATAAGAGACAGGGCTGTACATGTTGGGGTGCT
Panel8	FLII	TAP-seq PCR2	FLII.primer_left_3_inner	GTCTCGTGGGCTCGGAGATGTGTATAAGAGACAGTGAGTGCACGTGTGAAGCCC
Panel8	CXXC1	TAP-seq PCR2	CXXC1.primer_left_1_inner	GTCTCGTGGGCTCGGAGATGTGTATAAGAGACAGCCGTGTGTCCGTTCCTCCAC
Panel8	ACTR1B	TAP-seq PCR2	ACTR1B.primer_left_1_inner	GTCTCGTGGGCTCGGAGATGTGTATAAGAGACAGGCTCCTCCCTCTACCCTCGG
Panel8	CDS2	TAP-seq PCR2	CDS2.primer_left_4_inner	GTCTCGTGGGCTCGGAGATGTGTATAAGAGACAGTCCCCAGATAGCTGTGTGCCT
Panel8	COMMD10	TAP-seq PCR2	COMMD10.primer_left_2_inner	GTCTCGTGGGCTCGGAGATGTGTATAAGAGACAGCCAGTCTGAGCTTCTCTGTCAACT
Panel8	TMEM68	TAP-seq PCR2	TMEM68.primer_left_1_inner	GTCTCGTGGGCTCGGAGATGTGTATAAGAGACAGTGTGAACACAAAGCCCTCTGA
Panel8	PLAA	TAP-seq PCR2	PLAA.primer_left_4_inner	GTCTCGTGGGCTCGGAGATGTGTATAAGAGACAGCAGTGGGGAAGAGGGACGGAT
Panel8	FTSJ1	TAP-seq PCR2	FTSJ1.primer_left_0_inner	GTCTCGTGGGCTCGGAGATGTGTATAAGAGACAGCCCACCAATACAAACCAGTTACAGC
Panel8	DDX39B	TAP-seq PCR1	DDX39B.primer_left_1_outer	GGTTTGGCACCAAGGGCTTG
Panel8	BAG6	TAP-seq PCR1	BAG6.primer_left_0_outer	GCCTGCCAAGAGACGCAAGA
Panel8	PRRC2A	TAP-seq PCR1	PRRC2A.primer_left_1_outer	CAGCGCGTCGACCTTTACCA
Panel8	AIF1	TAP-seq PCR1	AIF1.primer_left_2_outer	GCTCTCTCCCCTCACCCAGA
Panel8	NCR3	TAP-seq PCR1	NCR3.primer_left_1_outer	AGTCCTCCTCCTTCGGGCTG
Panel8	LST1	TAP-seq PCR1	LST1.primer_left_0_outer	TGGAGAGGAGCTGGCACCTT
Panel8	NFKBIL1	TAP-seq PCR1	NFKBIL1.primer_left_1_outer	GGAGGAACAGGGGGCTCTGA
Panel8	MICB	TAP-seq PCR1	MICB.primer_left_0_outer	GCCAAGTTGACCAGCCCAGT
Panel8	ATP6V1G2	TAP-seq PCR1	ATP6V1G2.primer_left_3_outer	TCCTCACGTCCATCACTGGC
Panel8	LTA	TAP-seq PCR1	LTA.primer_left_2_outer	GGACCACACCTCCCTGAACC
Panel8	LTB	TAP-seq PCR1	LTB.primer_left_0_outer	CGAGACGGTGACTCCAGTGC
Panel8	TNF	TAP-seq PCR1	TNF.primer_left_4_outer	CTTCCTTGAGACACGGAGCCC
Panel8	C6orf47	TAP-seq PCR1	C6orf47.primer_left_4_outer	ACCTTTGAAAACTCTCCTGGGGTG
Panel8	APOM	TAP-seq PCR1	APOM.primer_left_2_outer	AAGGCCGCCCTGACATGAAG
Panel8	CSNK2B	TAP-seq PCR1	CSNK2B.primer_left_1_outer	ATCACACGGATGGCGCCTAC
Panel8	GPANK1	TAP-seq PCR1	GPANK1.primer_left_3_outer	CCAGCCCCGAGTGACACATT
Panel8	LY6G5C	TAP-seq PCR1	LY6G5C.primer_left_3_outer	ACCCGAACTTCTCCGGTGTCT
Panel8	LY6G5B	TAP-seq PCR1	LY6G5B.primer_left_0_outer	CCAGCCTGGGTGACACAGTG
Panel8	ABHD16A	TAP-seq PCR1	ABHD16A.primer_left_1_outer	ATGAGTGCAGATGGACGGCG
Panel8	C2	TAP-seq PCR1	C2.primer_left_2_outer	GCCGCCACGAGACTTTCACA
Panel8	STK19	TAP-seq PCR1	STK19.primer_left_0_outer	CCTTGTGCCTGACAGGACCG
Panel8	DXO	TAP-seq PCR1	DXO.primer_left_3_outer	CCCAGGGGTCCCGAATGTTG
Panel8	SKIV2L	TAP-seq PCR1	SKIV2L.primer_left_2_outer	GGTGAGGTCCAGGTGGCTTG
Panel8	NELFE	TAP-seq PCR1	NELFE.primer_left_4_outer	AGAGAGCGGGACAGGGATCG
Panel8	ZBTB12	TAP-seq PCR1	ZBTB12.primer_left_0_outer	CCTCAAGGAGCAACACGGCA
Panel8	EHMT2	TAP-seq PCR1	EHMT2.primer_left_2_outer	AAGCCATTGCCCTGGAGCAG
Panel8	SLC44A4	TAP-seq PCR1	SLC44A4.primer_left_2_outer	CCTGGACCGGCCCTACTACA
Panel8	NEU1	TAP-seq PCR1	NEU1.primer_left_0_outer	CTGCCTTCAGGAACACGGGT
Panel8	C6orf48	TAP-seq PCR1	C6orf48.primer_left_3_outer	AGCCAGGGACAATGCACCTTC
Panel8	HSPA1B	TAP-seq PCR1	HSPA1B.primer_left_0_outer	CCAAGGGAGGGTCTGGGTCA
Panel8	TNXB	TAP-seq PCR1	TNXB.primer_left_2_outer	TACAATGCACGGCTCCAGGC
Panel8	HLA-DQB1	TAP-seq PCR1	HLA-DQB1.primer_left_1_outer	ATGCCTGCTTATGCCTGCCC
Panel8	HLA-DRB1	TAP-seq PCR1	HLA-DRB1.primer_left_4_outer	GCTGGGCCTGCTCTTCCTTG
Panel8	HLA-DQA1	TAP-seq PCR1	HLA-DQA1.primer_left_3_outer	TCTGTGCCCTGGGGTTGTCT
Panel8	HLA-DRB5	TAP-seq PCR1	HLA-DRB5.primer_left_0_outer	TGGGGCCGGGCTATTCATCT
Panel8	PSMB8	TAP-seq PCR1	PSMB8.primer_left_0_outer	GCCTATGACCTTGGCCGCAG
Panel8	TAP2	TAP-seq PCR1	TAP2.primer_left_2_outer	AGGAAGAGGTGGACTTGCCCA
Panel8	HLA-DRA	TAP-seq PCR1	HLA-DRA.primer_left_4_outer	AATGCAGCAGAACGCAGGGG
Panel8	HLA-DQA2	TAP-seq PCR1	HLA-DQA2.primer_left_3_outer	TCCAACTCTACCGCTGCCAC
Panel8	HLA-DOB	TAP-seq PCR1	HLA-DOB.primer_left_0_outer	TGGGCCCTGGGTGAGGTAAA
Panel8	PSMB8-AS1	TAP-seq PCR1	PSMB8-AS1.primer_left_1_outer	GAATTTGGGTCAAGGCTGCGC
Panel8	PSMB9	TAP-seq PCR1	PSMB9.primer_left_3_outer	TGGCTGGGACCAACGTGAAG
Panel8	HLA-DQB2	TAP-seq PCR1	HLA-DQB2.primer_left_4_outer	GGAGGAGACAGCCGGTGTTG
Panel8	TAP1	TAP-seq PCR1	TAP1.primer_left_4_outer	GGTGCTACTGGGCCATGGTG
Panel8	COL11A2	TAP-seq PCR1	COL11A2.primer_left_2_outer	CTGCCTGCTACTTGAGGGCC
Panel8	HLA-DOA	TAP-seq PCR1	HLA-DOA.primer_left_4_outer	TGTCCACCCGACAGCTCCTG
Panel8	HLA-DPB1	TAP-seq PCR1	HLA-DPB1.primer_left_4_outer	GACATTGACGGGAGCTGGGG
Panel8	HLA-DPA1	TAP-seq PCR1	HLA-DPA1.primer_left_2_outer	TCTGCGTTCTGGCCATGACC
Panel8	HSP90AB1	TAP-seq PCR1	HSP90AB1.primer_left_2_outer	TCCCCAGACCCACTCCAACC
Panel8	SLC29A1	TAP-seq PCR1	SLC29A1.primer_left_4_outer	GGAGCCTCTGGACGGACAGT
Panel8	AARS2	TAP-seq PCR1	AARS2.primer_left_2_outer	CTACTCGGGAGGCTGAGGCA
Panel8	NFKBIE	TAP-seq PCR1	NFKBIE.primer_left_1_outer	GCAGTTTGGGCCCAGGCTAT
Panel8	SLC35B2	TAP-seq PCR1	SLC35B2.primer_left_1_outer	CCCGGGGGTAGACAGTCCTC
Panel8	CDC5L	TAP-seq PCR1	CDC5L.primer_left_2_outer	ATGCTGATTTGCTGCTGGAGA
Panel8	TMEM63B	TAP-seq PCR1	TMEM63B.primer_left_2_outer	CCCCTCCCCAGCTAGTAGCA
Panel8	ENPP4	TAP-seq PCR1	ENPP4.primer_left_0_outer	TGTATAACATAGGGACAGTTCTGCT
Panel8	CLIC5	TAP-seq PCR1	CLIC5.primer_left_3_outer	CTTTCCTGGCCACCTCGTTGT
Panel8	RUNX2	TAP-seq PCR1	RUNX2.primer_left_0_outer	TGCAGTACTTTGAAATATATCAGCCAA
Panel8	RCAN2	TAP-seq PCR1	RCAN2.primer_left_1_outer	TGAAGTGTATGGCCTCTGGAGTT
Panel8	PTP4A1	TAP-seq PCR1	PTP4A1.primer_left_0_outer	CACCAATGAGTACCCGACCCG
Panel8	FKBP1C	TAP-seq PCR1	FKBP1C.primer_left_1_outer	GAGGTGATCCGAGGCTGGGA
Panel8	AL135905.2	TAP-seq PCR1	AL135905.2.primer_left_3_outer	AGTACCCGACCCGTTGCCAT
Panel8	BACH2	TAP-seq PCR1	BACH2.primer_left_2_outer	ACAGGAAGGTGTGCCCCAGA
Panel8	GJA10	TAP-seq PCR1	GJA10.primer_left_0_outer	TCGCAAGGCCAGCTTTCTGT
Panel8	AL132996.1	TAP-seq PCR1	AL132996.1.primer_left_1_outer	AGGCTCAAACTTGGCCAGGC
Panel8	ZCWPW1	TAP-seq PCR1	ZCWPW1.primer_left_3_outer	ACAGTGGGGTCCAGGAGAGTC
Panel8	PILRA	TAP-seq PCR1	PILRA.primer_left_1_outer	GGAAAGGTCAGCAGCGGACT
Panel8	PILRB	TAP-seq PCR1	PILRB.primer_left_0_outer	GAAAGGTAGCAGGGCGCCAA
Panel8	MEPCE	TAP-seq PCR1	MEPCE.primer_left_2_outer	GCTTTTCTTCCGTCGCTGCC
Panel8	PPP1R35	TAP-seq PCR1	PPP1R35.primer_left_2_outer	AGTCGTTCCAGATCCGCTGC
Panel8	NYAP1	TAP-seq PCR1	NYAP1.primer_left_2_outer	GCCAAGGAGGGGTCTGCATG
Panel8	TSC22D4	TAP-seq PCR1	TSC22D4.primer_left_4_outer	CAGTAATGGCCTGGTCCCCC
Panel8	C7orf61	TAP-seq PCR1	C7orf61.primer_left_4_outer	CAGCTCCCAAGTGAGGACGC
Panel8	SPDYE3	TAP-seq PCR1	SPDYE3.primer_left_4_outer	TCGCGCCCACCTTTCCTAGA
Panel8	ADAP1	TAP-seq PCR1	ADAP1.primer_left_0_outer	CTGGAGTTGCCACAGCCTGT
Panel8	C7orf50	TAP-seq PCR1	C7orf50.primer_left_2_outer	TCCTCCAGACCCTCCTTGGC
Panel8	SUN1	TAP-seq PCR1	SUN1.primer_left_3_outer	ACAAAACGATGGTGCTGACTGGT
Panel8	GPR146	TAP-seq PCR1	GPR146.primer_left_0_outer	ACAAAACCCTACGAAAGAATGGCA
Panel8	ZFAND2A	TAP-seq PCR1	ZFAND2A.primer_left_0_outer	ACGTCCCAGTATGCCCACTCT
Panel8	GET4	TAP-seq PCR1	GET4.primer_left_1_outer	TACAGGTGTGAGCCCCCGAA
Panel8	COX19	TAP-seq PCR1	COX19.primer_left_0_outer	GGAAGGAGCATACGGTGGCC
Panel8	MICALL2	TAP-seq PCR1	MICALL2.primer_left_2_outer	GCTGGAGCAGTACGTGAGCA
Panel8	TNPO3	TAP-seq PCR1	TNPO3.primer_left_0_outer	TGGGTGGGGAGTGCAGGATA
Panel8	ATP6V1F	TAP-seq PCR1	ATP6V1F.primer_left_0_outer	ACCCATATGACGCCGCCAAG
Panel8	CCDC136	TAP-seq PCR1	CCDC136.primer_left_2_outer	CTCGGCTTTGCTCTGGTGCT
Panel8	IRF5	TAP-seq PCR1	IRF5.primer_left_1_outer	AGCTGGCTGAAGCAAGGGTG
Panel8	KCP	TAP-seq PCR1	KCP.primer_left_2_outer	GTCCCCGCACCTGCTTCAAT
Panel8	ATP6V1FNB	TAP-seq PCR1	ATP6V1FNB.primer_left_1_outer	GATGTGTTGCCGCTCCCCTG
Panel8	AC011005.1	TAP-seq PCR1	AC011005.1.primer_left_4_outer	CCCAACAGCGGTTACGGGAT
Panel8	TSPAN33	TAP-seq PCR1	TSPAN33.primer_left_4_outer	GCAGGCAGTGAGGAGAGAGC
Panel8	AHCYL2	TAP-seq PCR1	AHCYL2.primer_left_3_outer	TTGCCCATATGAGCACGGCT
Panel8	NUP205	TAP-seq PCR1	NUP205.primer_left_0_outer	AGTGGGCTGGCTATAGTGAGC
Panel8	SLC13A4	TAP-seq PCR1	SLC13A4.primer_left_1_outer	GGCGAGGGTCAGCAACATCA
Panel8	STMP1	TAP-seq PCR1	STMP1.primer_left_4_outer	CTGCTCTTGAGGGCCTCGTT
Panel8	CUL1	TAP-seq PCR1	CUL1.primer_left_0_outer	GGTCTGACTGTGTGACCCGC
Panel8	TPK1	TAP-seq PCR1	TPK1.primer_left_2_outer	TGGTGCATCGAAATGTATTCACCT
Panel8	SKAP2	TAP-seq PCR1	SKAP2.primer_left_2_outer	TGTTCAGATCTCCACCGGCCT
Panel8	HOXA1	TAP-seq PCR1	HOXA1.primer_left_3_outer	AGCCCTGCAGAGCACAAACT
Panel8	AC004540.1	TAP-seq PCR1	AC004540.1.primer_left_1_outer	AAGGCTGTTCGGCAGTTGCA
Panel8	BRAT1	TAP-seq PCR1	BRAT1.primer_left_3_outer	GGCCATGCTCAGGTCCCTAG
Panel8	TTYH3	TAP-seq PCR1	TTYH3.primer_left_4_outer	GAATGGGCCTGGTTGGGAGC
Panel8	GNA12	TAP-seq PCR1	GNA12.primer_left_3_outer	GGCTCTTGACCCGCTCAGC
Panel8	AMZ1	TAP-seq PCR1	AMZ1.primer_left_1_outer	ACACACTCCCACGTCACAGC
Panel8	CARD11	TAP-seq PCR1	CARD11.primer_left_1_outer	CTGGGGAGGAGCAGGGTACA
Panel8	NFE2L3	TAP-seq PCR1	NFE2L3.primer_left_0_outer	AGGACTTCAAGATCACACTTGTGGG
Panel8	METTL27	TAP-seq PCR1	METTL27.primer_left_0_outer	GGGCTGGTGTGTCTGACCAC
Panel8	GTF2IRD2	TAP-seq PCR1	GTF2IRD2.primer_left_0_outer	TTGCTCTGTCGCCCAGGTTG
Panel8	IL2RA	TAP-seq PCR1	IL2RA.primer_left_4_outer	CGGCAGTTTTCAGCAGGGTC
Panel8	CD4	TAP-seq PCR1	CD4.primer_left_1_outer	GGAAGCGAGCTTTGCTGGGA
Panel8	CD28	TAP-seq PCR1	CD28.primer_left_1_outer	GGCATGTTCCTACCTCAGGGC
Panel8	CTLA4	TAP-seq PCR1	CTLA4.primer_left_1_outer	GCAGTGCTTGATTGCGTGGA
Panel8	CD81	TAP-seq PCR1	CD81.primer_left_2_outer	GCGTGTATGAGTGGAGACGGG
Panel8	MTMR6	TAP-seq PCR1	MTMR6.primer_left_0_outer	TGTGATTAACCAATCCTGCTTCCA
Panel8	RSPRY1	TAP-seq PCR1	RSPRY1.primer_left_4_outer	ACCTCAGCAGCTGCCTTTCAA
Panel8	FLII	TAP-seq PCR1	FLII.primer_left_0_outer	TGAGCAGCACGCCTTTACCC
Panel8	CXXC1	TAP-seq PCR1	CXXC1.primer_left_0_outer	GAAGTGGACTTGGAGCGCGT
Panel8	ACTR1B	TAP-seq PCR1	ACTR1B.primer_left_0_outer	GGGTGACACAGCCCCTTTCA
Panel8	CDS2	TAP-seq PCR1	CDS2.primer_left_3_outer	TTTCTCCATGGTGCCTCCCAC
Panel8	COMMD10	TAP-seq PCR1	COMMD10.primer_left_0_outer	TCAAGGAGCGTCCATGGATACA
Panel8	TMEM68	TAP-seq PCR1	TMEM68.primer_left_1_outer	GTGATCCACCTGCCTCAGCC
Panel8	PLAA	TAP-seq PCR1	PLAA.primer_left_1_outer	ACTTCTTGTGGCTCTTGGAACACT
Panel8	FTSJ1	TAP-seq PCR1	FTSJ1.primer_left_0_outer	AGTCTGTCTGTACTGCAGTGGGA

## Sheet: Panel 9
Panel	Gene	TAP-seq	Sequence_Name	Sequence
Panel9	TAX1BP1	TAP-seq PCR2	TAX1BP1.primer_left_2_inner	GTCTCGTGGGCTCGGAGATGTGTATAAGAGACAGATTCCCTAGTTTGCAGAACTGTCT
Panel9	CREB5	TAP-seq PCR2	CREB5.primer_left_1_inner	GTCTCGTGGGCTCGGAGATGTGTATAAGAGACAGTCCTCCTCTTGGTCCACTTGCT
Panel9	JAZF1	TAP-seq PCR2	JAZF1.primer_left_0_inner	GTCTCGTGGGCTCGGAGATGTGTATAAGAGACAGACTGTGTCTGTGAAAACTGTGCT
Panel9	EPDR1	TAP-seq PCR2	EPDR1.primer_left_1_inner	GTCTCGTGGGCTCGGAGATGTGTATAAGAGACAGTCCATTGCTAGGGAGAGACTTCCA
Panel9	AOAH	TAP-seq PCR2	AOAH.primer_left_0_inner	GTCTCGTGGGCTCGGAGATGTGTATAAGAGACAGACGTCACAGGCCCAAAGGAC
Panel9	ELMO1	TAP-seq PCR2	ELMO1.primer_left_0_inner	GTCTCGTGGGCTCGGAGATGTGTATAAGAGACAGGTCAAGCTGTCAGACATCCAAGT
Panel9	UPP1	TAP-seq PCR2	UPP1.primer_left_4_inner	GTCTCGTGGGCTCGGAGATGTGTATAAGAGACAGGACCAGATCAGCAGCCCTCG
Panel9	IKZF1	TAP-seq PCR2	IKZF1.primer_left_2_inner	GTCTCGTGGGCTCGGAGATGTGTATAAGAGACAGCCCTTCTGGCGAGTACATGCA
Panel9	GRB10	TAP-seq PCR2	GRB10.primer_left_0_inner	GTCTCGTGGGCTCGGAGATGTGTATAAGAGACAGTGGCCTGGCGTGTATAAACGT
Panel9	FIGNL1	TAP-seq PCR2	FIGNL1.primer_left_0_inner	GTCTCGTGGGCTCGGAGATGTGTATAAGAGACAGTGAGTCATCTGGTAGAGCGCA
Panel9	C1GALT1	TAP-seq PCR2	C1GALT1.primer_left_1_inner	GTCTCGTGGGCTCGGAGATGTGTATAAGAGACAGCCCCCTACCACACCCACACA
Panel9	CCZ1B	TAP-seq PCR2	CCZ1B.primer_left_0_inner	GTCTCGTGGGCTCGGAGATGTGTATAAGAGACAGTCGACTCGGTCTGCTGATCTGA
Panel9	ZNF12	TAP-seq PCR2	ZNF12.primer_left_0_inner	GTCTCGTGGGCTCGGAGATGTGTATAAGAGACAGACCACTGAGCTGAAATGCCGT
Panel9	TRRAP	TAP-seq PCR2	TRRAP.primer_left_3_inner	GTCTCGTGGGCTCGGAGATGTGTATAAGAGACAGAGGCGGCTCCTGTGCTTTTTA
Panel9	SMURF1	TAP-seq PCR2	SMURF1.primer_left_0_inner	GTCTCGTGGGCTCGGAGATGTGTATAAGAGACAGGCTGCTATCCTTGTTATCCTTCCCA
Panel9	AC004922.1	TAP-seq PCR2	AC004922.1.primer_left_3_inner	GTCTCGTGGGCTCGGAGATGTGTATAAGAGACAGGCCTTCATCCTAGCTGCTGGG
Panel9	MTMR9	TAP-seq PCR2	MTMR9.primer_left_1_inner	GTCTCGTGGGCTCGGAGATGTGTATAAGAGACAGTGGGTTGGCCGGTTTGTCAA
Panel9	BLK	TAP-seq PCR2	BLK.primer_left_1_inner	GTCTCGTGGGCTCGGAGATGTGTATAAGAGACAGATCAAGTAAGGCCCCCGTGC
Panel9	FAM167A	TAP-seq PCR2	FAM167A.primer_left_0_inner	GTCTCGTGGGCTCGGAGATGTGTATAAGAGACAGGCTTGACGATGCCTGACCGA
Panel9	NEIL2	TAP-seq PCR2	NEIL2.primer_left_0_inner	GTCTCGTGGGCTCGGAGATGTGTATAAGAGACAGTGCCCGGTGGTGTGTAGAGA
Panel9	SQLE	TAP-seq PCR2	SQLE.primer_left_2_inner	GTCTCGTGGGCTCGGAGATGTGTATAAGAGACAGAAAGTGGAAACTCTTGGACCAAGA
Panel9	NDUFB9	TAP-seq PCR2	NDUFB9.primer_left_0_inner	GTCTCGTGGGCTCGGAGATGTGTATAAGAGACAGATTGTGACCAGACCCCGGGA
Panel9	MTSS1	TAP-seq PCR2	MTSS1.primer_left_4_inner	GTCTCGTGGGCTCGGAGATGTGTATAAGAGACAGAGTTGACCTCTCCCTGTGCAG
Panel9	TRIB1	TAP-seq PCR2	TRIB1.primer_left_0_inner	GTCTCGTGGGCTCGGAGATGTGTATAAGAGACAGGCCTCTGTCGCACTAACGCT
Panel9	LINC00861	TAP-seq PCR2	LINC00861.primer_left_0_inner	GTCTCGTGGGCTCGGAGATGTGTATAAGAGACAGACAAGGGGCATGACTGTGACT
Panel9	MYC	TAP-seq PCR2	MYC.primer_left_2_inner	GTCTCGTGGGCTCGGAGATGTGTATAAGAGACAGGCAACCTCACAACCTTGGCTG
Panel9	FAM49B	TAP-seq PCR2	FAM49B.primer_left_1_inner	GTCTCGTGGGCTCGGAGATGTGTATAAGAGACAGACTGCCGCCTTTTTCATGTGC
Panel9	PVT1	TAP-seq PCR2	PVT1.primer_left_2_inner	GTCTCGTGGGCTCGGAGATGTGTATAAGAGACAGCAGCCCAACAGGAGGACAGC
Panel9	TG	TAP-seq PCR2	TG.primer_left_1_inner	GTCTCGTGGGCTCGGAGATGTGTATAAGAGACAGGCTGCTCCCCAATCGACAGG
Panel9	NDRG1	TAP-seq PCR2	NDRG1.primer_left_0_inner	GTCTCGTGGGCTCGGAGATGTGTATAAGAGACAGGAGGATTTCTGGGACCCCGC
Panel9	SLA	TAP-seq PCR2	SLA.primer_left_4_inner	GTCTCGTGGGCTCGGAGATGTGTATAAGAGACAGGGTGACCCCCTGAACTCCAGA
Panel9	CPSF1	TAP-seq PCR2	CPSF1.primer_left_1_inner	GTCTCGTGGGCTCGGAGATGTGTATAAGAGACAGGGAGCTGCTCAACCGCTACC
Panel9	SLC39A4	TAP-seq PCR2	SLC39A4.primer_left_4_inner	GTCTCGTGGGCTCGGAGATGTGTATAAGAGACAGGCTGCTGTCCCTGTACGAGG
Panel9	VPS28	TAP-seq PCR2	VPS28.primer_left_1_inner	GTCTCGTGGGCTCGGAGATGTGTATAAGAGACAGAGGGCAGAGTCTGAGGCGAT
Panel9	TONSL	TAP-seq PCR2	TONSL.primer_left_4_inner	GTCTCGTGGGCTCGGAGATGTGTATAAGAGACAGAATTAGCCGGGCGTGGTGGT
Panel9	RECQL4	TAP-seq PCR2	RECQL4.primer_left_0_inner	GTCTCGTGGGCTCGGAGATGTGTATAAGAGACAGGGGGGATGTCGGGTAGAGCT
Panel9	PPP1R16A	TAP-seq PCR2	PPP1R16A.primer_left_3_inner	GTCTCGTGGGCTCGGAGATGTGTATAAGAGACAGACACTGGCCCCTCTCAGGTC
Panel9	MFSD3	TAP-seq PCR2	MFSD3.primer_left_1_inner	GTCTCGTGGGCTCGGAGATGTGTATAAGAGACAGGATGGGTTGGGGCCACATCC
Panel9	KIFC2	TAP-seq PCR2	KIFC2.primer_left_4_inner	GTCTCGTGGGCTCGGAGATGTGTATAAGAGACAGCTGGATCCACCACTGGGCTC
Panel9	ADCK5	TAP-seq PCR2	ADCK5.primer_left_3_inner	GTCTCGTGGGCTCGGAGATGTGTATAAGAGACAGTTTGAAGTGGCGCTCAGGCT
Panel9	FBXL6	TAP-seq PCR2	FBXL6.primer_left_2_inner	GTCTCGTGGGCTCGGAGATGTGTATAAGAGACAGAGCTCTGTGATCAGCGGCTG
Panel9	DGAT1	TAP-seq PCR2	DGAT1.primer_left_4_inner	GTCTCGTGGGCTCGGAGATGTGTATAAGAGACAGTCCTCCTAGGCCTCGAGTGC
Panel9	HSF1	TAP-seq PCR2	HSF1.primer_left_1_inner	GTCTCGTGGGCTCGGAGATGTGTATAAGAGACAGTCCTGTGGTTTGGTTGGGGC
Panel9	SLC52A2	TAP-seq PCR2	SLC52A2.primer_left_0_inner	GTCTCGTGGGCTCGGAGATGTGTATAAGAGACAGAGGACTGTGCAGACCCCTGT
Panel9	CYHR1	TAP-seq PCR2	CYHR1.primer_left_3_inner	GTCTCGTGGGCTCGGAGATGTGTATAAGAGACAGTGACCCGAAGAGGAGACGGT
Panel9	LEPROTL1	TAP-seq PCR2	LEPROTL1.primer_left_4_inner	GTCTCGTGGGCTCGGAGATGTGTATAAGAGACAGTGGCAGCATTGTGTCTTTGACCT
Panel9	DCTN6	TAP-seq PCR2	DCTN6.primer_left_0_inner	GTCTCGTGGGCTCGGAGATGTGTATAAGAGACAGTGGGTTGAGAGGAAACTAATGGAGT
Panel9	SARAF	TAP-seq PCR2	SARAF.primer_left_0_inner	GTCTCGTGGGCTCGGAGATGTGTATAAGAGACAGTGGTGGAGATGGCCTTCTGGT
Panel9	LINC02099	TAP-seq PCR2	LINC02099.primer_left_2_inner	GTCTCGTGGGCTCGGAGATGTGTATAAGAGACAGACAGCCGTGACTGATCAAAGC
Panel9	AC026979.4	TAP-seq PCR2	AC026979.4.primer_left_2_inner	GTCTCGTGGGCTCGGAGATGTGTATAAGAGACAGAACCACTCCTGAGGAAGCCCA
Panel9	UBE2V2	TAP-seq PCR2	UBE2V2.primer_left_2_inner	GTCTCGTGGGCTCGGAGATGTGTATAAGAGACAGGGGGGAGTTGATGAATTCCTGTTA
Panel9	AC090186.1	TAP-seq PCR2	AC090186.1.primer_left_0_inner	GTCTCGTGGGCTCGGAGATGTGTATAAGAGACAGAAGTTTTCAGACACGTCCTCAAC
Panel9	ZC2HC1A	TAP-seq PCR2	ZC2HC1A.primer_left_0_inner	GTCTCGTGGGCTCGGAGATGTGTATAAGAGACAGCCTGCCCCAGGTGTGCTTAC
Panel9	IL7	TAP-seq PCR2	IL7.primer_left_0_inner	GTCTCGTGGGCTCGGAGATGTGTATAAGAGACAGTGCCGGTGAGAATAAGAGAGTCA
Panel9	PKIA	TAP-seq PCR2	PKIA.primer_left_0_inner	GTCTCGTGGGCTCGGAGATGTGTATAAGAGACAGTCAGCCCTCTCAGATCCAAATGT
Panel9	AC083837.2	TAP-seq PCR2	AC083837.2.primer_left_0_inner	GTCTCGTGGGCTCGGAGATGTGTATAAGAGACAGTCCATTAGCCGATGAACTAGCG
Panel9	TPD52	TAP-seq PCR2	TPD52.primer_left_0_inner	GTCTCGTGGGCTCGGAGATGTGTATAAGAGACAGACATGCTGCCATTCTTGATTGCT
Panel9	ZBTB10	TAP-seq PCR2	ZBTB10.primer_left_2_inner	GTCTCGTGGGCTCGGAGATGTGTATAAGAGACAGAGAACACTTCCGCCTGCTGTT
Panel9	GEM	TAP-seq PCR2	GEM.primer_left_3_inner	GTCTCGTGGGCTCGGAGATGTGTATAAGAGACAGTGGTTGACCCTTGTATGTCACAGC
Panel9	PDP1	TAP-seq PCR2	PDP1.primer_left_0_inner	GTCTCGTGGGCTCGGAGATGTGTATAAGAGACAGACTGTTGTACGGTGTCTAGAATTAAAG
Panel9	TMEM67	TAP-seq PCR2	TMEM67.primer_left_0_inner	GTCTCGTGGGCTCGGAGATGTGTATAAGAGACAGACAGTCCCCATCATTTGTCTCTGT
Panel9	FAM92A	TAP-seq PCR2	FAM92A.primer_left_3_inner	GTCTCGTGGGCTCGGAGATGTGTATAAGAGACAGAGGGGACAACAGGAGGGGAA
Panel9	SLC44A1	TAP-seq PCR2	SLC44A1.primer_left_4_inner	GTCTCGTGGGCTCGGAGATGTGTATAAGAGACAGGGACTGTTGCTGCTCCCTGTT
Panel9	FSD1L	TAP-seq PCR2	FSD1L.primer_left_0_inner	GTCTCGTGGGCTCGGAGATGTGTATAAGAGACAGAGTTGTTCAGCCTGCCTCACA
Panel9	NIPSNAP3B	TAP-seq PCR2	NIPSNAP3B.primer_left_1_inner	GTCTCGTGGGCTCGGAGATGTGTATAAGAGACAGTGGTTATGGAAACGCTTGCCC
Panel9	TNFSF8	TAP-seq PCR2	TNFSF8.primer_left_1_inner	GTCTCGTGGGCTCGGAGATGTGTATAAGAGACAGACCCCACTCCCACCTCTCAG
Panel9	DEC1	TAP-seq PCR2	DEC1.primer_left_4_inner	GTCTCGTGGGCTCGGAGATGTGTATAAGAGACAGGCCCTGCACAGAGAGAGGTC
Panel9	TEX48	TAP-seq PCR2	TEX48.primer_left_2_inner	GTCTCGTGGGCTCGGAGATGTGTATAAGAGACAGGGCCCTGAGCATTCTAGCCG
Panel9	TRAF1	TAP-seq PCR2	TRAF1.primer_left_0_inner	GTCTCGTGGGCTCGGAGATGTGTATAAGAGACAGGAGCTGTCTTGGCTGAGGGC
Panel9	PSMD5	TAP-seq PCR2	PSMD5.primer_left_1_inner	GTCTCGTGGGCTCGGAGATGTGTATAAGAGACAGCTCCCCTGGCAACGTGACTC
Panel9	C5	TAP-seq PCR2	C5.primer_left_1_inner	GTCTCGTGGGCTCGGAGATGTGTATAAGAGACAGCCTTGGAGGGCATGAAGACAG
Panel9	FBXW2	TAP-seq PCR2	FBXW2.primer_left_4_inner	GTCTCGTGGGCTCGGAGATGTGTATAAGAGACAGGAACTGTGTGGGGTAGGGGG
Panel9	PHF19	TAP-seq PCR2	PHF19.primer_left_1_inner	GTCTCGTGGGCTCGGAGATGTGTATAAGAGACAGAGGTCACCCTGACTCCCCAC
Panel9	B3GNT10	TAP-seq PCR2	B3GNT10.primer_left_4_inner	GTCTCGTGGGCTCGGAGATGTGTATAAGAGACAGAAGCATCCCTTCTTTCCCATGTT
Panel9	RAB14	TAP-seq PCR2	RAB14.primer_left_4_inner	GTCTCGTGGGCTCGGAGATGTGTATAAGAGACAGGGACTCACCCAGGGACCATGA
Panel9	CNTRL	TAP-seq PCR2	CNTRL.primer_left_0_inner	GTCTCGTGGGCTCGGAGATGTGTATAAGAGACAGACTGCATATTTGAACCTACAAACTGGT
Panel9	STOM	TAP-seq PCR2	STOM.primer_left_0_inner	GTCTCGTGGGCTCGGAGATGTGTATAAGAGACAGGGTTCCTTGAGTTCTCCTGTCTCC
Panel9	GSN	TAP-seq PCR2	GSN.primer_left_1_inner	GTCTCGTGGGCTCGGAGATGTGTATAAGAGACAGCCACCCATGTCACCGGTCAG
Panel9	TBC1D13	TAP-seq PCR2	TBC1D13.primer_left_3_inner	GTCTCGTGGGCTCGGAGATGTGTATAAGAGACAGGCAGATGCCCAAGGGAGGTC
Panel9	WDR34	TAP-seq PCR2	WDR34.primer_left_1_inner	GTCTCGTGGGCTCGGAGATGTGTATAAGAGACAGTGGGAAAGGTGACGTGCAGC
Panel9	LRRC8A	TAP-seq PCR2	LRRC8A.primer_left_3_inner	GTCTCGTGGGCTCGGAGATGTGTATAAGAGACAGACGTGGACACTAAGGCACGT
Panel9	SH3GLB2	TAP-seq PCR2	SH3GLB2.primer_left_4_inner	GTCTCGTGGGCTCGGAGATGTGTATAAGAGACAGTCAGTACCTGCCTTCCCCCG
Panel9	ZER1	TAP-seq PCR2	ZER1.primer_left_2_inner	GTCTCGTGGGCTCGGAGATGTGTATAAGAGACAGCCCTGTGTTCCCCCAGCTTG
Panel9	ZDHHC12	TAP-seq PCR2	ZDHHC12.primer_left_0_inner	GTCTCGTGGGCTCGGAGATGTGTATAAGAGACAGTCCCAGACCCCAGAACGGAG
Panel9	PKN3	TAP-seq PCR2	PKN3.primer_left_4_inner	GTCTCGTGGGCTCGGAGATGTGTATAAGAGACAGGTCCAGGCCTTGCTGGGTAC
Panel9	ENDOG	TAP-seq PCR2	ENDOG.primer_left_1_inner	GTCTCGTGGGCTCGGAGATGTGTATAAGAGACAGTGGGCAAATTGAGCTCCGCA
Panel9	KYAT1	TAP-seq PCR2	KYAT1.primer_left_4_inner	GTCTCGTGGGCTCGGAGATGTGTATAAGAGACAGCTCCAGGCTTGGCTGAGACG
Panel9	SPOUT1	TAP-seq PCR2	SPOUT1.primer_left_2_inner	GTCTCGTGGGCTCGGAGATGTGTATAAGAGACAGGACCACGCCCTCACTGTGAG
Panel9	PIN4	TAP-seq PCR2	PIN4.primer_left_3_inner	GTCTCGTGGGCTCGGAGATGTGTATAAGAGACAGGGGTGACTTGGGTTGGATGACC
Panel9	HDAC8	TAP-seq PCR2	HDAC8.primer_left_3_inner	GTCTCGTGGGCTCGGAGATGTGTATAAGAGACAGAAGCGAATTGGGGAGGGGAGT
Panel9	ERCC6L	TAP-seq PCR2	ERCC6L.primer_left_4_inner	GTCTCGTGGGCTCGGAGATGTGTATAAGAGACAGCTTCTGCCCTGCAACGCCC
Panel9	RPS4X	TAP-seq PCR2	RPS4X.primer_left_1_inner	GTCTCGTGGGCTCGGAGATGTGTATAAGAGACAGCCGAGGAAAGGGTATCCGCC
Panel9	NHSL2	TAP-seq PCR2	NHSL2.primer_left_2_inner	GTCTCGTGGGCTCGGAGATGTGTATAAGAGACAGAGGCATTCCTTACTGGCTTGC
Panel9	TMEM70	TAP-seq PCR2	TMEM70.primer_left_2_inner	GTCTCGTGGGCTCGGAGATGTGTATAAGAGACAGACCAGTGAAGAGAAACGGCAT
Panel9	IL2RA	TAP-seq PCR2	IL2RA.primer_left_0_inner	GTCTCGTGGGCTCGGAGATGTGTATAAGAGACAGCGACTTTTGGGTGTTGAGGGGT
Panel9	CD4	TAP-seq PCR2	CD4.primer_left_4_inner	GTCTCGTGGGCTCGGAGATGTGTATAAGAGACAGACCACTTCCCTCAGTCCCAACT
Panel9	CD28	TAP-seq PCR2	CD28.primer_left_1_inner	GTCTCGTGGGCTCGGAGATGTGTATAAGAGACAGACCCCACACCCTGTCTGCTT
Panel9	CTLA4	TAP-seq PCR2	CTLA4.primer_left_0_inner	GTCTCGTGGGCTCGGAGATGTGTATAAGAGACAGAAGCTCCAGTTCGATGGGCC
Panel9	CD81	TAP-seq PCR2	CD81.primer_left_4_inner	GTCTCGTGGGCTCGGAGATGTGTATAAGAGACAGTCGAGAGCCGAGTCTGTGGG
Panel9	MTMR6	TAP-seq PCR2	MTMR6.primer_left_1_inner	GTCTCGTGGGCTCGGAGATGTGTATAAGAGACAGACAGGGTATATGTTGGCAAAAGCAGA
Panel9	RSPRY1	TAP-seq PCR2	RSPRY1.primer_left_0_inner	GTCTCGTGGGCTCGGAGATGTGTATAAGAGACAGGGCTGTACATGTTGGGGTGCT
Panel9	FLII	TAP-seq PCR2	FLII.primer_left_3_inner	GTCTCGTGGGCTCGGAGATGTGTATAAGAGACAGTGAGTGCACGTGTGAAGCCC
Panel9	CXXC1	TAP-seq PCR2	CXXC1.primer_left_1_inner	GTCTCGTGGGCTCGGAGATGTGTATAAGAGACAGCCGTGTGTCCGTTCCTCCAC
Panel9	ACTR1B	TAP-seq PCR2	ACTR1B.primer_left_1_inner	GTCTCGTGGGCTCGGAGATGTGTATAAGAGACAGGCTCCTCCCTCTACCCTCGG
Panel9	CDS2	TAP-seq PCR2	CDS2.primer_left_4_inner	GTCTCGTGGGCTCGGAGATGTGTATAAGAGACAGTCCCCAGATAGCTGTGTGCCT
Panel9	COMMD10	TAP-seq PCR2	COMMD10.primer_left_2_inner	GTCTCGTGGGCTCGGAGATGTGTATAAGAGACAGCCAGTCTGAGCTTCTCTGTCAACT
Panel9	TMEM68	TAP-seq PCR2	TMEM68.primer_left_1_inner	GTCTCGTGGGCTCGGAGATGTGTATAAGAGACAGTGTGAACACAAAGCCCTCTGA
Panel9	PLAA	TAP-seq PCR2	PLAA.primer_left_4_inner	GTCTCGTGGGCTCGGAGATGTGTATAAGAGACAGCAGTGGGGAAGAGGGACGGAT
Panel9	FTSJ1	TAP-seq PCR2	FTSJ1.primer_left_0_inner	GTCTCGTGGGCTCGGAGATGTGTATAAGAGACAGCCCACCAATACAAACCAGTTACAGC
Panel9	TAX1BP1	TAP-seq PCR1	TAX1BP1.primer_left_4_outer	AGGAGACCATAGAGCGGATGC
Panel9	CREB5	TAP-seq PCR1	CREB5.primer_left_3_outer	TCAGTCCAACCCTTTGCCTGAA
Panel9	JAZF1	TAP-seq PCR1	JAZF1.primer_left_0_outer	TGGTGCATAAGAAGGCCCCAC
Panel9	EPDR1	TAP-seq PCR1	EPDR1.primer_left_0_outer	TGAGCTCCTTGGGTACGGGT
Panel9	AOAH	TAP-seq PCR1	AOAH.primer_left_1_outer	ACCCCAACGAGGTGGCTTTG
Panel9	ELMO1	TAP-seq PCR1	ELMO1.primer_left_0_outer	CACGCTCCCAGCCTCTTAGC
Panel9	UPP1	TAP-seq PCR1	UPP1.primer_left_1_outer	GCAGGCGTATCTGGAGGCAG
Panel9	IKZF1	TAP-seq PCR1	IKZF1.primer_left_2_outer	TAATGCTTTTGGTGCGATGGC
Panel9	GRB10	TAP-seq PCR1	GRB10.primer_left_0_outer	TGAAGAAACATGTGCCTCAGCCT
Panel9	FIGNL1	TAP-seq PCR1	FIGNL1.primer_left_1_outer	CCTACCACTTTGCGGGACACA
Panel9	C1GALT1	TAP-seq PCR1	C1GALT1.primer_left_1_outer	ATGGTGGCCAGGTAGAGGAACT
Panel9	CCZ1B	TAP-seq PCR1	CCZ1B.primer_left_0_outer	AGAAGTCTGATCGGCGGGAG
Panel9	ZNF12	TAP-seq PCR1	ZNF12.primer_left_0_outer	TCACCTTTGGAACGTGACACA
Panel9	TRRAP	TAP-seq PCR1	TRRAP.primer_left_2_outer	AGCCAGCCTTGGGAATCTCG
Panel9	SMURF1	TAP-seq PCR1	SMURF1.primer_left_0_outer	CCCCTGAGCTTGTTCGGACG
Panel9	AC004922.1	TAP-seq PCR1	AC004922.1.primer_left_1_outer	GGACAAGAAGGCGAGCTCCG
Panel9	MTMR9	TAP-seq PCR1	MTMR9.primer_left_0_outer	TGCTGAAACCTCAAGAGTGCTGT
Panel9	BLK	TAP-seq PCR1	BLK.primer_left_1_outer	CTTCCGTGCCATCCCAGACG
Panel9	FAM167A	TAP-seq PCR1	FAM167A.primer_left_0_outer	TTGGCCTAACCTCCGTCCCA
Panel9	NEIL2	TAP-seq PCR1	NEIL2.primer_left_1_outer	GCCCAGCTAGCTCCTGTGTT
Panel9	SQLE	TAP-seq PCR1	SQLE.primer_left_0_outer	AGCCCTTCTCAGTAGTGGTGCT
Panel9	NDUFB9	TAP-seq PCR1	NDUFB9.primer_left_1_outer	TTCCCTGACTCTCCTGGGGG
Panel9	MTSS1	TAP-seq PCR1	MTSS1.primer_left_0_outer	TGGTTTTTGCAAAAGCAGAAATCGC
Panel9	TRIB1	TAP-seq PCR1	TRIB1.primer_left_0_outer	GCATTGTGAGAATGCCGTGT
Panel9	LINC00861	TAP-seq PCR1	LINC00861.primer_left_0_outer	GGTTGCAGTAGTGAGTGGGCA
Panel9	MYC	TAP-seq PCR1	MYC.primer_left_2_outer	CCTGTCCGTCCAAGCAGAGG
Panel9	FAM49B	TAP-seq PCR1	FAM49B.primer_left_3_outer	TCATCCTTTCAAACGGGCCATCT
Panel9	PVT1	TAP-seq PCR1	PVT1.primer_left_1_outer	AATGTCCTCTCGCCTGCGTG
Panel9	TG	TAP-seq PCR1	TG.primer_left_0_outer	GGAGGAGAAGAGCCTGTCGC
Panel9	NDRG1	TAP-seq PCR1	NDRG1.primer_left_0_outer	TGCTCCCTAACCTTTCGCCG
Panel9	SLA	TAP-seq PCR1	SLA.primer_left_1_outer	GGAGGGGAACATGCTTGCAGT
Panel9	CPSF1	TAP-seq PCR1	CPSF1.primer_left_4_outer	TGGGTGCCCACGTGAACAC
Panel9	SLC39A4	TAP-seq PCR1	SLC39A4.primer_left_1_outer	CGCTGGTCTCTACGTGGCAC
Panel9	VPS28	TAP-seq PCR1	VPS28.primer_left_0_outer	CAGACCCTGAGCGGCATGTC
Panel9	TONSL	TAP-seq PCR1	TONSL.primer_left_1_outer	AGCTCTTCTTTCGGCGCCTC
Panel9	RECQL4	TAP-seq PCR1	RECQL4.primer_left_1_outer	CATCCGCCAGTTCCTGTCCC
Panel9	PPP1R16A	TAP-seq PCR1	PPP1R16A.primer_left_2_outer	CTGCCTGGTGACACGGTGAC
Panel9	MFSD3	TAP-seq PCR1	MFSD3.primer_left_3_outer	AGCATGGACGCTGGCACAAT
Panel9	KIFC2	TAP-seq PCR1	KIFC2.primer_left_0_outer	CCTGCATCAGGCCACAGGTC
Panel9	ADCK5	TAP-seq PCR1	ADCK5.primer_left_3_outer	ATCAACACCGTGCGCGCTAT
Panel9	FBXL6	TAP-seq PCR1	FBXL6.primer_left_3_outer	GGCAGCCCCTTTTTGACCCA
Panel9	DGAT1	TAP-seq PCR1	DGAT1.primer_left_1_outer	GATCCCACTGGCCTGGTTCG
Panel9	HSF1	TAP-seq PCR1	HSF1.primer_left_1_outer	GTCTCCTAGAGGCCCCGGAG
Panel9	SLC52A2	TAP-seq PCR1	SLC52A2.primer_left_0_outer	GTGGTCCTCGTGGTGCTGTC
Panel9	CYHR1	TAP-seq PCR1	CYHR1.primer_left_3_outer	CAGGATGTCCGAGGAGCCCA
Panel9	LEPROTL1	TAP-seq PCR1	LEPROTL1.primer_left_1_outer	GCCTTCCCACTGGAGGCTGA
Panel9	DCTN6	TAP-seq PCR1	DCTN6.primer_left_4_outer	GGGTGCAGACTGAGCGACC
Panel9	SARAF	TAP-seq PCR1	SARAF.primer_left_1_outer	AGGTGGTTGTAGCTGATGAGTTA
Panel9	LINC02099	TAP-seq PCR1	LINC02099.primer_left_3_outer	CCCAAATGCCGGGCTAAGGA
Panel9	AC026979.4	TAP-seq PCR1	AC026979.4.primer_left_2_outer	TGGACAGCAGCAGCCTTCAA
Panel9	UBE2V2	TAP-seq PCR1	UBE2V2.primer_left_3_outer	TGTCAGATGGCAGTGGAAGCA
Panel9	AC090186.1	TAP-seq PCR1	AC090186.1.primer_left_0_outer	CCAAAAGAGGGCAGTATTCGC
Panel9	ZC2HC1A	TAP-seq PCR1	ZC2HC1A.primer_left_1_outer	GCAGCCCCTCATGCAGGTAA
Panel9	IL7	TAP-seq PCR1	IL7.primer_left_0_outer	ACAATCCATGTAAGGTATCAGTTGCA
Panel9	PKIA	TAP-seq PCR1	PKIA.primer_left_1_outer	TCACTAAGCTGAATCAGGTGGAGA
Panel9	AC083837.2	TAP-seq PCR1	AC083837.2.primer_left_4_outer	TTGGCCAGGCTGGTCTTGAA
Panel9	TPD52	TAP-seq PCR1	TPD52.primer_left_4_outer	TCAGGGCTGAGTGAATCAAAGTGT
Panel9	ZBTB10	TAP-seq PCR1	ZBTB10.primer_left_0_outer	TGTGTTAGGGATAAGCACACTTCA
Panel9	GEM	TAP-seq PCR1	GEM.primer_left_3_outer	TTTGTTCAATGCCCACCAAGACA
Panel9	PDP1	TAP-seq PCR1	PDP1.primer_left_2_outer	GCAGTCTGGAAGCTTGTCTGC
Panel9	TMEM67	TAP-seq PCR1	TMEM67.primer_left_0_outer	AGTCATGATATCAGGTTAGTTTGCCA
Panel9	FAM92A	TAP-seq PCR1	FAM92A.primer_left_0_outer	GGCTTTAAGACAAATGCCACTGGG
Panel9	SLC44A1	TAP-seq PCR1	SLC44A1.primer_left_2_outer	ACCATCTGTTTCATAGCCGCACA
Panel9	FSD1L	TAP-seq PCR1	FSD1L.primer_left_0_outer	GCCGCAAGTCTTAAAAATCCCTGG
Panel9	NIPSNAP3B	TAP-seq PCR1	NIPSNAP3B.primer_left_2_outer	ATGCAATTGGGTCACAGTGTTAA
Panel9	TNFSF8	TAP-seq PCR1	TNFSF8.primer_left_0_outer	CCAGGAAACGGTTCACCCCC
Panel9	DEC1	TAP-seq PCR1	DEC1.primer_left_1_outer	AGAGCATTGTGCCAGCACCT
Panel9	TEX48	TAP-seq PCR1	TEX48.primer_left_1_outer	AGGAGCACAAGCCATCGACC
Panel9	TRAF1	TAP-seq PCR1	TRAF1.primer_left_2_outer	TCCAGCTGGTGAAGGAGGGAA
Panel9	PSMD5	TAP-seq PCR1	PSMD5.primer_left_0_outer	AGCAAAGCCAAAGCACTCTGC
Panel9	C5	TAP-seq PCR1	C5.primer_left_0_outer	TGACCTGGATTGAATACTGGCCT
Panel9	FBXW2	TAP-seq PCR1	FBXW2.primer_left_1_outer	AGTTCTGTCAGCAATCCAACATCT
Panel9	PHF19	TAP-seq PCR1	PHF19.primer_left_4_outer	GGAGCTGAGAAGCCAACCCC
Panel9	B3GNT10	TAP-seq PCR1	B3GNT10.primer_left_4_outer	TTGCAGATCCTGAAATGCCCC
Panel9	RAB14	TAP-seq PCR1	RAB14.primer_left_3_outer	AGCCAAAACTGGAATGTGCAGAA
Panel9	CNTRL	TAP-seq PCR1	CNTRL.primer_left_4_outer	ACACCTCCACTACCTCACTGACTT
Panel9	STOM	TAP-seq PCR1	STOM.primer_left_3_outer	ATGTCCCTTCCCCTGTACCCC
Panel9	GSN	TAP-seq PCR1	GSN.primer_left_1_outer	GAGACGGACCCAGCCAATCG
Panel9	TBC1D13	TAP-seq PCR1	TBC1D13.primer_left_0_outer	CGCTGGCAGAGTTGGGTCAA
Panel9	WDR34	TAP-seq PCR1	WDR34.primer_left_1_outer	CCCTTGACTTCGCTGCAGCT
Panel9	LRRC8A	TAP-seq PCR1	LRRC8A.primer_left_0_outer	TTGGTTCCAAGCCGGTTCCC
Panel9	SH3GLB2	TAP-seq PCR1	SH3GLB2.primer_left_4_outer	CTGAAGAGGGGATCGGGGGA
Panel9	ZER1	TAP-seq PCR1	ZER1.primer_left_4_outer	GACACTTGTGGAGCGCAGGG
Panel9	ZDHHC12	TAP-seq PCR1	ZDHHC12.primer_left_0_outer	GGGCTACCGTCTTGTGCCTG
Panel9	PKN3	TAP-seq PCR1	PKN3.primer_left_2_outer	GCCTTCCGGGACTTCGACTT
Panel9	ENDOG	TAP-seq PCR1	ENDOG.primer_left_0_outer	GCTTGACCCGCAGCTACCAA
Panel9	KYAT1	TAP-seq PCR1	KYAT1.primer_left_1_outer	CCCTGACATCCCCACATGCC
Panel9	SPOUT1	TAP-seq PCR1	SPOUT1.primer_left_2_outer	GCCTCATCCACAGGTGCGTT
Panel9	PIN4	TAP-seq PCR1	PIN4.primer_left_0_outer	TGCACGGCTAACTTCAAAGTCCA
Panel9	HDAC8	TAP-seq PCR1	HDAC8.primer_left_1_outer	AGAGCTGAGGAGTGGTGCCT
Panel9	ERCC6L	TAP-seq PCR1	ERCC6L.primer_left_3_outer	CCAGGAGGCCCTAAACTGCTT
Panel9	RPS4X	TAP-seq PCR1	RPS4X.primer_left_0_outer	CGCTACCCCGATCCCCTCAT
Panel9	NHSL2	TAP-seq PCR1	NHSL2.primer_left_1_outer	TGGCCAGTCCTAGTATGCAGTCA
Panel9	TMEM70	TAP-seq PCR1	TMEM70.primer_left_0_outer	ACCATGAGGCCACAACAGACAC
Panel9	IL2RA	TAP-seq PCR1	IL2RA.primer_left_4_outer	CGGCAGTTTTCAGCAGGGTC
Panel9	CD4	TAP-seq PCR1	CD4.primer_left_1_outer	GGAAGCGAGCTTTGCTGGGA
Panel9	CD28	TAP-seq PCR1	CD28.primer_left_1_outer	GGCATGTTCCTACCTCAGGGC
Panel9	CTLA4	TAP-seq PCR1	CTLA4.primer_left_1_outer	GCAGTGCTTGATTGCGTGGA
Panel9	CD81	TAP-seq PCR1	CD81.primer_left_2_outer	GCGTGTATGAGTGGAGACGGG
Panel9	MTMR6	TAP-seq PCR1	MTMR6.primer_left_0_outer	TGTGATTAACCAATCCTGCTTCCA
Panel9	RSPRY1	TAP-seq PCR1	RSPRY1.primer_left_4_outer	ACCTCAGCAGCTGCCTTTCAA
Panel9	FLII	TAP-seq PCR1	FLII.primer_left_0_outer	TGAGCAGCACGCCTTTACCC
Panel9	CXXC1	TAP-seq PCR1	CXXC1.primer_left_0_outer	GAAGTGGACTTGGAGCGCGT
Panel9	ACTR1B	TAP-seq PCR1	ACTR1B.primer_left_0_outer	GGGTGACACAGCCCCTTTCA
Panel9	CDS2	TAP-seq PCR1	CDS2.primer_left_3_outer	TTTCTCCATGGTGCCTCCCAC
Panel9	COMMD10	TAP-seq PCR1	COMMD10.primer_left_0_outer	TCAAGGAGCGTCCATGGATACA
Panel9	TMEM68	TAP-seq PCR1	TMEM68.primer_left_1_outer	GTGATCCACCTGCCTCAGCC
Panel9	PLAA	TAP-seq PCR1	PLAA.primer_left_1_outer	ACTTCTTGTGGCTCTTGGAACACT
Panel9	FTSJ1	TAP-seq PCR1	FTSJ1.primer_left_0_outer	AGTCTGTCTGTACTGCAGTGGGA

[truncated: 7 more sheets: Panel 10, Panel 11, Panel 12, Panel 13, Panel 14, Panel 15, Panel 16]
