# Supplementary material for: Genome-scale mapping of variant, enhancer and gene function in primary human CD4+ T cells
Source: bioRxiv. 2026 Mar 11:2026.03.09.710372. Preprint. [Version 1] doi: 10.64898/2026.03.09.710372 (PMC13060838; doi:10.64898/2026.03.09.710372)
Supplement: Supplement 11 [file media-11.xlsx]

## Sheet: Legend
Table S11: Promoter screen gRNA sequences
gRNA protospacer sequences including upstream/downstream sequences used for cloning.

## Sheet: Sheet1
Pool name	Sequence
PMTR-Lib	TGGAAAGGACGAAACACCGCCTTCGGAACGGGAGCGTCTGTTTAAGAGCTATGCTGG
PMTR-Lib	TGGAAAGGACGAAACACCGGCGACGTGCGGGCGTTTCTGGTTTAAGAGCTATGCTGGA
PMTR-Lib	TGGAAAGGACGAAACACCGTGGCGACAACCGAGGAGGAGGTTTAAGAGCTATGCTGGA
PMTR-Lib	GTGGAAAGGACGAAACACCGCCCCAAAAACTCACCCTGCGGTTTAAGAGCTATGCTGG
PMTR-Lib	TGGAAAGGACGAAACACCGGGGCCCGCATAGGATATCGCGTTTAAGAGCTATGCTGG
PMTR-Lib	GTGGAAAGGACGAAACACCGCCTGCTGTTCGGGTAATTAGGTTTAAGAGCTATGCTGG
PMTR-Lib	TGGAAAGGACGAAACACCGGCGAAAGCCACAGATCGAAGGTTTAAGAGCTATGCTGGA
PMTR-Lib	TGGAAAGGACGAAACACCGGGAAAGTAGACTCACCGTCTGTTTAAGAGCTATGCTGG
PMTR-Lib	TGGAAAGGACGAAACACCGACTGTGAAATAAGAATTGCTGTTTAAGAGCTATGCTGGA
PMTR-Lib	TGGAAAGGACGAAACACCGTGTCTCCTAGCCATCAGAAGGTTTAAGAGCTATGCTGG
PMTR-Lib	GTGGAAAGGACGAAACACCGTCTGCACTTCGTATTCAAAGGTTTAAGAGCTATGCTGG
PMTR-Lib	GTGGAAAGGACGAAACACCGCGGGTCGCAGACGGACGCACGTTTAAGAGCTATGCTGG
PMTR-Lib	GTGGAAAGGACGAAACACCGTGGCGGAACTGCTGCTCCGGGTTTAAGAGCTATGCTGG
PMTR-Lib	TGGAAAGGACGAAACACCGACGCGGAGGAGCGTGCGCGGGTTTAAGAGCTATGCTGGA
PMTR-Lib	TGGAAAGGACGAAACACCGCACACCCAGCTCTCCCAGCCGTTTAAGAGCTATGCTGGA
PMTR-Lib	TGGAAAGGACGAAACACCGAGTTGGTACCGGTGGCGGCGGTTTAAGAGCTATGCTGG
PMTR-Lib	GTGGAAAGGACGAAACACCGAGAGCGGGCGCGGACAAGGCGTTTAAGAGCTATGCTGG
PMTR-Lib	GTGGAAAGGACGAAACACCGCTAACATGAGTACATAGATAGTTTAAGAGCTATGCTGG
PMTR-Lib	TGGAAAGGACGAAACACCGGAACGGACAGAGTCCAGCGTGTTTAAGAGCTATGCTGG
PMTR-Lib	TGGAAAGGACGAAACACCGTGCGCTCGGCTCGTCGCTGGGTTTAAGAGCTATGCTGGA
PMTR-Lib	GTGGAAAGGACGAAACACCGACCGGGCGACGGAAGGCGCGGTTTAAGAGCTATGCTGG
PMTR-Lib	GTGGAAAGGACGAAACACCGCTCCTTCCTGCCCGGACCGGGTTTAAGAGCTATGCTGG
PMTR-Lib	TGGAAAGGACGAAACACCGGGCGGAGGTGTCTACCCCGCGTTTAAGAGCTATGCTGG
PMTR-Lib	TGGAAAGGACGAAACACCGCTGTGGCTGCGGAGGTTGAGGTTTAAGAGCTATGCTGG
PMTR-Lib	TGGAAAGGACGAAACACCGGGCTCCGGGACCCCCACTTGGTTTAAGAGCTATGCTGGA
PMTR-Lib	GTGGAAAGGACGAAACACCGGACGGTGGGCGGCTGCGAGCGTTTAAGAGCTATGCTGG
PMTR-Lib	TGGAAAGGACGAAACACCGCAAATGGGCTGCTGGCGGCGGTTTAAGAGCTATGCTGGA
PMTR-Lib	TGGAAAGGACGAAACACCGAGCGAGCAGCCGGCGCGGGGGTTTAAGAGCTATGCTGG
PMTR-Lib	TGGAAAGGACGAAACACCGATATAGATGTTGAGGTGCGGGTTTAAGAGCTATGCTGGA
PMTR-Lib	TGGAAAGGACGAAACACCGTCTATGGAGATACCTAGGCCGTTTAAGAGCTATGCTGG
PMTR-Lib	TGGAAAGGACGAAACACCGGGAAGTCCTCCAAAGTCTTGGTTTAAGAGCTATGCTGG
PMTR-Lib	TGGAAAGGACGAAACACCGGCACGAAGGGAAGGAGGCGCGTTTAAGAGCTATGCTGG
PMTR-Lib	GTGGAAAGGACGAAACACCGTAGCGAGCACGAAAAAACAAGTTTAAGAGCTATGCTGG
PMTR-Lib	TGGAAAGGACGAAACACCGGCTTGGGCACTCAGTCTCCCGTTTAAGAGCTATGCTGGA
PMTR-Lib	TGGAAAGGACGAAACACCGACGAAGCGCAGGTAACCGGCGTTTAAGAGCTATGCTGG
PMTR-Lib	TGGAAAGGACGAAACACCGGAAGGCTGTGCGGAGCGGCGGTTTAAGAGCTATGCTGGA
PMTR-Lib	TGGAAAGGACGAAACACCGCGACGGTCACCCGAATCGCAGTTTAAGAGCTATGCTGGA
PMTR-Lib	TGGAAAGGACGAAACACCGTCGACTGCGAGGGCCTGAGAGTTTAAGAGCTATGCTGGA
PMTR-Lib	GTGGAAAGGACGAAACACCGACTGTGAAATAAGAATTGCTGTTTAAGAGCTATGCTGG
PMTR-Lib	TGGAAAGGACGAAACACCGGCACCATCCCGACGTCCGGCGTTTAAGAGCTATGCTGG
PMTR-Lib	TGGAAAGGACGAAACACCGGATGGACACCACCAATATCGGTTTAAGAGCTATGCTGG
PMTR-Lib	GTGGAAAGGACGAAACACCGGAGAGCGGATGGTCCGACCCGTTTAAGAGCTATGCTGG
PMTR-Lib	TGGAAAGGACGAAACACCGTGGTGTTTGCGAATTCTCTGGTTTAAGAGCTATGCTGG
PMTR-Lib	TGGAAAGGACGAAACACCGGGGTTCTTACCTCGCCTCCTGTTTAAGAGCTATGCTGGA
PMTR-Lib	GTGGAAAGGACGAAACACCGCAGCTCCAGCGGCATTGCAGGTTTAAGAGCTATGCTGG
PMTR-Lib	TGGAAAGGACGAAACACCGAGCACCCTCTCGGGCCGGGGGTTTAAGAGCTATGCTGG
PMTR-Lib	TGGAAAGGACGAAACACCGTGGCGGCCTCGCTGTCCGAGGTTTAAGAGCTATGCTGGA
PMTR-Lib	TGGAAAGGACGAAACACCGGCGCTCACTCACCTGAGGCGGTTTAAGAGCTATGCTGG
PMTR-Lib	TGGAAAGGACGAAACACCGCGCCTCACTTACCCGAGCAGGTTTAAGAGCTATGCTGG
PMTR-Lib	TGGAAAGGACGAAACACCGTGTTCCGACCCGCCAGCTCGGTTTAAGAGCTATGCTGGA
PMTR-Lib	TGGAAAGGACGAAACACCGGGTTCAGCTGGCGATAGCGGGTTTAAGAGCTATGCTGG
PMTR-Lib	TGGAAAGGACGAAACACCGGGCGGCTTGAGGACCCGGGGGTTTAAGAGCTATGCTGGA
PMTR-Lib	GTGGAAAGGACGAAACACCGGGGCTAGCTAGCTGTCTCTGGTTTAAGAGCTATGCTGG
PMTR-Lib	TGGAAAGGACGAAACACCGCAGGTGAGTGCCGGTAACGCGTTTAAGAGCTATGCTGGA
PMTR-Lib	TGGAAAGGACGAAACACCGGGCCCTGCACCTGTGACTCTGTTTAAGAGCTATGCTGGA
PMTR-Lib	GTGGAAAGGACGAAACACCGTCTTCAGTTTGCCCGAAGCGGTTTAAGAGCTATGCTGG
PMTR-Lib	TGGAAAGGACGAAACACCGTGCAACCCAACCCGCCCCGGGTTTAAGAGCTATGCTGG
PMTR-Lib	TGGAAAGGACGAAACACCGAGTGGGAAACCGCTTCCAGAGTTTAAGAGCTATGCTGG
PMTR-Lib	TGGAAAGGACGAAACACCGACCCGAGCCGCACGGAACGGGTTTAAGAGCTATGCTGG
PMTR-Lib	TGGAAAGGACGAAACACCGTTGGTCCCTCTTATCCGCCCGTTTAAGAGCTATGCTGGA
PMTR-Lib	TGGAAAGGACGAAACACCGTCGCCGCCTGCGACACTCAAGTTTAAGAGCTATGCTGGA
PMTR-Lib	GTGGAAAGGACGAAACACCGTCACTGTAGCTCCAAACCAGGTTTAAGAGCTATGCTGG
PMTR-Lib	TGGAAAGGACGAAACACCGGCAGCGTTAAGAGGCCGCGCGTTTAAGAGCTATGCTGGA
PMTR-Lib	GTGGAAAGGACGAAACACCGTCCGCCGCCCGGCGCCATGGGTTTAAGAGCTATGCTGG
PMTR-Lib	TGGAAAGGACGAAACACCGTAGACTACGTGGCGGAGGCGTTTAAGAGCTATGCTGGA
PMTR-Lib	GTGGAAAGGACGAAACACCGGCATAATGTTATGAGGAGATGTTTAAGAGCTATGCTGG
PMTR-Lib	TGGAAAGGACGAAACACCGGCGAGTCCCAAGGCAGGCGAGTTTAAGAGCTATGCTGG
PMTR-Lib	TGGAAAGGACGAAACACCGGCTCAGCAGCCCCTGGAGCGGTTTAAGAGCTATGCTGGA
PMTR-Lib	TGGAAAGGACGAAACACCGGAAAGATCAGTTAAGTCCTTGTTTAAGAGCTATGCTGGA
PMTR-Lib	TGGAAAGGACGAAACACCGTGCCGCCCACTCTGTCCACTGTTTAAGAGCTATGCTGGA
PMTR-Lib	GTGGAAAGGACGAAACACCGCGGTGGTCGGTGCGGGAGGAGTTTAAGAGCTATGCTGG
PMTR-Lib	GTGGAAAGGACGAAACACCGCAGCCAATGAGGAGAAGGAAGTTTAAGAGCTATGCTGG
PMTR-Lib	GTGGAAAGGACGAAACACCGTGCTAGCGTAGCGCTTCACGGTTTAAGAGCTATGCTGG
PMTR-Lib	TGGAAAGGACGAAACACCGCGCACCGGCAGCCATGAGCTGTTTAAGAGCTATGCTGG
PMTR-Lib	TGGAAAGGACGAAACACCGGAGTGCCCTCACCTTACTCGGTTTAAGAGCTATGCTGG
PMTR-Lib	GTGGAAAGGACGAAACACCGTCGCCGCTGCCGCCAAAAGAGTTTAAGAGCTATGCTGG
PMTR-Lib	TGGAAAGGACGAAACACCGCTGGGGTGTGCGGCCAGCCAGTTTAAGAGCTATGCTGGA
PMTR-Lib	TGGAAAGGACGAAACACCGGTGGCCGGACCGGACCGGACGTTTAAGAGCTATGCTGG
PMTR-Lib	GTGGAAAGGACGAAACACCGGAGGAAGAGATCTGTGGCTGGTTTAAGAGCTATGCTGG
PMTR-Lib	GTGGAAAGGACGAAACACCGTAGGTAAGCGAAACAAGCCGGTTTAAGAGCTATGCTGG
PMTR-Lib	TGGAAAGGACGAAACACCGACACCGAAGCACCTGTACGTGTTTAAGAGCTATGCTGGA
PMTR-Lib	TGGAAAGGACGAAACACCGGGCGGCCGCGGCCGCTGTGGGTTTAAGAGCTATGCTGGA
PMTR-Lib	GTGGAAAGGACGAAACACCGGTTGTCGGGTTCGACTGGAGGTTTAAGAGCTATGCTGG
PMTR-Lib	GTGGAAAGGACGAAACACCGATGCGGGGGACCAGCTGCGTGTTTAAGAGCTATGCTGG
PMTR-Lib	TGGAAAGGACGAAACACCGTCCACTGCCCCAATTTCATTGTTTAAGAGCTATGCTGG
PMTR-Lib	TGGAAAGGACGAAACACCGAGGCGGCTGAGGAGGCGGGAGTTTAAGAGCTATGCTGGA
PMTR-Lib	TGGAAAGGACGAAACACCGAGCGGTTGTGCTTGTGCTTGGTTTAAGAGCTATGCTGG
PMTR-Lib	TGGAAAGGACGAAACACCGAGTGAGCCTGTGTCCAGGCAGTTTAAGAGCTATGCTGG
PMTR-Lib	TGGAAAGGACGAAACACCGTCTGGCTTGACACGACCGTTGTTTAAGAGCTATGCTGG
PMTR-Lib	GTGGAAAGGACGAAACACCGGAGCGACTAGACGAACAGTCGTTTAAGAGCTATGCTGG
PMTR-Lib	TGGAAAGGACGAAACACCGGCAACGGCAGTGACGGAGGTGTTTAAGAGCTATGCTGG
PMTR-Lib	TGGAAAGGACGAAACACCGGATACCCGGGCCAACGAGCGGTTTAAGAGCTATGCTGGA
PMTR-Lib	GTGGAAAGGACGAAACACCGGCGTGCGTCCCGGGTTACCCGTTTAAGAGCTATGCTGG
PMTR-Lib	TGGAAAGGACGAAACACCGTCATGGACGAGGACTACTACGTTTAAGAGCTATGCTGGA
PMTR-Lib	GTGGAAAGGACGAAACACCGTGACTGAGCTACGAGCCTGGGTTTAAGAGCTATGCTGG
PMTR-Lib	GTGGAAAGGACGAAACACCGGGCAGAGACCCACCGAGCGGGTTTAAGAGCTATGCTGG
PMTR-Lib	GTGGAAAGGACGAAACACCGTGCAGTGACTGCAGGGAAGCGTTTAAGAGCTATGCTGG
PMTR-Lib	TGGAAAGGACGAAACACCGCCTTGCAACCGCATTCCCGAGTTTAAGAGCTATGCTGGA
PMTR-Lib	TGGAAAGGACGAAACACCGACTGCTCGGAAGTCTACTGGGTTTAAGAGCTATGCTGGA
PMTR-Lib	TGGAAAGGACGAAACACCGCTCGGTTTGAGGGCTCGGCGGTTTAAGAGCTATGCTGGA
PMTR-Lib	TGGAAAGGACGAAACACCGACCCGGGTCAGTTCGGCAGGGTTTAAGAGCTATGCTGGA
PMTR-Lib	GTGGAAAGGACGAAACACCGAGCAGTTGGGGTCCATTTCGGTTTAAGAGCTATGCTGG
PMTR-Lib	GTGGAAAGGACGAAACACCGGCCTCTTGCGCTCCTAGGGGGTTTAAGAGCTATGCTGG
PMTR-Lib	GTGGAAAGGACGAAACACCGGCAGGCAGCTCGAGGACCCGGTTTAAGAGCTATGCTGG
PMTR-Lib	GTGGAAAGGACGAAACACCGAGCTCCGGCTGCAGAGACAAGTTTAAGAGCTATGCTGG
PMTR-Lib	GTGGAAAGGACGAAACACCGGACAAAATCAGCCGTATCCGGTTTAAGAGCTATGCTGG
PMTR-Lib	TGGAAAGGACGAAACACCGAGCGCCTAAGTCCTTCCAGTGTTTAAGAGCTATGCTGGA
PMTR-Lib	GTGGAAAGGACGAAACACCGTCCGGTGAGCTGTAAAGAATGTTTAAGAGCTATGCTGG
PMTR-Lib	GTGGAAAGGACGAAACACCGGCCGGGAAGGATCGCACGTGGTTTAAGAGCTATGCTGG
PMTR-Lib	TGGAAAGGACGAAACACCGTGGAGCTCGGGGCTGCGTAGGTTTAAGAGCTATGCTGGA
PMTR-Lib	TGGAAAGGACGAAACACCGCTCCACCTCGGGAGCCCCTGGTTTAAGAGCTATGCTGG
PMTR-Lib	TGGAAAGGACGAAACACCGCCGTCCGTGTCGCGGCCCTGGTTTAAGAGCTATGCTGGA
PMTR-Lib	TGGAAAGGACGAAACACCGAGACGCGCCCGCTGCACCCTGTTTAAGAGCTATGCTGGA
PMTR-Lib	TGGAAAGGACGAAACACCGGGCGGCTCAACGCGGGAACAGTTTAAGAGCTATGCTGGA
PMTR-Lib	TGGAAAGGACGAAACACCGGTAGTGCGCCCGCTACACGCGTTTAAGAGCTATGCTGGA
PMTR-Lib	TGGAAAGGACGAAACACCGAGCGCCGAGTCCCCGGCTGGGTTTAAGAGCTATGCTGGA
PMTR-Lib	GTGGAAAGGACGAAACACCGCCGCCCGCCCAGGGGCTGCAGTTTAAGAGCTATGCTGG
PMTR-Lib	GTGGAAAGGACGAAACACCGGGGACGGCCCCAGAATGGCAGTTTAAGAGCTATGCTGG
PMTR-Lib	TGGAAAGGACGAAACACCGCCCCACCCCCCCCAGCGGCGGTTTAAGAGCTATGCTGGA
PMTR-Lib	GTGGAAAGGACGAAACACCGGTTATGGCCACTGGGCTGGGGTTTAAGAGCTATGCTGG
PMTR-Lib	TGGAAAGGACGAAACACCGTACGTCTGTGCGGCTGCGTGGTTTAAGAGCTATGCTGGA
PMTR-Lib	TGGAAAGGACGAAACACCGGGAGCTGCGGCTGCCGAGGGGTTTAAGAGCTATGCTGGA
PMTR-Lib	TGGAAAGGACGAAACACCGTGGGGAGCGAGCGAGCGACCGTTTAAGAGCTATGCTGG
PMTR-Lib	TGGAAAGGACGAAACACCGTTACGGCCTGGTCAGGTGAGGTTTAAGAGCTATGCTGG
PMTR-Lib	TGGAAAGGACGAAACACCGGAAGCGATCCGAGAGTGTATGTTTAAGAGCTATGCTGGA
PMTR-Lib	TGGAAAGGACGAAACACCGGCCATCTTTCTTCTGCGCTTGTTTAAGAGCTATGCTGG
PMTR-Lib	TGGAAAGGACGAAACACCGGCTGCTGCTCGGCCGGCCGGGTTTAAGAGCTATGCTGGA
PMTR-Lib	TGGAAAGGACGAAACACCGGTGAAACGGAGGCAAGAAAGGTTTAAGAGCTATGCTGG
PMTR-Lib	TGGAAAGGACGAAACACCGAATCCCGCTGCATTTCAAAGGTTTAAGAGCTATGCTGGA
PMTR-Lib	TGGAAAGGACGAAACACCGATCTTCACCTTCGCCTACGGGTTTAAGAGCTATGCTGGA
PMTR-Lib	GTGGAAAGGACGAAACACCGGGACGGGCTGGAAGGCGACCGTTTAAGAGCTATGCTGG
PMTR-Lib	GTGGAAAGGACGAAACACCGAGAAGGCCTCAGCTGGAGAGGTTTAAGAGCTATGCTGG
PMTR-Lib	TGGAAAGGACGAAACACCGCTGCTCAGAGTTAGATTTGCGTTTAAGAGCTATGCTGG
PMTR-Lib	TGGAAAGGACGAAACACCGCCAGCTCCGACAAGGTACCCGTTTAAGAGCTATGCTGGA
PMTR-Lib	TGGAAAGGACGAAACACCGTGCTTGGCAGCGGATAAAAGGTTTAAGAGCTATGCTGGA
PMTR-Lib	TGGAAAGGACGAAACACCGGGGAGCGGGGGACCACCAGTGTTTAAGAGCTATGCTGGA
PMTR-Lib	TGGAAAGGACGAAACACCGCCCAATACCTGCAGGACACGGTTTAAGAGCTATGCTGG
PMTR-Lib	GTGGAAAGGACGAAACACCGCCAGGGACTCACCCAAACCGGTTTAAGAGCTATGCTGG
PMTR-Lib	TGGAAAGGACGAAACACCGGTTGCCGGGCCAGGGTCAAGGTTTAAGAGCTATGCTGGA
PMTR-Lib	TGGAAAGGACGAAACACCGGGCCTCACCATACAGGAACAGTTTAAGAGCTATGCTGGA
PMTR-Lib	TGGAAAGGACGAAACACCGCATGCTGGCTGACTCTGCTCGTTTAAGAGCTATGCTGG
PMTR-Lib	TGGAAAGGACGAAACACCGGTAGCGCGTAGGGGAGAAGCGTTTAAGAGCTATGCTGGA
PMTR-Lib	TGGAAAGGACGAAACACCGCCCCAGAGACCTGGGCCCGAGTTTAAGAGCTATGCTGG
PMTR-Lib	GTGGAAAGGACGAAACACCGTTTGTGTCCACCAGGACAGCGTTTAAGAGCTATGCTGG
PMTR-Lib	GTGGAAAGGACGAAACACCGCAGCAAACAGAGAGGCACAAGTTTAAGAGCTATGCTGG
PMTR-Lib	TGGAAAGGACGAAACACCGGCGGCCGGCTCGCGGGCCGGGTTTAAGAGCTATGCTGG
PMTR-Lib	TGGAAAGGACGAAACACCGGGGGTGCGCAGATGGGGAGGGTTTAAGAGCTATGCTGGA
PMTR-Lib	GTGGAAAGGACGAAACACCGATGAAAAGGCCTAGTAAGTGGTTTAAGAGCTATGCTGG
PMTR-Lib	GTGGAAAGGACGAAACACCGCACGGCCCCTAGGAGCAGCGGTTTAAGAGCTATGCTGG
PMTR-Lib	GTGGAAAGGACGAAACACCGTGGGTACGTAGCGCGCCACGGTTTAAGAGCTATGCTGG
PMTR-Lib	TGGAAAGGACGAAACACCGACCACGAGACCCAAGGTGAGGTTTAAGAGCTATGCTGGA
PMTR-Lib	TGGAAAGGACGAAACACCGGCTTCAATATGGCTGCCCCCGTTTAAGAGCTATGCTGG
PMTR-Lib	TGGAAAGGACGAAACACCGGCGAGAAAAACAGGCAATTTGTTTAAGAGCTATGCTGG
PMTR-Lib	GTGGAAAGGACGAAACACCGGAAGTAGTTATGTCTGGTCGGTTTAAGAGCTATGCTGG
PMTR-Lib	GTGGAAAGGACGAAACACCGCGGCAGCGGCGGCGGCGTAGGTTTAAGAGCTATGCTGG
PMTR-Lib	GTGGAAAGGACGAAACACCGGGAGCAACAGCAGCGGAGCGGTTTAAGAGCTATGCTGG
PMTR-Lib	TGGAAAGGACGAAACACCGGCCAAACCGCCCGGCCCGGAGTTTAAGAGCTATGCTGG
PMTR-Lib	TGGAAAGGACGAAACACCGGCGGCCGGCGCGTCGCAGCGGTTTAAGAGCTATGCTGG
PMTR-Lib	TGGAAAGGACGAAACACCGTAGTGAGCCGGAGCCGGCGAGTTTAAGAGCTATGCTGG
PMTR-Lib	TGGAAAGGACGAAACACCGAGTGTGCGTCCAGCTGACTGGTTTAAGAGCTATGCTGGA
PMTR-Lib	GTGGAAAGGACGAAACACCGCGGGGTTGTTCTGACGACGGGTTTAAGAGCTATGCTGG
PMTR-Lib	TGGAAAGGACGAAACACCGTCTTTGCTGCGTCTACTGCGGTTTAAGAGCTATGCTGG
PMTR-Lib	TGGAAAGGACGAAACACCGCCCGGCCCGGGCTGCAGCGAGTTTAAGAGCTATGCTGGA
PMTR-Lib	TGGAAAGGACGAAACACCGCGCCGCGGTACTCACACACGGTTTAAGAGCTATGCTGG
PMTR-Lib	TGGAAAGGACGAAACACCGGAACGGCATCCCAGCCACGAGTTTAAGAGCTATGCTGG
PMTR-Lib	TGGAAAGGACGAAACACCGCGGGTTTCCCAAGATGGCGGGTTTAAGAGCTATGCTGG
PMTR-Lib	GTGGAAAGGACGAAACACCGCCCCGAGAGCCCGGGAGCCCGTTTAAGAGCTATGCTGG
PMTR-Lib	TGGAAAGGACGAAACACCGTCAGCTCCGCGAGTACGGCGGTTTAAGAGCTATGCTGGA
PMTR-Lib	GTGGAAAGGACGAAACACCGGCCCGCGAGCGAGGTGAGGTGTTTAAGAGCTATGCTGG
PMTR-Lib	GTGGAAAGGACGAAACACCGGCGCGGAGCTGGCAAGCGGGGTTTAAGAGCTATGCTGG
PMTR-Lib	TGGAAAGGACGAAACACCGACGGGGACGGTGAGTGCGCGGTTTAAGAGCTATGCTGGA
PMTR-Lib	TGGAAAGGACGAAACACCGGCGATATAGGGAAAGTCGCCGTTTAAGAGCTATGCTGGA
PMTR-Lib	TGGAAAGGACGAAACACCGGGGCGGGAAGGGTTTGGGTAGTTTAAGAGCTATGCTGG
PMTR-Lib	TGGAAAGGACGAAACACCGCTTCACCGTCAGCTGCATGGGTTTAAGAGCTATGCTGGA
PMTR-Lib	TGGAAAGGACGAAACACCGGTCGGGCTCGCCGGGCTCGAGTTTAAGAGCTATGCTGG
PMTR-Lib	TGGAAAGGACGAAACACCGAGTCCAGGCTAAGGGGACGCGTTTAAGAGCTATGCTGGA
PMTR-Lib	TGGAAAGGACGAAACACCGACGCAGGATCCGGCTGCCGAGTTTAAGAGCTATGCTGG
PMTR-Lib	TGGAAAGGACGAAACACCGCGCGACAACAAAGCGTGCGTGTTTAAGAGCTATGCTGGA
PMTR-Lib	GTGGAAAGGACGAAACACCGGTTTGACGAAAGTATGTCTCGTTTAAGAGCTATGCTGG
PMTR-Lib	TGGAAAGGACGAAACACCGGGTGACGCTTGGCGAAACTGGTTTAAGAGCTATGCTGG
PMTR-Lib	GTGGAAAGGACGAAACACCGGGGGGTGAGGAAGGTCCAGGGTTTAAGAGCTATGCTGG
PMTR-Lib	TGGAAAGGACGAAACACCGGCGCACGCTCGCTCGTACGGGTTTAAGAGCTATGCTGG
PMTR-Lib	TGGAAAGGACGAAACACCGGGCGGAGCGGAAGGTACCCTGTTTAAGAGCTATGCTGG
PMTR-Lib	TGGAAAGGACGAAACACCGGGCGCGGGGAACACCAATGGGTTTAAGAGCTATGCTGGA
PMTR-Lib	TGGAAAGGACGAAACACCGGCGTGGAGTAGCGGGGAGAGGTTTAAGAGCTATGCTGG
PMTR-Lib	TGGAAAGGACGAAACACCGCGGCGCTGACGACCAGCGCCGTTTAAGAGCTATGCTGG
PMTR-Lib	TGGAAAGGACGAAACACCGTCCCGGATGTGGAGAAGCTGGTTTAAGAGCTATGCTGG
PMTR-Lib	TGGAAAGGACGAAACACCGCGAGTCCGGGACGCCCAGCGGTTTAAGAGCTATGCTGGA
PMTR-Lib	TGGAAAGGACGAAACACCGCCCGCGCCCGCTGCTCGCTGGTTTAAGAGCTATGCTGGA
PMTR-Lib	GTGGAAAGGACGAAACACCGCGGCCCGCGCGCCTTCTCCTGTTTAAGAGCTATGCTGG
PMTR-Lib	TGGAAAGGACGAAACACCGTACCTGCGGTCCCGAGACAAGTTTAAGAGCTATGCTGGA
PMTR-Lib	TGGAAAGGACGAAACACCGTGTGGGATCGAGATTCACGGGTTTAAGAGCTATGCTGG
PMTR-Lib	GTGGAAAGGACGAAACACCGGGCGCCACGCACCCACCTCCGTTTAAGAGCTATGCTGG
PMTR-Lib	TGGAAAGGACGAAACACCGCGGTTCTGGGGCAGAAGCAGGTTTAAGAGCTATGCTGG
PMTR-Lib	GTGGAAAGGACGAAACACCGCATCGCTGGACAGCATACAGGTTTAAGAGCTATGCTGG
PMTR-Lib	TGGAAAGGACGAAACACCGTCAGCCGGCTCCGAACGATCGTTTAAGAGCTATGCTGGA
PMTR-Lib	TGGAAAGGACGAAACACCGCCAAAATCTGCAGCGCCTGCGTTTAAGAGCTATGCTGGA
PMTR-Lib	GTGGAAAGGACGAAACACCGTTTGTCTCAGCCGCCCGCTCGTTTAAGAGCTATGCTGG
PMTR-Lib	TGGAAAGGACGAAACACCGTCCCGCAGCCGTGAGGAGGAGTTTAAGAGCTATGCTGGA
PMTR-Lib	TGGAAAGGACGAAACACCGCGTCGGGTAGCTATTTCTTTGTTTAAGAGCTATGCTGG
PMTR-Lib	GTGGAAAGGACGAAACACCGAAATAATATGCATCTCTCGAGTTTAAGAGCTATGCTGG
PMTR-Lib	GTGGAAAGGACGAAACACCGGCAACGCCACCATGATCCCAGTTTAAGAGCTATGCTGG
PMTR-Lib	TGGAAAGGACGAAACACCGCGCAAGGTGTCGGTAACCCTGTTTAAGAGCTATGCTGGA
PMTR-Lib	TGGAAAGGACGAAACACCGAGAAAGGATGGCCGGCCTGGGTTTAAGAGCTATGCTGGA
PMTR-Lib	GTGGAAAGGACGAAACACCGTTCCTGCTACCTCCAACCATGTTTAAGAGCTATGCTGG
PMTR-Lib	TGGAAAGGACGAAACACCGTAGCGCTCCTCCTTCCCCGCGTTTAAGAGCTATGCTGG
PMTR-Lib	TGGAAAGGACGAAACACCGAGCCGGCTCTTACCGTCTGTGTTTAAGAGCTATGCTGGA
PMTR-Lib	TGGAAAGGACGAAACACCGGCCGAAGCCTGAGCTCGTGAGTTTAAGAGCTATGCTGG
PMTR-Lib	TGGAAAGGACGAAACACCGAAGCGCGCGAAAAGCTGAGGGTTTAAGAGCTATGCTGG
PMTR-Lib	GTGGAAAGGACGAAACACCGGTGTGGTGCTTCATAAGATGGTTTAAGAGCTATGCTGG
PMTR-Lib	GTGGAAAGGACGAAACACCGGCGCAGCAAACAGCGCGAAGGTTTAAGAGCTATGCTGG
PMTR-Lib	GTGGAAAGGACGAAACACCGGAGCAGACGAGACCCAGCCGGTTTAAGAGCTATGCTGG
PMTR-Lib	TGGAAAGGACGAAACACCGTCGCAGTCCCGACGCGAGAAGTTTAAGAGCTATGCTGG
PMTR-Lib	TGGAAAGGACGAAACACCGCACGAAGGCGACCACTCTTGGTTTAAGAGCTATGCTGG
PMTR-Lib	TGGAAAGGACGAAACACCGGGCGGTGGCGGCGATGCAGGGTTTAAGAGCTATGCTGG
PMTR-Lib	GTGGAAAGGACGAAACACCGATCTCGATCCCACATCCCGTGTTTAAGAGCTATGCTGG
PMTR-Lib	TGGAAAGGACGAAACACCGGGAGACAGCTGTGAAGTGTGGTTTAAGAGCTATGCTGG
PMTR-Lib	TGGAAAGGACGAAACACCGTTGCAACCTCAGCCTCGCTAGTTTAAGAGCTATGCTGGA
PMTR-Lib	TGGAAAGGACGAAACACCGGGAGGAGGGAGCGCTTGAGGGTTTAAGAGCTATGCTGG
PMTR-Lib	GTGGAAAGGACGAAACACCGACTGGCAGGGCTGAAGTGTGGTTTAAGAGCTATGCTGG
PMTR-Lib	TGGAAAGGACGAAACACCGTATGACTACCATCAGAACTGGTTTAAGAGCTATGCTGGA
PMTR-Lib	GTGGAAAGGACGAAACACCGTGGCCTGGGAGCCCGAAGCTGTTTAAGAGCTATGCTGG
PMTR-Lib	TGGAAAGGACGAAACACCGCTGACGGTGAAGGCGCTGCAGTTTAAGAGCTATGCTGGA
PMTR-Lib	TGGAAAGGACGAAACACCGCAGAGTCCAGCGGAGTTGTGGTTTAAGAGCTATGCTGGA
PMTR-Lib	TGGAAAGGACGAAACACCGCGTTACTCGTAGTCAGGCGGGTTTAAGAGCTATGCTGG
PMTR-Lib	TGGAAAGGACGAAACACCGTTAGGTACAGGAAGAAGGAAGTTTAAGAGCTATGCTGGA
PMTR-Lib	TGGAAAGGACGAAACACCGCGAGTGGCGAGCAGGGGCTTGTTTAAGAGCTATGCTGG
PMTR-Lib	TGGAAAGGACGAAACACCGCCCAGACGCGGAGAAAATGGGTTTAAGAGCTATGCTGG
PMTR-Lib	GTGGAAAGGACGAAACACCGGTCCATGGCCGGGGTCCCGGGTTTAAGAGCTATGCTGG
PMTR-Lib	TGGAAAGGACGAAACACCGTGAAAGAGACATAAAGCCAGGTTTAAGAGCTATGCTGG
PMTR-Lib	TGGAAAGGACGAAACACCGTTCCGCCCTGGAGCAAGCCGGTTTAAGAGCTATGCTGG
PMTR-Lib	GTGGAAAGGACGAAACACCGATGGTGCCGGCAACCCCAGCGTTTAAGAGCTATGCTGG
PMTR-Lib	TGGAAAGGACGAAACACCGGTCATACACCAGTACTACCAGTTTAAGAGCTATGCTGG
PMTR-Lib	GTGGAAAGGACGAAACACCGCGCCCCCCGCATGTCACCCGGTTTAAGAGCTATGCTGG
PMTR-Lib	TGGAAAGGACGAAACACCGACGGCTCGTAAATCCACAGGGTTTAAGAGCTATGCTGGA
PMTR-Lib	TGGAAAGGACGAAACACCGGCTCCCCAACAGCGGCGCCGGTTTAAGAGCTATGCTGG
PMTR-Lib	TGGAAAGGACGAAACACCGGGCTGTTAGTACCACTCCCTGTTTAAGAGCTATGCTGGA
PMTR-Lib	TGGAAAGGACGAAACACCGATACATGTTTCTCTCTAGCGGTTTAAGAGCTATGCTGG
PMTR-Lib	TGGAAAGGACGAAACACCGTGGCAGCGGAGGGATAATCGGTTTAAGAGCTATGCTGGA
PMTR-Lib	TGGAAAGGACGAAACACCGACTCCACCGCCTCCTGCACCGTTTAAGAGCTATGCTGGA
PMTR-Lib	GTGGAAAGGACGAAACACCGCCGGAATATGGCGGGGCGTTGTTTAAGAGCTATGCTGG
PMTR-Lib	TGGAAAGGACGAAACACCGGGAATAAGCTGAAGCAGCGGGTTTAAGAGCTATGCTGGA
PMTR-Lib	TGGAAAGGACGAAACACCGAGCGATCTGGACACTCTCCAGTTTAAGAGCTATGCTGG
PMTR-Lib	TGGAAAGGACGAAACACCGGTCAGTTCACCATCCGCCCTGTTTAAGAGCTATGCTGG
PMTR-Lib	GTGGAAAGGACGAAACACCGCTGGGCGCGGGGTTGCTGCTGTTTAAGAGCTATGCTGG
PMTR-Lib	TGGAAAGGACGAAACACCGAACGGGGTGCCAACCTCACCGTTTAAGAGCTATGCTGG
PMTR-Lib	GTGGAAAGGACGAAACACCGCTCCCCCCCAGCGCGCACCTGTTTAAGAGCTATGCTGG
PMTR-Lib	TGGAAAGGACGAAACACCGTAAAATACTGAAACACCGCTGTTTAAGAGCTATGCTGGA
PMTR-Lib	TGGAAAGGACGAAACACCGGAACCTCCCCGAATATCTGGGTTTAAGAGCTATGCTGGA
PMTR-Lib	TGGAAAGGACGAAACACCGAGCCGCGCCGAAGCAGCAGGGTTTAAGAGCTATGCTGGA
PMTR-Lib	TGGAAAGGACGAAACACCGCAGGTGCACAGGACGGCCGCGTTTAAGAGCTATGCTGG
PMTR-Lib	TGGAAAGGACGAAACACCGAGTGGGGCCCCGAAATCTGAGTTTAAGAGCTATGCTGGA
PMTR-Lib	TGGAAAGGACGAAACACCGACGAGGTAGGGCCCGTTGAGGTTTAAGAGCTATGCTGG
PMTR-Lib	TGGAAAGGACGAAACACCGGGGAAAGGGGGCGAAGAGGTGTTTAAGAGCTATGCTGG
PMTR-Lib	TGGAAAGGACGAAACACCGGGGGTGCCTTTAGGTGAGTGGTTTAAGAGCTATGCTGGA
PMTR-Lib	TGGAAAGGACGAAACACCGGGCGGAGCGTTGTATGGAGCGTTTAAGAGCTATGCTGGA
PMTR-Lib	TGGAAAGGACGAAACACCGTCATAAGATGTAGACACAGAGTTTAAGAGCTATGCTGG
PMTR-Lib	TGGAAAGGACGAAACACCGCTCTTTTGAGATTGACAAGTGTTTAAGAGCTATGCTGGA
PMTR-Lib	TGGAAAGGACGAAACACCGAGTGAACCCCACTAGATCAAGTTTAAGAGCTATGCTGGA
PMTR-Lib	TGGAAAGGACGAAACACCGGGTTAGAGACTAGGCGCGCGGTTTAAGAGCTATGCTGG
PMTR-Lib	TGGAAAGGACGAAACACCGGAAGACAAGTGAGCGCCGGCGTTTAAGAGCTATGCTGGA
PMTR-Lib	TGGAAAGGACGAAACACCGCGGCTGCACTCCCAAGATGGGTTTAAGAGCTATGCTGG
PMTR-Lib	GTGGAAAGGACGAAACACCGGCTGAACGCCGACAGGACGGGTTTAAGAGCTATGCTGG
PMTR-Lib	TGGAAAGGACGAAACACCGGAGCCTCACGTAAAGAAGGGGTTTAAGAGCTATGCTGGA
PMTR-Lib	TGGAAAGGACGAAACACCGCGATGGATCCCTAGTTCCTGGTTTAAGAGCTATGCTGG
PMTR-Lib	TGGAAAGGACGAAACACCGGGCTTCCGGAAGGTGAGGGCGTTTAAGAGCTATGCTGGA
PMTR-Lib	TGGAAAGGACGAAACACCGAAGAAGTTTCTAGGAAAGGCGTTTAAGAGCTATGCTGG
PMTR-Lib	TGGAAAGGACGAAACACCGTCCGGGTTCAGTGGTAATAGGTTTAAGAGCTATGCTGGA
PMTR-Lib	GTGGAAAGGACGAAACACCGCAGGCGCCGGGTGAGGCGTGGTTTAAGAGCTATGCTGG
PMTR-Lib	GTGGAAAGGACGAAACACCGGGCACAGAGTACTCGCAGGGGTTTAAGAGCTATGCTGG
PMTR-Lib	TGGAAAGGACGAAACACCGGTAACTGGTGGGATCTGCGGGTTTAAGAGCTATGCTGGA
PMTR-Lib	GTGGAAAGGACGAAACACCGGCGGCCGTCAGCGCTCGGAGGTTTAAGAGCTATGCTGG
PMTR-Lib	TGGAAAGGACGAAACACCGGCTGCAGTCCACAGGCCCACGTTTAAGAGCTATGCTGG
PMTR-Lib	TGGAAAGGACGAAACACCGCTCTGCCATGGCGCTCCCAGGTTTAAGAGCTATGCTGG
PMTR-Lib	TGGAAAGGACGAAACACCGCGCTTCCTTGAAAAACCCGGGTTTAAGAGCTATGCTGG
PMTR-Lib	TGGAAAGGACGAAACACCGGAGCTAGCGACAAAGATCCCGTTTAAGAGCTATGCTGGA
PMTR-Lib	TGGAAAGGACGAAACACCGTGACTATTGCAGAGTGCCCAGTTTAAGAGCTATGCTGG
PMTR-Lib	TGGAAAGGACGAAACACCGGGTCGCGCGAGAGCCGCAAGGTTTAAGAGCTATGCTGG
PMTR-Lib	GTGGAAAGGACGAAACACCGGCTGCGGGGAGGGAATGAATGTTTAAGAGCTATGCTGG
PMTR-Lib	TGGAAAGGACGAAACACCGACGCAGAGGCGGGCCGAGGAGTTTAAGAGCTATGCTGG
PMTR-Lib	GTGGAAAGGACGAAACACCGGAGTGACAGAGACACGCGGAGTTTAAGAGCTATGCTGG
PMTR-Lib	TGGAAAGGACGAAACACCGCAGCGGTCTAACCCCCGGCGGTTTAAGAGCTATGCTGGA
PMTR-Lib	GTGGAAAGGACGAAACACCGCCGGCTCCAGGAAAAGCGAGGTTTAAGAGCTATGCTGG
PMTR-Lib	TGGAAAGGACGAAACACCGTGAGCGAGAGCAATTCGAGCGTTTAAGAGCTATGCTGGA
PMTR-Lib	GTGGAAAGGACGAAACACCGCACGACCTGCCCCCTGACTCGTTTAAGAGCTATGCTGG
PMTR-Lib	TGGAAAGGACGAAACACCGCGGGCTCTGTAGCTGAGTGGGTTTAAGAGCTATGCTGGA
PMTR-Lib	TGGAAAGGACGAAACACCGCGCAACTCTCACCTGCATTGGTTTAAGAGCTATGCTGG
PMTR-Lib	GTGGAAAGGACGAAACACCGCGCTGCAGGGGTCGGAGGTCGTTTAAGAGCTATGCTGG
PMTR-Lib	GTGGAAAGGACGAAACACCGAAGCTCAGGTAAGAAAAGAAGTTTAAGAGCTATGCTGG
PMTR-Lib	GTGGAAAGGACGAAACACCGTGCGCCCGCCCCTCTCCCCGGTTTAAGAGCTATGCTGG
PMTR-Lib	TGGAAAGGACGAAACACCGCGCGCGGGTCTCGTTTGGAGGTTTAAGAGCTATGCTGG
PMTR-Lib	GTGGAAAGGACGAAACACCGAGGCGGAAAAGGCTTGGGGAGTTTAAGAGCTATGCTGG
PMTR-Lib	GTGGAAAGGACGAAACACCGTCAACTTGCCCCCACAGTCCGTTTAAGAGCTATGCTGG
PMTR-Lib	TGGAAAGGACGAAACACCGGGACCCTTTCTACCCGACACGTTTAAGAGCTATGCTGGA
PMTR-Lib	TGGAAAGGACGAAACACCGAGGTTCAAGAGGGGTCGTGGGTTTAAGAGCTATGCTGG
PMTR-Lib	TGGAAAGGACGAAACACCGTGGTGCGGGCCGAGACCCGGGTTTAAGAGCTATGCTGG
PMTR-Lib	GTGGAAAGGACGAAACACCGGCTGCCTAAATACCTAAACCGTTTAAGAGCTATGCTGG
PMTR-Lib	TGGAAAGGACGAAACACCGTGGACCGCGGCGCTGCTCAGGTTTAAGAGCTATGCTGGA
PMTR-Lib	TGGAAAGGACGAAACACCGAGAGGAGTTGTGAAGGGCGCGTTTAAGAGCTATGCTGG
PMTR-Lib	TGGAAAGGACGAAACACCGTTCCGCGTCCGCCCCTGCTCGTTTAAGAGCTATGCTGG
PMTR-Lib	TGGAAAGGACGAAACACCGGACCTTCATTGAAGAAAAGCGTTTAAGAGCTATGCTGGA
PMTR-Lib	GTGGAAAGGACGAAACACCGTGCTGCCCGGGGCTGCAGGGGTTTAAGAGCTATGCTGG
PMTR-Lib	TGGAAAGGACGAAACACCGCCAAGATGGCGGCGGCGCTGGTTTAAGAGCTATGCTGG
PMTR-Lib	GTGGAAAGGACGAAACACCGCACTCACCTTACGCGCAGGGGTTTAAGAGCTATGCTGG
PMTR-Lib	TGGAAAGGACGAAACACCGGCGCCTCCGGACAGCAGCTGGTTTAAGAGCTATGCTGG
PMTR-Lib	TGGAAAGGACGAAACACCGGGACTGCGGCGCCGAGATCCGTTTAAGAGCTATGCTGG
PMTR-Lib	TGGAAAGGACGAAACACCGAGCAGTGTACAGTGAAGCGGGTTTAAGAGCTATGCTGG
PMTR-Lib	TGGAAAGGACGAAACACCGAGCGGCGGCTGGTACTCAAGGTTTAAGAGCTATGCTGG
PMTR-Lib	GTGGAAAGGACGAAACACCGGTGGTGGTGTCTGGTTAGCTGTTTAAGAGCTATGCTGG
PMTR-Lib	TGGAAAGGACGAAACACCGGGGCTCCCAAAGGAAGGCGCGTTTAAGAGCTATGCTGG
PMTR-Lib	GTGGAAAGGACGAAACACCGGCGGTAGTTCCAGGCGACGGGTTTAAGAGCTATGCTGG
PMTR-Lib	TGGAAAGGACGAAACACCGCTTTCGCCATTCAACAGCGCGTTTAAGAGCTATGCTGG
PMTR-Lib	GTGGAAAGGACGAAACACCGTCAGAGATACAGAGGTTGTGGTTTAAGAGCTATGCTGG
PMTR-Lib	GTGGAAAGGACGAAACACCGTGGGCGTCCCCACCAGTGCGGTTTAAGAGCTATGCTGG
PMTR-Lib	GTGGAAAGGACGAAACACCGGCTGCGCAGCTACCCCAGGCGTTTAAGAGCTATGCTGG
PMTR-Lib	TGGAAAGGACGAAACACCGGCAGTGCCGTTGCCCGAGCTGTTTAAGAGCTATGCTGGA
PMTR-Lib	TGGAAAGGACGAAACACCGGGAGTGAGTTCCTGAGCGAGGTTTAAGAGCTATGCTGG
PMTR-Lib	TGGAAAGGACGAAACACCGACGCGGAAGAACTGGCCCAGGTTTAAGAGCTATGCTGG
PMTR-Lib	GTGGAAAGGACGAAACACCGGCCTAGACACGCTTATCAGAGTTTAAGAGCTATGCTGG
PMTR-Lib	GTGGAAAGGACGAAACACCGGGGCGGTGATCCAGGCTTTGGTTTAAGAGCTATGCTGG
PMTR-Lib	GTGGAAAGGACGAAACACCGTGGCAGCGCTGGAAACTGGGGTTTAAGAGCTATGCTGG
PMTR-Lib	TGGAAAGGACGAAACACCGCAGGGTGCGGAGCCGCTCCAGTTTAAGAGCTATGCTGGA
PMTR-Lib	GTGGAAAGGACGAAACACCGCACTACTCTTCCTCCCGCAGGTTTAAGAGCTATGCTGG
PMTR-Lib	TGGAAAGGACGAAACACCGGGTAATTCTCTCCTTCAATGGTTTAAGAGCTATGCTGGA
PMTR-Lib	TGGAAAGGACGAAACACCGAATTGAGAAGCCGCGACTAAGTTTAAGAGCTATGCTGGA
PMTR-Lib	TGGAAAGGACGAAACACCGCCCGAACCTCTTCAGCCGCCGTTTAAGAGCTATGCTGGA
PMTR-Lib	TGGAAAGGACGAAACACCGCTCCGCCTCTCTCTTTACTGGTTTAAGAGCTATGCTGGA
PMTR-Lib	TGGAAAGGACGAAACACCGGCGGCTGCTGCCTGCTCTGGGTTTAAGAGCTATGCTGG
PMTR-Lib	TGGAAAGGACGAAACACCGGTCAAGAGATTATGAGATTCGTTTAAGAGCTATGCTGG
PMTR-Lib	TGGAAAGGACGAAACACCGTACAGTTTGTAGTCTCTCTCGTTTAAGAGCTATGCTGG
PMTR-Lib	TGGAAAGGACGAAACACCGGAGCCGACCCCCGGCTGCAGGTTTAAGAGCTATGCTGG
PMTR-Lib	TGGAAAGGACGAAACACCGGGCAACAGCGAGCCGTCACAGTTTAAGAGCTATGCTGG
PMTR-Lib	TGGAAAGGACGAAACACCGAAGGAGCCGCTGAGCAATGAGTTTAAGAGCTATGCTGG
PMTR-Lib	GTGGAAAGGACGAAACACCGGGCAAAAGTAAAGAAAGCGAGTTTAAGAGCTATGCTGG
PMTR-Lib	TGGAAAGGACGAAACACCGCAGAGCGTTTGGGTCCTCTGGTTTAAGAGCTATGCTGG
PMTR-Lib	TGGAAAGGACGAAACACCGAGTTCCCACCCTACTCACCTGTTTAAGAGCTATGCTGG
PMTR-Lib	TGGAAAGGACGAAACACCGCTCCCCGGAGCCCGGGCTCGGTTTAAGAGCTATGCTGG
PMTR-Lib	GTGGAAAGGACGAAACACCGTGCGGAGTCGCCGATCCCGCGTTTAAGAGCTATGCTGG
PMTR-Lib	TGGAAAGGACGAAACACCGAGGATGGTCACACCCCAGAGGTTTAAGAGCTATGCTGG
PMTR-Lib	GTGGAAAGGACGAAACACCGTCCGTTGCTCCCGCGGCGCGGTTTAAGAGCTATGCTGG
PMTR-Lib	TGGAAAGGACGAAACACCGCCTAGTGGAGGACGCCCCTGGTTTAAGAGCTATGCTGGA
PMTR-Lib	GTGGAAAGGACGAAACACCGCTCCCGTTCCCCGGACGCGGGTTTAAGAGCTATGCTGG
PMTR-Lib	GTGGAAAGGACGAAACACCGGCGGCGGAGACTCGGCACGGGTTTAAGAGCTATGCTGG
PMTR-Lib	TGGAAAGGACGAAACACCGTCCGGGATCTTCAGCACCCGGTTTAAGAGCTATGCTGG
PMTR-Lib	TGGAAAGGACGAAACACCGTGCTCCACTCAGCATGGTCGTTTAAGAGCTATGCTGGA
PMTR-Lib	GTGGAAAGGACGAAACACCGAAACCTCATGGACATCACTGGTTTAAGAGCTATGCTGG
PMTR-Lib	TGGAAAGGACGAAACACCGTTGCCGCGGTGACCTCACGGGTTTAAGAGCTATGCTGGA
PMTR-Lib	TGGAAAGGACGAAACACCGCCCGCGCTCGCCCGAGTGCGGTTTAAGAGCTATGCTGGA
PMTR-Lib	TGGAAAGGACGAAACACCGGTCCCAGACGCTGCCCATGGGTTTAAGAGCTATGCTGG
PMTR-Lib	GTGGAAAGGACGAAACACCGTTCAAGCCTCGTGAACGAAGGTTTAAGAGCTATGCTGG
PMTR-Lib	TGGAAAGGACGAAACACCGGGTTCCGCCCGAGGCGCCCGGTTTAAGAGCTATGCTGGA
PMTR-Lib	TGGAAAGGACGAAACACCGAGGGGCTTGCCTGAAGCGAGGTTTAAGAGCTATGCTGG
PMTR-Lib	TGGAAAGGACGAAACACCGGGCAGAAAGCACCATGAGTGGTTTAAGAGCTATGCTGG
PMTR-Lib	TGGAAAGGACGAAACACCGGGTGGCTCTAGAAGGGGAGGGTTTAAGAGCTATGCTGG
PMTR-Lib	TGGAAAGGACGAAACACCGTGAATACAGAAGTATGTTCAGTTTAAGAGCTATGCTGG
PMTR-Lib	TGGAAAGGACGAAACACCGTCACGGCGCGACAGAGGCTGGTTTAAGAGCTATGCTGGA
PMTR-Lib	GTGGAAAGGACGAAACACCGAAATTGAGCGGAGAGCGACGGTTTAAGAGCTATGCTGG
PMTR-Lib	TGGAAAGGACGAAACACCGATTTCTGTTACTGGAAGTTTGTTTAAGAGCTATGCTGG
PMTR-Lib	TGGAAAGGACGAAACACCGGCGACCAGGGTGAATAGGAAGTTTAAGAGCTATGCTGGA
PMTR-Lib	TGGAAAGGACGAAACACCGGCAGCCCCAGGAGGTGCTGGGTTTAAGAGCTATGCTGGA
PMTR-Lib	TGGAAAGGACGAAACACCGGAGCAAGGGAATAAGGGAGGGTTTAAGAGCTATGCTGG
PMTR-Lib	GTGGAAAGGACGAAACACCGAGAGACACCCGAGGGACCTGGTTTAAGAGCTATGCTGG
PMTR-Lib	TGGAAAGGACGAAACACCGGGGCTGGGCTGGAGTGAAGGGTTTAAGAGCTATGCTGG
PMTR-Lib	GTGGAAAGGACGAAACACCGCGGTAAGTGGTCGTAAGGGTGTTTAAGAGCTATGCTGG
PMTR-Lib	TGGAAAGGACGAAACACCGACTTAGAAAGAGGCGGCCCGGTTTAAGAGCTATGCTGGA
PMTR-Lib	GTGGAAAGGACGAAACACCGAGGCCGAGCAGGAGGAGCGGGTTTAAGAGCTATGCTGG
PMTR-Lib	GTGGAAAGGACGAAACACCGTATTCAGACGCGCTCCTGCGGTTTAAGAGCTATGCTGG
PMTR-Lib	TGGAAAGGACGAAACACCGGCGGCGGCGGACGCGGCCTGGTTTAAGAGCTATGCTGG
PMTR-Lib	TGGAAAGGACGAAACACCGCCGCGCCCACTTACCCACAGGTTTAAGAGCTATGCTGGA
PMTR-Lib	TGGAAAGGACGAAACACCGGCGGGAGGTTCTGGAAACGCGTTTAAGAGCTATGCTGG
PMTR-Lib	TGGAAAGGACGAAACACCGCTCTCGGCTAGCTGCAGCGGGTTTAAGAGCTATGCTGG
PMTR-Lib	TGGAAAGGACGAAACACCGAAACACTTCCCCAAACCCCGGTTTAAGAGCTATGCTGG
PMTR-Lib	GTGGAAAGGACGAAACACCGTGTGGAACCAGGGCCCCCGGGTTTAAGAGCTATGCTGG
PMTR-Lib	TGGAAAGGACGAAACACCGTCGGGAGCAAGATGGCGCTGGTTTAAGAGCTATGCTGGA
PMTR-Lib	GTGGAAAGGACGAAACACCGGAGGCCGGGTGAGGCGGCGAGTTTAAGAGCTATGCTGG
PMTR-Lib	TGGAAAGGACGAAACACCGGAGTGAAGGTCGCACCGCGGGTTTAAGAGCTATGCTGG
PMTR-Lib	TGGAAAGGACGAAACACCGGCTCGAGGGCTTCTCTCCTGGTTTAAGAGCTATGCTGGA
PMTR-Lib	GTGGAAAGGACGAAACACCGAAGCCTGCCCTATGCCAGCCGTTTAAGAGCTATGCTGG
PMTR-Lib	TGGAAAGGACGAAACACCGCGGCCCTCGTAAGCTGTCCGGTTTAAGAGCTATGCTGG
PMTR-Lib	TGGAAAGGACGAAACACCGCTAGCACACAAACAAGATGGGTTTAAGAGCTATGCTGGA
PMTR-Lib	TGGAAAGGACGAAACACCGGAGGACGGGGAAGCAAGAGAGTTTAAGAGCTATGCTGGA
PMTR-Lib	GTGGAAAGGACGAAACACCGTGTGCACAAGTCGCAACGAAGTTTAAGAGCTATGCTGG
PMTR-Lib	TGGAAAGGACGAAACACCGAGTCCCACCCGGTGCCTACGGTTTAAGAGCTATGCTGG
PMTR-Lib	TGGAAAGGACGAAACACCGAGTCCAGTAAGAAGCCAGCAGTTTAAGAGCTATGCTGG
PMTR-Lib	TGGAAAGGACGAAACACCGTTGCCTCCAAGGCCCAGAGAGTTTAAGAGCTATGCTGGA
PMTR-Lib	TGGAAAGGACGAAACACCGGGCCCGTAGGTTTCTCACAGGTTTAAGAGCTATGCTGGA
PMTR-Lib	GTGGAAAGGACGAAACACCGGTTTAAAGAAAGGGGCTAAGGTTTAAGAGCTATGCTGG
PMTR-Lib	TGGAAAGGACGAAACACCGCCTGCTGATCGGCGACTCGGGTTTAAGAGCTATGCTGG
PMTR-Lib	TGGAAAGGACGAAACACCGGTCGTTGGCGCTGTCATGGCGTTTAAGAGCTATGCTGGA
PMTR-Lib	TGGAAAGGACGAAACACCGTGGAAGCTTAGCGGTCACCAGTTTAAGAGCTATGCTGG
PMTR-Lib	GTGGAAAGGACGAAACACCGATGGAAGAGCGTCATGACTTGTTTAAGAGCTATGCTGG
PMTR-Lib	TGGAAAGGACGAAACACCGTGCCCAAGAAGGCTCAGCACGTTTAAGAGCTATGCTGG
PMTR-Lib	TGGAAAGGACGAAACACCGCGAGAGCAAAGAGCTCCTGGGTTTAAGAGCTATGCTGG
PMTR-Lib	TGGAAAGGACGAAACACCGTCGTCGATACCTGCTTGGCCGTTTAAGAGCTATGCTGGA
PMTR-Lib	GTGGAAAGGACGAAACACCGTCGGCGGCCTCCAGCCTGCGGTTTAAGAGCTATGCTGG
PMTR-Lib	GTGGAAAGGACGAAACACCGGCGATTTCTGCTGAACTTGGGTTTAAGAGCTATGCTGG
PMTR-Lib	TGGAAAGGACGAAACACCGGCTGGCCTGCGGTGGGCTAGGTTTAAGAGCTATGCTGGA
PMTR-Lib	TGGAAAGGACGAAACACCGGCGCGCGTCCGCTGAACGCTGTTTAAGAGCTATGCTGG
PMTR-Lib	TGGAAAGGACGAAACACCGAAAGCATAGTCCCCTGTCTGGTTTAAGAGCTATGCTGG
PMTR-Lib	TGGAAAGGACGAAACACCGCCATGGACGCCCCCAGCACGGTTTAAGAGCTATGCTGG
PMTR-Lib	TGGAAAGGACGAAACACCGTCGGAACCAGGACCTCGGCGGTTTAAGAGCTATGCTGGA
PMTR-Lib	TGGAAAGGACGAAACACCGGGACACTTACCCAGGGCCTGGTTTAAGAGCTATGCTGG
PMTR-Lib	TGGAAAGGACGAAACACCGGCTCTGCCTCTAACCAGGTGGTTTAAGAGCTATGCTGGA
PMTR-Lib	TGGAAAGGACGAAACACCGCTCAAAGGGTCGGACCCGAGGTTTAAGAGCTATGCTGG
PMTR-Lib	GTGGAAAGGACGAAACACCGCACTCGCTGAGGGGACAACAGTTTAAGAGCTATGCTGG
PMTR-Lib	TGGAAAGGACGAAACACCGTCGTCGTCGCCCGGCGATGGGTTTAAGAGCTATGCTGG
PMTR-Lib	GTGGAAAGGACGAAACACCGGCTTCGCGCTGTTTGCTGCGGTTTAAGAGCTATGCTGG
PMTR-Lib	GTGGAAAGGACGAAACACCGACGGAGGCTAAGCGTCGCAAGTTTAAGAGCTATGCTGG
PMTR-Lib	TGGAAAGGACGAAACACCGGAGGAACAAGAGCGGGAGGAGTTTAAGAGCTATGCTGGA
PMTR-Lib	TGGAAAGGACGAAACACCGTGACTTTCGTAGATCAGAGGGTTTAAGAGCTATGCTGGA
PMTR-Lib	TGGAAAGGACGAAACACCGCGGGCCTACAGCCATGTCCCGTTTAAGAGCTATGCTGG
PMTR-Lib	TGGAAAGGACGAAACACCGAGCCTCCAGAGCACCAGCACGTTTAAGAGCTATGCTGGA
PMTR-Lib	TGGAAAGGACGAAACACCGTGGTGCCGGGACCAGGCGACGTTTAAGAGCTATGCTGG
PMTR-Lib	GTGGAAAGGACGAAACACCGCCAGTGCGGCCACCGCCCGTGTTTAAGAGCTATGCTGG
PMTR-Lib	TGGAAAGGACGAAACACCGCCAGCGCAGGCAACTCCGCGGTTTAAGAGCTATGCTGG
PMTR-Lib	GTGGAAAGGACGAAACACCGCGGGCCGGGAGTTCGGGCAGGTTTAAGAGCTATGCTGG
PMTR-Lib	TGGAAAGGACGAAACACCGCTATGGTTCCGATTAAGCCGGTTTAAGAGCTATGCTGG
PMTR-Lib	TGGAAAGGACGAAACACCGTGAGGACGGGCTTCCTCTCAGTTTAAGAGCTATGCTGGA
PMTR-Lib	TGGAAAGGACGAAACACCGCCTGAATAGATATAGCATTTGTTTAAGAGCTATGCTGG
PMTR-Lib	TGGAAAGGACGAAACACCGGACGCGAGAAGGGCTGGAGTGTTTAAGAGCTATGCTGG
PMTR-Lib	GTGGAAAGGACGAAACACCGTGCGCCTTACTCGTTAACTGGTTTAAGAGCTATGCTGG
PMTR-Lib	GTGGAAAGGACGAAACACCGGACGGAATGAAGGGCCGGGTGTTTAAGAGCTATGCTGG
PMTR-Lib	TGGAAAGGACGAAACACCGGCGGGAGCGGGCGGGAGCAGGTTTAAGAGCTATGCTGGA
PMTR-Lib	TGGAAAGGACGAAACACCGAGACAGTGGCCTCCGGCCCAGTTTAAGAGCTATGCTGGA
PMTR-Lib	GTGGAAAGGACGAAACACCGTCCCAGTTCTTGCAGCCACTGTTTAAGAGCTATGCTGG
PMTR-Lib	GTGGAAAGGACGAAACACCGGGCGGGCAGTAGCCGCTGAGGTTTAAGAGCTATGCTGG
PMTR-Lib	GTGGAAAGGACGAAACACCGGTTTGAAAACTCTCCTAGCGGTTTAAGAGCTATGCTGG
PMTR-Lib	TGGAAAGGACGAAACACCGGCTCTGGAGGGCTTGAGCGGGTTTAAGAGCTATGCTGG
PMTR-Lib	GTGGAAAGGACGAAACACCGAGTTCGCTGCGCGCTGTTGGGTTTAAGAGCTATGCTGG
PMTR-Lib	TGGAAAGGACGAAACACCGCATGGACTTGTACAGCACCCGTTTAAGAGCTATGCTGG
PMTR-Lib	TGGAAAGGACGAAACACCGATGGATGTGGATACCCCGAGGTTTAAGAGCTATGCTGGA
PMTR-Lib	TGGAAAGGACGAAACACCGCTCCCAGTACCAGTCAGTTCGTTTAAGAGCTATGCTGGA
PMTR-Lib	TGGAAAGGACGAAACACCGAGCTGCTGCCACTCGCTGAGGTTTAAGAGCTATGCTGGA
PMTR-Lib	TGGAAAGGACGAAACACCGGGGTAGATGCGGTTACTATGGTTTAAGAGCTATGCTGGA
PMTR-Lib	TGGAAAGGACGAAACACCGACGCCTGGTGGGCAGCATGTGTTTAAGAGCTATGCTGGA
PMTR-Lib	GTGGAAAGGACGAAACACCGGCACTGGGTCCGGTGCGGCAGTTTAAGAGCTATGCTGG
PMTR-Lib	TGGAAAGGACGAAACACCGGCTCGGTACTGGACACAACGGTTTAAGAGCTATGCTGG
PMTR-Lib	GTGGAAAGGACGAAACACCGAGATGGCGGTCTCCACAGGTGTTTAAGAGCTATGCTGG
PMTR-Lib	GTGGAAAGGACGAAACACCGGACCCGGAGCCGAGAGCGGGGTTTAAGAGCTATGCTGG
PMTR-Lib	TGGAAAGGACGAAACACCGCATGGTTCACTCCAGCATGGGTTTAAGAGCTATGCTGGA
PMTR-Lib	TGGAAAGGACGAAACACCGGCGTCGCGCTCTTAGCCCCGGTTTAAGAGCTATGCTGGA
PMTR-Lib	GTGGAAAGGACGAAACACCGGGCTCCGCTTGGCTCCGGGCGTTTAAGAGCTATGCTGG
PMTR-Lib	TGGAAAGGACGAAACACCGAAGGCAGCGCGTTGTACCCGGTTTAAGAGCTATGCTGGA
PMTR-Lib	TGGAAAGGACGAAACACCGGCAGGGGTCCAAGACGGTAGGTTTAAGAGCTATGCTGG
PMTR-Lib	TGGAAAGGACGAAACACCGGGGACTCGTGACTCCGATGGGTTTAAGAGCTATGCTGG
PMTR-Lib	TGGAAAGGACGAAACACCGGGTAACCGTTGTCTCAGTGAGTTTAAGAGCTATGCTGG
PMTR-Lib	TGGAAAGGACGAAACACCGTGGGTTCCACTCCTTCCAGGTTTAAGAGCTATGCTGG
PMTR-Lib	TGGAAAGGACGAAACACCGGTTGTGAGCGGGTCTCCAGTGTTTAAGAGCTATGCTGGA
PMTR-Lib	TGGAAAGGACGAAACACCGGCTGCGGGATGTGTCGCTGCGTTTAAGAGCTATGCTGG
PMTR-Lib	GTGGAAAGGACGAAACACCGAACCTCGGAGCGCCTCCCGAGTTTAAGAGCTATGCTGG
PMTR-Lib	GTGGAAAGGACGAAACACCGAGAAGAGGAAGGTGAGCCTCGTTTAAGAGCTATGCTGG
PMTR-Lib	TGGAAAGGACGAAACACCGAGAGCCAGGGTCCGGGCCTGGTTTAAGAGCTATGCTGGA
PMTR-Lib	GTGGAAAGGACGAAACACCGAGTGTGCGTCCAGCTGACTGGTTTAAGAGCTATGCTGG
PMTR-Lib	GTGGAAAGGACGAAACACCGCACCGGTGAGTGGCTGCCCGGTTTAAGAGCTATGCTGG
PMTR-Lib	GTGGAAAGGACGAAACACCGGCTGAGCTGAGGGCCCGCGGGTTTAAGAGCTATGCTGG
PMTR-Lib	TGGAAAGGACGAAACACCGCGGCGCGTGCCCGCAGACAAGTTTAAGAGCTATGCTGGA
PMTR-Lib	GTGGAAAGGACGAAACACCGGGCAGCCGGAGGAGTCCGAGGTTTAAGAGCTATGCTGG
PMTR-Lib	TGGAAAGGACGAAACACCGCGGGGTACATGGCTGCGGCGGTTTAAGAGCTATGCTGGA
PMTR-Lib	TGGAAAGGACGAAACACCGGAGACCCCGGCCCAATCCCCGTTTAAGAGCTATGCTGGA
PMTR-Lib	TGGAAAGGACGAAACACCGTCTAAAGCCGTCCTGATGTTGTTTAAGAGCTATGCTGG
PMTR-Lib	TGGAAAGGACGAAACACCGCTCTGGGCTGAGGTGACCCAGTTTAAGAGCTATGCTGG
PMTR-Lib	TGGAAAGGACGAAACACCGGCTCTGCGAGCTGGATGTCCGTTTAAGAGCTATGCTGGA
PMTR-Lib	TGGAAAGGACGAAACACCGGCGTCTGCCTCTGGACCGCGGTTTAAGAGCTATGCTGG
PMTR-Lib	TGGAAAGGACGAAACACCGACCCCCCTCCCCAAGGTGAGGTTTAAGAGCTATGCTGG
PMTR-Lib	GTGGAAAGGACGAAACACCGCCCCGGCGGCTCAGGCGGAGGTTTAAGAGCTATGCTGG
PMTR-Lib	TGGAAAGGACGAAACACCGACGGCCGAGACCCCCTGTCCGTTTAAGAGCTATGCTGG
PMTR-Lib	TGGAAAGGACGAAACACCGCCATAGAGCACAGCTCCCGGGTTTAAGAGCTATGCTGGA
PMTR-Lib	TGGAAAGGACGAAACACCGCTGAAGCAGGCACCTGAGGCGTTTAAGAGCTATGCTGG
PMTR-Lib	TGGAAAGGACGAAACACCGTACTCAGATGGGAGCGCCCGGTTTAAGAGCTATGCTGG
PMTR-Lib	GTGGAAAGGACGAAACACCGAGACGCTGACAAAGGAGCGGGTTTAAGAGCTATGCTGG
PMTR-Lib	TGGAAAGGACGAAACACCGGGTTGGGAACGCGGAGCGGAGTTTAAGAGCTATGCTGG
PMTR-Lib	TGGAAAGGACGAAACACCGGCCGGCCGGCTCTCTGCGCCGTTTAAGAGCTATGCTGGA
PMTR-Lib	TGGAAAGGACGAAACACCGCTTGTTGCGTATACGAGACTGTTTAAGAGCTATGCTGGA
PMTR-Lib	GTGGAAAGGACGAAACACCGTAACTCTCCCTCCCGCGGAAGTTTAAGAGCTATGCTGG
PMTR-Lib	TGGAAAGGACGAAACACCGTGACTTCTGTTCCAGAGCAAGTTTAAGAGCTATGCTGG
PMTR-Lib	TGGAAAGGACGAAACACCGCGCGTCGGAGGTAAATACTAGTTTAAGAGCTATGCTGG
PMTR-Lib	GTGGAAAGGACGAAACACCGCCGCTGCGGAGTGAACGGTGGTTTAAGAGCTATGCTGG
PMTR-Lib	TGGAAAGGACGAAACACCGCCCCCGGTCGCCTAGCCGGGGTTTAAGAGCTATGCTGG
PMTR-Lib	GTGGAAAGGACGAAACACCGGGGAGAGCAAGCGAGCCCTGGTTTAAGAGCTATGCTGG
PMTR-Lib	TGGAAAGGACGAAACACCGTGAGGCTAAACAAACACAGAGTTTAAGAGCTATGCTGG
PMTR-Lib	GTGGAAAGGACGAAACACCGGCTGTCCCGGCTCTCTTGCGGTTTAAGAGCTATGCTGG
PMTR-Lib	GTGGAAAGGACGAAACACCGGCCAGGCTTACTACGTGACCGTTTAAGAGCTATGCTGG
PMTR-Lib	TGGAAAGGACGAAACACCGGCAGTCAGAAAAGAGGTGCAGTTTAAGAGCTATGCTGG
PMTR-Lib	GTGGAAAGGACGAAACACCGGTTCGCTCTTCCAGACGTAGGTTTAAGAGCTATGCTGG
PMTR-Lib	TGGAAAGGACGAAACACCGACTGCCAGGGGTGCGAGAAGGTTTAAGAGCTATGCTGG
PMTR-Lib	GTGGAAAGGACGAAACACCGTTGAGAGCATGGCCTCTCCAGTTTAAGAGCTATGCTGG
PMTR-Lib	TGGAAAGGACGAAACACCGGCGCTACACCTCCCAACGCGGTTTAAGAGCTATGCTGGA
PMTR-Lib	TGGAAAGGACGAAACACCGCGTCGCCGCCCCGGCCCGAGGTTTAAGAGCTATGCTGGA
PMTR-Lib	GTGGAAAGGACGAAACACCGTGGAGGTTTGTGTCTCGCTTGTTTAAGAGCTATGCTGG
PMTR-Lib	TGGAAAGGACGAAACACCGTCCAGGCATCTGCCACAATGGTTTAAGAGCTATGCTGGA
PMTR-Lib	TGGAAAGGACGAAACACCGGCGGAGGACCCCGCTCTCAGGTTTAAGAGCTATGCTGG
PMTR-Lib	GTGGAAAGGACGAAACACCGTCGAGAGGCCACGATCCGGGGTTTAAGAGCTATGCTGG
PMTR-Lib	GTGGAAAGGACGAAACACCGTTCGGAACGTAAGACGAAGTGTTTAAGAGCTATGCTGG
PMTR-Lib	GTGGAAAGGACGAAACACCGGGCCCTGCACCTGTGACTCTGTTTAAGAGCTATGCTGG
PMTR-Lib	GTGGAAAGGACGAAACACCGTCGGTTGGTGATTTGGAAGGGTTTAAGAGCTATGCTGG
PMTR-Lib	GTGGAAAGGACGAAACACCGCCGGAACGGTGCGGACCGGCGTTTAAGAGCTATGCTGG
PMTR-Lib	TGGAAAGGACGAAACACCGCACGCTCAAGGCCGGGATGGGTTTAAGAGCTATGCTGGA
PMTR-Lib	GTGGAAAGGACGAAACACCGACGCGGAGAAAATGGCGGCAGTTTAAGAGCTATGCTGG
PMTR-Lib	TGGAAAGGACGAAACACCGGCTTCTAGGAAGTAGAACGCGTTTAAGAGCTATGCTGGA
PMTR-Lib	TGGAAAGGACGAAACACCGTGAGCTGTTCCCTCGCGAGCGTTTAAGAGCTATGCTGG
PMTR-Lib	GTGGAAAGGACGAAACACCGAAGGTGCGGGTTGTTGGCTGGTTTAAGAGCTATGCTGG
PMTR-Lib	TGGAAAGGACGAAACACCGGGGCAGGTTCCCTAACAGTCGTTTAAGAGCTATGCTGGA
PMTR-Lib	TGGAAAGGACGAAACACCGAACGCGAGTCCGGTGGCTAGGTTTAAGAGCTATGCTGG
PMTR-Lib	TGGAAAGGACGAAACACCGGGCGGAACTCACCACAGCCAGTTTAAGAGCTATGCTGGA
PMTR-Lib	TGGAAAGGACGAAACACCGGAGGTTCCCCGGTGTCCCGAGTTTAAGAGCTATGCTGGA
PMTR-Lib	TGGAAAGGACGAAACACCGTCTGCGGCAGCGCCTCAGAGGTTTAAGAGCTATGCTGGA
PMTR-Lib	GTGGAAAGGACGAAACACCGGGCCGTTCTTGCAGTAGACTGTTTAAGAGCTATGCTGG
PMTR-Lib	TGGAAAGGACGAAACACCGCAAACCGGGAAGATGGCGGCGTTTAAGAGCTATGCTGGA
PMTR-Lib	TGGAAAGGACGAAACACCGGCTGATTTGCGTGCACACCAGTTTAAGAGCTATGCTGGA
PMTR-Lib	GTGGAAAGGACGAAACACCGCCATTGCGAAAACTTCCCCAGTTTAAGAGCTATGCTGG
PMTR-Lib	TGGAAAGGACGAAACACCGGGCGCCGGGCAGGGCGCTAGGTTTAAGAGCTATGCTGG
PMTR-Lib	GTGGAAAGGACGAAACACCGGCAGCTCCTCAGGCGCCCGGGTTTAAGAGCTATGCTGG
PMTR-Lib	GTGGAAAGGACGAAACACCGCTGACTGAGCAGCGCACCCGGTTTAAGAGCTATGCTGG
PMTR-Lib	GTGGAAAGGACGAAACACCGGCTCCGCGGGGGAAACAGCGGTTTAAGAGCTATGCTGG
PMTR-Lib	TGGAAAGGACGAAACACCGTTGCTCGAACGTCCCCGCAGGTTTAAGAGCTATGCTGG
PMTR-Lib	TGGAAAGGACGAAACACCGCACTCACCTGCATCTGCCCTGTTTAAGAGCTATGCTGGA
PMTR-Lib	TGGAAAGGACGAAACACCGGCTGAGTCTTCCCAGGGTCAGTTTAAGAGCTATGCTGGA
PMTR-Lib	TGGAAAGGACGAAACACCGCAGCCGCTGGTGCACAGGCAGTTTAAGAGCTATGCTGGA
PMTR-Lib	TGGAAAGGACGAAACACCGTCCCAGTAGAGCAAAGAAGGGTTTAAGAGCTATGCTGG
PMTR-Lib	TGGAAAGGACGAAACACCGGCCGGGTGCGCACGGGGAGGGTTTAAGAGCTATGCTGGA
PMTR-Lib	TGGAAAGGACGAAACACCGGCTGCCCCTTTCCCGGCCGGGTTTAAGAGCTATGCTGGA
PMTR-Lib	TGGAAAGGACGAAACACCGTGCGAGCGTGGACCTGGGACGTTTAAGAGCTATGCTGGA
PMTR-Lib	GTGGAAAGGACGAAACACCGGAGGCACTAGGTCCCTCTCGGTTTAAGAGCTATGCTGG
PMTR-Lib	TGGAAAGGACGAAACACCGGAAGACAAGTGAGCGCCGGCGTTTAAGAGCTATGCTGG
PMTR-Lib	TGGAAAGGACGAAACACCGTTGGCCCAGAAATGGAGGTGGTTTAAGAGCTATGCTGG
PMTR-Lib	TGGAAAGGACGAAACACCGACGGCCGCTCGGGAGCCTGGGTTTAAGAGCTATGCTGGA
PMTR-Lib	TGGAAAGGACGAAACACCGTGGGAGGAGGAGTTGGAGGCGTTTAAGAGCTATGCTGGA
PMTR-Lib	TGGAAAGGACGAAACACCGGAGCAGCGCGGTTCTCGGCCGTTTAAGAGCTATGCTGGA
PMTR-Lib	GTGGAAAGGACGAAACACCGGGCGGTGGTGGCTTGTGGTGGTTTAAGAGCTATGCTGG
PMTR-Lib	TGGAAAGGACGAAACACCGGAGAGAAGCGAAGAAGCAGTGTTTAAGAGCTATGCTGG
PMTR-Lib	GTGGAAAGGACGAAACACCGGGTACCTGCTGTAGTCACGAGTTTAAGAGCTATGCTGG
PMTR-Lib	GTGGAAAGGACGAAACACCGACGCTGGCCAACAAGTTGGGGTTTAAGAGCTATGCTGG
PMTR-Lib	TGGAAAGGACGAAACACCGCGTCGCATGGAGGGCTCTGGGTTTAAGAGCTATGCTGGA
PMTR-Lib	TGGAAAGGACGAAACACCGCGCGACCCGGAGCAGCTCGGGTTTAAGAGCTATGCTGG
PMTR-Lib	TGGAAAGGACGAAACACCGACTGGCAGGGCTGAAGTGTGGTTTAAGAGCTATGCTGGA
PMTR-Lib	GTGGAAAGGACGAAACACCGACCCGCCGCTAAGCTGAGAAGTTTAAGAGCTATGCTGG
PMTR-Lib	TGGAAAGGACGAAACACCGCCTGCGGGTCACACGACCTAGTTTAAGAGCTATGCTGGA
PMTR-Lib	GTGGAAAGGACGAAACACCGTCCGACGCCAAGCGTTACACGTTTAAGAGCTATGCTGG
PMTR-Lib	TGGAAAGGACGAAACACCGGCCAGCATGCAGGGATCCCAGTTTAAGAGCTATGCTGG
PMTR-Lib	TGGAAAGGACGAAACACCGTCGCCGGGGTCACAGGCCGTGTTTAAGAGCTATGCTGG
PMTR-Lib	TGGAAAGGACGAAACACCGAGGGCGAAACTCACGCGCCGGTTTAAGAGCTATGCTGG
PMTR-Lib	TGGAAAGGACGAAACACCGTGCAGGGACGACGACGACGAGTTTAAGAGCTATGCTGG
PMTR-Lib	TGGAAAGGACGAAACACCGGGAACATGGAGGAGCTCCTGGTTTAAGAGCTATGCTGG
PMTR-Lib	TGGAAAGGACGAAACACCGCGCACTTTCCCGGCTGCCGGGTTTAAGAGCTATGCTGG
PMTR-Lib	GTGGAAAGGACGAAACACCGCTGGAGATATTTCGGGTCAGGTTTAAGAGCTATGCTGG
PMTR-Lib	TGGAAAGGACGAAACACCGTCGGGATTAGAAAATGCGCGGTTTAAGAGCTATGCTGGA
PMTR-Lib	GTGGAAAGGACGAAACACCGCTTCTCTGCACTATGTCGGGGTTTAAGAGCTATGCTGG
PMTR-Lib	GTGGAAAGGACGAAACACCGGAGCGAAACGGTCTCGAAGGGTTTAAGAGCTATGCTGG
PMTR-Lib	TGGAAAGGACGAAACACCGATGGCTGTCTCTGCAGTCGAGTTTAAGAGCTATGCTGG
PMTR-Lib	TGGAAAGGACGAAACACCGGTGAGAAGCCCGAAGTGGCAGTTTAAGAGCTATGCTGG
PMTR-Lib	TGGAAAGGACGAAACACCGGAGCTTAGCAAAGGGTTGGGGTTTAAGAGCTATGCTGGA
PMTR-Lib	TGGAAAGGACGAAACACCGTTCGGAACTTACTCAGGGTAGTTTAAGAGCTATGCTGG
PMTR-Lib	TGGAAAGGACGAAACACCGTGGACAGGCAAAAGGGACCGGTTTAAGAGCTATGCTGGA
PMTR-Lib	TGGAAAGGACGAAACACCGTGGCTGTAGGCCCGCCCGGGGTTTAAGAGCTATGCTGG
PMTR-Lib	GTGGAAAGGACGAAACACCGGTTGTCCCGGCTGTGCCGGTGTTTAAGAGCTATGCTGG
PMTR-Lib	TGGAAAGGACGAAACACCGCCAACGGACGGATGCCATGAGTTTAAGAGCTATGCTGGA
PMTR-Lib	TGGAAAGGACGAAACACCGGTGCGGCGGTAGGGCCCAGGGTTTAAGAGCTATGCTGG
PMTR-Lib	TGGAAAGGACGAAACACCGTGGTACCTGCGTCCGCCCGGGTTTAAGAGCTATGCTGGA
PMTR-Lib	TGGAAAGGACGAAACACCGAATTGAGAAGCCGCGACTAAGTTTAAGAGCTATGCTGG
PMTR-Lib	GTGGAAAGGACGAAACACCGGCGGAGGTGTGAGTGGACGCGTTTAAGAGCTATGCTGG
PMTR-Lib	TGGAAAGGACGAAACACCGTGGTGGCGGCGGTTGGGGCTGTTTAAGAGCTATGCTGG
PMTR-Lib	GTGGAAAGGACGAAACACCGGAGCCGGGTGAGCTGCAGCAGTTTAAGAGCTATGCTGG
PMTR-Lib	TGGAAAGGACGAAACACCGATCCGCAGCTGGAGACCCAGGTTTAAGAGCTATGCTGG
PMTR-Lib	GTGGAAAGGACGAAACACCGGCTCCACCATGTGGAGCCGAGTTTAAGAGCTATGCTGG
PMTR-Lib	TGGAAAGGACGAAACACCGCTCCTCTCCCTGTCCCAGGGGTTTAAGAGCTATGCTGG
PMTR-Lib	TGGAAAGGACGAAACACCGGCGTACGGCCAATCGCAACGGTTTAAGAGCTATGCTGGA
PMTR-Lib	GTGGAAAGGACGAAACACCGGGTGACGCTTGGCGAAACTGGTTTAAGAGCTATGCTGG
PMTR-Lib	GTGGAAAGGACGAAACACCGTCAGGACGGACATGATGGCAGTTTAAGAGCTATGCTGG
PMTR-Lib	TGGAAAGGACGAAACACCGCTGTCTCACCTAGACCCGTCGTTTAAGAGCTATGCTGG
PMTR-Lib	TGGAAAGGACGAAACACCGAGGGCTTTGTGCGGCTTCCGGTTTAAGAGCTATGCTGGA
PMTR-Lib	TGGAAAGGACGAAACACCGCGGGACCGGCCCAGGAGCAGGTTTAAGAGCTATGCTGGA
PMTR-Lib	TGGAAAGGACGAAACACCGCCACCCGCGAGGAGATCTGGTTTAAGAGCTATGCTGGA
PMTR-Lib	TGGAAAGGACGAAACACCGCTCCACGTCGGAAAGGCAGAGTTTAAGAGCTATGCTGGA
PMTR-Lib	TGGAAAGGACGAAACACCGGCGGCCGAAGAGCTTGTGTGGTTTAAGAGCTATGCTGG
PMTR-Lib	TGGAAAGGACGAAACACCGCTCCTGGAGAGCGGTCGCGCGTTTAAGAGCTATGCTGGA
PMTR-Lib	GTGGAAAGGACGAAACACCGGGAGCTGCTCTGGCTGCGCGGTTTAAGAGCTATGCTGG
PMTR-Lib	TGGAAAGGACGAAACACCGAAGGTGTACGCCGTGTACCGGTTTAAGAGCTATGCTGG
PMTR-Lib	TGGAAAGGACGAAACACCGGAAGGTAAGTGGAGGGCACAGTTTAAGAGCTATGCTGGA
PMTR-Lib	GTGGAAAGGACGAAACACCGCCCGTTCGAGACAGCGCGGGGTTTAAGAGCTATGCTGG
PMTR-Lib	GTGGAAAGGACGAAACACCGCTGAGTTAACTTCCTGACCCGTTTAAGAGCTATGCTGG
PMTR-Lib	TGGAAAGGACGAAACACCGCGTGGTGACTCCTGGCTCAGGTTTAAGAGCTATGCTGGA
PMTR-Lib	TGGAAAGGACGAAACACCGATGAACTTCATTCTGTCTGGGTTTAAGAGCTATGCTGG
PMTR-Lib	TGGAAAGGACGAAACACCGGTCCCCCCGAGAGAGGGAAAGTTTAAGAGCTATGCTGG
PMTR-Lib	TGGAAAGGACGAAACACCGGAGCAGCAAACAACTGCTTAGTTTAAGAGCTATGCTGG
PMTR-Lib	GTGGAAAGGACGAAACACCGGTATGGGCCCGCCTGACCCTGTTTAAGAGCTATGCTGG
PMTR-Lib	TGGAAAGGACGAAACACCGAGCAACGCAGCTACAAAGTGGTTTAAGAGCTATGCTGGA
PMTR-Lib	TGGAAAGGACGAAACACCGCGGAGAAAACGCAGGCTGCGGTTTAAGAGCTATGCTGGA
PMTR-Lib	TGGAAAGGACGAAACACCGTGTCATGCGTCACTTAGTGCGTTTAAGAGCTATGCTGGA
PMTR-Lib	TGGAAAGGACGAAACACCGGTGACTCCTTACTGCCGTCCGTTTAAGAGCTATGCTGGA
PMTR-Lib	TGGAAAGGACGAAACACCGACATGGAAGACAGCACAAAGGTTTAAGAGCTATGCTGGA
PMTR-Lib	TGGAAAGGACGAAACACCGGATGTGGACATCGACTCCGAGTTTAAGAGCTATGCTGGA
PMTR-Lib	TGGAAAGGACGAAACACCGCCTTCTGCGTGGAGTTCTCGGTTTAAGAGCTATGCTGG
PMTR-Lib	TGGAAAGGACGAAACACCGATTAGCACGGCGACCTTCTAGTTTAAGAGCTATGCTGGA
PMTR-Lib	TGGAAAGGACGAAACACCGGTTCCCCGGTGTCCCGACGGGTTTAAGAGCTATGCTGG
PMTR-Lib	TGGAAAGGACGAAACACCGAAAGGAACAAGGGAAAGAGCGTTTAAGAGCTATGCTGG
PMTR-Lib	TGGAAAGGACGAAACACCGTGGCGTCGTGGTGAGCAGCTGTTTAAGAGCTATGCTGG
PMTR-Lib	TGGAAAGGACGAAACACCGAACACAGGAGATCAAGGAGCGTTTAAGAGCTATGCTGG
PMTR-Lib	TGGAAAGGACGAAACACCGTGCGTGCAGTCTGCTTGGTGGTTTAAGAGCTATGCTGGA
PMTR-Lib	TGGAAAGGACGAAACACCGGCGGGCAGCGTCGCCTCACGGTTTAAGAGCTATGCTGGA
PMTR-Lib	TGGAAAGGACGAAACACCGCAAGGCGTGAGGCGCCGCCCGTTTAAGAGCTATGCTGGA
PMTR-Lib	TGGAAAGGACGAAACACCGACCCGAGCAGGTTCGGGAGAGTTTAAGAGCTATGCTGGA
PMTR-Lib	TGGAAAGGACGAAACACCGTGCCGGCTGCTGAACCGGTGGTTTAAGAGCTATGCTGG
PMTR-Lib	TGGAAAGGACGAAACACCGGCTCCTCGATCAAATCAGCTGTTTAAGAGCTATGCTGGA
PMTR-Lib	TGGAAAGGACGAAACACCGCACCGGTTGCTGGGAAGACTGTTTAAGAGCTATGCTGG
PMTR-Lib	TGGAAAGGACGAAACACCGTTTCTCTGGCTTTGCCCGAGGTTTAAGAGCTATGCTGG
PMTR-Lib	TGGAAAGGACGAAACACCGTGGGGCAGACGCTCCGTTTCGTTTAAGAGCTATGCTGG
PMTR-Lib	TGGAAAGGACGAAACACCGGCCGACAATGGCGGCTGCGTGTTTAAGAGCTATGCTGGA
PMTR-Lib	TGGAAAGGACGAAACACCGGAAGGTATGAGGAGGCTGTGGTTTAAGAGCTATGCTGG
PMTR-Lib	TGGAAAGGACGAAACACCGCTGAGTCTCTGTGGCCGCGGGTTTAAGAGCTATGCTGGA
PMTR-Lib	TGGAAAGGACGAAACACCGGCAGCAGGAGGACAAAATGGGTTTAAGAGCTATGCTGGA
PMTR-Lib	TGGAAAGGACGAAACACCGGCTACTGGCGGCGACAGCGGGTTTAAGAGCTATGCTGG
PMTR-Lib	TGGAAAGGACGAAACACCGGGGGCAGCTGCAGGAATAAGGTTTAAGAGCTATGCTGGA
PMTR-Lib	TGGAAAGGACGAAACACCGCCCCGCAGGGTCAGCTCCCGGTTTAAGAGCTATGCTGG
PMTR-Lib	GTGGAAAGGACGAAACACCGTGCTAGTTCTTGGCTCTGGGGTTTAAGAGCTATGCTGG
PMTR-Lib	TGGAAAGGACGAAACACCGCGTAATTAATCTTTCTGAATGTTTAAGAGCTATGCTGG
PMTR-Lib	GTGGAAAGGACGAAACACCGCTGGTATATGGACGACGCCCGTTTAAGAGCTATGCTGG
PMTR-Lib	TGGAAAGGACGAAACACCGCTACTACCAGACGTTGGGCCGTTTAAGAGCTATGCTGG
PMTR-Lib	TGGAAAGGACGAAACACCGCTGTGTCCAGGCAGGGAGCGGTTTAAGAGCTATGCTGG
PMTR-Lib	TGGAAAGGACGAAACACCGACGGTAACCGCGCGCCGGCGGTTTAAGAGCTATGCTGGA
PMTR-Lib	TGGAAAGGACGAAACACCGTGCGGGGGCGTCACAGACAGGTTTAAGAGCTATGCTGG
PMTR-Lib	GTGGAAAGGACGAAACACCGCGGGGGCGCTGCGGCACAGCGTTTAAGAGCTATGCTGG
PMTR-Lib	TGGAAAGGACGAAACACCGGCGGAATGAACACGAGGTAGGTTTAAGAGCTATGCTGGA
PMTR-Lib	TGGAAAGGACGAAACACCGCTTACCTCCCGGGGTCCCGCGTTTAAGAGCTATGCTGGA
PMTR-Lib	TGGAAAGGACGAAACACCGCCGTGGCGAGGCGAGGTCCGGTTTAAGAGCTATGCTGG
PMTR-Lib	TGGAAAGGACGAAACACCGCCCCAGAGTAAAGAAAACCCGTTTAAGAGCTATGCTGG
PMTR-Lib	TGGAAAGGACGAAACACCGGCCAGCGCGCAAGGAGTAGAGTTTAAGAGCTATGCTGG
PMTR-Lib	TGGAAAGGACGAAACACCGAATCGGGAGATTCGGGACCAGTTTAAGAGCTATGCTGG
PMTR-Lib	GTGGAAAGGACGAAACACCGAGGGACGGCCCCAAGGTGAGGTTTAAGAGCTATGCTGG
PMTR-Lib	TGGAAAGGACGAAACACCGTGTGCTGACTGTTTGGGTGGGTTTAAGAGCTATGCTGGA
PMTR-Lib	GTGGAAAGGACGAAACACCGGGCGGGCGCAGGATACGGGCGTTTAAGAGCTATGCTGG
PMTR-Lib	GTGGAAAGGACGAAACACCGCGGAGATGTGGCGACCGGTGGTTTAAGAGCTATGCTGG
PMTR-Lib	TGGAAAGGACGAAACACCGGTAAGGGGTGATTCGCCGAGGTTTAAGAGCTATGCTGGA
PMTR-Lib	TGGAAAGGACGAAACACCGAAAGGTGGCGGCGCTTTCGGGTTTAAGAGCTATGCTGGA
PMTR-Lib	TGGAAAGGACGAAACACCGCGCCGCGGCCCCTTACCTCGGTTTAAGAGCTATGCTGG
PMTR-Lib	TGGAAAGGACGAAACACCGGCACTCTCAGCACTAACCGCGTTTAAGAGCTATGCTGGA
PMTR-Lib	GTGGAAAGGACGAAACACCGTTACCGTGAGCGGAGCGGATGTTTAAGAGCTATGCTGG
PMTR-Lib	GTGGAAAGGACGAAACACCGCTAGAGCAAGCGCGGCCCCGGTTTAAGAGCTATGCTGG
PMTR-Lib	TGGAAAGGACGAAACACCGCTCTCGGCGGGAGGAGGCGGGTTTAAGAGCTATGCTGGA
PMTR-Lib	GTGGAAAGGACGAAACACCGTTTGCTCTGGAACAGAAGTCGTTTAAGAGCTATGCTGG
PMTR-Lib	TGGAAAGGACGAAACACCGTGGTGTTTGTAAACTTGCCTGTTTAAGAGCTATGCTGG
PMTR-Lib	GTGGAAAGGACGAAACACCGACAGAAGAGGTGCTGACAGTGTTTAAGAGCTATGCTGG
PMTR-Lib	TGGAAAGGACGAAACACCGGCCCGGACTCACTCACACCAGTTTAAGAGCTATGCTGG
PMTR-Lib	TGGAAAGGACGAAACACCGGCTCCTGCTGGCGCTGCTGCGTTTAAGAGCTATGCTGGA
PMTR-Lib	TGGAAAGGACGAAACACCGGGCGGCGGCGGAGCGCGCGGGTTTAAGAGCTATGCTGG
PMTR-Lib	TGGAAAGGACGAAACACCGGGCGTCGGCGGAGGCGATGGGTTTAAGAGCTATGCTGGA
PMTR-Lib	GTGGAAAGGACGAAACACCGTGCTGGGCTCGCGAGCCGCGGTTTAAGAGCTATGCTGG
PMTR-Lib	GTGGAAAGGACGAAACACCGAGCCACCGCGAGTAAGGTGAGTTTAAGAGCTATGCTGG
PMTR-Lib	TGGAAAGGACGAAACACCGGGAGAAGAGGACACAGACCAGTTTAAGAGCTATGCTGGA
PMTR-Lib	GTGGAAAGGACGAAACACCGCAAAGGGCAGCGCCGGACGGGTTTAAGAGCTATGCTGG
PMTR-Lib	GTGGAAAGGACGAAACACCGCAAGAAAAGAAAGCTTGAGTGTTTAAGAGCTATGCTGG
PMTR-Lib	TGGAAAGGACGAAACACCGGGCACCGGCCTGGCCTTCCGGTTTAAGAGCTATGCTGG
PMTR-Lib	TGGAAAGGACGAAACACCGGCGAGGGTGCTGCTGCGCTGGTTTAAGAGCTATGCTGG
PMTR-Lib	TGGAAAGGACGAAACACCGCTGAATGCACTAACAGCAGCGTTTAAGAGCTATGCTGGA
PMTR-Lib	GTGGAAAGGACGAAACACCGGGCGAAGGCGACAGCTCTAGGTTTAAGAGCTATGCTGG
PMTR-Lib	GTGGAAAGGACGAAACACCGGGGCTGGGCGGCTCTGCTCGGTTTAAGAGCTATGCTGG
PMTR-Lib	TGGAAAGGACGAAACACCGTAAGCCAGCGGCAGGACCAGGTTTAAGAGCTATGCTGG
PMTR-Lib	TGGAAAGGACGAAACACCGGGCCGGCCATCCTTTCTCCCGTTTAAGAGCTATGCTGG
PMTR-Lib	TGGAAAGGACGAAACACCGGGAGCGATGCTGTGGTTCCAGTTTAAGAGCTATGCTGGA
PMTR-Lib	GTGGAAAGGACGAAACACCGCTCACCAAGACAGAAGAGGGGTTTAAGAGCTATGCTGG
PMTR-Lib	GTGGAAAGGACGAAACACCGACTGCAACCCTAATCAGGTAGTTTAAGAGCTATGCTGG
PMTR-Lib	GTGGAAAGGACGAAACACCGGCTCAGCGGCCGTGCCCACGGTTTAAGAGCTATGCTGG
PMTR-Lib	TGGAAAGGACGAAACACCGCATGGCCTCTCTACTCGCCAGTTTAAGAGCTATGCTGG
PMTR-Lib	TGGAAAGGACGAAACACCGCGCAGGCTAGATGACACCAGGTTTAAGAGCTATGCTGGA
PMTR-Lib	TGGAAAGGACGAAACACCGCGGGCTCTACCCACCTCCCCGTTTAAGAGCTATGCTGG
PMTR-Lib	TGGAAAGGACGAAACACCGGAGACCCGGAACGCGCAAGGGTTTAAGAGCTATGCTGGA
PMTR-Lib	TGGAAAGGACGAAACACCGCACCCTAGCAGCTCCAGCTTGTTTAAGAGCTATGCTGGA
PMTR-Lib	GTGGAAAGGACGAAACACCGGTGGACCGATTGTCGCTCGGGTTTAAGAGCTATGCTGG
PMTR-Lib	GTGGAAAGGACGAAACACCGTGGGCGCCGGGCGAGCACAGGTTTAAGAGCTATGCTGG
PMTR-Lib	TGGAAAGGACGAAACACCGCTGGGTTCAGGGCGAGCGGGGTTTAAGAGCTATGCTGGA
PMTR-Lib	GTGGAAAGGACGAAACACCGAAGGACGCGGACGGGGACACGTTTAAGAGCTATGCTGG
PMTR-Lib	TGGAAAGGACGAAACACCGCGTGGAGCGAAGGGCCGCTGGTTTAAGAGCTATGCTGG
PMTR-Lib	TGGAAAGGACGAAACACCGTTCAGGCTCATCTGGCAAGAGTTTAAGAGCTATGCTGGA
PMTR-Lib	GTGGAAAGGACGAAACACCGTCAATGAAGCCGAGTGAATGGTTTAAGAGCTATGCTGG
PMTR-Lib	GTGGAAAGGACGAAACACCGAAGCTGAGCGCTGAGACCAAGTTTAAGAGCTATGCTGG
PMTR-Lib	TGGAAAGGACGAAACACCGGCAGCGAGCAGCCGCGCTGGGTTTAAGAGCTATGCTGGA
PMTR-Lib	TGGAAAGGACGAAACACCGATGGCGACCGCGGAGCCCAGGTTTAAGAGCTATGCTGG
PMTR-Lib	GTGGAAAGGACGAAACACCGCGACTGCCGCGCGATAGTCAGTTTAAGAGCTATGCTGG
PMTR-Lib	GTGGAAAGGACGAAACACCGATAGTCGCCGGCGACCTGTGGTTTAAGAGCTATGCTGG
PMTR-Lib	TGGAAAGGACGAAACACCGCCGACACGCCGCCCAGGAGAGTTTAAGAGCTATGCTGGA
PMTR-Lib	TGGAAAGGACGAAACACCGGTGCGAGGCAGAGTGCTAGCGTTTAAGAGCTATGCTGG
PMTR-Lib	TGGAAAGGACGAAACACCGTCCTCCATGCTGCTGGTCAGGTTTAAGAGCTATGCTGGA
PMTR-Lib	TGGAAAGGACGAAACACCGCCCACGGACCGGCGGACCCAGTTTAAGAGCTATGCTGGA
PMTR-Lib	GTGGAAAGGACGAAACACCGCGATGCGTCACTGATCGGTGGTTTAAGAGCTATGCTGG
PMTR-Lib	TGGAAAGGACGAAACACCGAGCAATTTCGGTTTCCTCTGGTTTAAGAGCTATGCTGG
PMTR-Lib	TGGAAAGGACGAAACACCGGCTCATCCTTTGCTGCTGCGGTTTAAGAGCTATGCTGG
PMTR-Lib	TGGAAAGGACGAAACACCGTGGAGTGCGGGTCTCTGCTGGTTTAAGAGCTATGCTGG
PMTR-Lib	TGGAAAGGACGAAACACCGTACGTGCCCTGGAACCAGCGGTTTAAGAGCTATGCTGG
PMTR-Lib	GTGGAAAGGACGAAACACCGCAGGATGCTGTGGCTGCACGGTTTAAGAGCTATGCTGG
PMTR-Lib	TGGAAAGGACGAAACACCGGCTCGGCGCTGGACCCCACCGTTTAAGAGCTATGCTGG
PMTR-Lib	TGGAAAGGACGAAACACCGCCAGATTTAATCTAAACAAAGTTTAAGAGCTATGCTGG
PMTR-Lib	GTGGAAAGGACGAAACACCGAAGACATGTGAACAGAGTTAGTTTAAGAGCTATGCTGG
PMTR-Lib	TGGAAAGGACGAAACACCGGCCGGCGCTGGGGACGCGCGGTTTAAGAGCTATGCTGG
PMTR-Lib	TGGAAAGGACGAAACACCGCCCAAGGCAGAGGAGATCGTGTTTAAGAGCTATGCTGGA
PMTR-Lib	TGGAAAGGACGAAACACCGAACATGGCGACCTAGGAGAAGTTTAAGAGCTATGCTGGA
PMTR-Lib	TGGAAAGGACGAAACACCGGTCCGCGCGCTGCACAATGGGTTTAAGAGCTATGCTGG
PMTR-Lib	GTGGAAAGGACGAAACACCGGAGCTTTGCGGCCGGGATCGGTTTAAGAGCTATGCTGG
PMTR-Lib	TGGAAAGGACGAAACACCGGTTTCGAAACTTGAAGTAAGGTTTAAGAGCTATGCTGGA
PMTR-Lib	TGGAAAGGACGAAACACCGCGGGCTCCGTGGGAAAGAGGGTTTAAGAGCTATGCTGG
PMTR-Lib	TGGAAAGGACGAAACACCGCGGGGCCTCACCGTCAGTCAGTTTAAGAGCTATGCTGGA
PMTR-Lib	TGGAAAGGACGAAACACCGGGAAGCAGCTCACCTTCCACGTTTAAGAGCTATGCTGGA
PMTR-Lib	GTGGAAAGGACGAAACACCGCCCGCCGGCCCTTCTCCGGGGTTTAAGAGCTATGCTGG
PMTR-Lib	TGGAAAGGACGAAACACCGGGCCAGGTCCCCTTGCAGGGGTTTAAGAGCTATGCTGG
PMTR-Lib	TGGAAAGGACGAAACACCGGAAAGCAGCATCGAAGCCACGTTTAAGAGCTATGCTGG
PMTR-Lib	GTGGAAAGGACGAAACACCGAAGGCGCGAGTGAGGAAAGGGTTTAAGAGCTATGCTGG
PMTR-Lib	GTGGAAAGGACGAAACACCGTCTAAGCGCGGCTCTCAGAAGTTTAAGAGCTATGCTGG
PMTR-Lib	TGGAAAGGACGAAACACCGCGGGAAGATGTAAGTTGGGGGTTTAAGAGCTATGCTGG
PMTR-Lib	TGGAAAGGACGAAACACCGGGACCGGCACTAGGAGCCGGGTTTAAGAGCTATGCTGGA
PMTR-Lib	GTGGAAAGGACGAAACACCGATACATGTTTCTCTCTAGCGGTTTAAGAGCTATGCTGG
PMTR-Lib	TGGAAAGGACGAAACACCGCAGCGGCGGCGACGGCGACAGTTTAAGAGCTATGCTGG
PMTR-Lib	GTGGAAAGGACGAAACACCGCAACCGCCGCCCGCGCAGCGGTTTAAGAGCTATGCTGG
PMTR-Lib	GTGGAAAGGACGAAACACCGGGCGGCCAGAGCTACTACGCGTTTAAGAGCTATGCTGG
PMTR-Lib	TGGAAAGGACGAAACACCGGTAGTATCAGCTAGAGCTGAGTTTAAGAGCTATGCTGGA
PMTR-Lib	GTGGAAAGGACGAAACACCGTCAACCCCTACCTGGACCCTGTTTAAGAGCTATGCTGG
PMTR-Lib	GTGGAAAGGACGAAACACCGAGCTGCGGCTTCGCTTCGCGGTTTAAGAGCTATGCTGG
PMTR-Lib	TGGAAAGGACGAAACACCGAGGGACTAGAAAAATGGAGAGTTTAAGAGCTATGCTGG
PMTR-Lib	TGGAAAGGACGAAACACCGGGACACGAACATAGCCACGGGTTTAAGAGCTATGCTGGA
PMTR-Lib	TGGAAAGGACGAAACACCGCTGCTCAGCAGCAGGCACAGGTTTAAGAGCTATGCTGGA
PMTR-Lib	GTGGAAAGGACGAAACACCGGGAGCTGTCACCGTGGTCGGGTTTAAGAGCTATGCTGG
PMTR-Lib	TGGAAAGGACGAAACACCGCGGCAGCTTGGCCAGAGCGGGTTTAAGAGCTATGCTGG
PMTR-Lib	TGGAAAGGACGAAACACCGGCCCGGGTAAGAGGCATCCGGTTTAAGAGCTATGCTGG
PMTR-Lib	TGGAAAGGACGAAACACCGCTGGGACTGGAGGACAGCGGGTTTAAGAGCTATGCTGG
PMTR-Lib	GTGGAAAGGACGAAACACCGGGAACAGGGAAGAAACCTAAGTTTAAGAGCTATGCTGG
PMTR-Lib	TGGAAAGGACGAAACACCGGAAAGGGGTCATCCTATACGGTTTAAGAGCTATGCTGGA
PMTR-Lib	TGGAAAGGACGAAACACCGAGCCGCGGGTCAAGTGCCAGGTTTAAGAGCTATGCTGG
PMTR-Lib	GTGGAAAGGACGAAACACCGGGGGACGCTCGAGCCAAAGAGTTTAAGAGCTATGCTGG
PMTR-Lib	GTGGAAAGGACGAAACACCGGCTGAGCCGAGGCCTCTAAGGTTTAAGAGCTATGCTGG
PMTR-Lib	GTGGAAAGGACGAAACACCGGGCTCCTGAGGGCGCCAGCGGTTTAAGAGCTATGCTGG
PMTR-Lib	TGGAAAGGACGAAACACCGCCGGATCGGGAAGTGTCAAGGTTTAAGAGCTATGCTGG
PMTR-Lib	TGGAAAGGACGAAACACCGGAACCATCCGGATCGCAGCGGTTTAAGAGCTATGCTGGA
PMTR-Lib	GTGGAAAGGACGAAACACCGTCGGGACTGCTGCTAAAGCGGTTTAAGAGCTATGCTGG
PMTR-Lib	TGGAAAGGACGAAACACCGTGTGTGCTGTCGGACCCAGAGTTTAAGAGCTATGCTGGA
PMTR-Lib	TGGAAAGGACGAAACACCGGGGTAAGGTCTTCACGTCTGGTTTAAGAGCTATGCTGG
PMTR-Lib	TGGAAAGGACGAAACACCGTGGGGGAGAAACCCGGGACCGTTTAAGAGCTATGCTGG
PMTR-Lib	GTGGAAAGGACGAAACACCGGCCTAGAGGACGCGTCGGGGGTTTAAGAGCTATGCTGG
PMTR-Lib	TGGAAAGGACGAAACACCGCTGCAGCGAAGGCGAGCGCCGTTTAAGAGCTATGCTGG
PMTR-Lib	TGGAAAGGACGAAACACCGGCATAGCTCCTAGGATGCGAGTTTAAGAGCTATGCTGG
PMTR-Lib	TGGAAAGGACGAAACACCGGGCCGACGCCAGCCAGAGAGGTTTAAGAGCTATGCTGG
PMTR-Lib	TGGAAAGGACGAAACACCGTCGCTGAAAGTAGGTCGCGCGTTTAAGAGCTATGCTGGA
PMTR-Lib	TGGAAAGGACGAAACACCGGACGAGGGCGGCAGAGCAGTGTTTAAGAGCTATGCTGG
PMTR-Lib	TGGAAAGGACGAAACACCGTCAAGTCTCGACGCCAGCCTGTTTAAGAGCTATGCTGGA
PMTR-Lib	GTGGAAAGGACGAAACACCGGGACCCGCGGGGCTCCCACGGTTTAAGAGCTATGCTGG
PMTR-Lib	TGGAAAGGACGAAACACCGGCAGGAGGAAGTGCGCCGCGGTTTAAGAGCTATGCTGG
PMTR-Lib	GTGGAAAGGACGAAACACCGGGCGGACAGTGGACAAGCGGGTTTAAGAGCTATGCTGG
PMTR-Lib	TGGAAAGGACGAAACACCGACGCGCCGGAGCCCTAGGCGGTTTAAGAGCTATGCTGGA
PMTR-Lib	TGGAAAGGACGAAACACCGCCATGTTCAAACAAGAAGAGGTTTAAGAGCTATGCTGGA
PMTR-Lib	GTGGAAAGGACGAAACACCGTCTGGGTGAGGACCCAACTGGTTTAAGAGCTATGCTGG
PMTR-Lib	GTGGAAAGGACGAAACACCGGTGAGCTCTGCCCGGCTGCAGTTTAAGAGCTATGCTGG
PMTR-Lib	TGGAAAGGACGAAACACCGCTTCAGGGCCGCGGATGCGGGTTTAAGAGCTATGCTGG
PMTR-Lib	TGGAAAGGACGAAACACCGCCTTATGGAATCAGACCGTTGTTTAAGAGCTATGCTGGA
PMTR-Lib	GTGGAAAGGACGAAACACCGGTGGGTGGGGGAACCCGGAGGTTTAAGAGCTATGCTGG
PMTR-Lib	TGGAAAGGACGAAACACCGAGGCTGTTACACAACTGCTGGTTTAAGAGCTATGCTGG
PMTR-Lib	TGGAAAGGACGAAACACCGGCTACAAGGAGGGTCGACCCGTTTAAGAGCTATGCTGG
PMTR-Lib	GTGGAAAGGACGAAACACCGGAGAGCTGGAATCTCTGCACGTTTAAGAGCTATGCTGG
PMTR-Lib	TGGAAAGGACGAAACACCGGGGCGCGGAGAGTGAATGGAGTTTAAGAGCTATGCTGGA
PMTR-Lib	GTGGAAAGGACGAAACACCGCGGCTTTGTTGCCCGTAAGCGTTTAAGAGCTATGCTGG
PMTR-Lib	TGGAAAGGACGAAACACCGGGCGGGCTCCGGACTCCGAGGTTTAAGAGCTATGCTGG
PMTR-Lib	TGGAAAGGACGAAACACCGCGAATATTATTTCTATCGGGGTTTAAGAGCTATGCTGG
PMTR-Lib	TGGAAAGGACGAAACACCGGTCGGGCCCACAAGCGGCGTGTTTAAGAGCTATGCTGGA
PMTR-Lib	TGGAAAGGACGAAACACCGGGAAAGCAGCCGAGCGGCCAGTTTAAGAGCTATGCTGG
PMTR-Lib	GTGGAAAGGACGAAACACCGGCTCAACCGCGGGGCCCGAGGTTTAAGAGCTATGCTGG
PMTR-Lib	TGGAAAGGACGAAACACCGAGTGTGGAAAAGCTAACAGAGTTTAAGAGCTATGCTGGA
PMTR-Lib	TGGAAAGGACGAAACACCGGCCCAAGCCAGGGCCCCCCAGTTTAAGAGCTATGCTGG
PMTR-Lib	TGGAAAGGACGAAACACCGAGGGCACCCGGTTCATACGCGTTTAAGAGCTATGCTGG
PMTR-Lib	TGGAAAGGACGAAACACCGGCGCAGGGCCGAGCGCCAGGGTTTAAGAGCTATGCTGG
PMTR-Lib	GTGGAAAGGACGAAACACCGAGCAAAGGGGTTGCAAAACCGTTTAAGAGCTATGCTGG
PMTR-Lib	TGGAAAGGACGAAACACCGCACTCGATCTGGCATATCCAGTTTAAGAGCTATGCTGGA
PMTR-Lib	GTGGAAAGGACGAAACACCGCCGACCCACAAACCCCAACAGTTTAAGAGCTATGCTGG
PMTR-Lib	TGGAAAGGACGAAACACCGCGCACGGATCTGTATAACCGGTTTAAGAGCTATGCTGGA
PMTR-Lib	GTGGAAAGGACGAAACACCGGACAGGGGCCAGGCGCCCGGGTTTAAGAGCTATGCTGG
PMTR-Lib	TGGAAAGGACGAAACACCGACAACAACAAACGTGCACAGGTTTAAGAGCTATGCTGG
PMTR-Lib	GTGGAAAGGACGAAACACCGCGAGGCGGCAAGATGGACGCGTTTAAGAGCTATGCTGG
PMTR-Lib	TGGAAAGGACGAAACACCGGGCTTCAGGACAATTCGTGAGTTTAAGAGCTATGCTGGA
PMTR-Lib	TGGAAAGGACGAAACACCGCCTTCCGGAGCCCAGGAAGGGTTTAAGAGCTATGCTGGA
PMTR-Lib	TGGAAAGGACGAAACACCGCCGTCCTCACCGGCTCGCGAGTTTAAGAGCTATGCTGG
PMTR-Lib	GTGGAAAGGACGAAACACCGTTGGGCGGCTCCTCGGCGGGGTTTAAGAGCTATGCTGG
PMTR-Lib	GTGGAAAGGACGAAACACCGAAAGCCAGCAGCCTGCAATGGTTTAAGAGCTATGCTGG
PMTR-Lib	GTGGAAAGGACGAAACACCGCCATGGCTTAGCGGAGGAGGGTTTAAGAGCTATGCTGG
PMTR-Lib	TGGAAAGGACGAAACACCGGTCGGATGAGGAGAAGGTAAGTTTAAGAGCTATGCTGGA
PMTR-Lib	TGGAAAGGACGAAACACCGGCGAGCTCCTTGTCCCATGGGTTTAAGAGCTATGCTGGA
PMTR-Lib	TGGAAAGGACGAAACACCGACAGAGAGAAATTCAAGAAGGTTTAAGAGCTATGCTGGA
PMTR-Lib	TGGAAAGGACGAAACACCGGCAACAGATGGTGCGTGCCGGTTTAAGAGCTATGCTGG
PMTR-Lib	TGGAAAGGACGAAACACCGTCTACTTATCAGGGTGAGAGGTTTAAGAGCTATGCTGG
PMTR-Lib	TGGAAAGGACGAAACACCGGCGTTGACCATGACCCAGCAGTTTAAGAGCTATGCTGG
PMTR-Lib	TGGAAAGGACGAAACACCGTTGAGCATCTCGTAGTTGGGGTTTAAGAGCTATGCTGG
PMTR-Lib	TGGAAAGGACGAAACACCGTCCCCAGCCCCGGACAGGCCGTTTAAGAGCTATGCTGGA
PMTR-Lib	GTGGAAAGGACGAAACACCGCAGCTCTTGTGGATCCTCAGGTTTAAGAGCTATGCTGG
PMTR-Lib	GTGGAAAGGACGAAACACCGCTCCGAAGCGACGCCGGGAGTTTAAGAGCTATGCTGG
PMTR-Lib	TGGAAAGGACGAAACACCGGGAGCTCGAGGAAGACGGCAGTTTAAGAGCTATGCTGGA
PMTR-Lib	GTGGAAAGGACGAAACACCGCAGCTCCTCAACTAGGCAAGGTTTAAGAGCTATGCTGG
PMTR-Lib	TGGAAAGGACGAAACACCGGAGGTGGCGTCCGTTCTACCGTTTAAGAGCTATGCTGGA
PMTR-Lib	GTGGAAAGGACGAAACACCGCGCGACAACAAAGCGTGCGTGTTTAAGAGCTATGCTGG
PMTR-Lib	TGGAAAGGACGAAACACCGACTGAAGGAGTTTCTGTGGGGTTTAAGAGCTATGCTGGA
PMTR-Lib	TGGAAAGGACGAAACACCGACTGACAGGCGCTATCTCCCGTTTAAGAGCTATGCTGGA
PMTR-Lib	GTGGAAAGGACGAAACACCGGCGCGTTGCTGCGTTGTGAGGTTTAAGAGCTATGCTGG
PMTR-Lib	GTGGAAAGGACGAAACACCGGCTCCGCACCCGGTTCGCCTGTTTAAGAGCTATGCTGG
PMTR-Lib	TGGAAAGGACGAAACACCGCCTGCGTTCAGAGAACAGAAGTTTAAGAGCTATGCTGGA
PMTR-Lib	TGGAAAGGACGAAACACCGTCGCTGTGTGAATCGTGGGTGTTTAAGAGCTATGCTGGA
PMTR-Lib	GTGGAAAGGACGAAACACCGGAGAAATCGCTTGGACTTCGGTTTAAGAGCTATGCTGG
PMTR-Lib	GTGGAAAGGACGAAACACCGCTGAGAGCTTCAGAGAGCGAGTTTAAGAGCTATGCTGG
PMTR-Lib	TGGAAAGGACGAAACACCGCCAATCAGAGGCATAGCTGTGTTTAAGAGCTATGCTGGA
PMTR-Lib	TGGAAAGGACGAAACACCGACTAGCGCACTCTCCGCAGCGTTTAAGAGCTATGCTGGA
PMTR-Lib	GTGGAAAGGACGAAACACCGGGCGCAGCCATGGCGCTCGGGTTTAAGAGCTATGCTGG
PMTR-Lib	TGGAAAGGACGAAACACCGAGGAGGCGCTGGCTCTTTGGGTTTAAGAGCTATGCTGGA
PMTR-Lib	GTGGAAAGGACGAAACACCGCTTCGCTTCGCCTGCAAACGGTTTAAGAGCTATGCTGG
PMTR-Lib	TGGAAAGGACGAAACACCGGCGACTGGAGTCTGGGGCTGGTTTAAGAGCTATGCTGGA
PMTR-Lib	TGGAAAGGACGAAACACCGCCAGACCCATTACCCCGGTGGTTTAAGAGCTATGCTGGA
PMTR-Lib	TGGAAAGGACGAAACACCGGCTGCCATTCGCCCGCAGGTGTTTAAGAGCTATGCTGG
PMTR-Lib	TGGAAAGGACGAAACACCGTGGGAGCCATAGCGAGGCTGGTTTAAGAGCTATGCTGG
PMTR-Lib	TGGAAAGGACGAAACACCGCGGCCAGGAGCTGGTTCTGGGTTTAAGAGCTATGCTGGA
PMTR-Lib	GTGGAAAGGACGAAACACCGCCAGATGCTCCTGCGCCATGGTTTAAGAGCTATGCTGG
PMTR-Lib	GTGGAAAGGACGAAACACCGGGGCCTCGGTGGTCGCACCGGTTTAAGAGCTATGCTGG
PMTR-Lib	GTGGAAAGGACGAAACACCGCTCAGCCTGGAGACCCCGGGGTTTAAGAGCTATGCTGG
PMTR-Lib	GTGGAAAGGACGAAACACCGAGTCCCTTCAGCGTGTCTAGGTTTAAGAGCTATGCTGG
PMTR-Lib	TGGAAAGGACGAAACACCGGGCAGCCGGAGGAGTCCGAGGTTTAAGAGCTATGCTGG
PMTR-Lib	TGGAAAGGACGAAACACCGAGCGAGAGGATCATGGCGGAGTTTAAGAGCTATGCTGG
PMTR-Lib	GTGGAAAGGACGAAACACCGCCGCAGCCCGAAACTGGCCAGTTTAAGAGCTATGCTGG
PMTR-Lib	TGGAAAGGACGAAACACCGCTCAGAGGATCGGGATTGCTGTTTAAGAGCTATGCTGG
PMTR-Lib	GTGGAAAGGACGAAACACCGAGGAGCGCGGGGACAGTTCGGTTTAAGAGCTATGCTGG
PMTR-Lib	TGGAAAGGACGAAACACCGGTCACAGGGACACAGAGGCTGTTTAAGAGCTATGCTGG
PMTR-Lib	TGGAAAGGACGAAACACCGGGCCATGGTAAGGAGGCGGGGTTTAAGAGCTATGCTGGA
PMTR-Lib	GTGGAAAGGACGAAACACCGGTGAACTGTGGCCACTGGCGGTTTAAGAGCTATGCTGG
PMTR-Lib	TGGAAAGGACGAAACACCGTGGGGCTGAGGCGGCGCCGGGTTTAAGAGCTATGCTGG
PMTR-Lib	GTGGAAAGGACGAAACACCGGAGAGCGCGGACACGCGAAAGTTTAAGAGCTATGCTGG
PMTR-Lib	TGGAAAGGACGAAACACCGAGCCCTGGCGCGTGTAGGGGGTTTAAGAGCTATGCTGGA
PMTR-Lib	GTGGAAAGGACGAAACACCGGACTTTGGTTGAGCTTCAATGTTTAAGAGCTATGCTGG
PMTR-Lib	GTGGAAAGGACGAAACACCGGCCGGCTTCCCGGAACTGGAGTTTAAGAGCTATGCTGG
PMTR-Lib	TGGAAAGGACGAAACACCGCCCAGGGCCCTACATCCGGGGTTTAAGAGCTATGCTGGA
PMTR-Lib	TGGAAAGGACGAAACACCGGCTGAGCCGAGGCCTCTAAGGTTTAAGAGCTATGCTGGA
PMTR-Lib	TGGAAAGGACGAAACACCGGAGTGACCCGAGTCGGGACGGTTTAAGAGCTATGCTGG
PMTR-Lib	TGGAAAGGACGAAACACCGTCAGTCAACAAACACATCACGTTTAAGAGCTATGCTGGA
PMTR-Lib	TGGAAAGGACGAAACACCGAAGTCCCGGCTTTCTCTCCGGTTTAAGAGCTATGCTGG
PMTR-Lib	GTGGAAAGGACGAAACACCGTCGCTGGGAACCAGCCGCTGGTTTAAGAGCTATGCTGG
PMTR-Lib	GTGGAAAGGACGAAACACCGAAGTTCGGGCTCTTTCCTCAGTTTAAGAGCTATGCTGG
PMTR-Lib	GTGGAAAGGACGAAACACCGGCTCCGCGCAACGCTAGTCGGTTTAAGAGCTATGCTGG
PMTR-Lib	GTGGAAAGGACGAAACACCGGGCTCCGGGTGAGTGAGGGGGTTTAAGAGCTATGCTGG
PMTR-Lib	GTGGAAAGGACGAAACACCGCCAGCCGAGAGCAACTCCCCGTTTAAGAGCTATGCTGG
PMTR-Lib	TGGAAAGGACGAAACACCGCTGGCTGCTTGGCCACAGACGTTTAAGAGCTATGCTGGA
PMTR-Lib	GTGGAAAGGACGAAACACCGTCTTTCCCGCTCTGGCCGCAGTTTAAGAGCTATGCTGG
PMTR-Lib	GTGGAAAGGACGAAACACCGATCGCGGGCGCGGGTCGGGCGTTTAAGAGCTATGCTGG
PMTR-Lib	TGGAAAGGACGAAACACCGCGCCGGGTCCGCGGGCGCCGGTTTAAGAGCTATGCTGGA
PMTR-Lib	TGGAAAGGACGAAACACCGAGAGGGAACTAGCGAGAACGGTTTAAGAGCTATGCTGGA
PMTR-Lib	TGGAAAGGACGAAACACCGGACGGGAGAACGAAGCGGTGGTTTAAGAGCTATGCTGGA
PMTR-Lib	TGGAAAGGACGAAACACCGCCAGGTAGGATTTCCGGGAGGTTTAAGAGCTATGCTGG
PMTR-Lib	TGGAAAGGACGAAACACCGCAGGTTGAGCTTCTCGCTGTGTTTAAGAGCTATGCTGG
PMTR-Lib	GTGGAAAGGACGAAACACCGCCCGCCAGACCCTCCTCCGGGTTTAAGAGCTATGCTGG
PMTR-Lib	TGGAAAGGACGAAACACCGGCGGGCCAGCTGCCGGAGCGGTTTAAGAGCTATGCTGG
PMTR-Lib	TGGAAAGGACGAAACACCGCCCGGAACCCACCTCGGCGTGTTTAAGAGCTATGCTGG
PMTR-Lib	TGGAAAGGACGAAACACCGCAGCCAGCTGAGGAACCCCGGTTTAAGAGCTATGCTGGA
PMTR-Lib	GTGGAAAGGACGAAACACCGAGAGCGCCGAGTCCTAGGCCGTTTAAGAGCTATGCTGG
PMTR-Lib	GTGGAAAGGACGAAACACCGTTGCAAGAAGGTAGAGATAAGTTTAAGAGCTATGCTGG
PMTR-Lib	GTGGAAAGGACGAAACACCGACGGTTTGGCGGTGAGTCCTGTTTAAGAGCTATGCTGG
PMTR-Lib	GTGGAAAGGACGAAACACCGATTGCTCCCGAAAGGCGACGGTTTAAGAGCTATGCTGG
PMTR-Lib	TGGAAAGGACGAAACACCGTTAGGTACTTCTACTCACAGGTTTAAGAGCTATGCTGG
PMTR-Lib	GTGGAAAGGACGAAACACCGGAGGCCTCTTCGGCACCGCAGTTTAAGAGCTATGCTGG
PMTR-Lib	TGGAAAGGACGAAACACCGTGGTGTGAGGGGAACCTGGGGTTTAAGAGCTATGCTGG
PMTR-Lib	TGGAAAGGACGAAACACCGGTGGCAACGACTCCCCGGGTGTTTAAGAGCTATGCTGG
PMTR-Lib	TGGAAAGGACGAAACACCGCTGAATTGCGGCCGTATGCGGTTTAAGAGCTATGCTGG
PMTR-Lib	GTGGAAAGGACGAAACACCGCATTGACAGAGCCTGGACGTGTTTAAGAGCTATGCTGG
PMTR-Lib	TGGAAAGGACGAAACACCGACATGGCCCTGTATCAGAGGGTTTAAGAGCTATGCTGG
PMTR-Lib	TGGAAAGGACGAAACACCGAACGAGTTGTAGGGGGCTCGGTTTAAGAGCTATGCTGG
PMTR-Lib	TGGAAAGGACGAAACACCGGGCCAACCCAGCCCCCAGTGGTTTAAGAGCTATGCTGG
PMTR-Lib	GTGGAAAGGACGAAACACCGGGACTCGCTTTGGGGCCAAGGTTTAAGAGCTATGCTGG
PMTR-Lib	TGGAAAGGACGAAACACCGCGGTCGCGGGCGGCTCCGCGGTTTAAGAGCTATGCTGGA
PMTR-Lib	TGGAAAGGACGAAACACCGGTGCAGCTGCCACAGTGAGAGTTTAAGAGCTATGCTGGA
PMTR-Lib	GTGGAAAGGACGAAACACCGCCCCTAGGGAGAGAGGATCGGTTTAAGAGCTATGCTGG
PMTR-Lib	TGGAAAGGACGAAACACCGACCCTGGGAAGACTCAGCCGGTTTAAGAGCTATGCTGG
PMTR-Lib	TGGAAAGGACGAAACACCGGCAGATCCCGGACACCCGGCGTTTAAGAGCTATGCTGGA
PMTR-Lib	TGGAAAGGACGAAACACCGGCGCTACACCTCCCAACGCGGTTTAAGAGCTATGCTGG
PMTR-Lib	TGGAAAGGACGAAACACCGGGCGCGCGGGTCGGGGCCCGGTTTAAGAGCTATGCTGGA
PMTR-Lib	TGGAAAGGACGAAACACCGACAGGCTTGGTCTCTGCAAGGTTTAAGAGCTATGCTGGA
PMTR-Lib	TGGAAAGGACGAAACACCGGCGGTCCCTCCGAAATGGCCGTTTAAGAGCTATGCTGGA
PMTR-Lib	TGGAAAGGACGAAACACCGAGCGGCGCAGCATCTGCGGGGTTTAAGAGCTATGCTGG
PMTR-Lib	TGGAAAGGACGAAACACCGAGAACCGGCCCAAAACACGGGTTTAAGAGCTATGCTGGA
PMTR-Lib	TGGAAAGGACGAAACACCGTGTGAGCCACGGGCTGCCGGGTTTAAGAGCTATGCTGGA
PMTR-Lib	GTGGAAAGGACGAAACACCGAAGGTTTCTGAACTACTGGGGTTTAAGAGCTATGCTGG
PMTR-Lib	TGGAAAGGACGAAACACCGTGTACTGGGGAGTCACGGAGGTTTAAGAGCTATGCTGG
PMTR-Lib	TGGAAAGGACGAAACACCGCTGGTGTTTCAGGCGCTCCAGTTTAAGAGCTATGCTGGA
PMTR-Lib	TGGAAAGGACGAAACACCGGCGAGCGAGGAGACCACCGGGTTTAAGAGCTATGCTGG
PMTR-Lib	TGGAAAGGACGAAACACCGCCCGGGAAGATGGTGCTAGGGTTTAAGAGCTATGCTGGA
PMTR-Lib	TGGAAAGGACGAAACACCGGGGCTAGATTCGTATGCGGAGTTTAAGAGCTATGCTGG
PMTR-Lib	TGGAAAGGACGAAACACCGGCAGCCTGTGGGCACCGCGGGTTTAAGAGCTATGCTGGA
PMTR-Lib	GTGGAAAGGACGAAACACCGGGCGACGACTGCAGCTCGGGGTTTAAGAGCTATGCTGG
PMTR-Lib	GTGGAAAGGACGAAACACCGTTGGGATGGGCGGGAAGGCTGTTTAAGAGCTATGCTGG
PMTR-Lib	TGGAAAGGACGAAACACCGCGGGACCCCCGTCCTCGCCCGTTTAAGAGCTATGCTGGA
PMTR-Lib	TGGAAAGGACGAAACACCGCGAGGCAGACGAGGTGGGAAGTTTAAGAGCTATGCTGGA
PMTR-Lib	GTGGAAAGGACGAAACACCGGCTTTCAATGAAAACGAGGGGTTTAAGAGCTATGCTGG
PMTR-Lib	GTGGAAAGGACGAAACACCGGCAAAGCCAGTGTCATCTGCGTTTAAGAGCTATGCTGG
PMTR-Lib	TGGAAAGGACGAAACACCGGCCCCGAGCGGCTGGGCGTGGTTTAAGAGCTATGCTGGA
PMTR-Lib	TGGAAAGGACGAAACACCGACGTACGGTCCTGCTAGTAGGTTTAAGAGCTATGCTGGA
PMTR-Lib	GTGGAAAGGACGAAACACCGGGCTGGCGGCTGCTTCCGGTGTTTAAGAGCTATGCTGG
PMTR-Lib	TGGAAAGGACGAAACACCGGGTGAGTCCTGCGCTCAAAAGTTTAAGAGCTATGCTGGA
PMTR-Lib	GTGGAAAGGACGAAACACCGGGCGGCGGGCCCAAGGCGTGGTTTAAGAGCTATGCTGG
PMTR-Lib	TGGAAAGGACGAAACACCGCAGCGTCTTCCCGACGCCCGGTTTAAGAGCTATGCTGGA
PMTR-Lib	GTGGAAAGGACGAAACACCGAGTTCTTCGTTGGGGGAAACGTTTAAGAGCTATGCTGG
PMTR-Lib	TGGAAAGGACGAAACACCGCCGGAGGGTCGCTCCCCACCGTTTAAGAGCTATGCTGG
PMTR-Lib	TGGAAAGGACGAAACACCGCTGTCTCTGATTCCCTCAGCGTTTAAGAGCTATGCTGG
PMTR-Lib	TGGAAAGGACGAAACACCGCGCCGGCGCCGGCTGCTAAGGTTTAAGAGCTATGCTGG
PMTR-Lib	TGGAAAGGACGAAACACCGCTGGCTTTAGGTGAACGACGGTTTAAGAGCTATGCTGGA
PMTR-Lib	TGGAAAGGACGAAACACCGTTTCGTGGTCAGTAAATTCCGTTTAAGAGCTATGCTGG
PMTR-Lib	GTGGAAAGGACGAAACACCGTATGGCCGCCTGCTCCCCAGGTTTAAGAGCTATGCTGG
PMTR-Lib	GTGGAAAGGACGAAACACCGCAAGTACCGGGGACCCGGCGGTTTAAGAGCTATGCTGG
PMTR-Lib	GTGGAAAGGACGAAACACCGGTCTTAACTCCTGTGCTTGGGTTTAAGAGCTATGCTGG
PMTR-Lib	GTGGAAAGGACGAAACACCGCTCTCCTCCAAGGTAAACTCGTTTAAGAGCTATGCTGG
PMTR-Lib	TGGAAAGGACGAAACACCGGCACGCTGTACAGACGACAAGTTTAAGAGCTATGCTGG
PMTR-Lib	GTGGAAAGGACGAAACACCGTCTACAAAGGACTTCCTAGTGTTTAAGAGCTATGCTGG
PMTR-Lib	TGGAAAGGACGAAACACCGGTCACTCACCTGAGCGCGCAGTTTAAGAGCTATGCTGG
PMTR-Lib	TGGAAAGGACGAAACACCGGCTGCATCGCGGGAGGCGCAGTTTAAGAGCTATGCTGG
PMTR-Lib	TGGAAAGGACGAAACACCGTGAAGGCCTCGGGCACGGTAGTTTAAGAGCTATGCTGGA
PMTR-Lib	TGGAAAGGACGAAACACCGGATGAGATTTAACCCCACAGGTTTAAGAGCTATGCTGG
PMTR-Lib	TGGAAAGGACGAAACACCGGCAGCAGACGGTGGACGCTGGTTTAAGAGCTATGCTGG
PMTR-Lib	TGGAAAGGACGAAACACCGTGGCGGAGAAGACTCAAAAGGTTTAAGAGCTATGCTGG
PMTR-Lib	GTGGAAAGGACGAAACACCGGGTGTCACCACCGCTTACCAGTTTAAGAGCTATGCTGG
PMTR-Lib	GTGGAAAGGACGAAACACCGACTTCAACGACTTCATAAGGGTTTAAGAGCTATGCTGG
PMTR-Lib	TGGAAAGGACGAAACACCGGTTGCTACCCGAAGGTCTCCGTTTAAGAGCTATGCTGG
PMTR-Lib	GTGGAAAGGACGAAACACCGGGACGGGCTCAGCAGTCTCTGTTTAAGAGCTATGCTGG
PMTR-Lib	TGGAAAGGACGAAACACCGAGCGGAGGCGCCATATTGGAGTTTAAGAGCTATGCTGG
PMTR-Lib	TGGAAAGGACGAAACACCGCTTTAATAGCCAGAGATGTGGTTTAAGAGCTATGCTGG
PMTR-Lib	TGGAAAGGACGAAACACCGCGAGAAGGAATCCGACGCTGGTTTAAGAGCTATGCTGGA
PMTR-Lib	TGGAAAGGACGAAACACCGAGATGAGAGTTCAGCCGCGGGTTTAAGAGCTATGCTGGA
PMTR-Lib	GTGGAAAGGACGAAACACCGCCCGGGGTCACGGCCCGAGGGTTTAAGAGCTATGCTGG
PMTR-Lib	TGGAAAGGACGAAACACCGTTGCCTCTGCAGCGGCCAAGGTTTAAGAGCTATGCTGG
PMTR-Lib	GTGGAAAGGACGAAACACCGCTCGCATGCCGTGGCCCGGGGTTTAAGAGCTATGCTGG
PMTR-Lib	GTGGAAAGGACGAAACACCGCTCCGTTATGTGGCATGAGAGTTTAAGAGCTATGCTGG
PMTR-Lib	GTGGAAAGGACGAAACACCGGAACGAGGCCATGTCTTCCTGTTTAAGAGCTATGCTGG
PMTR-Lib	GTGGAAAGGACGAAACACCGGACCTGAGCCAGTTCTCCTGGTTTAAGAGCTATGCTGG
PMTR-Lib	GTGGAAAGGACGAAACACCGCAGAAAGCTAAGGCAAAGGAGTTTAAGAGCTATGCTGG
PMTR-Lib	TGGAAAGGACGAAACACCGGTCTGATGTGATTGAGACAAGTTTAAGAGCTATGCTGGA
PMTR-Lib	TGGAAAGGACGAAACACCGTGAGTTTCTTCACACGGAGAGTTTAAGAGCTATGCTGGA
PMTR-Lib	TGGAAAGGACGAAACACCGCCGTGAGAGAGGAGGGGTGCGTTTAAGAGCTATGCTGG
PMTR-Lib	TGGAAAGGACGAAACACCGGCCGGCGGCTCAACGGTCGGGTTTAAGAGCTATGCTGG
PMTR-Lib	TGGAAAGGACGAAACACCGGCGCCGCCGGCCCGCGCGTGGTTTAAGAGCTATGCTGGA
PMTR-Lib	TGGAAAGGACGAAACACCGATACCGCCTCCATGACGACCGTTTAAGAGCTATGCTGGA
PMTR-Lib	GTGGAAAGGACGAAACACCGGACCTTCATTGAAGAAAAGCGTTTAAGAGCTATGCTGG
PMTR-Lib	GTGGAAAGGACGAAACACCGCCTTCTCAGCTCTCGGAGAGGTTTAAGAGCTATGCTGG
PMTR-Lib	GTGGAAAGGACGAAACACCGTGAAGAGCGAGAGAAAAGAGGTTTAAGAGCTATGCTGG
PMTR-Lib	TGGAAAGGACGAAACACCGGTTCTGGGTTTCTGGATTCGGTTTAAGAGCTATGCTGG
PMTR-Lib	TGGAAAGGACGAAACACCGTAAGGCAGCCATGGTACTACGTTTAAGAGCTATGCTGG
PMTR-Lib	TGGAAAGGACGAAACACCGGGGCGCCGCTGCACTCACCAGTTTAAGAGCTATGCTGGA
PMTR-Lib	TGGAAAGGACGAAACACCGGCGAACCGCCCTGACCCGACGTTTAAGAGCTATGCTGGA
PMTR-Lib	GTGGAAAGGACGAAACACCGGCGCGGCGGTGCACACGCAGGTTTAAGAGCTATGCTGG
PMTR-Lib	TGGAAAGGACGAAACACCGGGCCCGGAAGGGAAACTGCGGTTTAAGAGCTATGCTGG
PMTR-Lib	TGGAAAGGACGAAACACCGATTCAGGTTTACGGCCCTGCGTTTAAGAGCTATGCTGGA
PMTR-Lib	GTGGAAAGGACGAAACACCGGCTTTCCTAGGGTGTCGGGGGTTTAAGAGCTATGCTGG
PMTR-Lib	TGGAAAGGACGAAACACCGTCTAAGAGTGGGATGGATGTGTTTAAGAGCTATGCTGGA
PMTR-Lib	TGGAAAGGACGAAACACCGGCTGAGGAGGCTCCGGAGCGGTTTAAGAGCTATGCTGG
PMTR-Lib	TGGAAAGGACGAAACACCGGCGCATCGGCCATCACCGCGGTTTAAGAGCTATGCTGGA
PMTR-Lib	TGGAAAGGACGAAACACCGCTGCTTGGAGCAAAACAAAAGTTTAAGAGCTATGCTGGA
PMTR-Lib	TGGAAAGGACGAAACACCGTCCGCCGAGGGAGGACAGCGGTTTAAGAGCTATGCTGG
PMTR-Lib	GTGGAAAGGACGAAACACCGCCCACAGAGGCTGGACCTCTGTTTAAGAGCTATGCTGG
PMTR-Lib	GTGGAAAGGACGAAACACCGGGGGCCGGGCAGTGGAGAAGGTTTAAGAGCTATGCTGG
PMTR-Lib	GTGGAAAGGACGAAACACCGGGGCCCGGCTCCCCCAGTCCGTTTAAGAGCTATGCTGG
PMTR-Lib	TGGAAAGGACGAAACACCGTAGGGCCGGGACGAAGCGCTGTTTAAGAGCTATGCTGGA
PMTR-Lib	TGGAAAGGACGAAACACCGTCCTCTTCTCCCGAGGCGCGGTTTAAGAGCTATGCTGG
PMTR-Lib	TGGAAAGGACGAAACACCGAGCTACTGCCGCAGTCGCCGGTTTAAGAGCTATGCTGGA
PMTR-Lib	TGGAAAGGACGAAACACCGAAGGTAAGTGCAAAGAAAACGTTTAAGAGCTATGCTGG
PMTR-Lib	GTGGAAAGGACGAAACACCGGAGGCGCACAGCGCCGAGCGGTTTAAGAGCTATGCTGG
PMTR-Lib	GTGGAAAGGACGAAACACCGCTACGGGCCGAACCTGGGTGGTTTAAGAGCTATGCTGG
PMTR-Lib	TGGAAAGGACGAAACACCGGGGTGGGACACAGTGAAGGTGTTTAAGAGCTATGCTGG
PMTR-Lib	TGGAAAGGACGAAACACCGTTTGCTTCCCATGACGCAGAGTTTAAGAGCTATGCTGGA
PMTR-Lib	TGGAAAGGACGAAACACCGAGTGTGGAGAAAGCGGCTCTGTTTAAGAGCTATGCTGG
PMTR-Lib	TGGAAAGGACGAAACACCGGCAGCTGGCGGTGCTCGGCGGTTTAAGAGCTATGCTGGA
PMTR-Lib	TGGAAAGGACGAAACACCGTTGGGATCCCTGCATGCTGGGTTTAAGAGCTATGCTGGA
PMTR-Lib	TGGAAAGGACGAAACACCGGAGTTGGAGCAGGAGCAGGAGTTTAAGAGCTATGCTGGA
PMTR-Lib	TGGAAAGGACGAAACACCGAGAAGTACAGCATCGCAACTGTTTAAGAGCTATGCTGG
PMTR-Lib	GTGGAAAGGACGAAACACCGAGCAAAACTCACCGCTGCGGGTTTAAGAGCTATGCTGG
PMTR-Lib	GTGGAAAGGACGAAACACCGCCTGAGGGACCCGGGAACAGGTTTAAGAGCTATGCTGG
PMTR-Lib	TGGAAAGGACGAAACACCGGTGCTGCTGGGGCTTTGAGGGTTTAAGAGCTATGCTGG
PMTR-Lib	TGGAAAGGACGAAACACCGGGATGCAGTTTGTGTCAACAGTTTAAGAGCTATGCTGG
PMTR-Lib	TGGAAAGGACGAAACACCGTATCCAGATAGGCGACACGCGTTTAAGAGCTATGCTGGA
PMTR-Lib	TGGAAAGGACGAAACACCGAGTCCAAACAGCCTTACCTGTTTAAGAGCTATGCTGG
PMTR-Lib	TGGAAAGGACGAAACACCGTGCCGCCGAGGGACCAGCGCGTTTAAGAGCTATGCTGG
PMTR-Lib	TGGAAAGGACGAAACACCGGTGTGTGTGGAGTGGCTGCGGTTTAAGAGCTATGCTGG
PMTR-Lib	TGGAAAGGACGAAACACCGTCCCCCTCAGCCAGGAGCGGGTTTAAGAGCTATGCTGGA
PMTR-Lib	GTGGAAAGGACGAAACACCGCCGCCGATACCGTGGCTGGTGTTTAAGAGCTATGCTGG
PMTR-Lib	TGGAAAGGACGAAACACCGTTGCAGCTCCGTTGAAGGCGGTTTAAGAGCTATGCTGG
PMTR-Lib	GTGGAAAGGACGAAACACCGCTGAGGCCGAAGCCAGGACCGTTTAAGAGCTATGCTGG
PMTR-Lib	GTGGAAAGGACGAAACACCGAACGGCCGAGGGTAACATCCGTTTAAGAGCTATGCTGG
PMTR-Lib	TGGAAAGGACGAAACACCGAATGCAAGATGGCGGCGGCGGTTTAAGAGCTATGCTGG
PMTR-Lib	GTGGAAAGGACGAAACACCGCCCGGCGCAAGGCCTGCGACGTTTAAGAGCTATGCTGG
PMTR-Lib	TGGAAAGGACGAAACACCGGTGATAATGATGTATTCTCGGTTTAAGAGCTATGCTGG
PMTR-Lib	TGGAAAGGACGAAACACCGCAGGGACAAGCATATCTAAGGTTTAAGAGCTATGCTGG
PMTR-Lib	TGGAAAGGACGAAACACCGACTGCAGGAGCCGTGCATGGGTTTAAGAGCTATGCTGGA
PMTR-Lib	TGGAAAGGACGAAACACCGGCGATCGCTGAGAGGCAGGAGTTTAAGAGCTATGCTGGA
PMTR-Lib	TGGAAAGGACGAAACACCGGCCCCTAGGCTAGGACATCGGTTTAAGAGCTATGCTGG
PMTR-Lib	TGGAAAGGACGAAACACCGCATTGCGACGGCGTCGCTGAGTTTAAGAGCTATGCTGGA
PMTR-Lib	GTGGAAAGGACGAAACACCGGGGCGGTCAGGTCGCTCCGAGTTTAAGAGCTATGCTGG
PMTR-Lib	TGGAAAGGACGAAACACCGTGCAGGCGTGTTGGCCGGCGGTTTAAGAGCTATGCTGG
PMTR-Lib	GTGGAAAGGACGAAACACCGCAGGTCCGGCGGGCGCGAGGGTTTAAGAGCTATGCTGG
PMTR-Lib	TGGAAAGGACGAAACACCGCGGCTTTAAAGGAGAAGCCGGTTTAAGAGCTATGCTGG
PMTR-Lib	TGGAAAGGACGAAACACCGAGCGGTGGGTGTCAGGCTCCGTTTAAGAGCTATGCTGG
PMTR-Lib	TGGAAAGGACGAAACACCGACGTGCCCTGGAACCAGCGGGTTTAAGAGCTATGCTGGA
PMTR-Lib	GTGGAAAGGACGAAACACCGACAGGCATGCCAGTGGTCCAGTTTAAGAGCTATGCTGG
PMTR-Lib	TGGAAAGGACGAAACACCGTCACCGAATTTAAGGCGAAGGTTTAAGAGCTATGCTGG
PMTR-Lib	TGGAAAGGACGAAACACCGCCTGTTCAGTTGCTCCCGCAGTTTAAGAGCTATGCTGG
PMTR-Lib	GTGGAAAGGACGAAACACCGTCCGCTGGCTGACCCGAGTGGTTTAAGAGCTATGCTGG
PMTR-Lib	GTGGAAAGGACGAAACACCGCCTGCGGGCCGGGAGCAGCAGTTTAAGAGCTATGCTGG
PMTR-Lib	TGGAAAGGACGAAACACCGAGCTGGGCGAGTGACAGCCCGTTTAAGAGCTATGCTGG
PMTR-Lib	TGGAAAGGACGAAACACCGGCAAGTGAGCAGATCCTCCGGTTTAAGAGCTATGCTGGA
PMTR-Lib	TGGAAAGGACGAAACACCGTCGGCCTGGGCGATGACACGGTTTAAGAGCTATGCTGG
PMTR-Lib	GTGGAAAGGACGAAACACCGTCTAAGAGTGGGATGGATGTGTTTAAGAGCTATGCTGG
PMTR-Lib	TGGAAAGGACGAAACACCGGCCCAGCCCCAGCTCCGACAGTTTAAGAGCTATGCTGG
PMTR-Lib	GTGGAAAGGACGAAACACCGGCTCCGTTTGAAACATGGCGGTTTAAGAGCTATGCTGG
PMTR-Lib	GTGGAAAGGACGAAACACCGCAGTGGCACAGTGAGCGATTGTTTAAGAGCTATGCTGG
PMTR-Lib	GTGGAAAGGACGAAACACCGGCGCCGCACAAGGAGTGGAGGTTTAAGAGCTATGCTGG
PMTR-Lib	GTGGAAAGGACGAAACACCGGAGCCCCGCAGGAAGCGCCGGTTTAAGAGCTATGCTGG
PMTR-Lib	GTGGAAAGGACGAAACACCGTGGGAACCGCGGCCCAGACGGTTTAAGAGCTATGCTGG
PMTR-Lib	TGGAAAGGACGAAACACCGTTAGTCCGTACCTCGAGAGGGTTTAAGAGCTATGCTGGA
PMTR-Lib	GTGGAAAGGACGAAACACCGGAGCCCGGCGAGCCCGACCGGTTTAAGAGCTATGCTGG
PMTR-Lib	TGGAAAGGACGAAACACCGGGGGTACCTGGTCGTCATGGGTTTAAGAGCTATGCTGGA
PMTR-Lib	GTGGAAAGGACGAAACACCGAGACCCCGGGCTAGGCCCGGGTTTAAGAGCTATGCTGG
PMTR-Lib	GTGGAAAGGACGAAACACCGTCCGCCAGGGTCCCCAGGGTGTTTAAGAGCTATGCTGG
PMTR-Lib	TGGAAAGGACGAAACACCGTGGGGCAGGTTATGGTAGTGGTTTAAGAGCTATGCTGGA
PMTR-Lib	TGGAAAGGACGAAACACCGAACTTCATCCTGGGTTGAGGGTTTAAGAGCTATGCTGGA
PMTR-Lib	TGGAAAGGACGAAACACCGCGGGCGCGCGCCGCTCAGAGGTTTAAGAGCTATGCTGGA
PMTR-Lib	TGGAAAGGACGAAACACCGTTCAGGTCAGGTCCGGACCAGTTTAAGAGCTATGCTGG
PMTR-Lib	TGGAAAGGACGAAACACCGAATCTTCCGGACGACCGGCAGTTTAAGAGCTATGCTGGA
PMTR-Lib	TGGAAAGGACGAAACACCGAATAAAAATGCCAGGAGGAGGTTTAAGAGCTATGCTGG
PMTR-Lib	GTGGAAAGGACGAAACACCGATTCAGGTTTACGGCCCTGCGTTTAAGAGCTATGCTGG
PMTR-Lib	GTGGAAAGGACGAAACACCGCGTTTGCGCTGAGGCAATGGGTTTAAGAGCTATGCTGG
PMTR-Lib	TGGAAAGGACGAAACACCGCACGCTGACGCCTTCGAGCGGTTTAAGAGCTATGCTGG
PMTR-Lib	TGGAAAGGACGAAACACCGCGGAGCGGATCCGATCGGATGTTTAAGAGCTATGCTGGA
PMTR-Lib	GTGGAAAGGACGAAACACCGGGCCATTTGTCTCCGGCCGGGTTTAAGAGCTATGCTGG
PMTR-Lib	GTGGAAAGGACGAAACACCGAGGGCTTTGTGCGGCTTCCGGTTTAAGAGCTATGCTGG
PMTR-Lib	TGGAAAGGACGAAACACCGGCTCCGCGGCCATCCCACACGTTTAAGAGCTATGCTGG
PMTR-Lib	TGGAAAGGACGAAACACCGACCCTCCTTGTCTTCCCCACGTTTAAGAGCTATGCTGG
PMTR-Lib	GTGGAAAGGACGAAACACCGCGGGCGTCAGGGTGCATTGTGTTTAAGAGCTATGCTGG
PMTR-Lib	GTGGAAAGGACGAAACACCGCGGCAGCTTGGCCAGAGCGGGTTTAAGAGCTATGCTGG
PMTR-Lib	TGGAAAGGACGAAACACCGCCGGCACCCTGAGAGATGTCGTTTAAGAGCTATGCTGG
PMTR-Lib	GTGGAAAGGACGAAACACCGCGAGAAGCTGCCCTTCCGCGGTTTAAGAGCTATGCTGG
PMTR-Lib	TGGAAAGGACGAAACACCGGAAACTAACACCATATCTCAGTTTAAGAGCTATGCTGG
PMTR-Lib	TGGAAAGGACGAAACACCGCAGCAGCGCCAGGCCGCACAGTTTAAGAGCTATGCTGG
PMTR-Lib	GTGGAAAGGACGAAACACCGCGCCTGGGGTTCTCCGTGGGGTTTAAGAGCTATGCTGG
PMTR-Lib	GTGGAAAGGACGAAACACCGACGCCAACCAGCCTACCGTGGTTTAAGAGCTATGCTGG
PMTR-Lib	TGGAAAGGACGAAACACCGCGTCGATGCCGGAGTCAGAGGTTTAAGAGCTATGCTGG
PMTR-Lib	TGGAAAGGACGAAACACCGGAGACCTTGAGGAGCTCACCGTTTAAGAGCTATGCTGG
PMTR-Lib	TGGAAAGGACGAAACACCGGGGCGGCCGGACCTCAGGTGGTTTAAGAGCTATGCTGGA
PMTR-Lib	GTGGAAAGGACGAAACACCGGCTCCCAATCCGGTTCCATCGTTTAAGAGCTATGCTGG
PMTR-Lib	GTGGAAAGGACGAAACACCGCCAGTCGGCTGGTCACATCGGTTTAAGAGCTATGCTGG
PMTR-Lib	TGGAAAGGACGAAACACCGTGTGGTTGCTGTCCGCGGAGGTTTAAGAGCTATGCTGGA
PMTR-Lib	GTGGAAAGGACGAAACACCGCGAGAGGGTCAGGAGAAAAGGTTTAAGAGCTATGCTGG
PMTR-Lib	TGGAAAGGACGAAACACCGGCCGCCTCAGCTCTCGGAGTGTTTAAGAGCTATGCTGG
PMTR-Lib	TGGAAAGGACGAAACACCGGTTTGTTTCACCACGTAAGCGTTTAAGAGCTATGCTGGA
PMTR-Lib	GTGGAAAGGACGAAACACCGTGGCGCTGAGGCGGAGCATGGTTTAAGAGCTATGCTGG
PMTR-Lib	TGGAAAGGACGAAACACCGTCGTGGAGAGAGGGACGCGGGTTTAAGAGCTATGCTGGA
PMTR-Lib	TGGAAAGGACGAAACACCGACCCGCGGCCCCGGACACAGGTTTAAGAGCTATGCTGG
PMTR-Lib	TGGAAAGGACGAAACACCGCTCCCGCGCAACCGACCAAGGTTTAAGAGCTATGCTGG
PMTR-Lib	GTGGAAAGGACGAAACACCGGGATCGCCTGGAGAGGCACTGTTTAAGAGCTATGCTGG
PMTR-Lib	GTGGAAAGGACGAAACACCGCGGGTGCGGGGAGACAGCGCGTTTAAGAGCTATGCTGG
PMTR-Lib	TGGAAAGGACGAAACACCGAGGACGTCTTAAAAGGGAGGGTTTAAGAGCTATGCTGG
PMTR-Lib	GTGGAAAGGACGAAACACCGGCAGTTGCCCCTGGTAACGGGTTTAAGAGCTATGCTGG
PMTR-Lib	TGGAAAGGACGAAACACCGCGAGGAAGACGGCAGGGACAGTTTAAGAGCTATGCTGGA
PMTR-Lib	TGGAAAGGACGAAACACCGACGTCGACCAACGATACCACGTTTAAGAGCTATGCTGGA
PMTR-Lib	GTGGAAAGGACGAAACACCGTAGCCTCGCGGTCGGTGAGTGTTTAAGAGCTATGCTGG
PMTR-Lib	TGGAAAGGACGAAACACCGCGAGCCCGGGATGTTACCCTGTTTAAGAGCTATGCTGGA
PMTR-Lib	GTGGAAAGGACGAAACACCGCACTGGCTTCGGCTGCGCAGGTTTAAGAGCTATGCTGG
PMTR-Lib	TGGAAAGGACGAAACACCGAACAGGAAACGTGACTAAAGGTTTAAGAGCTATGCTGG
PMTR-Lib	TGGAAAGGACGAAACACCGCAGCGTGTTCTGATTCTTTGGTTTAAGAGCTATGCTGGA
PMTR-Lib	TGGAAAGGACGAAACACCGGAAAGCGGCCTCTTGTGTGAGTTTAAGAGCTATGCTGG
PMTR-Lib	TGGAAAGGACGAAACACCGCGCGCGATCCCCGGTGTCTTGTTTAAGAGCTATGCTGGA
PMTR-Lib	TGGAAAGGACGAAACACCGTCCTCCTGATCTGGGCCCAGGTTTAAGAGCTATGCTGG
PMTR-Lib	GTGGAAAGGACGAAACACCGCACCGAAGCGGGAGCGGGTAGTTTAAGAGCTATGCTGG
PMTR-Lib	GTGGAAAGGACGAAACACCGCCAGGAGGATGTTCCCGGGCGTTTAAGAGCTATGCTGG
PMTR-Lib	GTGGAAAGGACGAAACACCGGCAGCGAGATAACTTGACTCGTTTAAGAGCTATGCTGG
PMTR-Lib	GTGGAAAGGACGAAACACCGTGGAATCCCGTATAGAGAAGGTTTAAGAGCTATGCTGG
PMTR-Lib	TGGAAAGGACGAAACACCGAGGTGAGCGTCCCCGGTCGCGTTTAAGAGCTATGCTGGA
PMTR-Lib	GTGGAAAGGACGAAACACCGGCAGATCCTCCGAGGCACCAGTTTAAGAGCTATGCTGG
PMTR-Lib	TGGAAAGGACGAAACACCGGAACTCAACCAGAGGGCCAAGTTTAAGAGCTATGCTGG
PMTR-Lib	GTGGAAAGGACGAAACACCGCAGCCCGGCCTCGGTACGAGGTTTAAGAGCTATGCTGG
PMTR-Lib	GTGGAAAGGACGAAACACCGGAAGGGCCATGCGGACGGCGGTTTAAGAGCTATGCTGG
PMTR-Lib	TGGAAAGGACGAAACACCGGGGGCTTGGAGGGGAAACAGGTTTAAGAGCTATGCTGG
PMTR-Lib	GTGGAAAGGACGAAACACCGCGGGACCAAAGCTGGCCCCGGTTTAAGAGCTATGCTGG
PMTR-Lib	TGGAAAGGACGAAACACCGGACACCACCAAGCCGCAGGGGTTTAAGAGCTATGCTGG
PMTR-Lib	TGGAAAGGACGAAACACCGGGTCTGCTCCAATGGGAACCGTTTAAGAGCTATGCTGG
PMTR-Lib	GTGGAAAGGACGAAACACCGCTGGGCCAAATCCTGTCGCAGTTTAAGAGCTATGCTGG
PMTR-Lib	TGGAAAGGACGAAACACCGGGCTGAGGCGGCGGCCGAGGGTTTAAGAGCTATGCTGG
PMTR-Lib	TGGAAAGGACGAAACACCGGTTCCAGCTTCCGGAGCCGGGTTTAAGAGCTATGCTGG
PMTR-Lib	TGGAAAGGACGAAACACCGTGGTCTTGACTGCCGCCCCGGTTTAAGAGCTATGCTGGA
PMTR-Lib	GTGGAAAGGACGAAACACCGGCGGCGCCCAGAGGCTGCTGGTTTAAGAGCTATGCTGG
PMTR-Lib	TGGAAAGGACGAAACACCGGGCGTCGGAGGCGCCTCCGGGTTTAAGAGCTATGCTGGA
PMTR-Lib	GTGGAAAGGACGAAACACCGGCCCGGGGCGCCCGCGAGTGGTTTAAGAGCTATGCTGG
PMTR-Lib	GTGGAAAGGACGAAACACCGATGCTGCTGACGCTGGCCGGGTTTAAGAGCTATGCTGG
PMTR-Lib	GTGGAAAGGACGAAACACCGCCGGATGTGAGGCGATCCGCGTTTAAGAGCTATGCTGG
PMTR-Lib	TGGAAAGGACGAAACACCGTTGGGTCCTGAAAAGGGCTGGTTTAAGAGCTATGCTGG
PMTR-Lib	GTGGAAAGGACGAAACACCGGCTTCTCCCTCCTCCAACTCGTTTAAGAGCTATGCTGG
PMTR-Lib	TGGAAAGGACGAAACACCGCCACCTCAGTCCCGGGACCGGTTTAAGAGCTATGCTGG
PMTR-Lib	TGGAAAGGACGAAACACCGCATTAGCAGCCCAGCGCCCAGTTTAAGAGCTATGCTGGA
PMTR-Lib	TGGAAAGGACGAAACACCGGTTCCTGGGAAACAGGCTGAGTTTAAGAGCTATGCTGGA
PMTR-Lib	TGGAAAGGACGAAACACCGTCAGATTCCGCAAGGGTCCAGTTTAAGAGCTATGCTGG
PMTR-Lib	TGGAAAGGACGAAACACCGACAGTAGCCCTGGAGCCCGCGTTTAAGAGCTATGCTGG
PMTR-Lib	TGGAAAGGACGAAACACCGCGTGTCGTACTCGAACAGGAGTTTAAGAGCTATGCTGG
PMTR-Lib	GTGGAAAGGACGAAACACCGCAGCAGCGGCTTTAGCGCGGGTTTAAGAGCTATGCTGG
PMTR-Lib	TGGAAAGGACGAAACACCGCACTAGGGGCTTGACTGCGTGTTTAAGAGCTATGCTGG
PMTR-Lib	TGGAAAGGACGAAACACCGCCAGGAGGCCATCCCTGCAGGTTTAAGAGCTATGCTGG
PMTR-Lib	GTGGAAAGGACGAAACACCGGAGGAGCCTCCGGGACCCCGGTTTAAGAGCTATGCTGG
PMTR-Lib	GTGGAAAGGACGAAACACCGCCGCCAGCGCAGGTGTGGGAGTTTAAGAGCTATGCTGG
PMTR-Lib	GTGGAAAGGACGAAACACCGCCGAAGTCGGGTCCAAACGGGTTTAAGAGCTATGCTGG
PMTR-Lib	TGGAAAGGACGAAACACCGCCCCGAGCAGGAGCAGGAGCGTTTAAGAGCTATGCTGG
PMTR-Lib	GTGGAAAGGACGAAACACCGAGCGGCTGTCTCACGGACCAGTTTAAGAGCTATGCTGG
PMTR-Lib	GTGGAAAGGACGAAACACCGATCGCAGTCTTCGGTGCTGGGTTTAAGAGCTATGCTGG
PMTR-Lib	GTGGAAAGGACGAAACACCGAGGTTGCTGTACCCCTGCATGTTTAAGAGCTATGCTGG
PMTR-Lib	TGGAAAGGACGAAACACCGACAAAGCGGAGAACGCTGGTGTTTAAGAGCTATGCTGGA
PMTR-Lib	GTGGAAAGGACGAAACACCGCCTAAGCCGGCGGGACTGAGGTTTAAGAGCTATGCTGG
PMTR-Lib	TGGAAAGGACGAAACACCGCCTCAGCCAGATCCCTCCGGGTTTAAGAGCTATGCTGGA
PMTR-Lib	GTGGAAAGGACGAAACACCGAGGAGCCTGAGGCGGCGGCGGTTTAAGAGCTATGCTGG
PMTR-Lib	GTGGAAAGGACGAAACACCGGCCGGCGCTGGGGACGCGCGGTTTAAGAGCTATGCTGG
PMTR-Lib	GTGGAAAGGACGAAACACCGAATCCCCGGTAAACCAGCTGGTTTAAGAGCTATGCTGG
PMTR-Lib	TGGAAAGGACGAAACACCGCGCGCGACTCACCCAAAGACGTTTAAGAGCTATGCTGG
PMTR-Lib	GTGGAAAGGACGAAACACCGCGAGCCCCGTGTCCCCACGGGTTTAAGAGCTATGCTGG
PMTR-Lib	TGGAAAGGACGAAACACCGCCAGAATTATGGCGAAGTCCGTTTAAGAGCTATGCTGGA
PMTR-Lib	GTGGAAAGGACGAAACACCGAAAAGATCAGTGGAGAACGCGTTTAAGAGCTATGCTGG
PMTR-Lib	TGGAAAGGACGAAACACCGCCGTCCCGCCGACCGCTGGGGTTTAAGAGCTATGCTGG
PMTR-Lib	TGGAAAGGACGAAACACCGCCCGCCGCCTAAGCCTAGCCGTTTAAGAGCTATGCTGGA
PMTR-Lib	TGGAAAGGACGAAACACCGCGAACGTGTCTGCGGGCGCGGTTTAAGAGCTATGCTGG
PMTR-Lib	TGGAAAGGACGAAACACCGTACGTCATTAAGAGTTCAACGTTTAAGAGCTATGCTGG
PMTR-Lib	TGGAAAGGACGAAACACCGGATTTCCCTCATGATGGCGGGTTTAAGAGCTATGCTGG
PMTR-Lib	GTGGAAAGGACGAAACACCGCGGCGGCAGCTGAGCCAGCGGTTTAAGAGCTATGCTGG
PMTR-Lib	TGGAAAGGACGAAACACCGGCCATGGCGCGGAGGCGCAGGTTTAAGAGCTATGCTGG
PMTR-Lib	GTGGAAAGGACGAAACACCGCTTTAGAACGGAAAGAGGGGGTTTAAGAGCTATGCTGG
PMTR-Lib	GTGGAAAGGACGAAACACCGACTTCGCGAACCAAAGACTCGTTTAAGAGCTATGCTGG
PMTR-Lib	TGGAAAGGACGAAACACCGGTGATTGGGAATATTAGCAGGTTTAAGAGCTATGCTGGA
PMTR-Lib	TGGAAAGGACGAAACACCGTGCCCACTTAGCAACACTCTGTTTAAGAGCTATGCTGG
PMTR-Lib	TGGAAAGGACGAAACACCGGCTACCACTGCCACCGCCGCGTTTAAGAGCTATGCTGGA
PMTR-Lib	TGGAAAGGACGAAACACCGCCGCGTATCATGGCTGCCTCGTTTAAGAGCTATGCTGGA
PMTR-Lib	TGGAAAGGACGAAACACCGCACGCACAATCCTTCACGCAGTTTAAGAGCTATGCTGGA
PMTR-Lib	TGGAAAGGACGAAACACCGTCGGGCGCACAGCCTCAGTCGTTTAAGAGCTATGCTGG
PMTR-Lib	GTGGAAAGGACGAAACACCGGCACGTCCAGGCAACTGCCCGTTTAAGAGCTATGCTGG
PMTR-Lib	GTGGAAAGGACGAAACACCGTTCCCCTCAACCAGCAATGGGTTTAAGAGCTATGCTGG
PMTR-Lib	GTGGAAAGGACGAAACACCGCCAACCGGCACCTACCGCGAGTTTAAGAGCTATGCTGG
PMTR-Lib	TGGAAAGGACGAAACACCGGACATGCTAGCGAGGTAGACGTTTAAGAGCTATGCTGG
PMTR-Lib	TGGAAAGGACGAAACACCGAGGACGAGTTACAGCTGCCGGTTTAAGAGCTATGCTGGA
PMTR-Lib	TGGAAAGGACGAAACACCGAGGGGCCAGGAGAGCCGCAAGTTTAAGAGCTATGCTGGA
PMTR-Lib	GTGGAAAGGACGAAACACCGACCAAGGTAAGCGCCGTACGGTTTAAGAGCTATGCTGG
PMTR-Lib	TGGAAAGGACGAAACACCGTGTTGGTTTCTGCTGGGTGTGTTTAAGAGCTATGCTGGA
PMTR-Lib	TGGAAAGGACGAAACACCGGCAGGGCTCATCAGGAAACTGTTTAAGAGCTATGCTGGA
PMTR-Lib	TGGAAAGGACGAAACACCGTAACAGCAGTAGCGATGCGGGTTTAAGAGCTATGCTGGA
PMTR-Lib	TGGAAAGGACGAAACACCGGAAGTCCACATTGGGTCACGGTTTAAGAGCTATGCTGG
PMTR-Lib	TGGAAAGGACGAAACACCGTGCTAGTTCTTGGCTCTGGGGTTTAAGAGCTATGCTGGA
PMTR-Lib	GTGGAAAGGACGAAACACCGTGCCGCTGACATCGCTACCAGTTTAAGAGCTATGCTGG
PMTR-Lib	TGGAAAGGACGAAACACCGGCTCTCTCCCGGCTCGACGGGTTTAAGAGCTATGCTGGA
PMTR-Lib	GTGGAAAGGACGAAACACCGTACAAGCGGCCCCGTTTGGGGTTTAAGAGCTATGCTGG
PMTR-Lib	TGGAAAGGACGAAACACCGCGCTCGGTCTAACGGCCTGGGTTTAAGAGCTATGCTGG
PMTR-Lib	GTGGAAAGGACGAAACACCGGTGAGTTACTTGGCTCGGAGGTTTAAGAGCTATGCTGG
PMTR-Lib	TGGAAAGGACGAAACACCGAAATGTGGTCGCGGTTGGTGGTTTAAGAGCTATGCTGGA
PMTR-Lib	TGGAAAGGACGAAACACCGGTAGTTCCTGACATTCGTCGGTTTAAGAGCTATGCTGGA
PMTR-Lib	TGGAAAGGACGAAACACCGGGCACTGCTCCCAAGACACCGTTTAAGAGCTATGCTGG
PMTR-Lib	GTGGAAAGGACGAAACACCGACACTCACACACACAACTGCGTTTAAGAGCTATGCTGG
PMTR-Lib	TGGAAAGGACGAAACACCGTCGCAACGGGGACGCTTGGAGTTTAAGAGCTATGCTGGA
PMTR-Lib	TGGAAAGGACGAAACACCGGGCTGGACCTCTAGCAGCAGGTTTAAGAGCTATGCTGGA
PMTR-Lib	GTGGAAAGGACGAAACACCGGCGGCTAAGCAGAGGCGCCGGTTTAAGAGCTATGCTGG
PMTR-Lib	TGGAAAGGACGAAACACCGTACATGGAAAGCTCATCTTAGTTTAAGAGCTATGCTGGA
PMTR-Lib	TGGAAAGGACGAAACACCGTTCCTCGTGACCAGCGGCCAGTTTAAGAGCTATGCTGG
PMTR-Lib	TGGAAAGGACGAAACACCGGTCTGTCACAGACCTATCTGGTTTAAGAGCTATGCTGGA
PMTR-Lib	TGGAAAGGACGAAACACCGAGCGAGGGGGCGAGGTGCTGGTTTAAGAGCTATGCTGG
PMTR-Lib	GTGGAAAGGACGAAACACCGCGGTGAGGAGAGCCATGGGAGTTTAAGAGCTATGCTGG
PMTR-Lib	GTGGAAAGGACGAAACACCGGAGTGAGAGGTAGAGCTGGAGTTTAAGAGCTATGCTGG
PMTR-Lib	TGGAAAGGACGAAACACCGGGTTCAGCTGGCGATAGCGGGTTTAAGAGCTATGCTGGA
PMTR-Lib	TGGAAAGGACGAAACACCGCTTCCAACAGGCACGGCAGGGTTTAAGAGCTATGCTGG
PMTR-Lib	TGGAAAGGACGAAACACCGGCGGCCCCTGGGGCCGTAGGGTTTAAGAGCTATGCTGGA
PMTR-Lib	TGGAAAGGACGAAACACCGACTGGTCCCTTAGCCTGGCTGTTTAAGAGCTATGCTGGA
PMTR-Lib	TGGAAAGGACGAAACACCGCCGAGGAGCCGAGGCCGCCGGTTTAAGAGCTATGCTGG
PMTR-Lib	TGGAAAGGACGAAACACCGCTCACCCTCGCGAACAGCCAGTTTAAGAGCTATGCTGGA
PMTR-Lib	TGGAAAGGACGAAACACCGTTGAATGAGTTCAGGGAGAAGTTTAAGAGCTATGCTGGA
PMTR-Lib	TGGAAAGGACGAAACACCGAACCGCTGGTTCTCCAGATGGTTTAAGAGCTATGCTGGA
PMTR-Lib	TGGAAAGGACGAAACACCGCGGCCTGCTGGTTTCAGGTGGTTTAAGAGCTATGCTGG
PMTR-Lib	TGGAAAGGACGAAACACCGTACTGGAGTTTGCGACTCGGGTTTAAGAGCTATGCTGGA
PMTR-Lib	TGGAAAGGACGAAACACCGATCCCCGCCCCGTCCGCTGGGTTTAAGAGCTATGCTGGA
PMTR-Lib	TGGAAAGGACGAAACACCGGGGAGCGGCGGCGGGCGCGCGTTTAAGAGCTATGCTGG
PMTR-Lib	GTGGAAAGGACGAAACACCGGCCCGCAAGAAAGATGGCAGGTTTAAGAGCTATGCTGG
PMTR-Lib	TGGAAAGGACGAAACACCGAGCTGCTGGCGACAGTCAGGGTTTAAGAGCTATGCTGG
PMTR-Lib	TGGAAAGGACGAAACACCGGCACTGGGGCCGGGACTCGGGTTTAAGAGCTATGCTGGA
PMTR-Lib	TGGAAAGGACGAAACACCGTGGAGGGCGCGATGGCAGTGGTTTAAGAGCTATGCTGGA
PMTR-Lib	TGGAAAGGACGAAACACCGAGCCAACTCACCTAAGGAAAGTTTAAGAGCTATGCTGGA
PMTR-Lib	TGGAAAGGACGAAACACCGTTTCCCAAATCTCCCTGGGCGTTTAAGAGCTATGCTGG
PMTR-Lib	GTGGAAAGGACGAAACACCGGCAAAAGTGACACCTGAGCAGTTTAAGAGCTATGCTGG
PMTR-Lib	TGGAAAGGACGAAACACCGCAAAACCTCGCTCCGGAAAGGTTTAAGAGCTATGCTGGA
PMTR-Lib	TGGAAAGGACGAAACACCGGGTCTAGGAGCCCAGAGCCCGTTTAAGAGCTATGCTGG
PMTR-Lib	TGGAAAGGACGAAACACCGTACCCCAGCTTACCGTCTGTGTTTAAGAGCTATGCTGG
PMTR-Lib	TGGAAAGGACGAAACACCGTGGCCAGCCCTCCTCACCCTGTTTAAGAGCTATGCTGG
PMTR-Lib	TGGAAAGGACGAAACACCGGGACACGCAGGTGAGGCGGGGTTTAAGAGCTATGCTGGA
PMTR-Lib	GTGGAAAGGACGAAACACCGGCTCCTCGATCAAATCAGCTGTTTAAGAGCTATGCTGG
PMTR-Lib	GTGGAAAGGACGAAACACCGTCACCCGCGCCGAGTATTCGGTTTAAGAGCTATGCTGG
PMTR-Lib	TGGAAAGGACGAAACACCGGCCATGGCAGCTCGCGACCGGTTTAAGAGCTATGCTGGA
PMTR-Lib	TGGAAAGGACGAAACACCGCGCCGGGCTGACAATTAACGGTTTAAGAGCTATGCTGG
PMTR-Lib	GTGGAAAGGACGAAACACCGCGTTCAGCTACAGCTGGTGGGTTTAAGAGCTATGCTGG
PMTR-Lib	TGGAAAGGACGAAACACCGCAAAATCTAGCAATTTTTGGGTTTAAGAGCTATGCTGGA
PMTR-Lib	GTGGAAAGGACGAAACACCGCGAATACATCCCGGGCGCGGGTTTAAGAGCTATGCTGG
PMTR-Lib	TGGAAAGGACGAAACACCGAGACCGACTGGACCAGACGTGTTTAAGAGCTATGCTGG
PMTR-Lib	GTGGAAAGGACGAAACACCGTCCTCTTCTCCCGAGGCGCGGTTTAAGAGCTATGCTGG
PMTR-Lib	TGGAAAGGACGAAACACCGGAGTGTTTGTTCCACCGCGAGTTTAAGAGCTATGCTGGA
PMTR-Lib	TGGAAAGGACGAAACACCGCGCGCGTTGAGAGGACTGGCGTTTAAGAGCTATGCTGG
PMTR-Lib	GTGGAAAGGACGAAACACCGCGGATCTGAGATATCTCCCAGTTTAAGAGCTATGCTGG
PMTR-Lib	GTGGAAAGGACGAAACACCGACAGAATAACCCGCCCCCAGGTTTAAGAGCTATGCTGG
PMTR-Lib	TGGAAAGGACGAAACACCGAGGGACGCACGCCGGGTCCGGTTTAAGAGCTATGCTGGA
PMTR-Lib	GTGGAAAGGACGAAACACCGTGTCTGCGCGCTGGTGTCTGGTTTAAGAGCTATGCTGG
PMTR-Lib	GTGGAAAGGACGAAACACCGGTCGTGTTGCCATGGGCCGGGTTTAAGAGCTATGCTGG
PMTR-Lib	TGGAAAGGACGAAACACCGGCAGGACGCGGAGAACGTGGGTTTAAGAGCTATGCTGGA
PMTR-Lib	TGGAAAGGACGAAACACCGGCAGGGCTCATCAGGAAACTGTTTAAGAGCTATGCTGG
PMTR-Lib	TGGAAAGGACGAAACACCGCAGGACGAGGAGGAAGACCGGTTTAAGAGCTATGCTGGA
PMTR-Lib	TGGAAAGGACGAAACACCGACTCAGAGATCAGAGGCCGGGTTTAAGAGCTATGCTGGA
PMTR-Lib	TGGAAAGGACGAAACACCGAGGCCTGGTGCAGCCCAGGGGTTTAAGAGCTATGCTGG
PMTR-Lib	TGGAAAGGACGAAACACCGAGGTGAGTGACACACCGGAAGTTTAAGAGCTATGCTGGA
PMTR-Lib	TGGAAAGGACGAAACACCGGCGCGGCGGTGTGGACCGCGGTTTAAGAGCTATGCTGGA
PMTR-Lib	TGGAAAGGACGAAACACCGGGAACTGCAAGACTCCCGGAGTTTAAGAGCTATGCTGGA
PMTR-Lib	TGGAAAGGACGAAACACCGGCCAGAAACCCTATTCGTTGGTTTAAGAGCTATGCTGGA
PMTR-Lib	TGGAAAGGACGAAACACCGGGTCACGTGCCGCGCAGGTGGTTTAAGAGCTATGCTGG
PMTR-Lib	GTGGAAAGGACGAAACACCGTCGTCATGCTCTTTGTAGCGGTTTAAGAGCTATGCTGG
PMTR-Lib	GTGGAAAGGACGAAACACCGGGCGCGCTCCGTCTACTGCGGTTTAAGAGCTATGCTGG
PMTR-Lib	TGGAAAGGACGAAACACCGAACAGCTGGGCTTCCTGCAGGTTTAAGAGCTATGCTGG
PMTR-Lib	TGGAAAGGACGAAACACCGGGGCAGTACTGTGGCCGCTGGTTTAAGAGCTATGCTGG
PMTR-Lib	GTGGAAAGGACGAAACACCGGAAAAGTGCAAGGTACCGCGGTTTAAGAGCTATGCTGG
PMTR-Lib	TGGAAAGGACGAAACACCGGCAGCGACGCGACTCTGGTGGTTTAAGAGCTATGCTGG
PMTR-Lib	TGGAAAGGACGAAACACCGGGTGTCGGAGATCCGAGAGTGTTTAAGAGCTATGCTGG
PMTR-Lib	TGGAAAGGACGAAACACCGCGTGAGGCCGGAGCTTAGGTGTTTAAGAGCTATGCTGG
PMTR-Lib	TGGAAAGGACGAAACACCGTGCTGCGGAATCTGCTGGTGGTTTAAGAGCTATGCTGGA
PMTR-Lib	TGGAAAGGACGAAACACCGCCCCGGGTTTCGCACCCGCGGTTTAAGAGCTATGCTGGA
PMTR-Lib	TGGAAAGGACGAAACACCGGCAGCGGCGGCGGCTACACCGTTTAAGAGCTATGCTGGA
PMTR-Lib	TGGAAAGGACGAAACACCGGCGGCTGAAACGTCTTTGGAGTTTAAGAGCTATGCTGG
PMTR-Lib	TGGAAAGGACGAAACACCGGAGCAGATCCATTTCCGGGTGTTTAAGAGCTATGCTGG
PMTR-Lib	GTGGAAAGGACGAAACACCGCTGCGCCGGATGGCCCCGGGGTTTAAGAGCTATGCTGG
PMTR-Lib	GTGGAAAGGACGAAACACCGGCTGAGGCCGGAGGATCGAGGTTTAAGAGCTATGCTGG
PMTR-Lib	TGGAAAGGACGAAACACCGCCCACGGCAGCGCGTGAGTTGTTTAAGAGCTATGCTGG
PMTR-Lib	TGGAAAGGACGAAACACCGACTCACTCTCGTCAGGCAACGTTTAAGAGCTATGCTGG
PMTR-Lib	TGGAAAGGACGAAACACCGTTATCGCGTAGTGCTGACGTGTTTAAGAGCTATGCTGGA
PMTR-Lib	TGGAAAGGACGAAACACCGTCACCCCGCGGATCCCGCGGGTTTAAGAGCTATGCTGG
PMTR-Lib	TGGAAAGGACGAAACACCGCTCTCGGGGTCGGCTCCAGGGTTTAAGAGCTATGCTGGA
PMTR-Lib	TGGAAAGGACGAAACACCGGCCCAGAATACGCTTCCTGCGTTTAAGAGCTATGCTGGA
PMTR-Lib	TGGAAAGGACGAAACACCGAGGTAGGGCTGGACAGCCGGGTTTAAGAGCTATGCTGGA
PMTR-Lib	TGGAAAGGACGAAACACCGGCTGTAGTAGCCAGATTGGGGTTTAAGAGCTATGCTGG
PMTR-Lib	GTGGAAAGGACGAAACACCGTTTACGTGAGGCGGTGACGGGTTTAAGAGCTATGCTGG
PMTR-Lib	GTGGAAAGGACGAAACACCGGAGCTCGACTTTCCCAGCTCGTTTAAGAGCTATGCTGG
PMTR-Lib	TGGAAAGGACGAAACACCGAAAGTCTAGAGACAGCATGGGTTTAAGAGCTATGCTGGA
PMTR-Lib	TGGAAAGGACGAAACACCGGTGGAGTGAAGGTCACGCCGGTTTAAGAGCTATGCTGGA
PMTR-Lib	TGGAAAGGACGAAACACCGGTAAGAGAGCTGTCAGGTAAGTTTAAGAGCTATGCTGGA
PMTR-Lib	GTGGAAAGGACGAAACACCGGTGGCGCCTTTGTCCTACGGGTTTAAGAGCTATGCTGG
PMTR-Lib	GTGGAAAGGACGAAACACCGCATCTTCGGCTGAAGGTGAGGTTTAAGAGCTATGCTGG
PMTR-Lib	GTGGAAAGGACGAAACACCGGGCTTCGCCCGGCTTTGCAGGTTTAAGAGCTATGCTGG
PMTR-Lib	TGGAAAGGACGAAACACCGCGGGAGTCGTATCCCGAGCAGTTTAAGAGCTATGCTGG
PMTR-Lib	GTGGAAAGGACGAAACACCGGTCCGCAGCCTCCCTGCCTGGTTTAAGAGCTATGCTGG
PMTR-Lib	TGGAAAGGACGAAACACCGGCAGCGGCGCACACCCGACGGTTTAAGAGCTATGCTGGA
PMTR-Lib	TGGAAAGGACGAAACACCGAGGCGAGATGGCGGCCACCGGTTTAAGAGCTATGCTGGA
PMTR-Lib	TGGAAAGGACGAAACACCGTCTTCCCCGCCCGCAGCGTCGTTTAAGAGCTATGCTGGA
PMTR-Lib	TGGAAAGGACGAAACACCGAGTGAGTTGAGGGTTCGGCGGTTTAAGAGCTATGCTGGA
PMTR-Lib	TGGAAAGGACGAAACACCGTAGCCCGAGTCGGTCAGCGCGTTTAAGAGCTATGCTGGA
PMTR-Lib	TGGAAAGGACGAAACACCGCTCAGACTCATAATCATCAGGTTTAAGAGCTATGCTGGA
PMTR-Lib	TGGAAAGGACGAAACACCGGGCGGCGGCGAAGGTGGCGGGTTTAAGAGCTATGCTGGA
PMTR-Lib	TGGAAAGGACGAAACACCGACATGGCGGCGGCGGCCCTGGTTTAAGAGCTATGCTGG
PMTR-Lib	TGGAAAGGACGAAACACCGCGCAGCAGCCTCCCCAAAACGTTTAAGAGCTATGCTGGA
PMTR-Lib	GTGGAAAGGACGAAACACCGGCCACACAGGCTGGGCCTCCGTTTAAGAGCTATGCTGG
PMTR-Lib	TGGAAAGGACGAAACACCGTGTCTTTAAACACGCCATCGGTTTAAGAGCTATGCTGG
PMTR-Lib	TGGAAAGGACGAAACACCGCCACACACAGACAGGCGAAGGTTTAAGAGCTATGCTGGA
PMTR-Lib	TGGAAAGGACGAAACACCGGCCGGGCGGGCGCCATGGAGGTTTAAGAGCTATGCTGGA
PMTR-Lib	TGGAAAGGACGAAACACCGAGAGTTGGTCTGTTACTCGGGTTTAAGAGCTATGCTGG
PMTR-Lib	GTGGAAAGGACGAAACACCGTCCGTGACTCCCCAGTACAGGTTTAAGAGCTATGCTGG
PMTR-Lib	TGGAAAGGACGAAACACCGTAGTGGAAAATGAATATTGAGTTTAAGAGCTATGCTGGA
PMTR-Lib	TGGAAAGGACGAAACACCGACAGGGCCGAGGCGTAGTGTGTTTAAGAGCTATGCTGG
PMTR-Lib	GTGGAAAGGACGAAACACCGCTCCCCGGAGCCCGGGCTCGGTTTAAGAGCTATGCTGG
PMTR-Lib	GTGGAAAGGACGAAACACCGCAGACCTAGCGCGTCCAGGTGTTTAAGAGCTATGCTGG
PMTR-Lib	TGGAAAGGACGAAACACCGGTGGAAACGTTGCTTCTGAGGTTTAAGAGCTATGCTGG
PMTR-Lib	TGGAAAGGACGAAACACCGGGGTCGTGCGGCTGAGCGTGGTTTAAGAGCTATGCTGG
PMTR-Lib	GTGGAAAGGACGAAACACCGCCGATTTGAGATGCCTGTCTGTTTAAGAGCTATGCTGG
PMTR-Lib	GTGGAAAGGACGAAACACCGGCGCGTTCTCCTCGGTTGGGGTTTAAGAGCTATGCTGG
PMTR-Lib	GTGGAAAGGACGAAACACCGCGGTGGCTGCGTTGCAGCTGGTTTAAGAGCTATGCTGG
PMTR-Lib	TGGAAAGGACGAAACACCGAGCGGAGGGCTCCGACGGCGGTTTAAGAGCTATGCTGGA
PMTR-Lib	TGGAAAGGACGAAACACCGCTTTCGATCTCTCCACATCTGTTTAAGAGCTATGCTGG
PMTR-Lib	TGGAAAGGACGAAACACCGCGGGCAGGAGGCCGGGAGGAGTTTAAGAGCTATGCTGGA
PMTR-Lib	GTGGAAAGGACGAAACACCGGGGGCACCAGGGGCTCCCCGGTTTAAGAGCTATGCTGG
PMTR-Lib	TGGAAAGGACGAAACACCGTGAGGGTATTTGAGTAGCGGGTTTAAGAGCTATGCTGGA
PMTR-Lib	GTGGAAAGGACGAAACACCGCTTAGGATTCCGAGGTATCTGTTTAAGAGCTATGCTGG
PMTR-Lib	GTGGAAAGGACGAAACACCGAAAGCTCTACAAGATGGCGGGTTTAAGAGCTATGCTGG
PMTR-Lib	TGGAAAGGACGAAACACCGCCGTGAGAGAGGAGGGGTGCGTTTAAGAGCTATGCTGGA
PMTR-Lib	GTGGAAAGGACGAAACACCGGATGCAAAGTGGCACAGAGGGTTTAAGAGCTATGCTGG
PMTR-Lib	TGGAAAGGACGAAACACCGAGCCACTGCAAGGTGGTGGTGTTTAAGAGCTATGCTGGA
PMTR-Lib	TGGAAAGGACGAAACACCGACCACAGCCGGGAAAAATGTGTTTAAGAGCTATGCTGG
PMTR-Lib	TGGAAAGGACGAAACACCGGACGAGCACCGGCCTGCGCGGTTTAAGAGCTATGCTGGA
PMTR-Lib	GTGGAAAGGACGAAACACCGGCTGGAGCCGGTGAGTGCGGGTTTAAGAGCTATGCTGG
PMTR-Lib	TGGAAAGGACGAAACACCGAGTGTCTGGGCCGAGCCCTGGTTTAAGAGCTATGCTGGA
PMTR-Lib	TGGAAAGGACGAAACACCGGAGAAGCTGGTTGTGCGCTGGTTTAAGAGCTATGCTGGA
PMTR-Lib	TGGAAAGGACGAAACACCGGCAGCCGGAGCGGCGCTCGGGTTTAAGAGCTATGCTGG
PMTR-Lib	GTGGAAAGGACGAAACACCGGTCCACGACGTCCATCCCTGGTTTAAGAGCTATGCTGG
PMTR-Lib	TGGAAAGGACGAAACACCGAGCGCCGCGAGAAGGAGGGGGTTTAAGAGCTATGCTGG
PMTR-Lib	GTGGAAAGGACGAAACACCGCCGGGGCTCTGCAGACGCGCGTTTAAGAGCTATGCTGG
PMTR-Lib	TGGAAAGGACGAAACACCGACACAGTGCACGGGGCTCGGGTTTAAGAGCTATGCTGGA
PMTR-Lib	TGGAAAGGACGAAACACCGCGCTTCCGCGGCCCGTTCAAGTTTAAGAGCTATGCTGG
PMTR-Lib	GTGGAAAGGACGAAACACCGCGGGTTCGTGAACTTCCCGGGTTTAAGAGCTATGCTGG
PMTR-Lib	TGGAAAGGACGAAACACCGGTCGGAGCCGGGAACCACCGGTTTAAGAGCTATGCTGG
PMTR-Lib	TGGAAAGGACGAAACACCGCCTCACACTCACCCCAGAAGGTTTAAGAGCTATGCTGG
PMTR-Lib	TGGAAAGGACGAAACACCGTCCTTCTCTGAAACATTGGAGTTTAAGAGCTATGCTGGA
PMTR-Lib	GTGGAAAGGACGAAACACCGGGGCGGCGGTGAGTGCGGCGGTTTAAGAGCTATGCTGG
PMTR-Lib	TGGAAAGGACGAAACACCGAGCTGCAGGCCAGAGCCTCAGTTTAAGAGCTATGCTGGA
PMTR-Lib	TGGAAAGGACGAAACACCGCCCGCCCCCCGAGTGGCCCGGTTTAAGAGCTATGCTGG
PMTR-Lib	GTGGAAAGGACGAAACACCGCCGCTCCAGCTTCGCCCGCCGTTTAAGAGCTATGCTGG
PMTR-Lib	TGGAAAGGACGAAACACCGAAGCTGCTGCTAGGTCCCAAGTTTAAGAGCTATGCTGGA
PMTR-Lib	TGGAAAGGACGAAACACCGACCCGAGCAGGTTCGGGAGAGTTTAAGAGCTATGCTGG
PMTR-Lib	GTGGAAAGGACGAAACACCGGGCCTGGTGGACTCTTGGGCGTTTAAGAGCTATGCTGG
PMTR-Lib	TGGAAAGGACGAAACACCGGCCGGGCGGGCGCCATGGAGGTTTAAGAGCTATGCTGG
PMTR-Lib	TGGAAAGGACGAAACACCGCAACACAGCCCCAGCTAGGGGTTTAAGAGCTATGCTGGA
PMTR-Lib	TGGAAAGGACGAAACACCGGGTTGCGCTCCTCAGATCGGGTTTAAGAGCTATGCTGGA
PMTR-Lib	TGGAAAGGACGAAACACCGGGGCAAGTGCGGCCTCCCGGGTTTAAGAGCTATGCTGGA
PMTR-Lib	GTGGAAAGGACGAAACACCGCGAGGGCCTCGGCCATCCAAGTTTAAGAGCTATGCTGG
PMTR-Lib	TGGAAAGGACGAAACACCGAGCAGGAGGAGGAAAGCCGAGTTTAAGAGCTATGCTGG
PMTR-Lib	TGGAAAGGACGAAACACCGGAGGGAGGAAGCGTCCGGAGGTTTAAGAGCTATGCTGGA
PMTR-Lib	TGGAAAGGACGAAACACCGGATGTGGTGCTTAGTGATTGGTTTAAGAGCTATGCTGGA
PMTR-Lib	TGGAAAGGACGAAACACCGAGGTCAAGCCGACCTCGAACGTTTAAGAGCTATGCTGGA
PMTR-Lib	TGGAAAGGACGAAACACCGACTCCCGGTTAGCCCAGTCCGTTTAAGAGCTATGCTGGA
PMTR-Lib	TGGAAAGGACGAAACACCGCAGTTCCTGTTCCCAGACTGGTTTAAGAGCTATGCTGG
PMTR-Lib	TGGAAAGGACGAAACACCGTTAGCCCTCGATTGGTTGCGGTTTAAGAGCTATGCTGGA
PMTR-Lib	TGGAAAGGACGAAACACCGTGGAAAGATGGCGTCCCGCAGTTTAAGAGCTATGCTGGA
PMTR-Lib	GTGGAAAGGACGAAACACCGGAGTTCGTACATTACCTTCTGTTTAAGAGCTATGCTGG
PMTR-Lib	TGGAAAGGACGAAACACCGACCTCCACTGCAGAAACTGGGTTTAAGAGCTATGCTGG
PMTR-Lib	GTGGAAAGGACGAAACACCGGAACATGCCTGTGAGTGCTTGTTTAAGAGCTATGCTGG
PMTR-Lib	TGGAAAGGACGAAACACCGGCGCCCACTCACCTTCCGAGGTTTAAGAGCTATGCTGGA
PMTR-Lib	TGGAAAGGACGAAACACCGACCGTTTCCAGGAGGCCTGGGTTTAAGAGCTATGCTGG
PMTR-Lib	TGGAAAGGACGAAACACCGTCCCCTCTCCCAGAGCGCAGGTTTAAGAGCTATGCTGG
PMTR-Lib	GTGGAAAGGACGAAACACCGGAGGAGCGCGAGCAGCAGCAGTTTAAGAGCTATGCTGG
PMTR-Lib	TGGAAAGGACGAAACACCGCCACCGGACAAGCTGGAGGGGTTTAAGAGCTATGCTGGA
PMTR-Lib	TGGAAAGGACGAAACACCGCATGATGGCGAGCATGCGAGGTTTAAGAGCTATGCTGG
PMTR-Lib	TGGAAAGGACGAAACACCGGTAATGTCGGCACTTTGCTGGTTTAAGAGCTATGCTGG
PMTR-Lib	TGGAAAGGACGAAACACCGTCCGGTGCCCGCGATCGGCGGTTTAAGAGCTATGCTGG
PMTR-Lib	TGGAAAGGACGAAACACCGGCAGCCCCAGCAGTCTCCAGGTTTAAGAGCTATGCTGG
PMTR-Lib	TGGAAAGGACGAAACACCGGTGCTGGTGAGTGTGACGGCGTTTAAGAGCTATGCTGGA
PMTR-Lib	GTGGAAAGGACGAAACACCGCGAGTGAGGGAGCTGCTGGCGTTTAAGAGCTATGCTGG
PMTR-Lib	GTGGAAAGGACGAAACACCGGCCATCTTGAGAGCGTCCGGGTTTAAGAGCTATGCTGG
PMTR-Lib	GTGGAAAGGACGAAACACCGGCCTGGCACCGCCGGGGATCGTTTAAGAGCTATGCTGG
PMTR-Lib	GTGGAAAGGACGAAACACCGATCGTCACTTGGTGAGTAGCGTTTAAGAGCTATGCTGG
PMTR-Lib	TGGAAAGGACGAAACACCGCGGCGACAGCGTGCGAGCCAGTTTAAGAGCTATGCTGG
PMTR-Lib	TGGAAAGGACGAAACACCGAGTACAAGAGCAGCAGCGATGTTTAAGAGCTATGCTGGA
PMTR-Lib	TGGAAAGGACGAAACACCGAGAAAGGATGGCCGGCCTGGGTTTAAGAGCTATGCTGG
PMTR-Lib	GTGGAAAGGACGAAACACCGATTACGGTGCTCGAGCACGCGTTTAAGAGCTATGCTGG
PMTR-Lib	GTGGAAAGGACGAAACACCGCACTCCCGGCGAGTCCGCGGGTTTAAGAGCTATGCTGG
PMTR-Lib	TGGAAAGGACGAAACACCGGCCCTCTGTCACATGCTCCAGTTTAAGAGCTATGCTGGA
PMTR-Lib	TGGAAAGGACGAAACACCGGAGGGAAAAACCTTTGCCGGGTTTAAGAGCTATGCTGG
PMTR-Lib	TGGAAAGGACGAAACACCGAGCGGGGCGCGAGGGCCAAGGTTTAAGAGCTATGCTGGA
PMTR-Lib	TGGAAAGGACGAAACACCGGTGTGACGCTGCGGCCGCCGGTTTAAGAGCTATGCTGGA
PMTR-Lib	TGGAAAGGACGAAACACCGGGCGGTGGGAAAGCGGAGGTGTTTAAGAGCTATGCTGG
PMTR-Lib	TGGAAAGGACGAAACACCGGGGGCCGTGAGGTGAGCTCGGTTTAAGAGCTATGCTGG
PMTR-Lib	TGGAAAGGACGAAACACCGACCGGGAACTACTAGAGCAGGTTTAAGAGCTATGCTGG
PMTR-Lib	GTGGAAAGGACGAAACACCGCGGCCGCAGCCATGAGGTGAGTTTAAGAGCTATGCTGG
PMTR-Lib	GTGGAAAGGACGAAACACCGCCGAAACCGAGACCATGCCAGTTTAAGAGCTATGCTGG
PMTR-Lib	GTGGAAAGGACGAAACACCGCTGGAGCATAAACAAGAGCGGTTTAAGAGCTATGCTGG
PMTR-Lib	TGGAAAGGACGAAACACCGGGACGACTTTGTTCTGGGGTGTTTAAGAGCTATGCTGG
PMTR-Lib	TGGAAAGGACGAAACACCGGCTCAGGCGCTGCGCGTGAGGTTTAAGAGCTATGCTGG
PMTR-Lib	GTGGAAAGGACGAAACACCGGCCGACTTGCAAGAACTCCAGTTTAAGAGCTATGCTGG
PMTR-Lib	GTGGAAAGGACGAAACACCGCAGCCAGCTGAGGAACCCCGGTTTAAGAGCTATGCTGG
PMTR-Lib	TGGAAAGGACGAAACACCGGAACCCTGAAAGGTGGGCGCGTTTAAGAGCTATGCTGG
PMTR-Lib	TGGAAAGGACGAAACACCGCTGAGTTAACTTCCTGACCCGTTTAAGAGCTATGCTGG
PMTR-Lib	TGGAAAGGACGAAACACCGAGAAGAAGGCGGCTCCCGGAGTTTAAGAGCTATGCTGGA
PMTR-Lib	TGGAAAGGACGAAACACCGGCGCTCGCCTAGGTGGTGGGGTTTAAGAGCTATGCTGG
PMTR-Lib	TGGAAAGGACGAAACACCGAGAACGGACAGAGTCCAGCGGTTTAAGAGCTATGCTGG
PMTR-Lib	TGGAAAGGACGAAACACCGTAGAGGTAAGTGTAGGTTGAGTTTAAGAGCTATGCTGGA
PMTR-Lib	TGGAAAGGACGAAACACCGTTCGCACGATTGCACCTTGGGTTTAAGAGCTATGCTGG
PMTR-Lib	TGGAAAGGACGAAACACCGCGGATGGTGAGTGTGTCGGGGTTTAAGAGCTATGCTGG
PMTR-Lib	TGGAAAGGACGAAACACCGGGCAGCGGCTGTTACCTTGGGTTTAAGAGCTATGCTGGA
PMTR-Lib	GTGGAAAGGACGAAACACCGGAAGCAAGTTCGGTGGACGCGTTTAAGAGCTATGCTGG
PMTR-Lib	TGGAAAGGACGAAACACCGCGTCCGGCCGAAGCCGCGGGGTTTAAGAGCTATGCTGGA
PMTR-Lib	TGGAAAGGACGAAACACCGCAAACCCCGACACCCGCCGGGTTTAAGAGCTATGCTGGA
PMTR-Lib	GTGGAAAGGACGAAACACCGTCAGCCGCCTCAGCACACACGTTTAAGAGCTATGCTGG
PMTR-Lib	GTGGAAAGGACGAAACACCGCCCAGAAAAAATGCCCAGCGGTTTAAGAGCTATGCTGG
PMTR-Lib	TGGAAAGGACGAAACACCGAAAAGTCGAAATCCCGGGCCGTTTAAGAGCTATGCTGGA
PMTR-Lib	TGGAAAGGACGAAACACCGGTATGAACACAAGGAGGACAGTTTAAGAGCTATGCTGG
PMTR-Lib	TGGAAAGGACGAAACACCGCAGAGCTGCTGGAGCGCTCGGTTTAAGAGCTATGCTGGA
PMTR-Lib	TGGAAAGGACGAAACACCGGGCCATTCGGAGAGTCAGCAGTTTAAGAGCTATGCTGGA
PMTR-Lib	TGGAAAGGACGAAACACCGAGACAGCGCCTGGAGGTGGAGTTTAAGAGCTATGCTGGA
PMTR-Lib	TGGAAAGGACGAAACACCGGCGCTCGCCGAGAGCCTCCGGTTTAAGAGCTATGCTGG
PMTR-Lib	TGGAAAGGACGAAACACCGATGGTGGCGAGTGTTAGACTGTTTAAGAGCTATGCTGG
PMTR-Lib	TGGAAAGGACGAAACACCGATTTCGAGCCGCGGTGAGGTGTTTAAGAGCTATGCTGG
PMTR-Lib	TGGAAAGGACGAAACACCGAATCGACTCGAACTTCGTGTGTTTAAGAGCTATGCTGGA
PMTR-Lib	GTGGAAAGGACGAAACACCGGCGCGCGGGTCAGCGGCGCGGTTTAAGAGCTATGCTGG
PMTR-Lib	TGGAAAGGACGAAACACCGTAGGCTGTTACACAACTGCTGTTTAAGAGCTATGCTGGA
PMTR-Lib	TGGAAAGGACGAAACACCGCGCTAAGCCGACACAACCGCGTTTAAGAGCTATGCTGG
PMTR-Lib	GTGGAAAGGACGAAACACCGACTTCACACGCTGACATTCCGTTTAAGAGCTATGCTGG
PMTR-Lib	GTGGAAAGGACGAAACACCGCGCTGGGTGCAGGATGGCGGGTTTAAGAGCTATGCTGG
PMTR-Lib	TGGAAAGGACGAAACACCGAGGTCCGGCACATGTTTCCGGTTTAAGAGCTATGCTGGA
PMTR-Lib	GTGGAAAGGACGAAACACCGTCGTTCTCGAGCCAGCAGAAGTTTAAGAGCTATGCTGG
PMTR-Lib	TGGAAAGGACGAAACACCGAATTGTGAGGAAGGAGCAGCGTTTAAGAGCTATGCTGGA
PMTR-Lib	TGGAAAGGACGAAACACCGGCCAGCCAGCCGGGCACTCGGTTTAAGAGCTATGCTGGA
PMTR-Lib	GTGGAAAGGACGAAACACCGAAGTCATGTTACCCAACACCGTTTAAGAGCTATGCTGG
PMTR-Lib	TGGAAAGGACGAAACACCGGGTGAGTCTCCGCAAGGCCCGTTTAAGAGCTATGCTGGA
PMTR-Lib	TGGAAAGGACGAAACACCGCAATCTAGGCAGCGGCTGTGGTTTAAGAGCTATGCTGG
PMTR-Lib	TGGAAAGGACGAAACACCGCCGGCGCCGGCTCTGCAAGGGTTTAAGAGCTATGCTGGA
PMTR-Lib	TGGAAAGGACGAAACACCGGGCACAGAGTACTCGCAGGGGTTTAAGAGCTATGCTGGA
PMTR-Lib	TGGAAAGGACGAAACACCGGGGAAGGCCGCGTACCTGCGGTTTAAGAGCTATGCTGG
PMTR-Lib	GTGGAAAGGACGAAACACCGCCTGTGCTTGAACCGCACCAGTTTAAGAGCTATGCTGG
PMTR-Lib	TGGAAAGGACGAAACACCGGGCCGGCGCCGAACTCATGGGTTTAAGAGCTATGCTGG
PMTR-Lib	GTGGAAAGGACGAAACACCGCGCCCGGGATCTCGATGTAGGTTTAAGAGCTATGCTGG
PMTR-Lib	TGGAAAGGACGAAACACCGGCGACGAGGATGGCACTGGAGTTTAAGAGCTATGCTGG
PMTR-Lib	TGGAAAGGACGAAACACCGCAGCGGGAACCGGCCCCGGGGTTTAAGAGCTATGCTGGA
PMTR-Lib	TGGAAAGGACGAAACACCGGCGGCGCGGCTCCCTCCTCGGTTTAAGAGCTATGCTGGA
PMTR-Lib	TGGAAAGGACGAAACACCGGCCGAGACAGAGAAAGACGAGTTTAAGAGCTATGCTGGA
PMTR-Lib	TGGAAAGGACGAAACACCGGCAGCTCTGCACAGCTGCTCGTTTAAGAGCTATGCTGG
PMTR-Lib	GTGGAAAGGACGAAACACCGGTCTGGGCTAAGGGTAGACCGTTTAAGAGCTATGCTGG
PMTR-Lib	GTGGAAAGGACGAAACACCGGAACGAAAGACTCGGAGCTGGTTTAAGAGCTATGCTGG
PMTR-Lib	TGGAAAGGACGAAACACCGTTAACAGGCAGTCAAGATGGGTTTAAGAGCTATGCTGGA
PMTR-Lib	TGGAAAGGACGAAACACCGCGGCGCCGAGATCCAGGCAGGTTTAAGAGCTATGCTGGA
PMTR-Lib	TGGAAAGGACGAAACACCGGTCAGCAGGATTGTCAATCAGTTTAAGAGCTATGCTGGA
PMTR-Lib	TGGAAAGGACGAAACACCGCCTCCTCGGCGTCGTCGTCGGTTTAAGAGCTATGCTGG
PMTR-Lib	GTGGAAAGGACGAAACACCGGAGTGACCCGAGTCGGGACGGTTTAAGAGCTATGCTGG
PMTR-Lib	TGGAAAGGACGAAACACCGGAGAGACAGCCCAAGCCGGTGTTTAAGAGCTATGCTGGA
PMTR-Lib	GTGGAAAGGACGAAACACCGACATCATGCTCCGGCTCCTCGTTTAAGAGCTATGCTGG
PMTR-Lib	TGGAAAGGACGAAACACCGCGGCGGCAGAGGGGGCTCCGGTTTAAGAGCTATGCTGG
PMTR-Lib	TGGAAAGGACGAAACACCGTCGATTCTCGGTTTAGATCTGTTTAAGAGCTATGCTGGA
PMTR-Lib	TGGAAAGGACGAAACACCGAGCAGCGGCAGCGGCGAGGGGTTTAAGAGCTATGCTGG
PMTR-Lib	TGGAAAGGACGAAACACCGCCGGTCTTGCAGAGTAGCTGGTTTAAGAGCTATGCTGG
PMTR-Lib	TGGAAAGGACGAAACACCGGAGGTGAGCTGTGCAGACCCGTTTAAGAGCTATGCTGG
PMTR-Lib	TGGAAAGGACGAAACACCGAACGGGGTGCCAACCTCACCGTTTAAGAGCTATGCTGGA
PMTR-Lib	TGGAAAGGACGAAACACCGGGGAAGCCAAGATGGCGCATGTTTAAGAGCTATGCTGG
PMTR-Lib	TGGAAAGGACGAAACACCGGCTGCCCACAGTCCCCATGGGTTTAAGAGCTATGCTGGA
PMTR-Lib	TGGAAAGGACGAAACACCGGCGACTCGGCGGAGTCCCGGGTTTAAGAGCTATGCTGG
PMTR-Lib	TGGAAAGGACGAAACACCGGGTGCAGGAAGCTTACGCGGGTTTAAGAGCTATGCTGGA
PMTR-Lib	TGGAAAGGACGAAACACCGAGCCGAGGAAAACTGAGCGTGTTTAAGAGCTATGCTGG
PMTR-Lib	TGGAAAGGACGAAACACCGGAAGAAAAGTAGGCCAGAGCGTTTAAGAGCTATGCTGG
PMTR-Lib	TGGAAAGGACGAAACACCGACTTTCTGCGTGTGGACCGGGTTTAAGAGCTATGCTGG
PMTR-Lib	GTGGAAAGGACGAAACACCGGCCGCGCTCCCGGACCCGCGGTTTAAGAGCTATGCTGG
PMTR-Lib	TGGAAAGGACGAAACACCGCATCCCGCGCCGCACTATGGGTTTAAGAGCTATGCTGG
PMTR-Lib	TGGAAAGGACGAAACACCGGGGCGCGGGGCGATCACCGTGTTTAAGAGCTATGCTGG
PMTR-Lib	TGGAAAGGACGAAACACCGGCGCGCCGTCTTCTCGAGAGGTTTAAGAGCTATGCTGGA
PMTR-Lib	TGGAAAGGACGAAACACCGGGAGAATGGCGGCGGAAGGCGTTTAAGAGCTATGCTGGA
PMTR-Lib	TGGAAAGGACGAAACACCGTCGAGCAGCGGCGACCGACGGTTTAAGAGCTATGCTGGA
PMTR-Lib	TGGAAAGGACGAAACACCGAATCGCGAGTGAGACCACGCGTTTAAGAGCTATGCTGG
PMTR-Lib	TGGAAAGGACGAAACACCGGTTGTTGCCTGGGCTGGACGGTTTAAGAGCTATGCTGGA
PMTR-Lib	GTGGAAAGGACGAAACACCGGTGGCCGCTGCTGGGATCGCGTTTAAGAGCTATGCTGG
PMTR-Lib	GTGGAAAGGACGAAACACCGTTCTGCGAGCCCTAGCGCTGGTTTAAGAGCTATGCTGG
PMTR-Lib	TGGAAAGGACGAAACACCGGGTTACTGTGTCCAGGCCCCGTTTAAGAGCTATGCTGG
PMTR-Lib	GTGGAAAGGACGAAACACCGTGCATGGTGTCTCCACCCAGGTTTAAGAGCTATGCTGG
PMTR-Lib	TGGAAAGGACGAAACACCGAGGGGGAGGGAGTTGGGCGAGTTTAAGAGCTATGCTGG
PMTR-Lib	TGGAAAGGACGAAACACCGCAAGAGCAGCGGGAGCGGCGGTTTAAGAGCTATGCTGGA
PMTR-Lib	GTGGAAAGGACGAAACACCGTCGATCTCTCCACATCTCGGGTTTAAGAGCTATGCTGG
PMTR-Lib	GTGGAAAGGACGAAACACCGCTGGACCTACCGGCTCCGCGGTTTAAGAGCTATGCTGG
PMTR-Lib	TGGAAAGGACGAAACACCGGCGAATGCCTGAAAGTATAAGTTTAAGAGCTATGCTGGA
PMTR-Lib	TGGAAAGGACGAAACACCGGCGGGTCGCCGCCTCTGCCGGTTTAAGAGCTATGCTGG
PMTR-Lib	TGGAAAGGACGAAACACCGGAGCCGGCTGAGCCACAGCAGTTTAAGAGCTATGCTGG
PMTR-Lib	TGGAAAGGACGAAACACCGCGAGGAGGCTCCGCTCCCGAGTTTAAGAGCTATGCTGG
PMTR-Lib	TGGAAAGGACGAAACACCGCGGCCTGCCATGGATGGCGAGTTTAAGAGCTATGCTGG
PMTR-Lib	GTGGAAAGGACGAAACACCGTTCCATTGGCTGGAATCTGAGTTTAAGAGCTATGCTGG
PMTR-Lib	TGGAAAGGACGAAACACCGGCTTACCACAACTGAGAGTGGTTTAAGAGCTATGCTGG
PMTR-Lib	GTGGAAAGGACGAAACACCGTGAGCTTGTTTGTGTCCCTGGTTTAAGAGCTATGCTGG
PMTR-Lib	GTGGAAAGGACGAAACACCGGCAAGTCTCTGAGGCACGGGGTTTAAGAGCTATGCTGG
PMTR-Lib	TGGAAAGGACGAAACACCGAGTATTAGGTACCTGCCCTAGTTTAAGAGCTATGCTGGA
PMTR-Lib	TGGAAAGGACGAAACACCGGGGAGGGAAAAGCGGCAAAAGTTTAAGAGCTATGCTGGA
PMTR-Lib	TGGAAAGGACGAAACACCGAAGCATCTCCGTCGTGAACAGTTTAAGAGCTATGCTGG
PMTR-Lib	GTGGAAAGGACGAAACACCGTTTGGCGGAGGAGGACTGCGGTTTAAGAGCTATGCTGG
PMTR-Lib	TGGAAAGGACGAAACACCGGTGGCAACGACTCCCCGGGTGTTTAAGAGCTATGCTGGA
PMTR-Lib	TGGAAAGGACGAAACACCGCTCACCATGATTGAAAACTGGTTTAAGAGCTATGCTGG
PMTR-Lib	TGGAAAGGACGAAACACCGTGTCGCGCTGGGACCCACACGTTTAAGAGCTATGCTGG
PMTR-Lib	TGGAAAGGACGAAACACCGGCTTGCGCAGTAGCTGAACGGTTTAAGAGCTATGCTGGA
PMTR-Lib	GTGGAAAGGACGAAACACCGACCTCCGGGATCACGGGCGCGTTTAAGAGCTATGCTGG
PMTR-Lib	TGGAAAGGACGAAACACCGAAGCTCATAGCAGCAGAGTGGTTTAAGAGCTATGCTGGA
PMTR-Lib	TGGAAAGGACGAAACACCGTCGCTGCCCAGAAGAAGGGAGTTTAAGAGCTATGCTGG
PMTR-Lib	TGGAAAGGACGAAACACCGAGGACTGCGGGCCTCAGGCTGTTTAAGAGCTATGCTGGA
PMTR-Lib	TGGAAAGGACGAAACACCGTGGCGCGGAAAGGAGCCAGGGTTTAAGAGCTATGCTGGA
PMTR-Lib	GTGGAAAGGACGAAACACCGAGTACGTATGAGGAAGAACGGTTTAAGAGCTATGCTGG
PMTR-Lib	TGGAAAGGACGAAACACCGGGAGGCGGCGAGGTTCACTTGTTTAAGAGCTATGCTGGA
PMTR-Lib	TGGAAAGGACGAAACACCGCCCACCCCTAGATCCCCGCCGTTTAAGAGCTATGCTGG
PMTR-Lib	TGGAAAGGACGAAACACCGCCAGCCGAGAGCAACTCCCCGTTTAAGAGCTATGCTGG
PMTR-Lib	GTGGAAAGGACGAAACACCGGGAATCTGGCCCCTAGAGGCGTTTAAGAGCTATGCTGG
PMTR-Lib	TGGAAAGGACGAAACACCGGCAGTAGAACGAGAAGCGAGGTTTAAGAGCTATGCTGG
PMTR-Lib	TGGAAAGGACGAAACACCGCTGGCCGGGCGTAGACGCGGGTTTAAGAGCTATGCTGG
PMTR-Lib	TGGAAAGGACGAAACACCGAGCGTGGCTGAGGCAGTGAGGTTTAAGAGCTATGCTGG
PMTR-Lib	TGGAAAGGACGAAACACCGCTGAAAACACAATTGCTTCTGTTTAAGAGCTATGCTGGA
PMTR-Lib	GTGGAAAGGACGAAACACCGGGCTAAGAAGGCGGCTCTGGGTTTAAGAGCTATGCTGG
PMTR-Lib	GTGGAAAGGACGAAACACCGTCAGCCGCCTCCTAGCGGCGGTTTAAGAGCTATGCTGG
PMTR-Lib	TGGAAAGGACGAAACACCGGGCGGCTGACATAGGCTGAAGTTTAAGAGCTATGCTGG
PMTR-Lib	TGGAAAGGACGAAACACCGTCGGCGCTCGCTCGCTCGCTGTTTAAGAGCTATGCTGGA
PMTR-Lib	TGGAAAGGACGAAACACCGGCGTTCGGCTGCTCTCGAGGGTTTAAGAGCTATGCTGGA
PMTR-Lib	TGGAAAGGACGAAACACCGACCCATTGAGAGTCGCCTGAGTTTAAGAGCTATGCTGGA
PMTR-Lib	TGGAAAGGACGAAACACCGGGAGTGGCTCTAGGCAGATGGTTTAAGAGCTATGCTGG
PMTR-Lib	TGGAAAGGACGAAACACCGTGAACGCCCGAGACACACAGGTTTAAGAGCTATGCTGG
PMTR-Lib	TGGAAAGGACGAAACACCGTCCAGAACCGGCCCAAAACAGTTTAAGAGCTATGCTGGA
PMTR-Lib	GTGGAAAGGACGAAACACCGGGCGGCGGCAGCGGGCTCGGGTTTAAGAGCTATGCTGG
PMTR-Lib	TGGAAAGGACGAAACACCGGCCCCGGGGACAAGGAAGGAGTTTAAGAGCTATGCTGG
PMTR-Lib	TGGAAAGGACGAAACACCGACGATAACACTCCAGAAGCGGTTTAAGAGCTATGCTGG
PMTR-Lib	TGGAAAGGACGAAACACCGAATGTTGTCATATTATGCCAGTTTAAGAGCTATGCTGG
PMTR-Lib	TGGAAAGGACGAAACACCGCTGACACTGGGAAAGAAGGGGTTTAAGAGCTATGCTGGA
PMTR-Lib	TGGAAAGGACGAAACACCGCTGAAGAGCCGACAGCCACTGTTTAAGAGCTATGCTGG
PMTR-Lib	GTGGAAAGGACGAAACACCGGCAGGGCCGGGCTGGGGCTCGTTTAAGAGCTATGCTGG
PMTR-Lib	GTGGAAAGGACGAAACACCGGAGAAGCGCAGGTCCATGGCGTTTAAGAGCTATGCTGG
PMTR-Lib	TGGAAAGGACGAAACACCGGCAGGTGAGAATGGAGGGGGGTTTAAGAGCTATGCTGG
PMTR-Lib	TGGAAAGGACGAAACACCGGGTCACACTCCATGCTACTGGTTTAAGAGCTATGCTGG
PMTR-Lib	GTGGAAAGGACGAAACACCGGCCATTGTCCGACCCCGGTGGTTTAAGAGCTATGCTGG
PMTR-Lib	TGGAAAGGACGAAACACCGGCTTCGGGCGGCGGCCCCGGGTTTAAGAGCTATGCTGGA
PMTR-Lib	GTGGAAAGGACGAAACACCGGAAACTAACACCATATCTCAGTTTAAGAGCTATGCTGG
PMTR-Lib	TGGAAAGGACGAAACACCGAGTGTGAGCGGAAAGGGGCCGTTTAAGAGCTATGCTGG
PMTR-Lib	GTGGAAAGGACGAAACACCGGCCGGTCACCTGAGATCCAAGTTTAAGAGCTATGCTGG
PMTR-Lib	TGGAAAGGACGAAACACCGGCAGCAAGGGCACAGAGCCGGTTTAAGAGCTATGCTGG
PMTR-Lib	TGGAAAGGACGAAACACCGCGGGACCGGCCCAGGAGCAGGTTTAAGAGCTATGCTGG
PMTR-Lib	GTGGAAAGGACGAAACACCGCCGAGCGGACAGCGACTCCCGTTTAAGAGCTATGCTGG
PMTR-Lib	TGGAAAGGACGAAACACCGCAATTCTCAGCTGTTCGGCAGTTTAAGAGCTATGCTGGA
PMTR-Lib	TGGAAAGGACGAAACACCGGTTGAGTGAAGAAAATCCACGTTTAAGAGCTATGCTGG
PMTR-Lib	GTGGAAAGGACGAAACACCGGGGCAAAGGCCAGCACGTCCGTTTAAGAGCTATGCTGG
PMTR-Lib	GTGGAAAGGACGAAACACCGTCGGCGCTTAGCTGCCTCCGGTTTAAGAGCTATGCTGG
PMTR-Lib	TGGAAAGGACGAAACACCGCCCGCCGAACCGAGGCCACCGTTTAAGAGCTATGCTGG
PMTR-Lib	GTGGAAAGGACGAAACACCGGCCGGCACCAGACACCCACTGTTTAAGAGCTATGCTGG
PMTR-Lib	GTGGAAAGGACGAAACACCGTGGGGCTGGGCCCGGCGGGGGTTTAAGAGCTATGCTGG
PMTR-Lib	GTGGAAAGGACGAAACACCGCGACAGGGAGGGAGAAGCGGGTTTAAGAGCTATGCTGG
PMTR-Lib	TGGAAAGGACGAAACACCGAGGCGGAAAAGGCTTGGGGAGTTTAAGAGCTATGCTGGA
PMTR-Lib	TGGAAAGGACGAAACACCGAACCGACACCTAAAATGCCAGTTTAAGAGCTATGCTGGA
PMTR-Lib	GTGGAAAGGACGAAACACCGTGGGGCCGCGGCGGCGTGGGGTTTAAGAGCTATGCTGG
PMTR-Lib	GTGGAAAGGACGAAACACCGGCGGGCGCAGGAGCAGGCGGGTTTAAGAGCTATGCTGG
PMTR-Lib	TGGAAAGGACGAAACACCGAGATGGCGGCGACGGCCAGGGTTTAAGAGCTATGCTGG
PMTR-Lib	TGGAAAGGACGAAACACCGTTACCCACGCCGCGCCAGCCGTTTAAGAGCTATGCTGGA
PMTR-Lib	GTGGAAAGGACGAAACACCGTTGGCTCCGAGGCCCCGCCAGTTTAAGAGCTATGCTGG
PMTR-Lib	GTGGAAAGGACGAAACACCGGAGCCCGTGGTCGCGCAGGTGTTTAAGAGCTATGCTGG
PMTR-Lib	TGGAAAGGACGAAACACCGGGGAGTCCAGTGGCTGCAAAGTTTAAGAGCTATGCTGG
PMTR-Lib	TGGAAAGGACGAAACACCGGAACAGCTGGTACTTGGTCCGTTTAAGAGCTATGCTGG
PMTR-Lib	GTGGAAAGGACGAAACACCGGGGAGCTGAGCCGAGCGGCTGTTTAAGAGCTATGCTGG
PMTR-Lib	TGGAAAGGACGAAACACCGTCTTTGTTGCTCTGGGAGAGGTTTAAGAGCTATGCTGG
PMTR-Lib	TGGAAAGGACGAAACACCGTCGGACCCGAAGCCGCCACAGTTTAAGAGCTATGCTGG
PMTR-Lib	TGGAAAGGACGAAACACCGACAGCTGTGTGTAGGCCTGGGTTTAAGAGCTATGCTGG
PMTR-Lib	TGGAAAGGACGAAACACCGGGCTCCTCGGAGCGGCCCCGGTTTAAGAGCTATGCTGG
PMTR-Lib	TGGAAAGGACGAAACACCGCGGCGGGCGGATCGAGAGGAGTTTAAGAGCTATGCTGG
PMTR-Lib	GTGGAAAGGACGAAACACCGCCAGGGTACGACGAAGCAGTGTTTAAGAGCTATGCTGG
PMTR-Lib	TGGAAAGGACGAAACACCGGTGCGAGCGGCCCAGCAGCGGTTTAAGAGCTATGCTGG
PMTR-Lib	GTGGAAAGGACGAAACACCGGGCTTGGGCAGACGCTGCCGGTTTAAGAGCTATGCTGG
PMTR-Lib	TGGAAAGGACGAAACACCGGGCAGGCTAGCTGTCGGAGAGTTTAAGAGCTATGCTGG
PMTR-Lib	GTGGAAAGGACGAAACACCGGGCTTCCTCAGCAGAGACTCGTTTAAGAGCTATGCTGG
PMTR-Lib	TGGAAAGGACGAAACACCGGGCAGCACCAGAGGGGCCCGGTTTAAGAGCTATGCTGG
PMTR-Lib	TGGAAAGGACGAAACACCGGCCTGCGGTGCACCTCGGTCGTTTAAGAGCTATGCTGGA
PMTR-Lib	GTGGAAAGGACGAAACACCGAACCTCTGCTGTATCAGAGGGTTTAAGAGCTATGCTGG
PMTR-Lib	TGGAAAGGACGAAACACCGGCTGACGGGTCGCTGACGGGGTTTAAGAGCTATGCTGG
PMTR-Lib	GTGGAAAGGACGAAACACCGGCGTGAGAAAGCCACCACGTGTTTAAGAGCTATGCTGG
PMTR-Lib	TGGAAAGGACGAAACACCGGCAACCCCTCACCTGGAGCGGTTTAAGAGCTATGCTGGA
PMTR-Lib	GTGGAAAGGACGAAACACCGTGGCGGCGCCCAGCGGAGGGGTTTAAGAGCTATGCTGG
PMTR-Lib	GTGGAAAGGACGAAACACCGTCAGATTCCGCAAGGGTCCAGTTTAAGAGCTATGCTGG
PMTR-Lib	GTGGAAAGGACGAAACACCGGCGGGCTGACTCCCCGACGGGTTTAAGAGCTATGCTGG
PMTR-Lib	TGGAAAGGACGAAACACCGGGCGGCGCACGGCGCCTGAGGTTTAAGAGCTATGCTGGA
PMTR-Lib	TGGAAAGGACGAAACACCGCAGCTCGGCTCACTGAGACCGTTTAAGAGCTATGCTGG
PMTR-Lib	TGGAAAGGACGAAACACCGCTGGCCCCTGCGGACTTCCGGTTTAAGAGCTATGCTGGA
PMTR-Lib	GTGGAAAGGACGAAACACCGGCCACAGACTGTGCTCTGCGGTTTAAGAGCTATGCTGG
PMTR-Lib	TGGAAAGGACGAAACACCGGGCCGTGGTGAGTGCGCCTGGTTTAAGAGCTATGCTGGA
PMTR-Lib	TGGAAAGGACGAAACACCGGCAGCCGGAGTGGGGCCGTGGTTTAAGAGCTATGCTGGA
PMTR-Lib	GTGGAAAGGACGAAACACCGGAGAAGGAATCCGACGCTGGGTTTAAGAGCTATGCTGG
PMTR-Lib	TGGAAAGGACGAAACACCGGGTAGTACTGGTGTATGACCGTTTAAGAGCTATGCTGGA
PMTR-Lib	GTGGAAAGGACGAAACACCGTCACACGCCAGCCAAGGACGGTTTAAGAGCTATGCTGG
PMTR-Lib	TGGAAAGGACGAAACACCGCGGCGGCTCCTTGGTCTCGGGTTTAAGAGCTATGCTGGA
PMTR-Lib	GTGGAAAGGACGAAACACCGTGTTATATGGGATGGACAGGGTTTAAGAGCTATGCTGG
PMTR-Lib	GTGGAAAGGACGAAACACCGAGTTCTCCAAACCCGCGCTGGTTTAAGAGCTATGCTGG
PMTR-Lib	TGGAAAGGACGAAACACCGGGCCGGTGCCGCTGTGTCCGGTTTAAGAGCTATGCTGG
PMTR-Lib	TGGAAAGGACGAAACACCGACACTCACCTAAAGGCACCCGTTTAAGAGCTATGCTGGA
PMTR-Lib	TGGAAAGGACGAAACACCGCGCTGGGCCAGGGGCAGCGAGTTTAAGAGCTATGCTGGA
PMTR-Lib	TGGAAAGGACGAAACACCGTGTGAGTCGGGGCAGCACAGGTTTAAGAGCTATGCTGGA
PMTR-Lib	TGGAAAGGACGAAACACCGATGCTCGCTGCAGGGGTCGGGTTTAAGAGCTATGCTGGA
PMTR-Lib	TGGAAAGGACGAAACACCGGGTAAGTCGGCCGGGCAGGTGTTTAAGAGCTATGCTGGA
PMTR-Lib	TGGAAAGGACGAAACACCGTGCTGCGGTTCCTGAGCCGGGTTTAAGAGCTATGCTGG
PMTR-Lib	TGGAAAGGACGAAACACCGAGCGCGGGCAGGACTCGTCCGTTTAAGAGCTATGCTGG
PMTR-Lib	TGGAAAGGACGAAACACCGCCGAAACCGAGACCATGCCAGTTTAAGAGCTATGCTGGA
PMTR-Lib	TGGAAAGGACGAAACACCGCAACCGGGATGTCAGCACCGGTTTAAGAGCTATGCTGG
PMTR-Lib	TGGAAAGGACGAAACACCGCGGTAGGTCGCCAGCTGAGGGTTTAAGAGCTATGCTGGA
PMTR-Lib	GTGGAAAGGACGAAACACCGCACATAACATGAGGTATCAGGTTTAAGAGCTATGCTGG
PMTR-Lib	GTGGAAAGGACGAAACACCGCCCCCGCGCTGCGATCCGGAGTTTAAGAGCTATGCTGG
PMTR-Lib	TGGAAAGGACGAAACACCGATCCCCGCCCCGTCCGCTGGGTTTAAGAGCTATGCTGG
PMTR-Lib	GTGGAAAGGACGAAACACCGCAGCGAAGGTGGGTTTCATGGTTTAAGAGCTATGCTGG
PMTR-Lib	GTGGAAAGGACGAAACACCGGGATGGCATCGGATGCCGCGGTTTAAGAGCTATGCTGG
PMTR-Lib	TGGAAAGGACGAAACACCGGGGAGGTGAGACCCATTAATGTTTAAGAGCTATGCTGG
PMTR-Lib	TGGAAAGGACGAAACACCGATCGCCGGGCGACGACGAGGGTTTAAGAGCTATGCTGG
PMTR-Lib	GTGGAAAGGACGAAACACCGGTATCCCGGGAGAGGTCCGAGTTTAAGAGCTATGCTGG
PMTR-Lib	TGGAAAGGACGAAACACCGCGGTTTACATCTGCCCATCGGTTTAAGAGCTATGCTGGA
PMTR-Lib	TGGAAAGGACGAAACACCGTGCACCAGTGCCCAGAGAGGGTTTAAGAGCTATGCTGG
PMTR-Lib	GTGGAAAGGACGAAACACCGCGTGTTGCTGATCGCCTGGGGTTTAAGAGCTATGCTGG
PMTR-Lib	TGGAAAGGACGAAACACCGCTCTGCAACCAGGAGCCCAGGTTTAAGAGCTATGCTGGA
PMTR-Lib	GTGGAAAGGACGAAACACCGGGACACGCAGGTGAGGCGGGGTTTAAGAGCTATGCTGG
PMTR-Lib	TGGAAAGGACGAAACACCGACTTTCCACCAAAGCAATCGGTTTAAGAGCTATGCTGG
PMTR-Lib	TGGAAAGGACGAAACACCGGTGTATGCTCCACCAGTTGGGTTTAAGAGCTATGCTGG
PMTR-Lib	GTGGAAAGGACGAAACACCGGCGCCCGCACTCGGATCCCGGTTTAAGAGCTATGCTGG
PMTR-Lib	TGGAAAGGACGAAACACCGCTCGGCACCGCGTGTCGTGGGTTTAAGAGCTATGCTGGA
PMTR-Lib	TGGAAAGGACGAAACACCGGAGAGGCGGCGGCACGACGAGTTTAAGAGCTATGCTGGA
PMTR-Lib	GTGGAAAGGACGAAACACCGCAGCGGATAAAAGGGGGCTGGTTTAAGAGCTATGCTGG
PMTR-Lib	TGGAAAGGACGAAACACCGGTGGTGTGGCAGAGGATGTGGTTTAAGAGCTATGCTGGA
PMTR-Lib	GTGGAAAGGACGAAACACCGCACGCCGCACTACAGCGCCGGTTTAAGAGCTATGCTGG
PMTR-Lib	TGGAAAGGACGAAACACCGTTGTCGGTGAAGAAACGCGTGTTTAAGAGCTATGCTGGA
PMTR-Lib	GTGGAAAGGACGAAACACCGTCCTCCGGGCAGAACAGAGCGTTTAAGAGCTATGCTGG
PMTR-Lib	TGGAAAGGACGAAACACCGCTCCGGGTTCCCCCACCCACGTTTAAGAGCTATGCTGG
PMTR-Lib	TGGAAAGGACGAAACACCGCTTTCGCTTCACAACTCTGCGTTTAAGAGCTATGCTGG
PMTR-Lib	TGGAAAGGACGAAACACCGGGGCTCCCTAAGTAGCGGAAGTTTAAGAGCTATGCTGGA
PMTR-Lib	TGGAAAGGACGAAACACCGTCCCGGCCAGAGCAGCCCTGGTTTAAGAGCTATGCTGGA
PMTR-Lib	TGGAAAGGACGAAACACCGCTGCAATGAGCGGCGCCCGGGTTTAAGAGCTATGCTGGA
PMTR-Lib	TGGAAAGGACGAAACACCGGGAAACAGGGCCCAGTACCGGTTTAAGAGCTATGCTGG
PMTR-Lib	GTGGAAAGGACGAAACACCGGGGGAGGCTGCGGGTGCGCAGTTTAAGAGCTATGCTGG
PMTR-Lib	GTGGAAAGGACGAAACACCGGAAGCTGAAGGTGAAAATCGGTTTAAGAGCTATGCTGG
PMTR-Lib	TGGAAAGGACGAAACACCGCTAGATGTTTCTTAGTGTCGGTTTAAGAGCTATGCTGGA
PMTR-Lib	TGGAAAGGACGAAACACCGCCTCTAAGCAGCACTGGACGGTTTAAGAGCTATGCTGG
PMTR-Lib	TGGAAAGGACGAAACACCGTTACTGGACGCTGAAGTGATGTTTAAGAGCTATGCTGGA
PMTR-Lib	GTGGAAAGGACGAAACACCGGGCGGGTCAGTGCTGCTCGGGTTTAAGAGCTATGCTGG
PMTR-Lib	GTGGAAAGGACGAAACACCGAAAGGGAGGTAGCAACTGGCGTTTAAGAGCTATGCTGG
PMTR-Lib	GTGGAAAGGACGAAACACCGCAGACGGTTGGTAAGGACGCGTTTAAGAGCTATGCTGG
PMTR-Lib	TGGAAAGGACGAAACACCGCGGAGGAGCGGTAACTACCCGTTTAAGAGCTATGCTGG
PMTR-Lib	TGGAAAGGACGAAACACCGGGTACTGCCTCCACGCGCCGGTTTAAGAGCTATGCTGG
PMTR-Lib	TGGAAAGGACGAAACACCGAGTGGGCGCTGAGAGCAGCAGTTTAAGAGCTATGCTGGA
PMTR-Lib	TGGAAAGGACGAAACACCGGGAAGGAAACGAGTTGTAGGGTTTAAGAGCTATGCTGG
PMTR-Lib	GTGGAAAGGACGAAACACCGCGGTGAGGTACGTGCAGCGGGTTTAAGAGCTATGCTGG
PMTR-Lib	GTGGAAAGGACGAAACACCGGCAGCAGCGGCAACAAGTGCGTTTAAGAGCTATGCTGG
PMTR-Lib	GTGGAAAGGACGAAACACCGGGCGGGCTGGCGTGCAGAGAGTTTAAGAGCTATGCTGG
PMTR-Lib	TGGAAAGGACGAAACACCGGGCGACTGCTGGAAGCTGCAGTTTAAGAGCTATGCTGGA
PMTR-Lib	TGGAAAGGACGAAACACCGGCGGTAAGGCCGCCTCCGCGGTTTAAGAGCTATGCTGGA
PMTR-Lib	TGGAAAGGACGAAACACCGTCACGAAGCCACACACGCTGGTTTAAGAGCTATGCTGGA
PMTR-Lib	TGGAAAGGACGAAACACCGCGAGTCCCGGTGAGTGCGAGGTTTAAGAGCTATGCTGGA
PMTR-Lib	TGGAAAGGACGAAACACCGAGGCCATGGTGTGGCAGCGGGTTTAAGAGCTATGCTGG
PMTR-Lib	GTGGAAAGGACGAAACACCGGCGGGAAGGCTTGGCCGCGCGTTTAAGAGCTATGCTGG
PMTR-Lib	GTGGAAAGGACGAAACACCGAGCACTGGGAATGGTACCCTGTTTAAGAGCTATGCTGG
PMTR-Lib	TGGAAAGGACGAAACACCGCGGTCCCGGGATACTGGGGAGTTTAAGAGCTATGCTGGA
PMTR-Lib	TGGAAAGGACGAAACACCGTACGCTCGGGAGCCCTGGTAGTTTAAGAGCTATGCTGG
PMTR-Lib	TGGAAAGGACGAAACACCGAGCGCCGCGAGAAGGAGGGGGTTTAAGAGCTATGCTGGA
PMTR-Lib	TGGAAAGGACGAAACACCGGCCGTCCAGGCTGAAGAGCGGTTTAAGAGCTATGCTGGA
PMTR-Lib	TGGAAAGGACGAAACACCGTAGGCGCCCGTAGCATTGGAGTTTAAGAGCTATGCTGGA
PMTR-Lib	TGGAAAGGACGAAACACCGAGTGTCGCGTCTGCAGTGTGGTTTAAGAGCTATGCTGG
PMTR-Lib	TGGAAAGGACGAAACACCGGCTGGCGTGGACGTTTGTGGGTTTAAGAGCTATGCTGGA
PMTR-Lib	TGGAAAGGACGAAACACCGCCCACTCACCTGTCTTCTGAGTTTAAGAGCTATGCTGGA
PMTR-Lib	TGGAAAGGACGAAACACCGCGGGACGCGCGGCACGGAGCGTTTAAGAGCTATGCTGG
PMTR-Lib	GTGGAAAGGACGAAACACCGCTGCTCAACCAGCTGCAGCTGTTTAAGAGCTATGCTGG
PMTR-Lib	GTGGAAAGGACGAAACACCGGGACGGCCGCCGGAGCCGCGGTTTAAGAGCTATGCTGG
PMTR-Lib	TGGAAAGGACGAAACACCGGTACTGCACCCTTCACACGAGTTTAAGAGCTATGCTGG
PMTR-Lib	TGGAAAGGACGAAACACCGCAGCGGAGGTGGAGGTCGAGGTTTAAGAGCTATGCTGGA
PMTR-Lib	TGGAAAGGACGAAACACCGGCGAAGATGAGGCCGGCAGGGTTTAAGAGCTATGCTGG
PMTR-Lib	GTGGAAAGGACGAAACACCGGCTTCTCTGCTGCTGTAACAGTTTAAGAGCTATGCTGG
PMTR-Lib	TGGAAAGGACGAAACACCGAGGGCAGAAAGCACCATGAGGTTTAAGAGCTATGCTGGA
PMTR-Lib	GTGGAAAGGACGAAACACCGGGGACTTTCTCGGAGCGCCGGTTTAAGAGCTATGCTGG
PMTR-Lib	TGGAAAGGACGAAACACCGATACTCTCACAGGTACATAAGTTTAAGAGCTATGCTGG
PMTR-Lib	TGGAAAGGACGAAACACCGCTCCGCCGCAGCCCGCGCCGGTTTAAGAGCTATGCTGGA
PMTR-Lib	GTGGAAAGGACGAAACACCGCTTCGCGGCACCTGGGCCTGGTTTAAGAGCTATGCTGG
PMTR-Lib	TGGAAAGGACGAAACACCGACTATGGCGCTTGATTCACAGTTTAAGAGCTATGCTGGA
PMTR-Lib	TGGAAAGGACGAAACACCGGGCGCGCGGGTCGGGGCCCGGTTTAAGAGCTATGCTGG
PMTR-Lib	TGGAAAGGACGAAACACCGCTCAGTATCAAACCGCTTCTGTTTAAGAGCTATGCTGGA
PMTR-Lib	GTGGAAAGGACGAAACACCGGGCGGGGGCGTCCCTCCCTGGTTTAAGAGCTATGCTGG
PMTR-Lib	GTGGAAAGGACGAAACACCGCAGAGTGTCGCTCGACATGGGTTTAAGAGCTATGCTGG
PMTR-Lib	GTGGAAAGGACGAAACACCGCGCCTCTGACGGGGACCCGGGTTTAAGAGCTATGCTGG
PMTR-Lib	GTGGAAAGGACGAAACACCGCGGCCGCACTCGCACGCAGAGTTTAAGAGCTATGCTGG
PMTR-Lib	TGGAAAGGACGAAACACCGGACTGGCCCGGTGGCGGCGAGTTTAAGAGCTATGCTGG
PMTR-Lib	GTGGAAAGGACGAAACACCGGAGACAGTGTGGAGGCCACAGTTTAAGAGCTATGCTGG
PMTR-Lib	TGGAAAGGACGAAACACCGGGAGGCAGTACCAGAGCGCGGTTTAAGAGCTATGCTGGA
PMTR-Lib	TGGAAAGGACGAAACACCGCCCGTTGCTAGGAGCCCCCGGTTTAAGAGCTATGCTGGA
PMTR-Lib	TGGAAAGGACGAAACACCGGCGGCGGAATGGCCCGTGCGGTTTAAGAGCTATGCTGGA
PMTR-Lib	TGGAAAGGACGAAACACCGTCTGCTCCGAATTCCTTCTCGTTTAAGAGCTATGCTGGA
PMTR-Lib	TGGAAAGGACGAAACACCGCAACACCCCGCGTTATGCTAGTTTAAGAGCTATGCTGG
PMTR-Lib	GTGGAAAGGACGAAACACCGGTTCTCCGCTTCCTTGCGGCGTTTAAGAGCTATGCTGG
PMTR-Lib	GTGGAAAGGACGAAACACCGGAGTGGAGGTGCGCGGAGTCGTTTAAGAGCTATGCTGG
PMTR-Lib	TGGAAAGGACGAAACACCGTTTTGACTCTAATCACCGGTGTTTAAGAGCTATGCTGG
PMTR-Lib	TGGAAAGGACGAAACACCGGGACTGAGTGCAAGGTGACTGTTTAAGAGCTATGCTGGA
PMTR-Lib	TGGAAAGGACGAAACACCGCGGCGGCTCCAGGGACCTGGGTTTAAGAGCTATGCTGG
PMTR-Lib	TGGAAAGGACGAAACACCGCCGCAGCAGAGCTCTGCCCGGTTTAAGAGCTATGCTGGA
PMTR-Lib	TGGAAAGGACGAAACACCGCGGCGGCAGAAGGCAGGCGGGTTTAAGAGCTATGCTGG
PMTR-Lib	TGGAAAGGACGAAACACCGGTACAGGTGCTCCTTGTGCGGTTTAAGAGCTATGCTGGA
PMTR-Lib	GTGGAAAGGACGAAACACCGCTCACTTACGTCTTGGAAGAGTTTAAGAGCTATGCTGG
PMTR-Lib	GTGGAAAGGACGAAACACCGGCACCGCAGATTCCTGCCCGGTTTAAGAGCTATGCTGG
PMTR-Lib	TGGAAAGGACGAAACACCGTTCTAAGCGCCCTGGGGACAGTTTAAGAGCTATGCTGG
PMTR-Lib	TGGAAAGGACGAAACACCGGCGACGGGCGCAGACGAGGGGTTTAAGAGCTATGCTGGA
PMTR-Lib	TGGAAAGGACGAAACACCGCGGGCCGCTCCGGCTCTAGGGTTTAAGAGCTATGCTGG
PMTR-Lib	TGGAAAGGACGAAACACCGTCTGCCGGGTCGACAAGCTGGTTTAAGAGCTATGCTGGA
PMTR-Lib	TGGAAAGGACGAAACACCGTCGTTGGCGGGGTCGGCGTCGTTTAAGAGCTATGCTGGA
PMTR-Lib	TGGAAAGGACGAAACACCGCGGGCCTATAACACCATCGAGTTTAAGAGCTATGCTGGA
PMTR-Lib	GTGGAAAGGACGAAACACCGCAACCCGGAGCTCCTGCGGCGTTTAAGAGCTATGCTGG
PMTR-Lib	TGGAAAGGACGAAACACCGTCCCCAGCCCCGGACAGGCCGTTTAAGAGCTATGCTGG
PMTR-Lib	GTGGAAAGGACGAAACACCGTGACCAGGGAACCTGCCGGCGTTTAAGAGCTATGCTGG
PMTR-Lib	TGGAAAGGACGAAACACCGCGCCCGCACGGAGAGGCTTGGTTTAAGAGCTATGCTGGA
PMTR-Lib	GTGGAAAGGACGAAACACCGGACTTAAGATGGAGTGTCCCGTTTAAGAGCTATGCTGG
PMTR-Lib	GTGGAAAGGACGAAACACCGCAGTGGCAGTGACAGCCTCAGTTTAAGAGCTATGCTGG
PMTR-Lib	TGGAAAGGACGAAACACCGGCAGGCGAGATTACGAGGCGGTTTAAGAGCTATGCTGGA
PMTR-Lib	GTGGAAAGGACGAAACACCGAGAGGCATGAACTGGTGAAGGTTTAAGAGCTATGCTGG
PMTR-Lib	GTGGAAAGGACGAAACACCGGCGCGGGCCTGTGAGCCAGTGTTTAAGAGCTATGCTGG
PMTR-Lib	TGGAAAGGACGAAACACCGGGCAGGCGGCAGGCGGGAGGGTTTAAGAGCTATGCTGGA
PMTR-Lib	TGGAAAGGACGAAACACCGGCTGAAGGGGGGACGCGGGTGTTTAAGAGCTATGCTGGA
PMTR-Lib	TGGAAAGGACGAAACACCGGGCCGGGCTCCATGGCGGGCGTTTAAGAGCTATGCTGG
PMTR-Lib	GTGGAAAGGACGAAACACCGGGGAAGAAGGCGCTGCAACTGTTTAAGAGCTATGCTGG
PMTR-Lib	TGGAAAGGACGAAACACCGCTGAGGGCGGGGACGCTCGGGTTTAAGAGCTATGCTGG
PMTR-Lib	TGGAAAGGACGAAACACCGCTCCCTCCTGGCCACCGGCGGTTTAAGAGCTATGCTGGA
PMTR-Lib	TGGAAAGGACGAAACACCGAAAAGTCGAAATCCCGGGCCGTTTAAGAGCTATGCTGG
PMTR-Lib	TGGAAAGGACGAAACACCGGAACCGTGGGGTCTTCCCGGGTTTAAGAGCTATGCTGG
PMTR-Lib	GTGGAAAGGACGAAACACCGACCCCTGCAGCTGGAAGAGGGTTTAAGAGCTATGCTGG
PMTR-Lib	TGGAAAGGACGAAACACCGGAGGGGAGGAGACCGCGCGCGTTTAAGAGCTATGCTGG
PMTR-Lib	TGGAAAGGACGAAACACCGCGGTGGCTACTGGAGCACTCGTTTAAGAGCTATGCTGGA
PMTR-Lib	GTGGAAAGGACGAAACACCGACGCCTCCTTGGCACTCGGGGTTTAAGAGCTATGCTGG
PMTR-Lib	TGGAAAGGACGAAACACCGGGGCCCTGGAGAGATGGCCAGTTTAAGAGCTATGCTGGA
PMTR-Lib	TGGAAAGGACGAAACACCGCACTCGACGGCTGGCGCGAAGTTTAAGAGCTATGCTGG
PMTR-Lib	GTGGAAAGGACGAAACACCGCTCTGCACCCCAGAGTGAGGGTTTAAGAGCTATGCTGG
PMTR-Lib	GTGGAAAGGACGAAACACCGACTGATTGCAGGCAGTATGTGTTTAAGAGCTATGCTGG
PMTR-Lib	TGGAAAGGACGAAACACCGGGAGCCGCTGACCAGCAGCAGTTTAAGAGCTATGCTGG
PMTR-Lib	TGGAAAGGACGAAACACCGAGGAGAGTTCTGGGGTACACGTTTAAGAGCTATGCTGG
PMTR-Lib	TGGAAAGGACGAAACACCGCGGAGCGGAGAGGCCAGAGCGTTTAAGAGCTATGCTGG
PMTR-Lib	TGGAAAGGACGAAACACCGGCGGCCGCAACGCGCGCAGGGTTTAAGAGCTATGCTGGA
PMTR-Lib	TGGAAAGGACGAAACACCGAGGTGGTGGGCGAAACTGGGGTTTAAGAGCTATGCTGGA
PMTR-Lib	TGGAAAGGACGAAACACCGAAACCCCCCGCTCGCTGGTTGTTTAAGAGCTATGCTGG
PMTR-Lib	TGGAAAGGACGAAACACCGGGCGCGCCACCCATTCCCCGGTTTAAGAGCTATGCTGGA
PMTR-Lib	GTGGAAAGGACGAAACACCGGGCGGCCACCGCGCTGCTGGGTTTAAGAGCTATGCTGG
PMTR-Lib	TGGAAAGGACGAAACACCGGTGAGTCGACTGGACGCATTGTTTAAGAGCTATGCTGG
PMTR-Lib	TGGAAAGGACGAAACACCGCGTGAGCGCGCACCCACCTCGTTTAAGAGCTATGCTGGA
PMTR-Lib	GTGGAAAGGACGAAACACCGATATGAGCAGGCGCTAAACCGTTTAAGAGCTATGCTGG
PMTR-Lib	TGGAAAGGACGAAACACCGGAGACTTCAACCTACTCCCCGTTTAAGAGCTATGCTGG
PMTR-Lib	GTGGAAAGGACGAAACACCGCTCGGTGCCCCGATTGTGCGGTTTAAGAGCTATGCTGG
PMTR-Lib	GTGGAAAGGACGAAACACCGGCAGCCTGTGGGCACCGCGGGTTTAAGAGCTATGCTGG
PMTR-Lib	GTGGAAAGGACGAAACACCGCGGCCCAGCGCGGACTAGTGGTTTAAGAGCTATGCTGG
PMTR-Lib	TGGAAAGGACGAAACACCGGCGGAAACACACTGCCTCGGGTTTAAGAGCTATGCTGG
PMTR-Lib	GTGGAAAGGACGAAACACCGCTGCTCCTCGCTGTGGCTTTGTTTAAGAGCTATGCTGG
PMTR-Lib	GTGGAAAGGACGAAACACCGGCGGTCCACAGCCCGAAGCGGTTTAAGAGCTATGCTGG
PMTR-Lib	GTGGAAAGGACGAAACACCGGGGCCACGAGAGCAGCAGAAGTTTAAGAGCTATGCTGG
PMTR-Lib	TGGAAAGGACGAAACACCGGTCTGGTTGTGCAGTGTTCGGTTTAAGAGCTATGCTGGA
PMTR-Lib	TGGAAAGGACGAAACACCGTCGAGATGCGCAGCAGATGAGTTTAAGAGCTATGCTGG
PMTR-Lib	TGGAAAGGACGAAACACCGTGCAAAGCTAGTGAGGGGCGGTTTAAGAGCTATGCTGGA
PMTR-Lib	TGGAAAGGACGAAACACCGGGTCTCGGGCTACACCCCTGGTTTAAGAGCTATGCTGG
PMTR-Lib	GTGGAAAGGACGAAACACCGGCCTTCAGAAGACAGGTGAGGTTTAAGAGCTATGCTGG
PMTR-Lib	TGGAAAGGACGAAACACCGCACGGAGCACTGCAGGCGCCGTTTAAGAGCTATGCTGGA
PMTR-Lib	GTGGAAAGGACGAAACACCGGCAGCAGAGGCGACGCGAGAGTTTAAGAGCTATGCTGG
PMTR-Lib	TGGAAAGGACGAAACACCGGATTCAGCCGCGACAGACGCGTTTAAGAGCTATGCTGG
PMTR-Lib	TGGAAAGGACGAAACACCGTCGGCTCCTGAAGCCAGTATGTTTAAGAGCTATGCTGG
PMTR-Lib	TGGAAAGGACGAAACACCGTGGCCACGGTCCCAGCACCGGTTTAAGAGCTATGCTGGA
PMTR-Lib	TGGAAAGGACGAAACACCGGGCCGCCGCCGTCAGCGCCGGTTTAAGAGCTATGCTGGA
PMTR-Lib	GTGGAAAGGACGAAACACCGCATTGCGACGGCGTCGCTGAGTTTAAGAGCTATGCTGG
PMTR-Lib	TGGAAAGGACGAAACACCGGCAGCAGCGGGCGGCAGCTGGTTTAAGAGCTATGCTGG
PMTR-Lib	TGGAAAGGACGAAACACCGACCTGGGGTCTCCCGCAACCGTTTAAGAGCTATGCTGG
PMTR-Lib	TGGAAAGGACGAAACACCGCCGCGCATTTCAGAGCACAAGTTTAAGAGCTATGCTGG
PMTR-Lib	TGGAAAGGACGAAACACCGCCACCGCCCACAGTCCCCAAGTTTAAGAGCTATGCTGG
PMTR-Lib	GTGGAAAGGACGAAACACCGCTGCCACCACCCCAGGACCTGTTTAAGAGCTATGCTGG
PMTR-Lib	TGGAAAGGACGAAACACCGTACAAGCGGCCCCGTTTGGGGTTTAAGAGCTATGCTGG
PMTR-Lib	TGGAAAGGACGAAACACCGAAAAGGACTCACCTGCCATAGTTTAAGAGCTATGCTGG
PMTR-Lib	GTGGAAAGGACGAAACACCGCGCTAGTACGCTCCTCTATAGTTTAAGAGCTATGCTGG
PMTR-Lib	TGGAAAGGACGAAACACCGCCCCTCGGCCGCCTCTCGCGGTTTAAGAGCTATGCTGGA
PMTR-Lib	TGGAAAGGACGAAACACCGCGGGGGGAGCCCCGCGGTGTGTTTAAGAGCTATGCTGG
PMTR-Lib	TGGAAAGGACGAAACACCGCCGGTCCGCGGGCTGCTTTGGTTTAAGAGCTATGCTGG
PMTR-Lib	TGGAAAGGACGAAACACCGAGTATTACGGTTCTTAAAGAGTTTAAGAGCTATGCTGG
PMTR-Lib	GTGGAAAGGACGAAACACCGCCCGTAGGATCAGCGCCGCGGTTTAAGAGCTATGCTGG
PMTR-Lib	TGGAAAGGACGAAACACCGGTGAGGAAAGGAGGTACTGTGTTTAAGAGCTATGCTGG
PMTR-Lib	TGGAAAGGACGAAACACCGGCGATCACCAGAAGGCCTGCGTTTAAGAGCTATGCTGG
PMTR-Lib	TGGAAAGGACGAAACACCGGTCGGTTGAGTCGCTGCGTTGTTTAAGAGCTATGCTGG
PMTR-Lib	GTGGAAAGGACGAAACACCGGGCGGCCCGGAGGTGGCGGGGTTTAAGAGCTATGCTGG
PMTR-Lib	TGGAAAGGACGAAACACCGCAACAAGCGAGGCCAGAGCAGTTTAAGAGCTATGCTGGA
PMTR-Lib	TGGAAAGGACGAAACACCGGGCTGGGGCTGTCGGCCGCGGTTTAAGAGCTATGCTGGA
PMTR-Lib	GTGGAAAGGACGAAACACCGGAGTCCTTGCCGCGGCGCCGGTTTAAGAGCTATGCTGG
PMTR-Lib	TGGAAAGGACGAAACACCGAGTCCAGTTGTGGGTAATCGGTTTAAGAGCTATGCTGG
PMTR-Lib	TGGAAAGGACGAAACACCGCAACATGGTCCCCGCCGCGAGTTTAAGAGCTATGCTGG
PMTR-Lib	TGGAAAGGACGAAACACCGTGTGAACATACCTTTAATGCGTTTAAGAGCTATGCTGG
PMTR-Lib	GTGGAAAGGACGAAACACCGGATGAACAGAGAAAGCGACAGTTTAAGAGCTATGCTGG
PMTR-Lib	TGGAAAGGACGAAACACCGCATCCCCGGTAGAGGCAGGGGTTTAAGAGCTATGCTGG
PMTR-Lib	TGGAAAGGACGAAACACCGGGCGGCCGGCCCCATTAGGGGTTTAAGAGCTATGCTGGA
PMTR-Lib	TGGAAAGGACGAAACACCGGGCTCCTGAGGGCGCCAGCGGTTTAAGAGCTATGCTGG
PMTR-Lib	TGGAAAGGACGAAACACCGAGTATGAGACTCATAGGGTGGTTTAAGAGCTATGCTGG
PMTR-Lib	TGGAAAGGACGAAACACCGCCTGAAGTGGAGCGAGAGGGGTTTAAGAGCTATGCTGG
PMTR-Lib	GTGGAAAGGACGAAACACCGCCGCGGGCAGGATACACCGTGTTTAAGAGCTATGCTGG
PMTR-Lib	TGGAAAGGACGAAACACCGTGCTGCACCTCGGGAGCTGGGTTTAAGAGCTATGCTGG
PMTR-Lib	TGGAAAGGACGAAACACCGCGCTCCCAGCGAAAGCAGCAGTTTAAGAGCTATGCTGGA
PMTR-Lib	TGGAAAGGACGAAACACCGGCGGGTGGCGGTCGGCTCTGGTTTAAGAGCTATGCTGGA
PMTR-Lib	GTGGAAAGGACGAAACACCGAGGAGCGGGAGCCGGCTCCAGTTTAAGAGCTATGCTGG
PMTR-Lib	TGGAAAGGACGAAACACCGGCGGGGGAAGGGCGCGAGCGGTTTAAGAGCTATGCTGG
PMTR-Lib	GTGGAAAGGACGAAACACCGCAGGCGTGTCCTCCTCACCCGTTTAAGAGCTATGCTGG
PMTR-Lib	GTGGAAAGGACGAAACACCGGCACGGCCCGGCCACCGCTGGTTTAAGAGCTATGCTGG
PMTR-Lib	GTGGAAAGGACGAAACACCGCTCTGCCATGATCACCGTCGGTTTAAGAGCTATGCTGG
PMTR-Lib	GTGGAAAGGACGAAACACCGGCTCCCGGACGCTCCCGGCGGTTTAAGAGCTATGCTGG
PMTR-Lib	TGGAAAGGACGAAACACCGGGCGGCGGCGGCCAGCACGGGTTTAAGAGCTATGCTGG
PMTR-Lib	GTGGAAAGGACGAAACACCGGGCAGAGTGCGCAGGCTCGAGTTTAAGAGCTATGCTGG
PMTR-Lib	TGGAAAGGACGAAACACCGTCCAGCGCGAGCTTACTCGTGTTTAAGAGCTATGCTGGA
PMTR-Lib	TGGAAAGGACGAAACACCGCCTGCTGCTCTTGGGCACTGGTTTAAGAGCTATGCTGGA
PMTR-Lib	TGGAAAGGACGAAACACCGGCCGTGGTATCAAGTCGGTAGTTTAAGAGCTATGCTGG
PMTR-Lib	TGGAAAGGACGAAACACCGGGTCTGGTGTCCGGGAGTAGGTTTAAGAGCTATGCTGG
PMTR-Lib	GTGGAAAGGACGAAACACCGTGGCGGAGCTGGGTGAGTTGGTTTAAGAGCTATGCTGG
PMTR-Lib	TGGAAAGGACGAAACACCGTCTAGTTCGGGAAAAGTGTGGTTTAAGAGCTATGCTGG
PMTR-Lib	TGGAAAGGACGAAACACCGGCCCCGTCCGTGGGACCGGGGTTTAAGAGCTATGCTGG
PMTR-Lib	GTGGAAAGGACGAAACACCGTGAGCGGTCCCTTCTCGCTGGTTTAAGAGCTATGCTGG
PMTR-Lib	TGGAAAGGACGAAACACCGTTGGTTCGTGAAGGAGCCGGGTTTAAGAGCTATGCTGGA
PMTR-Lib	TGGAAAGGACGAAACACCGGGCGGCTCAGAAGATAAACGGTTTAAGAGCTATGCTGG
PMTR-Lib	TGGAAAGGACGAAACACCGTCCTGGCCTCCGCACCGACGGTTTAAGAGCTATGCTGG
PMTR-Lib	TGGAAAGGACGAAACACCGCCACTGACCCCACCGGACCCGTTTAAGAGCTATGCTGGA
PMTR-Lib	TGGAAAGGACGAAACACCGGAGTCCCCACCCCTAGCTCCGTTTAAGAGCTATGCTGG
PMTR-Lib	TGGAAAGGACGAAACACCGGTCTGGTTGTGCAGTGTTCGGTTTAAGAGCTATGCTGG
PMTR-Lib	GTGGAAAGGACGAAACACCGTGGGCGGTTCAGACTCAGGGGTTTAAGAGCTATGCTGG
PMTR-Lib	TGGAAAGGACGAAACACCGCTTCCGGCCAAACATGGTTGGTTTAAGAGCTATGCTGG
PMTR-Lib	TGGAAAGGACGAAACACCGGAAGAGCAGCGGCCGCCTGAGTTTAAGAGCTATGCTGGA
PMTR-Lib	GTGGAAAGGACGAAACACCGCTTACGCGCCTGGTCAAAAGGTTTAAGAGCTATGCTGG
PMTR-Lib	TGGAAAGGACGAAACACCGGGAGGGTCAAGGCCCACACCGTTTAAGAGCTATGCTGGA
PMTR-Lib	TGGAAAGGACGAAACACCGCTGGGCTGGCGTTAACTGTGGTTTAAGAGCTATGCTGG
PMTR-Lib	GTGGAAAGGACGAAACACCGGGGGTCCTGCCCGGCTGCGGGTTTAAGAGCTATGCTGG
PMTR-Lib	TGGAAAGGACGAAACACCGTGGAAATCGACTGTGCGCTTGTTTAAGAGCTATGCTGGA
PMTR-Lib	GTGGAAAGGACGAAACACCGCGAGTGGGACAGCGCTGGTGGTTTAAGAGCTATGCTGG
PMTR-Lib	TGGAAAGGACGAAACACCGGATCCAGGAGTGATCGAGTAGTTTAAGAGCTATGCTGG
PMTR-Lib	TGGAAAGGACGAAACACCGTGCTGGCGGCGCCCGCCTGGGTTTAAGAGCTATGCTGGA
PMTR-Lib	TGGAAAGGACGAAACACCGTTCCTGCCCGAACTGCAGAAGTTTAAGAGCTATGCTGG
PMTR-Lib	TGGAAAGGACGAAACACCGAGTCGCCTCTGTGCAGCAGGTTTAAGAGCTATGCTGGA
PMTR-Lib	GTGGAAAGGACGAAACACCGAGGACGTCTTAAAAGGGAGGGTTTAAGAGCTATGCTGG
PMTR-Lib	TGGAAAGGACGAAACACCGAACGAAGCGCCCGCGGTCTGGTTTAAGAGCTATGCTGGA
PMTR-Lib	TGGAAAGGACGAAACACCGTGGCGGATGGAGCTGCGCAGGTTTAAGAGCTATGCTGG
PMTR-Lib	TGGAAAGGACGAAACACCGCGCGCGGCGGGGAAGGCCAGGTTTAAGAGCTATGCTGGA
PMTR-Lib	TGGAAAGGACGAAACACCGCGGATCCGATCGGATCGGAGGTTTAAGAGCTATGCTGGA
PMTR-Lib	TGGAAAGGACGAAACACCGGCGGGACGGAGCTTGGCTGTGTTTAAGAGCTATGCTGGA
PMTR-Lib	GTGGAAAGGACGAAACACCGGCCTGGTCTTGAGAGGTCGAGTTTAAGAGCTATGCTGG
PMTR-Lib	TGGAAAGGACGAAACACCGTCTGCGTGCGCTGCCGGACGGTTTAAGAGCTATGCTGGA
PMTR-Lib	TGGAAAGGACGAAACACCGCCCCTGTGTACGGAAGGCGGGTTTAAGAGCTATGCTGGA
PMTR-Lib	GTGGAAAGGACGAAACACCGCCGCGCCCGCGCCCGCCGCGGTTTAAGAGCTATGCTGG
PMTR-Lib	GTGGAAAGGACGAAACACCGCGGGCGACAGCCGCAGCGTGGTTTAAGAGCTATGCTGG
PMTR-Lib	TGGAAAGGACGAAACACCGACATAGTCGACGGCTCGATTGTTTAAGAGCTATGCTGG
PMTR-Lib	TGGAAAGGACGAAACACCGCCTTCTCAGCTCTCGGAGAGGTTTAAGAGCTATGCTGG
PMTR-Lib	GTGGAAAGGACGAAACACCGCGGTGGAGTCTCCGCACTGTGTTTAAGAGCTATGCTGG
PMTR-Lib	GTGGAAAGGACGAAACACCGAGCAGAGCGCTATCCTCCACGTTTAAGAGCTATGCTGG
PMTR-Lib	TGGAAAGGACGAAACACCGCTTTATCTGGCGTGGGGTATGTTTAAGAGCTATGCTGG
PMTR-Lib	GTGGAAAGGACGAAACACCGCGGCTCGGTGAGTCGGCGCGGTTTAAGAGCTATGCTGG
PMTR-Lib	TGGAAAGGACGAAACACCGACACTCTGCAGACTCGACTGGTTTAAGAGCTATGCTGG
PMTR-Lib	TGGAAAGGACGAAACACCGGGGGTGTGAAGCTCCGGTGCGTTTAAGAGCTATGCTGGA
PMTR-Lib	GTGGAAAGGACGAAACACCGGTTGCACCATGGCGTCCATGGTTTAAGAGCTATGCTGG
PMTR-Lib	TGGAAAGGACGAAACACCGGGCCGCCGCTATCACCGACAGTTTAAGAGCTATGCTGGA
PMTR-Lib	GTGGAAAGGACGAAACACCGTCTAGGCTGCAGGCAGCTCGGTTTAAGAGCTATGCTGG
PMTR-Lib	GTGGAAAGGACGAAACACCGCCAGGGACTCATCCTCCTCAGTTTAAGAGCTATGCTGG
PMTR-Lib	TGGAAAGGACGAAACACCGCTTCTAGCTGGTTCATTGCTGTTTAAGAGCTATGCTGG
PMTR-Lib	TGGAAAGGACGAAACACCGGGTCGAGAATGTCATCAGCAGTTTAAGAGCTATGCTGGA
PMTR-Lib	TGGAAAGGACGAAACACCGGCCCGAAGGGAGCGATGCTGGTTTAAGAGCTATGCTGGA
PMTR-Lib	TGGAAAGGACGAAACACCGCTGGACCGACGGGCGCACCCGTTTAAGAGCTATGCTGG
PMTR-Lib	GTGGAAAGGACGAAACACCGGGAGCCGGCCGCGATGAGCGGTTTAAGAGCTATGCTGG
PMTR-Lib	TGGAAAGGACGAAACACCGGCCTAAACCGCGGCACTGCCGTTTAAGAGCTATGCTGG
PMTR-Lib	GTGGAAAGGACGAAACACCGCGAGGCTGCATCCCGGCCGGGTTTAAGAGCTATGCTGG
PMTR-Lib	TGGAAAGGACGAAACACCGCGGAGCTTAGCGTGGGGGCGGTTTAAGAGCTATGCTGG
PMTR-Lib	TGGAAAGGACGAAACACCGGGAGCAGAGACAGGCCCTCGGTTTAAGAGCTATGCTGGA
PMTR-Lib	TGGAAAGGACGAAACACCGCCAGACTCACCTGCACGCACGTTTAAGAGCTATGCTGG
PMTR-Lib	GTGGAAAGGACGAAACACCGCCTCAGGCACCGACGCCGAGGTTTAAGAGCTATGCTGG
PMTR-Lib	TGGAAAGGACGAAACACCGGAGAACCTCTATCTGGTTTGGTTTAAGAGCTATGCTGGA
PMTR-Lib	GTGGAAAGGACGAAACACCGCAGGCCGTTGAGACCTACAAGTTTAAGAGCTATGCTGG
PMTR-Lib	TGGAAAGGACGAAACACCGGAGAAACAGCGCCCGACACCGTTTAAGAGCTATGCTGG
PMTR-Lib	GTGGAAAGGACGAAACACCGGCCTGGGGCTGCCTGCCGGGGTTTAAGAGCTATGCTGG
PMTR-Lib	GTGGAAAGGACGAAACACCGACATGGCAGCCTGTACAGCCGTTTAAGAGCTATGCTGG
PMTR-Lib	GTGGAAAGGACGAAACACCGACTCACGACATTCCAAAGAAGTTTAAGAGCTATGCTGG
PMTR-Lib	TGGAAAGGACGAAACACCGAGAGGCCTAATGGTGACTGGGTTTAAGAGCTATGCTGGA
PMTR-Lib	TGGAAAGGACGAAACACCGTCCCGGGCCTGAAAGGGACAGTTTAAGAGCTATGCTGG
PMTR-Lib	TGGAAAGGACGAAACACCGGGGAGTTGTAGGGAACTGAGGTTTAAGAGCTATGCTGGA
PMTR-Lib	TGGAAAGGACGAAACACCGTCACAGCCCGCGAGTCAGCGGTTTAAGAGCTATGCTGG
PMTR-Lib	GTGGAAAGGACGAAACACCGAGGCGGACATTAAAGTGAAGGTTTAAGAGCTATGCTGG
PMTR-Lib	GTGGAAAGGACGAAACACCGGAAAGGAGGTGGGTCTAGGCGTTTAAGAGCTATGCTGG
PMTR-Lib	TGGAAAGGACGAAACACCGTTCTTAAGCTCTGTGAGGAAGTTTAAGAGCTATGCTGG
PMTR-Lib	TGGAAAGGACGAAACACCGCGACTCGCACGACATGGTGAGTTTAAGAGCTATGCTGGA
PMTR-Lib	TGGAAAGGACGAAACACCGTTCGGAACGTAAGACGAAGTGTTTAAGAGCTATGCTGGA
PMTR-Lib	TGGAAAGGACGAAACACCGCACAGATAGAACCCAAAGAAGTTTAAGAGCTATGCTGGA
PMTR-Lib	TGGAAAGGACGAAACACCGCACCAAAGTCACCAGCACCAGTTTAAGAGCTATGCTGGA
PMTR-Lib	TGGAAAGGACGAAACACCGAAAATTATCGGAAACGGTAGGTTTAAGAGCTATGCTGGA
PMTR-Lib	TGGAAAGGACGAAACACCGAAACACCCCGAGCTCCAAGGGTTTAAGAGCTATGCTGG
PMTR-Lib	TGGAAAGGACGAAACACCGTCAACTTCACACTTACCTTGGTTTAAGAGCTATGCTGGA
PMTR-Lib	GTGGAAAGGACGAAACACCGACAAAATGCCCCCAGTCCCCGTTTAAGAGCTATGCTGG
PMTR-Lib	GTGGAAAGGACGAAACACCGTTCACCGTCCACGTGCGCATGTTTAAGAGCTATGCTGG
PMTR-Lib	TGGAAAGGACGAAACACCGAGGAAGCAGCGCGCAGCCCGGTTTAAGAGCTATGCTGG
PMTR-Lib	TGGAAAGGACGAAACACCGATAGAGCCTGCGAGAAAAACGTTTAAGAGCTATGCTGG
PMTR-Lib	TGGAAAGGACGAAACACCGGCGAAGAGAGTTTGGCGCGAGTTTAAGAGCTATGCTGGA
PMTR-Lib	TGGAAAGGACGAAACACCGGTTGGAGGAAGGGACTGCTCGTTTAAGAGCTATGCTGG
PMTR-Lib	TGGAAAGGACGAAACACCGGCAGTCTGAGCCCGACGATGGTTTAAGAGCTATGCTGGA
PMTR-Lib	TGGAAAGGACGAAACACCGTCCTTAGCCAGCGGCGGCAAGTTTAAGAGCTATGCTGGA
PMTR-Lib	TGGAAAGGACGAAACACCGCTCCCCTCAGTCCCACGCAGGTTTAAGAGCTATGCTGGA
PMTR-Lib	TGGAAAGGACGAAACACCGGTTGGGAGACCGGAGAAACCGTTTAAGAGCTATGCTGGA
PMTR-Lib	TGGAAAGGACGAAACACCGGCTGGTTGGTGCTCCTGCGCGTTTAAGAGCTATGCTGGA
PMTR-Lib	GTGGAAAGGACGAAACACCGCCATGGTTGGAGCTGCCGGCGTTTAAGAGCTATGCTGG
PMTR-Lib	GTGGAAAGGACGAAACACCGTGGGAACCCAGGCCCCGCCGGTTTAAGAGCTATGCTGG
PMTR-Lib	GTGGAAAGGACGAAACACCGGGGACTGACGGTACGGCACTGTTTAAGAGCTATGCTGG
PMTR-Lib	TGGAAAGGACGAAACACCGCGAAAAAACAAAGCTCGTCGGTTTAAGAGCTATGCTGG
PMTR-Lib	TGGAAAGGACGAAACACCGGGCAGGGACGACCACTGCAGGTTTAAGAGCTATGCTGG
PMTR-Lib	GTGGAAAGGACGAAACACCGCGGGTCACCCCCGACAACGGGTTTAAGAGCTATGCTGG
PMTR-Lib	GTGGAAAGGACGAAACACCGAGGAGACCGTGAAAAGGGAAGTTTAAGAGCTATGCTGG
PMTR-Lib	TGGAAAGGACGAAACACCGTGACGGCGGCAACATGTCTGGTTTAAGAGCTATGCTGGA
PMTR-Lib	TGGAAAGGACGAAACACCGGAAGTGCTGTGGAAACCGTCGTTTAAGAGCTATGCTGG
PMTR-Lib	GTGGAAAGGACGAAACACCGAGAGAGGCGAGCACCGGGAAGTTTAAGAGCTATGCTGG
PMTR-Lib	TGGAAAGGACGAAACACCGGGCTGCTTCCAAGACCCAGGGTTTAAGAGCTATGCTGGA
PMTR-Lib	TGGAAAGGACGAAACACCGCAGGAGCTGAGCCTAAGCCCGTTTAAGAGCTATGCTGGA
PMTR-Lib	TGGAAAGGACGAAACACCGAGGCTGCGGCGTGAAGACGGGTTTAAGAGCTATGCTGGA
PMTR-Lib	TGGAAAGGACGAAACACCGGGGCCTGGGTGAGACTGCGGGTTTAAGAGCTATGCTGG
PMTR-Lib	TGGAAAGGACGAAACACCGTGATGAGGAGGACTACGACCGTTTAAGAGCTATGCTGGA
PMTR-Lib	GTGGAAAGGACGAAACACCGCGCGCACGCCGAGGCCAGTAGTTTAAGAGCTATGCTGG
PMTR-Lib	TGGAAAGGACGAAACACCGGGAGGTGAGTAGTCGAGTGAGTTTAAGAGCTATGCTGGA
PMTR-Lib	GTGGAAAGGACGAAACACCGCTGACTAGGAGTTTGGGAGTGTTTAAGAGCTATGCTGG
PMTR-Lib	TGGAAAGGACGAAACACCGAGGGAAGATGGCGGCTGTGGGTTTAAGAGCTATGCTGG
PMTR-Lib	GTGGAAAGGACGAAACACCGCTTGCTCCCTCCCTGGCTGCGTTTAAGAGCTATGCTGG
PMTR-Lib	GTGGAAAGGACGAAACACCGGCGCGGCCCGCTGCAATCCGGTTTAAGAGCTATGCTGG
PMTR-Lib	TGGAAAGGACGAAACACCGTCAATCCAGGCCCTCAAAGAGTTTAAGAGCTATGCTGG
PMTR-Lib	TGGAAAGGACGAAACACCGGCGCCTATGGGTGCCCTATGGTTTAAGAGCTATGCTGGA
PMTR-Lib	GTGGAAAGGACGAAACACCGGGGCTCAGCGCCTTCATGCTGTTTAAGAGCTATGCTGG
PMTR-Lib	TGGAAAGGACGAAACACCGAGCTGTTGAGCCGCCCCGGGGTTTAAGAGCTATGCTGG
PMTR-Lib	TGGAAAGGACGAAACACCGGAGTCAGGAGAGCCGAACGCGTTTAAGAGCTATGCTGG
PMTR-Lib	TGGAAAGGACGAAACACCGTAGAAGGGCTGGTCCAGCGGGTTTAAGAGCTATGCTGG
PMTR-Lib	GTGGAAAGGACGAAACACCGATGAGTTCACGGCCTGGTACGTTTAAGAGCTATGCTGG
PMTR-Lib	TGGAAAGGACGAAACACCGCTGTGGGAGCATAGAATGGGGTTTAAGAGCTATGCTGGA
PMTR-Lib	GTGGAAAGGACGAAACACCGGCCGCCACAGCTTACTCATGGTTTAAGAGCTATGCTGG
PMTR-Lib	TGGAAAGGACGAAACACCGGCAATGGCGAGCTAAGCCGGGTTTAAGAGCTATGCTGGA
PMTR-Lib	TGGAAAGGACGAAACACCGTTCTCTAATCTTGAGTACCCGTTTAAGAGCTATGCTGGA
PMTR-Lib	TGGAAAGGACGAAACACCGGCTGCCTGGGCATCCCGAGGGTTTAAGAGCTATGCTGGA
PMTR-Lib	TGGAAAGGACGAAACACCGCGAGGCGGTGAGGTCACCGAGTTTAAGAGCTATGCTGGA
PMTR-Lib	TGGAAAGGACGAAACACCGCTTAAGTCATGAGCAAAGATGTTTAAGAGCTATGCTGG
PMTR-Lib	TGGAAAGGACGAAACACCGAGGTGGTAGTTGAGGGCACAGTTTAAGAGCTATGCTGGA
PMTR-Lib	TGGAAAGGACGAAACACCGGACGAAGGGGAACCAGCGTAGTTTAAGAGCTATGCTGGA
PMTR-Lib	TGGAAAGGACGAAACACCGATGTCCCGGTTCACGCTGGCGTTTAAGAGCTATGCTGGA
PMTR-Lib	GTGGAAAGGACGAAACACCGGTGGCGGCGGCTGTGAGCGGGTTTAAGAGCTATGCTGG
PMTR-Lib	TGGAAAGGACGAAACACCGGCACCATGCCCATGATACTGGTTTAAGAGCTATGCTGGA
PMTR-Lib	TGGAAAGGACGAAACACCGACTGTGGCTAGTCACCCCCGGTTTAAGAGCTATGCTGGA
PMTR-Lib	GTGGAAAGGACGAAACACCGAGGGTCCATGCTGAGCACAGGTTTAAGAGCTATGCTGG
PMTR-Lib	TGGAAAGGACGAAACACCGCCATGGCGCGGCACGCTGGGGTTTAAGAGCTATGCTGG
PMTR-Lib	TGGAAAGGACGAAACACCGATGCAGCAGCCATACTGTCTGTTTAAGAGCTATGCTGGA
PMTR-Lib	TGGAAAGGACGAAACACCGTCCGGCTCTAGCCTCCACTGGTTTAAGAGCTATGCTGGA
PMTR-Lib	TGGAAAGGACGAAACACCGCTTCTGTCCCAAGAACCGGAGTTTAAGAGCTATGCTGGA
PMTR-Lib	TGGAAAGGACGAAACACCGGCTAGGGTCTCAGCGTCCCGGTTTAAGAGCTATGCTGG
PMTR-Lib	TGGAAAGGACGAAACACCGGCATCATCAATGCTGAACTGGTTTAAGAGCTATGCTGG
PMTR-Lib	TGGAAAGGACGAAACACCGGCCGGTCCTGGAAAGCAGAGGTTTAAGAGCTATGCTGGA
PMTR-Lib	TGGAAAGGACGAAACACCGGGGAGCTGCACGGGGCTGCGGTTTAAGAGCTATGCTGG
PMTR-Lib	GTGGAAAGGACGAAACACCGCCCCACTTCTTACCATAGCGGTTTAAGAGCTATGCTGG
PMTR-Lib	GTGGAAAGGACGAAACACCGGGTGTCCCCTTTCCGGAGCGGTTTAAGAGCTATGCTGG
PMTR-Lib	GTGGAAAGGACGAAACACCGAGAAGACGCACCAAACGTCCGTTTAAGAGCTATGCTGG
PMTR-Lib	TGGAAAGGACGAAACACCGAAAGCGACGGCCTAGAGGAGGTTTAAGAGCTATGCTGGA
PMTR-Lib	TGGAAAGGACGAAACACCGGCCTGGCCTGCCCTTGCGCCGTTTAAGAGCTATGCTGG
PMTR-Lib	GTGGAAAGGACGAAACACCGTGAGTGACACACGCTGAGTGGTTTAAGAGCTATGCTGG
PMTR-Lib	GTGGAAAGGACGAAACACCGCTTCTCGAGCTCCGGGCCCGGTTTAAGAGCTATGCTGG
PMTR-Lib	TGGAAAGGACGAAACACCGGCAGGACGGCCCCTCCCCGGGTTTAAGAGCTATGCTGGA
PMTR-Lib	TGGAAAGGACGAAACACCGAGGCCCCGGAGCCACCCCCGGTTTAAGAGCTATGCTGGA
PMTR-Lib	GTGGAAAGGACGAAACACCGCGCCCTCCCGGCGCGGCCCGGTTTAAGAGCTATGCTGG
PMTR-Lib	TGGAAAGGACGAAACACCGATCATCAGCGGGATAAGACAGTTTAAGAGCTATGCTGG
PMTR-Lib	TGGAAAGGACGAAACACCGCTCACTTCTAGTCCCGGCGGGTTTAAGAGCTATGCTGG
PMTR-Lib	TGGAAAGGACGAAACACCGGATGAGCGGGTCTAACCCGAGTTTAAGAGCTATGCTGGA
PMTR-Lib	TGGAAAGGACGAAACACCGGAAAGGAAGGGCCGGAGGCGGTTTAAGAGCTATGCTGG
PMTR-Lib	TGGAAAGGACGAAACACCGGCGGGGGGCGAGTAAGCCAGGTTTAAGAGCTATGCTGGA
PMTR-Lib	GTGGAAAGGACGAAACACCGGTCCGAGAATGAAGAGTAAGGTTTAAGAGCTATGCTGG
PMTR-Lib	GTGGAAAGGACGAAACACCGCGCGCGGGCAGCGTGAAGCGGTTTAAGAGCTATGCTGG
PMTR-Lib	TGGAAAGGACGAAACACCGCGCCGCGTCCCCTCACTCGGGTTTAAGAGCTATGCTGG
PMTR-Lib	TGGAAAGGACGAAACACCGATGCCGGGATCCGCAGCGAAGTTTAAGAGCTATGCTGGA
PMTR-Lib	TGGAAAGGACGAAACACCGGCCGTGCCAATCGCGCGTAGGTTTAAGAGCTATGCTGGA
PMTR-Lib	TGGAAAGGACGAAACACCGAAAATAGCAGTAAACTCAACGTTTAAGAGCTATGCTGGA
PMTR-Lib	TGGAAAGGACGAAACACCGCGAGTGCGCCCCTCTCGGCGGTTTAAGAGCTATGCTGG
PMTR-Lib	GTGGAAAGGACGAAACACCGCATCGGAGTGTGGCAGTGCTGTTTAAGAGCTATGCTGG
PMTR-Lib	TGGAAAGGACGAAACACCGCGGGCGCGGCGGCGTGCGGGGTTTAAGAGCTATGCTGGA
PMTR-Lib	TGGAAAGGACGAAACACCGGAAGGGCCATGCGGACGGCGGTTTAAGAGCTATGCTGGA
PMTR-Lib	GTGGAAAGGACGAAACACCGCTCAGAACAGTGGCTAGAGCGTTTAAGAGCTATGCTGG
PMTR-Lib	TGGAAAGGACGAAACACCGGAGGGGGAAGAGTGTGTCTGGTTTAAGAGCTATGCTGGA
PMTR-Lib	TGGAAAGGACGAAACACCGGAGGGACGCGGGTCAGTGCAGTTTAAGAGCTATGCTGG
PMTR-Lib	GTGGAAAGGACGAAACACCGTCCTGGAGCTTGTTTATGACGTTTAAGAGCTATGCTGG
PMTR-Lib	TGGAAAGGACGAAACACCGGGTGCCTTTCCTTACCTCGGGTTTAAGAGCTATGCTGG
PMTR-Lib	TGGAAAGGACGAAACACCGAACGAACCCGAACCGAGACCGTTTAAGAGCTATGCTGGA
PMTR-Lib	TGGAAAGGACGAAACACCGGGTGAGTGAGCGCCTCCGCCGTTTAAGAGCTATGCTGG
PMTR-Lib	TGGAAAGGACGAAACACCGACCCGGGCCACTTACCTGTGGTTTAAGAGCTATGCTGG
PMTR-Lib	GTGGAAAGGACGAAACACCGGGGGGAAGGGAAGTGCGGCTGTTTAAGAGCTATGCTGG
PMTR-Lib	TGGAAAGGACGAAACACCGGGTGTCACCACCGCTTACCAGTTTAAGAGCTATGCTGG
PMTR-Lib	GTGGAAAGGACGAAACACCGCAGGGACACCGAAGCAGCGAGTTTAAGAGCTATGCTGG
PMTR-Lib	TGGAAAGGACGAAACACCGACAGCGCTCTCGTGTACTATGTTTAAGAGCTATGCTGG
PMTR-Lib	GTGGAAAGGACGAAACACCGCCAGCAGGGTGAAGATCTCCGTTTAAGAGCTATGCTGG
PMTR-Lib	TGGAAAGGACGAAACACCGTCGTGGCAGGGGTTATTCGGGTTTAAGAGCTATGCTGGA
PMTR-Lib	GTGGAAAGGACGAAACACCGCCACTCGCTCTCTCGCGCTCGTTTAAGAGCTATGCTGG
PMTR-Lib	TGGAAAGGACGAAACACCGTGAGAGGTGATCAATACAAGGTTTAAGAGCTATGCTGGA
PMTR-Lib	TGGAAAGGACGAAACACCGGCTGAAGGGTTAGCGGAGCAGTTTAAGAGCTATGCTGG
PMTR-Lib	GTGGAAAGGACGAAACACCGTGGTCTTGGTGGTTTCGCCGGTTTAAGAGCTATGCTGG
PMTR-Lib	TGGAAAGGACGAAACACCGCCAAGACTGCGGAATCACACGTTTAAGAGCTATGCTGGA
PMTR-Lib	GTGGAAAGGACGAAACACCGAAGCGAGCCATTTAACATGGGTTTAAGAGCTATGCTGG
PMTR-Lib	TGGAAAGGACGAAACACCGTTCTAAACTAAGCCCTGCTCGTTTAAGAGCTATGCTGG
PMTR-Lib	TGGAAAGGACGAAACACCGAAATCCACTCCTGGAGCCCGGTTTAAGAGCTATGCTGGA
PMTR-Lib	TGGAAAGGACGAAACACCGGCGCCACCCGGGAACCGGCGGTTTAAGAGCTATGCTGG
PMTR-Lib	TGGAAAGGACGAAACACCGCGGCAGGATCTCCCGGCTCTGTTTAAGAGCTATGCTGG
PMTR-Lib	TGGAAAGGACGAAACACCGGGGAAGTAAGTTCAGTCACTGTTTAAGAGCTATGCTGGA
PMTR-Lib	TGGAAAGGACGAAACACCGGGCGGCGGTGACAACGACGGGTTTAAGAGCTATGCTGG
PMTR-Lib	GTGGAAAGGACGAAACACCGTTCTTCTTGGGCGCTCTGTTGTTTAAGAGCTATGCTGG
PMTR-Lib	TGGAAAGGACGAAACACCGTCACCTCCAGATCTCACTAGGTTTAAGAGCTATGCTGGA
PMTR-Lib	GTGGAAAGGACGAAACACCGCTGAAAATATAAGCAAACATGTTTAAGAGCTATGCTGG
PMTR-Lib	TGGAAAGGACGAAACACCGCCGGGCCCCCCAGCGGTCGGGTTTAAGAGCTATGCTGG
PMTR-Lib	TGGAAAGGACGAAACACCGAACTCCGAATCTCAATTGGCGTTTAAGAGCTATGCTGG
PMTR-Lib	TGGAAAGGACGAAACACCGAGGCAGGTAGGGAAATCGTGGTTTAAGAGCTATGCTGGA
PMTR-Lib	TGGAAAGGACGAAACACCGACGTGCGGCCCAGAGCACCGGTTTAAGAGCTATGCTGGA
PMTR-Lib	TGGAAAGGACGAAACACCGGGCTGGCCTCACCGCCCACTGTTTAAGAGCTATGCTGG
PMTR-Lib	TGGAAAGGACGAAACACCGCGGGGACAGAGCGGTGACCAGTTTAAGAGCTATGCTGG
PMTR-Lib	TGGAAAGGACGAAACACCGGCTGGGCACGGGCGGCTCCGGTTTAAGAGCTATGCTGGA
PMTR-Lib	TGGAAAGGACGAAACACCGATCTGTCATGTTGAAAGAGGGTTTAAGAGCTATGCTGGA
PMTR-Lib	TGGAAAGGACGAAACACCGGTGCTGTGGCCTCTATTCTGGTTTAAGAGCTATGCTGG
PMTR-Lib	TGGAAAGGACGAAACACCGCCGCGGGATACGCCTCAGCGGTTTAAGAGCTATGCTGGA
PMTR-Lib	TGGAAAGGACGAAACACCGCGAGCCGTCGGACCCTGAGCGTTTAAGAGCTATGCTGGA
PMTR-Lib	TGGAAAGGACGAAACACCGCTTGGGCAGGAGGCCAGCGGGTTTAAGAGCTATGCTGGA
PMTR-Lib	GTGGAAAGGACGAAACACCGCGCCATCTTCACGGCGACTGGTTTAAGAGCTATGCTGG
PMTR-Lib	GTGGAAAGGACGAAACACCGTCAGGACACAGCTCGAGGTCGTTTAAGAGCTATGCTGG
PMTR-Lib	TGGAAAGGACGAAACACCGAGCGCAACAGGCTGCCGCTGGTTTAAGAGCTATGCTGG
PMTR-Lib	TGGAAAGGACGAAACACCGTGCCACAAACCAGGTAAAGGGTTTAAGAGCTATGCTGGA
PMTR-Lib	GTGGAAAGGACGAAACACCGGTCGAGGCTGGAGCTAAACCGTTTAAGAGCTATGCTGG
PMTR-Lib	TGGAAAGGACGAAACACCGAAGCCGTTCTCAGCTACAAAGTTTAAGAGCTATGCTGGA
PMTR-Lib	TGGAAAGGACGAAACACCGACTCGCACAAAGCTCCGCAGGTTTAAGAGCTATGCTGG
PMTR-Lib	TGGAAAGGACGAAACACCGAAGCATACTTCGGATCCCCGGTTTAAGAGCTATGCTGG
PMTR-Lib	TGGAAAGGACGAAACACCGCACAGGCCGTGGGCGCGCTGGTTTAAGAGCTATGCTGG
PMTR-Lib	TGGAAAGGACGAAACACCGAGACCGGCAGCTGCGTGGGGGTTTAAGAGCTATGCTGGA
PMTR-Lib	TGGAAAGGACGAAACACCGCCTGTCCTTTGGCGAAGGAGGTTTAAGAGCTATGCTGGA
PMTR-Lib	TGGAAAGGACGAAACACCGGGCGTGCGTCGTGCCCGCCGGTTTAAGAGCTATGCTGG
PMTR-Lib	GTGGAAAGGACGAAACACCGCGACCCAGTGCCACTGGAGAGTTTAAGAGCTATGCTGG
PMTR-Lib	GTGGAAAGGACGAAACACCGGGGCCCAGAGGGGTGCGTGGGTTTAAGAGCTATGCTGG
PMTR-Lib	GTGGAAAGGACGAAACACCGTAAGGCGACCTGCGCTTGTGGTTTAAGAGCTATGCTGG
PMTR-Lib	TGGAAAGGACGAAACACCGCACCGGCAGAGGCTGCGGGGGTTTAAGAGCTATGCTGG
PMTR-Lib	TGGAAAGGACGAAACACCGGCTCAGCTCCCGGCTCGTTGGTTTAAGAGCTATGCTGG
PMTR-Lib	TGGAAAGGACGAAACACCGTCGCTCCCCACCCGGCGCCGGTTTAAGAGCTATGCTGG
PMTR-Lib	TGGAAAGGACGAAACACCGAGGCGGCTCCCAGCGCGGCGGTTTAAGAGCTATGCTGGA
PMTR-Lib	TGGAAAGGACGAAACACCGCAGGAGCAAGGACTTCAAGCGTTTAAGAGCTATGCTGGA
PMTR-Lib	TGGAAAGGACGAAACACCGGTAAGAGGAAAACGATTGTGGTTTAAGAGCTATGCTGGA
PMTR-Lib	GTGGAAAGGACGAAACACCGAGGCGCAGCGATCCCAGCGGGTTTAAGAGCTATGCTGG
PMTR-Lib	GTGGAAAGGACGAAACACCGCGCGCAGAAGGCAAGCAGGGGTTTAAGAGCTATGCTGG
PMTR-Lib	TGGAAAGGACGAAACACCGGCTCTGAAGCGGCTCCCTGAGTTTAAGAGCTATGCTGG
PMTR-Lib	TGGAAAGGACGAAACACCGTTAGCACCTGCTTGGCCTAAGTTTAAGAGCTATGCTGG
PMTR-Lib	TGGAAAGGACGAAACACCGGAGAAGGATGGAAATTAGAAGTTTAAGAGCTATGCTGGA
PMTR-Lib	TGGAAAGGACGAAACACCGTCTGTTCAAACGTCTGTTCTGTTTAAGAGCTATGCTGG
PMTR-Lib	TGGAAAGGACGAAACACCGGAAGCTCGGAAAAGCGATCCGTTTAAGAGCTATGCTGGA
PMTR-Lib	GTGGAAAGGACGAAACACCGACCAGCAGGGCCGATTGGAGGTTTAAGAGCTATGCTGG
PMTR-Lib	GTGGAAAGGACGAAACACCGCCGGGATGGGACGCTGACCAGTTTAAGAGCTATGCTGG
PMTR-Lib	TGGAAAGGACGAAACACCGCATGCTGCAGAAGCGGGAGAGTTTAAGAGCTATGCTGGA
PMTR-Lib	GTGGAAAGGACGAAACACCGGGAAGCAGCGGCGAGAGGCTGTTTAAGAGCTATGCTGG
PMTR-Lib	TGGAAAGGACGAAACACCGGTGTCGCGAAGGTCCCGGTGGTTTAAGAGCTATGCTGG
PMTR-Lib	GTGGAAAGGACGAAACACCGCGGGGAGAAGAGGAAAGTGTGTTTAAGAGCTATGCTGG
PMTR-Lib	TGGAAAGGACGAAACACCGGCTCTAACGGGTCCCAGCTGGTTTAAGAGCTATGCTGG
PMTR-Lib	GTGGAAAGGACGAAACACCGTTCGGTCGCACCAGAGACAGGTTTAAGAGCTATGCTGG
PMTR-Lib	GTGGAAAGGACGAAACACCGTGAAGACGAGACCGGAGCTCGTTTAAGAGCTATGCTGG
PMTR-Lib	TGGAAAGGACGAAACACCGCCACCCCGCGCCAGACCCCGGTTTAAGAGCTATGCTGG
PMTR-Lib	TGGAAAGGACGAAACACCGTTGGGCCTCTTGATTCCCAGGTTTAAGAGCTATGCTGGA
PMTR-Lib	GTGGAAAGGACGAAACACCGTCTTTAGCAAGCAGCGCCCAGTTTAAGAGCTATGCTGG
PMTR-Lib	TGGAAAGGACGAAACACCGAGGGCCCGCAGGGGTCCCCGGTTTAAGAGCTATGCTGG
PMTR-Lib	GTGGAAAGGACGAAACACCGGGCGGGGAGGCAGCAGGCGCGTTTAAGAGCTATGCTGG
PMTR-Lib	TGGAAAGGACGAAACACCGGCCGGATAGCTGCAGCCTCTGTTTAAGAGCTATGCTGGA
PMTR-Lib	GTGGAAAGGACGAAACACCGAGGACTAGTGTCGCACTCAGGTTTAAGAGCTATGCTGG
PMTR-Lib	TGGAAAGGACGAAACACCGGCGGCAGGTGGCCCCGCGCGGTTTAAGAGCTATGCTGG
PMTR-Lib	TGGAAAGGACGAAACACCGGGCTGGGGTTGCCGGCACCAGTTTAAGAGCTATGCTGGA
PMTR-Lib	TGGAAAGGACGAAACACCGACGGGCTTCGGGTCGGTGCAGTTTAAGAGCTATGCTGG
[truncated: 69,953 more rows]
