# Supplementary material for: Genome-scale mapping of variant, enhancer and gene function in primary human CD4+ T cells
Source: bioRxiv. 2026 Mar 11:2026.03.09.710372. Preprint. [Version 1] doi: 10.64898/2026.03.09.710372 (PMC13060838; doi:10.64898/2026.03.09.710372)
Supplement: Supplement 15 [file media-15.xlsx]

## Sheet: Legend
Table S16: Enrichment analysis diseases
GO term enrichments for hop 1 genes downstream of all CREs per disease.
Columns: perturbation = disease, ID = GO term, description = GO term description, padj = p-value adjusted for multiple testing, genes = genes in GO term and in disease, GO_term_sign = how often the GO term was found to be enriched.

## Sheet: Sheet1
perturbation	ID	description	padj	genes	GO_term_sign
Inflammatory bowel disease	GO:0045087	innate immune response	3.53336349302356e-15	TYK2/MX1/EIF2AK2/UBE2L6/IFI6/OAS2/OAS1/ISG15/CD96/HERC5/IFIH1/G3BP2/MAP4K2/PHB2/PJA2/SRPK2/HLA-DPA1/DHX15/HLA-E/RPS19/HMGB2/SYNCRIP/IL21/CSNK1A1/HSPA1B/HSPA1A/ZC3HAV1/H2BC21/IL23R/TRIM25/IL23A/XCL1/CD226/TNF/SHFL/RNASET2/RAB27A/JAK3/TGFB1/BECN1/FLOT1/GBP2/ZNRF1/RELB/GBP4/NKG7/RNF19B/ARRB2/CD74/MALT1/VPS26B/SIN3A/CALM1/HSP90AA1/HSPD1/YWHAZ/KLRG1/PHB1/IFIT3/NCF2/PLCG2/NFKB2/HMGB1/PARP14/HLA-A/ACTG1…	13
Crohns disease	GO:0045087	innate immune response	1.2723750528145e-12	LSM14A/TYK2/MX1/EIF2AK2/UBE2L6/IFI6/OAS2/OAS1/ISG15/CD96/HERC5/IFIH1/G3BP2/MAP4K2/PHB2/PJA2/SRPK2/HLA-DPA1/DHX15/HLA-E/RPS19/HMGB2/SYNCRIP/CSNK1A1/TRIM25/SQSTM1/CXCL10/IL23A/XCL1/HSPA1B/RNASET2/RAB27A/JAK3/TGFB1/BECN1/FLOT1/GBP2/ZNRF1/RELB/CD6/KLRG1/PHB1/IFIT3/NCF2/PLCG2/NFKB2/HMGB1/PARP14/HLA-A/ACTG1/PLEKHM2/TRAF3/FAU/AKIRIN2/TNIP1/TNFAIP3/RFTN1/OASL/HLA-B/DDX60/NFE2L2/NFKBIZ/JAK1/FOSL2/CD47/YWH…	13
Primary biliary cholangitis	GO:0042611	MHC protein complex	1.12828394288886e-10	HLA-DPA1/CD74/HLA-E/HLA-DOA/HLA-DMA/HLA-DQA1/HLA-DPB1/HLA-DQB1/HLA-DQB2/HLA-DRB1/HLA-B/HLA-C/HLA-A/B2M/HLA-DRA	7
Type 1 diabetes	GO:0045087	innate immune response	1.35571749386458e-10	TYK2/MX1/EIF2AK2/UBE2L6/IFI6/OAS2/OAS1/ISG15/CD96/HERC5/IFIH1/H2BC21/UFD1/G3BP2/MAP4K2/PHB2/PJA2/SRPK2/HLA-DPA1/DHX15/HLA-E/RPS19/HMGB2/SYNCRIP/CSNK1A1/TRIM25/IL23A/XCL1/HSPA1B/IFIT3/IFIT2/ARG2/KLRG1/BIRC3/GZMB/RPS6KA3/PHB1/NCF2/PLCG2/NFKB2/HMGB1/PARP14/HLA-A/ACTG1/PLEKHM2/TRAF3/FAU/AKIRIN2/TNIP1/TNFAIP3/RFTN1/OASL/HLA-B/DDX60/NFE2L2/NFKBIZ/JAK1/FOSL2/CD47/YWHAE/HLA-C/EIF4E2/TNIP2/TAX1BP1/RSAD2/Z…	13
Asthma	GO:0009615	response to virus	2.07625878852263e-10	ZC3HAV1/RSAD2/IL23A/ADAR/IFIT3/IFIT2/APOBEC3C/ACTA2/TRIM22/IFNAR1/APOBEC3H/BNIP3L/POLR3G/EIF5A/SERINC5/FOSL1/ATG7/TPT1/MAP3K14/CXCR4/TNFAIP3/HERC5/CREBZF/IFIH1/CGAS/PHB2/OASL/NT5C2/PMAIP1/BATF3/DDX17/BCL2/ARF1/BNIP3/SMAD3/DDIT4/RPS15A/LGALS8/ZNFX1/LGALS9/BCL2L1/DDX3X/ITGAX/TRIM56/ADARB1/TRIM21/MX1/OAS1/IFI44L/OAS2/OAS3/MX2/PARP9/EIF2AK2/ISG15/IFI6/USP18/ISG20/IFIT5/IFI44/DDX60/IFIT1/STAT1/RIGI/GB…	12
Multiple sclerosis	GO:0002250	adaptive immune response	2.16910467129987e-09	TNFAIP3/IRF1/HLA-DPA1/PRKCQ/HLA-E/NDFIP1/GPR183/HLA-DRA/MLH1/HLA-DMA/DCLRE1C/CD55/IL4R/RNF19B/JAK1/EIF2AK4/STAT3/BCL3/CD7/SOCS3/RAB27A/JAK3/JUNB/TGFB1/RELB/IL7R/TNF/CD6/ADA/TFRC/CD74/MALT1/LEF1/ARG2/TNFRSF14/CD27/HSPD1/CD80/ITK/PIK3CD/UNG/LAT/ERAP2/TAP1/HLA-B/HLA-C/TAP2/HMGB1/HLA-A/IL2RB/CTLA4/CD3G/HLA-DRB1/LAMP3/B2M/MSH2/CTSS/CAMK4/ARID5A	11
Inflammatory bowel disease	GO:0050778	positive regulation of immune response	2.33867690879646e-09	TYK2/EIF2AK2/OAS1/IFIH1/PTPRC/CD38/PHB2/PJA2/LAPTM5/HLA-DPA1/PRKCQ/HLA-E/RPS19/HMGB2/BAG6/PTPRJ/HLA-DRA/MLH1/HLA-DMA/IL21/CSNK1A1/HSPA1B/HSPA1A/IL6ST/IL23R/TRIM25/IL23A/XCL1/CD226/TNF/SOS1/TGFB1/BECN1/FLOT1/GBP2/ZNRF1/KCNN4/ADA/TFRC/ITGB2/ARRB2/CD74/MALT1/SIN3A/CD247/HSP90AA1/BCL2/FYB1/HSPD1/CCR7/PHB1/PLCG2/HMGB1/HLA-A/TRAF3/AKIRIN2/TNIP1/TNFAIP3/RFTN1/OASL/HLA-B/DDX60/NFKBIZ/DENND1B/FOSL2/CTLA4/…	12
Rheumatoid arthritis	GO:0042110	T cell activation	2.48038436724624e-09	TYK2/ZEB1/PTPRC/FKBP1A/LAPTM5/HLA-DPA1/PRKCQ/HLA-E/RPL22/NDFIP1/DOCK2/GPR183/TNFSF8/HLA-DRA/NCK2/HLA-DMA/MARCHF7/IL2RA/XCL1/ZFP36L1/IL23A/ADA/TFRC/BCL3/CBFB/NKG7/SMARCC2/CD74/MALT1/LEF1/TNFRSF14/IL7R/CDK6/CAMK4/HMGB1/HLA-A/STAT3/IL6ST/JUNB/EBI3/NFKBIZ/ARID1B/JAK1/FOSL2/SH2D2A/CTLA4/CD47/ITPKB/BCL2/RSAD2/STAT4/DUSP22/CTNNB1/TNFRSF4/SMARCD1/B2M/FOXP3/ZBTB1/ADAM8/PTPN2/CD2/YES1/CD7/PELI1/XBP1/DOCK8/…	11
Crohns disease	GO:0009615	response to virus	2.64213358373455e-09	LSM14A/TYK2/MX1/EIF2AK2/IFI44L/IFI6/OAS2/OAS1/ISG15/HERC5/IFI44/IFIH1/PTPRC/PHB2/DHX15/TRIM25/CXCL10/IL23A/ENO1/XCL1/BCL3/BECN1/GBP2/HIF1A/CDK6/ATG16L1/PHB1/IFIT3/TPT1/TRAF3/TNFAIP3/OASL/ITGAX/DDX60/CALR/JAK1/BCL2/RSAD2/EIF5A/FOXP3/BATF3/ARF1/EXT1/DDIT4/IKBKG/RPS15A/DDX1/TRIM56/TANK/CCT5/CFL1/GBP5/SIN3A/RTP4/CARD8/DDX17/LGALS9/OAS3/TRIM22/APOBEC3C/FOSL1/ACTA2/ATG7/IFNAR1/MX2/ADAR/PARP9/USP18/ISG2…	12
Crohns disease	GO:0050778	positive regulation of immune response	2.64213358373455e-09	LSM14A/TYK2/EIF2AK2/OAS1/IFIH1/PTPRC/PARK7/CD38/PHB2/PJA2/LAPTM5/HLA-DPA1/PRKCQ/HLA-E/RPS19/HMGB2/BAG6/PTPRJ/HLA-DRA/MLH1/HLA-DMA/CSNK1A1/TRIM25/CD4/SQSTM1/IL23A/XCL1/HSPA1B/SOS1/TGFB1/BECN1/FLOT1/GBP2/ZNRF1/KCNN4/PHB1/PLCG2/HMGB1/HLA-A/IL6ST/TRAF3/AKIRIN2/TNIP1/TNFAIP3/RFTN1/OASL/HLA-B/DDX60/NFKBIZ/DENND1B/FOSL2/CTLA4/CD47/YWHAE/BIRC3/HLA-C/BCL2/TNIP2/TAX1BP1/RSAD2/DUSP22/KARS1/B2M/FOXP3/MAPK1/Z…	12
Primary biliary cholangitis	GO:0019884	antigen processing and presentation of exogenous antigen	3.38996041611776e-09	HLA-DPA1/CD74/HLA-E/HLA-DOA/HLA-DMA/HLA-DQA1/HLA-DPB1/TRAF6/HLA-DQB1/HLA-DQB2/HLA-DRB1/MFSD6/TAP2/HLA-A/B2M/PSME1/HLA-DRA/CTSS	5
Primary biliary cholangitis	GO:0002478	antigen processing and presentation of exogenous peptide antigen	3.38996041611776e-09	HLA-DPA1/CD74/HLA-E/HLA-DOA/HLA-DMA/HLA-DQA1/HLA-DPB1/TRAF6/HLA-DQB1/HLA-DQB2/HLA-DRB1/MFSD6/TAP2/HLA-A/B2M/HLA-DRA/CTSS	6
Primary biliary cholangitis	GO:0048002	antigen processing and presentation of peptide antigen	3.78187914885134e-09	HLA-DPA1/TAP1/CD74/HLA-E/HLA-DOA/HLA-DMA/HLA-DQA1/HLA-DPB1/TRAF6/ERAP2/HLA-DQB1/HLA-DQB2/HLA-DRB1/MFSD6/HLA-B/HLA-C/TAP2/HLA-A/B2M/HLA-DRA/CTSS	7
Inflammatory bowel disease	GO:0009615	response to virus	4.58400012920606e-09	TYK2/MX1/EIF2AK2/IFI44L/IFI6/OAS2/OAS1/ISG15/HERC5/IFI44/IFIH1/PTPRC/PHB2/DHX15/IL21/ZC3HAV1/IL23R/TRIM25/IL23A/XCL1/ACTA2/TNF/SHFL/BCL3/BECN1/GBP2/HIF1A/PMAIP1/SIN3A/ENO1/HSP90AA1/CFL1/BCL2/DDIT4/CDK6/ATG16L1/PHB1/IFIT3/TPT1/TRAF3/TNFAIP3/OASL/ITGAX/DDX60/CALR/JAK1/RSAD2/EIF5A/FOXP3/BATF3/ARF1/EXT1/IKBKG/RPS15A/DDX1/TRIM56/TANK/CCT5/GBP5/RTP4/CARD8/DDX17/LGALS9/OAS3/RRP1B/APOBEC3C/IFNAR1/MX2/ADA…	12
Inflammatory bowel disease	GO:0050776	regulation of immune response	4.73461955417512e-09	TYK2/EIF2AK2/OAS1/ISG15/CD96/IFIH1/PTPRC/CD38/PHB2/PJA2/FKBP1A/LAPTM5/HLA-DPA1/PRKCQ/HLA-E/RPS19/HMGB2/BAG6/NDFIP1/PTPRJ/HLA-DRA/MLH1/HLA-DMA/IL21/CSNK1A1/HSPA1B/HSPA1A/IL6ST/IL23R/TRIM25/IL23A/XCL1/CD226/TNF/JAK3/SOS1/JUNB/TGFB1/BECN1/FLOT1/GBP2/ZNRF1/KCNN4/ADA/TFRC/ITGB2/ARRB2/CD74/MALT1/SIN3A/CD247/HSP90AA1/BCL2/FYB1/HSPD1/CCR7/YWHAZ/IL7R/PHB1/PLCG2/HMGB1/PARP14/HLA-A/TRAF3/AKIRIN2/TNIP1/TNFAI…	12
Rheumatoid arthritis	GO:0002694	regulation of leukocyte activation	6.43130885061165e-09	TYK2/ZEB1/PTPRC/CD38/PJA2/LAPTM5/HLA-DPA1/PRKCQ/HLA-E/NDFIP1/GPR183/TNFSF8/HLA-DRA/NCK2/MLH1/HLA-DMA/MARCHF7/IL15RA/IL2RA/XCL1/ZFP36L1/IL23A/TNF/ADA/TFRC/CBFB/SMARCC2/CD74/MALT1/LEF1/TNFRSF14/ID2/IL7R/CAMK4/HMGB1/HLA-A/IL6ST/JUNB/AKIRIN2/TNFAIP3/EBI3/NFKBIZ/ARID1B/SH3KBP1/CTLA4/CD47/ITPKB/BCL2/TNIP2/DUSP22/CTNNB1/KARS1/TNFRSF4/SMARCD1/B2M/FOXP3/ZBTB1/ADAM8/PTPN2/LDLR/CD2/YES1/PELI1/XBP1/CTSC/DOCK…	10
Rheumatoid arthritis	GO:0050867	positive regulation of cell activation	6.43130885061165e-09	TYK2/PTPRC/CD38/HLA-DPA1/PRKCQ/HLA-E/GPR183/HLA-DRA/NCK2/MLH1/HLA-DMA/IL15RA/IL2RA/XCL1/IL23A/ACTA2/TNF/ADA/TFRC/CBFB/SMARCC2/CD74/MALT1/LEF1/TNFRSF14/IL7R/HMGB1/HLA-A/IL6ST/AKIRIN2/EBI3/NFKBIZ/ARID1B/SH3KBP1/CD47/ITPKB/BCL2/TNIP2/KARS1/TNFRSF4/SMARCD1/B2M/FOXP3/ZBTB1/ADAM8/CD2/YES1/PELI1/XBP1/CTSC/DOCK8/SIRPG/CD5/CDKN1A/CD6/HSPH1/HSPD1/PNP/LCK/CYLD/SOCS1/CD70/STAT5B/RUNX3/IL12A/HLA-DOA/ARID1A/AM…	10
Multiple sclerosis	GO:0042110	T cell activation	6.48977440916423e-09	LCK/IRF1/FKBP1A/LAPTM5/HLA-DPA1/PRKCQ/HLA-E/RPL22/NDFIP1/DOCK2/GPR183/TNFSF8/HLA-DRA/NCK2/HLA-DMA/MARCHF7/IL2RA/ADAM8/PPP3CA/CD55/IL4R/JAK1/DOCK8/EIF2AK4/STAT3/BCL3/CD7/SOCS3/RAB27A/JAK3/SOS1/JUNB/TGFB1/RELB/IL7R/CD6/ADA/TFRC/CBFB/NKG7/SMARCC2/CD74/MALT1/LEF1/ARG2/TNFRSF14/CD27/HSPH1/HSPD1/CD80/ITK/PIK3CD/LAT/CDK6/TCF7/ZFP36L1/HMGB1/NFATC3/HLA-A/CTLA4/SMARCD2/CD3G/HLA-DRB1/B2M/ITPKB/TNFRSF4/PATZ1…	11
Rheumatoid arthritis	GO:0050865	regulation of cell activation	6.97634912518024e-09	TYK2/ZEB1/PTPRC/CD38/PJA2/LAPTM5/HLA-DPA1/PRKCQ/HLA-E/NDFIP1/GPR183/TNFSF8/HLA-DRA/NCK2/MLH1/HLA-DMA/MARCHF7/IL15RA/IL2RA/XCL1/ZFP36L1/IL23A/ACTA2/TNF/ADA/TFRC/CBFB/SMARCC2/CD74/MALT1/LEF1/TNFRSF14/ID2/IL7R/CAMK4/SERPINE2/HMGB1/HLA-A/IL6ST/JUNB/AKIRIN2/TNFAIP3/EBI3/NFKBIZ/ARID1B/SH3KBP1/CTLA4/CD47/ITPKB/BCL2/TNIP2/DUSP22/CTNNB1/KARS1/TNFRSF4/SMARCD1/B2M/FOXP3/ZBTB1/ADAM8/PTPN2/LDLR/CD2/YES1/PELI1…	10
Rheumatoid arthritis	GO:0046649	lymphocyte activation	7.23930810792374e-09	TYK2/ZEB1/PTPRC/CD38/PHB2/FKBP1A/LAPTM5/HLA-DPA1/PRKCQ/HLA-E/RPL22/BAG6/NDFIP1/DOCK2/GPR183/TNFSF8/PTPRJ/HLA-DRA/NCK2/MLH1/HLA-DMA/MARCHF7/IL15RA/IL2RA/XCL1/ZFP36L1/IL23A/ADA/TFRC/BCL3/CBFB/NKG7/SMARCC2/CD74/MALT1/LEF1/TNFRSF14/ID2/IL7R/CDK6/PHB1/EZH2/CAMK4/PLCG2/HMGB1/HLA-A/STAT3/IL6ST/JUNB/AKIRIN2/TNFAIP3/EBI3/NFKBIZ/ARID1B/JAK1/SH3KBP1/FOSL2/SH2D2A/CTLA4/CD47/ITPKB/BCL2/TNIP2/RSAD2/STAT4/DUSP2…	10
Rheumatoid arthritis	GO:0002696	positive regulation of leukocyte activation	8.48675260421651e-09	TYK2/PTPRC/CD38/HLA-DPA1/PRKCQ/HLA-E/GPR183/HLA-DRA/NCK2/MLH1/HLA-DMA/IL15RA/IL2RA/XCL1/IL23A/TNF/ADA/TFRC/CBFB/SMARCC2/CD74/MALT1/LEF1/TNFRSF14/IL7R/HMGB1/HLA-A/IL6ST/AKIRIN2/EBI3/NFKBIZ/ARID1B/SH3KBP1/CD47/ITPKB/BCL2/TNIP2/KARS1/TNFRSF4/SMARCD1/B2M/FOXP3/ZBTB1/ADAM8/CD2/YES1/PELI1/XBP1/CTSC/DOCK8/SIRPG/CD5/CDKN1A/CD6/HSPH1/HSPD1/PNP/LCK/CYLD/SOCS1/CD70/STAT5B/RUNX3/IL12A/HLA-DOA/ARID1A/AMBRA1/L…	10
Rheumatoid arthritis	GO:0050863	regulation of T cell activation	8.99747558083229e-09	TYK2/ZEB1/PTPRC/LAPTM5/HLA-DPA1/PRKCQ/HLA-E/NDFIP1/TNFSF8/HLA-DRA/NCK2/HLA-DMA/MARCHF7/IL2RA/XCL1/IL23A/ADA/TFRC/CBFB/SMARCC2/CD74/MALT1/LEF1/TNFRSF14/IL7R/CAMK4/HMGB1/HLA-A/IL6ST/JUNB/EBI3/NFKBIZ/ARID1B/CTLA4/CD47/ITPKB/DUSP22/CTNNB1/SMARCD1/B2M/FOXP3/ZBTB1/ADAM8/PTPN2/CD2/YES1/PELI1/XBP1/DOCK8/SOS2/SIRPG/CD5/CD6/HSPH1/HSPD1/PNP/PRKAR1A/LCK/CYLD/SOCS1/CD70/ARG2/STAT5B/PAG1/RUNX3/IL12A/IRF1/HLA-D…	10
Rheumatoid arthritis	GO:0022407	regulation of cell-cell adhesion	9.23983487523093e-09	TYK2/PTPRC/LAPTM5/HLA-DPA1/PRKCQ/HLA-E/NDFIP1/HLA-DRA/NCK2/HLA-DMA/MARCHF7/IL2RA/XCL1/IL23A/TNF/ADA/TFRC/CBFB/ITGB2/SMARCC2/CD74/MALT1/LEF1/TNFRSF14/IL7R/SERPINE2/HMGB1/HLA-A/RDX/IL6ST/KIFAP3/EBI3/NFKBIZ/ARID1B/JAK1/CTLA4/CD47/ITPKB/DUSP22/SMARCD1/B2M/FOXP3/ZBTB1/ADAM8/PTPN2/SPINT2/YES1/PELI1/XBP1/DOCK8/NFAT5/SIRPG/CD5/CD6/HSPH1/HSPD1/PNP/PRKAR1A/LCK/CYLD/SOCS1/CD70/ARG2/STAT5B/MBP/PAG1/RUNX3/IL1…	10
Rheumatoid arthritis	GO:0030155	regulation of cell adhesion	9.48161283490572e-09	TYK2/PTPRC/LAPTM5/HLA-DPA1/PRKCQ/HLA-E/NDFIP1/PTPRJ/HLA-DRA/NCK2/HLA-DMA/MARCHF7/IL2RA/XCL1/IL23A/TNF/ADA/TFRC/CBFB/ITGB2/SPOCK2/SMARCC2/CD74/MALT1/LEF1/TNFRSF14/IL7R/CDK6/RCC2/SERPINE2/ITGA2/HMGB1/HLA-A/RDX/ACTG1/IL6ST/KIFAP3/EBI3/NFKBIZ/CALR/ATP5F1B/ARID1B/JAK1/CTLA4/CD47/ITPKB/TNFRSF18/BCL2/DUSP22/SMARCD1/B2M/FOXP3/ADAM10/RAC1/ZBTB1/ADAM8/PTPN2/STK4/SPINT2/YES1/PELI1/XBP1/DOCK8/NFAT5/SIRPG/CD5…	10
Rheumatoid arthritis	GO:0051249	regulation of lymphocyte activation	9.48161283490572e-09	TYK2/ZEB1/PTPRC/CD38/LAPTM5/HLA-DPA1/PRKCQ/HLA-E/NDFIP1/GPR183/TNFSF8/HLA-DRA/NCK2/MLH1/HLA-DMA/MARCHF7/IL15RA/IL2RA/XCL1/ZFP36L1/IL23A/ADA/TFRC/CBFB/SMARCC2/CD74/MALT1/LEF1/TNFRSF14/ID2/IL7R/CAMK4/HMGB1/HLA-A/IL6ST/JUNB/AKIRIN2/TNFAIP3/EBI3/NFKBIZ/ARID1B/SH3KBP1/CTLA4/CD47/ITPKB/BCL2/TNIP2/DUSP22/CTNNB1/TNFRSF4/SMARCD1/B2M/FOXP3/ZBTB1/ADAM8/PTPN2/CD2/YES1/PELI1/XBP1/DOCK8/SOS2/SIRPG/CD5/CDKN1A/C…	10
Crohns disease	GO:0050776	regulation of immune response	1.17988502737499e-08	LSM14A/TYK2/EIF2AK2/OAS1/ISG15/CD96/IFIH1/PTPRC/PARK7/CD38/PHB2/PJA2/FKBP1A/LAPTM5/HLA-DPA1/PRKCQ/HLA-E/RPS19/HMGB2/BAG6/NDFIP1/PTPRJ/HLA-DRA/MLH1/HLA-DMA/CSNK1A1/TRIM25/CD4/SQSTM1/IL23A/XCL1/HSPA1B/JAK3/SOS1/JUNB/TGFB1/BECN1/FLOT1/GBP2/ZNRF1/KCNN4/IL7R/PHB1/PLCG2/HMGB1/PARP14/HLA-A/IL6ST/TRAF3/AKIRIN2/TNIP1/TNFAIP3/RFTN1/OASL/HLA-B/DDX60/NFE2L2/NFKBIZ/DENND1B/FOSL2/CTLA4/CD47/YWHAE/BIRC3/SPPL2A/…	12
Multiple sclerosis	GO:0045087	innate immune response	1.34187526265777e-08	ACTG1/CCL3/BIRC3/LCK/TNFAIP3/CCL4/NFKBIA/ZYX/IRF1/G3BP2/MAP4K2/PHB2/PJA2/SRPK2/HLA-DPA1/UBE2L6/DHX15/HLA-E/RPS19/HMGB2/SYNCRIP/CSNK1A1/HSPA1A/OPTN/ADAM8/CALM1/PLSCR1/HSP90AA1/ZC3HAV1/DDX21/LYAR/CD55/RNF19B/JAK1/USP18/RAB27A/JAK3/TGFB1/BECN1/FLOT1/GBP2/ZNRF1/RELB/REL/CD58/TNF/SHFL/CD6/GBP4/NKG7/ARRB2/CD74/MALT1/VPS26B/ARG2/TNFRSF14/IFIT3/IFIT2/TNIP1/HSPA1B/HSPD1/PPP1R14B/PIK3CD/TASL/GBP1/HLA-B/ZNF…	13
Multiple sclerosis	GO:0046631	alpha-beta T cell activation	1.34187526265777e-08	IRF1/PRKCQ/HLA-E/RPL22/NDFIP1/DOCK2/GPR183/TNFSF8/HLA-DRA/IL2RA/CD55/IL4R/JAK1/STAT3/BCL3/SOCS3/JAK3/JUNB/RELB/ADA/CBFB/NKG7/MALT1/LEF1/ARG2/TNFRSF14/HSPH1/CD80/ITK/HMGB1/HLA-A/CD3G/HLA-DRB1/ITPKB/BCL11B/LGALS9	11
Asthma	GO:0051607	defense response to virus	1.35548644819667e-08	ZC3HAV1/RSAD2/IL23A/ADAR/IFIT3/IFIT2/APOBEC3C/TRIM22/APOBEC3H/BNIP3L/POLR3G/SERINC5/ATG7/MAP3K14/TNFAIP3/HERC5/IFIH1/CGAS/PHB2/OASL/NT5C2/PMAIP1/DDX17/BCL2/BNIP3/DDIT4/ZNFX1/BCL2L1/ITGAX/TRIM56/ADARB1/TRIM21/MX1/OAS1/IFI44L/OAS2/OAS3/MX2/PARP9/EIF2AK2/ISG15/IFI6/USP18/ISG20/IFIT5/DDX60/IFIT1/STAT1/RIGI/GBP1/PLSCR1/IRF7/DDX60L/IFI16	11
Primary biliary cholangitis	GO:0042605	peptide antigen binding	1.50414838261742e-08	HLA-DPA1/TAP1/HLA-E/HLA-DOA/HLA-DMA/HLA-DQA1/HLA-DPB1/HLA-DQB1/HLA-DQB2/HLA-DRB1/HLA-B/HLA-C/TAP2/HLA-A/B2M/HLA-DRA	8
Rheumatoid arthritis	GO:0046631	alpha-beta T cell activation	1.81107578394019e-08	TYK2/PTPRC/PRKCQ/HLA-E/RPL22/NDFIP1/DOCK2/GPR183/TNFSF8/HLA-DRA/IL2RA/XCL1/IL23A/ADA/BCL3/CBFB/NKG7/MALT1/LEF1/TNFRSF14/HMGB1/HLA-A/STAT3/JUNB/EBI3/NFKBIZ/JAK1/FOSL2/ITPKB/BCL2/RSAD2/STAT4/FOXP3/SOCS3/ELF4/MEN1/RORA/HSPH1/PNP/SOCS1/ARG2/PTGER4/RUNX3/CD3G/IL12A/KMT2A/IRF1/BRAF/JAK2/IFNG/STAT6/BRD4/TRAC/HLA-DRB1	11
Primary biliary cholangitis	GO:0003823	antigen binding	1.83859976362554e-08	IL7R/HLA-DPA1/TAP1/HLA-E/HLA-DOA/LAG3/HLA-DMA/HLA-DQA1/HLA-DPB1/HLA-DQB1/HLA-DQB2/HLA-DRB1/HLA-B/HLA-C/TAP2/HLA-A/B2M/HLA-DRA	8
Rheumatoid arthritis	GO:0002252	immune effector process	1.8920897228618e-08	CD96/PTPRC/PHB2/LAPTM5/KMT2E/HLA-E/RPS19/NDFIP1/DOCK2/GPR183/HLA-DRA/MLH1/XCL1/IL23A/TNF/ADA/TFRC/BCL3/ITGB2/NKG7/RNF19B/ARRB2/CD74/MALT1/LEF1/TNFRSF14/IL7R/PHB1/PLCG2/TMBIM6/HMGB1/HLA-A/STAT3/JUNB/PLEKHM2/RFTN1/HLA-B/DDX60/NFKBIZ/JAK1/DENND1B/HLA-C/RSAD2/STAT4/DUSP22/KARS1/TNFRSF4/B2M/FOXP3/DOCK10/ITM2A/ZBTB1/DDX1/PRDX1/CD2/SIRT1/MAPKAPK2/YES1/MYO1G/XBP1/CTSC/KIF5B/MFNG/SOCS3/TUBB/TUBB4B/SERPINB…	11
Multiple sclerosis	GO:0046649	lymphocyte activation	2.24608500383412e-08	LCK/TNFAIP3/IRF1/CD38/PHB2/FKBP1A/LAPTM5/HLA-DPA1/PRKCQ/HLA-E/RPL22/BAG6/NDFIP1/DOCK2/GPR183/TNFSF8/PTPRJ/HLA-DRA/NCK2/MLH1/HLA-DMA/MARCHF7/IL15RA/IL2RA/ADAM8/DCLRE1C/PPP3CA/CD55/IL4R/JAK1/DOCK8/EIF2AK4/STAT3/BCL3/CD7/SOCS3/RAB27A/JAK3/SOS1/JUNB/TGFB1/RELB/IL7R/CD6/ADA/TFRC/CBFB/NKG7/SMARCC2/CD74/MALT1/LEF1/ARG2/TNFRSF14/CD27/HSPH1/HSPD1/CD80/ITK/PIK3CD/ITGA4/UNG/LAT/CDK6/POU2AF1/TCF7/ZFP36L1/HMG…	10
Multiple sclerosis	GO:0009986	cell surface	2.69590878264739e-08	CD38/PHB2/HLA-DPA1/HLA-E/CLEC2D/CTSB/PTPRJ/HLA-DRA/HLA-DMA/IL15RA/IL2RA/ADAM8/HSP90AA1/HSP90AB1/CD55/IL4R/SELL/TGFB1/FLOT1/B4GALT1/CD69/IL7R/TNFRSF18/CD58/TNF/CD6/ADA/TFRC/ITGB2/CD74/HSPA5/TGFBR3/ITGAE/TNFRSF14/CD27/HSPD1/CD80/ITGA4/SLC1A4/HLA-B/ERP29/SORL1/HLA-C/HMGB1/HLA-A/FASLG/IL2RB/CTLA4/MBP/CD3G/HLA-DRB1/LAMP3/B2M/CPM/TNFRSF4/CD53/CD2	10
Asthma	GO:0045087	innate immune response	2.81620027962031e-08	H2BC21/UFD1/ZC3HAV1/RSAD2/PELI1/IL23A/CSNK1A1/APOL1/WDFY1/ADAR/IFIT3/IFIT2/BIRC3/GZMB/RPS6KA3/APOBEC3C/RPS19/TRIM22/SP100/RNF19B/IFNAR1/MALT1/APOBEC3H/CORO1A/CD2/POLR3G/HMGB1/SERINC5/FOSL1/HLA-A/HLA-B/SRPK2/YES1/PLCG2/ZNRF1/TNFAIP3/ACTG1/HERC5/IFIH1/IL1RAP/CGAS/PHB2/OASL/HLA-C/MAP3K5/NFKBIZ/TIFA/GCH1/SLC15A4/PSTPIP1/NINJ1/ZNFX1/JAK3/LGALS9/TAX1BP1/CD46/DDX3X/PTPN6/PARP14/TRIM56/PAK2/PRKCE/TNIP1/P…	13
Rheumatoid arthritis	GO:0045087	innate immune response	3.07099450753109e-08	TYK2/MX1/EIF2AK2/UBE2L6/IFI6/OAS2/OAS1/ISG15/CD96/HERC5/IFIH1/G3BP2/MAP4K2/PHB2/PJA2/SRPK2/HLA-DPA1/DHX15/HLA-E/RPS19/HMGB2/SYNCRIP/CSNK1A1/XCL1/TRIM25/SIN3A/REL/IL23A/HSPA1B/TNF/SHFL/GBP4/NKG7/RNF19B/ARRB2/CD74/MALT1/VPS26B/TNFRSF14/KLRG1/PHB1/IFIT3/NCF2/PLCG2/NFKB2/HMGB1/PARP14/HLA-A/ACTG1/PLEKHM2/TRAF3/FAU/AKIRIN2/TNIP1/TNFAIP3/RFTN1/OASL/HLA-B/DDX60/NFE2L2/NFKBIZ/JAK1/FOSL2/CD47/YWHAE/BIRC3/H…	13
Rheumatoid arthritis	GO:0051251	positive regulation of lymphocyte activation	3.08490843071313e-08	TYK2/PTPRC/CD38/HLA-DPA1/PRKCQ/HLA-E/GPR183/HLA-DRA/NCK2/MLH1/HLA-DMA/IL15RA/IL2RA/XCL1/IL23A/ADA/TFRC/CBFB/SMARCC2/CD74/MALT1/LEF1/TNFRSF14/IL7R/HMGB1/HLA-A/IL6ST/AKIRIN2/EBI3/NFKBIZ/ARID1B/SH3KBP1/CD47/ITPKB/BCL2/TNIP2/TNFRSF4/SMARCD1/B2M/FOXP3/ZBTB1/ADAM8/YES1/PELI1/XBP1/DOCK8/SIRPG/CD5/CDKN1A/CD6/HSPH1/HSPD1/PNP/LCK/CYLD/SOCS1/CD70/STAT5B/RUNX3/IL12A/HLA-DOA/ARID1A/AMBRA1/LGALS1/HLA-DQA1/HAVC…	10
Rheumatoid arthritis	GO:1903037	regulation of leukocyte cell-cell adhesion	3.42408855137101e-08	TYK2/PTPRC/LAPTM5/HLA-DPA1/PRKCQ/HLA-E/NDFIP1/HLA-DRA/NCK2/HLA-DMA/MARCHF7/IL2RA/XCL1/IL23A/TNF/ADA/TFRC/CBFB/ITGB2/SMARCC2/CD74/MALT1/LEF1/TNFRSF14/IL7R/HMGB1/HLA-A/IL6ST/EBI3/NFKBIZ/ARID1B/CTLA4/CD47/ITPKB/DUSP22/SMARCD1/B2M/FOXP3/ZBTB1/ADAM8/PTPN2/YES1/PELI1/XBP1/DOCK8/NFAT5/SIRPG/CD5/CD6/HSPH1/HSPD1/PNP/PRKAR1A/LCK/CYLD/SOCS1/CD70/ARG2/STAT5B/PAG1/RUNX3/IL12A/IRF1/HLA-DOA/ARID1A/AMBRA1/LAG3/L…	10
Allergic disease	GO:0098609	cell-cell adhesion	3.56115005249837e-08	NDFIP1/TNFSF11/IL2RA/IL7R/PELI1/TNFSF9/DUSP22/NCK2/AKNA/IL4/ITGAM/LEF1/BMI1/SH2B3/LAPTM5/CYFIP2/S100A11/ADA/EBI3/MALT1/CORO1A/CD2/TMOD3/HMGB1/VMP1/CD5/HLA-DPA1/PRKCQ/PPIA/HLA-E/HLA-DRA/HLA-DMA/MARCHF7/TNIP1/CD4/HLA-A/YES1/SMARCD1/ACVR1/DPP4/NFAT5/ACTG1/ALCAM/IL1RAP/XBP1/SPINT2/CD27/BCL2/B2M/ITGB2/PERP/PPARA/PHF10/ICAM1/NFKBIZ/WNK1/NINJ1/ARID1B/JAK3/LGALS9/HLA-DQA2/RDX/CD46/CD40LG/CARD11/PTPN6/ITG…	12
Asthma	GO:0048525	negative regulation of viral process	3.78472777748833e-08	ZC3HAV1/RSAD2/APOBEC3C/APOBEC3H/SRPK2/PPIA/IFIH1/OASL/ZNFX1/RESF1/TNIP1/CIITA/TRIM21/MX1/OAS1/OAS2/OAS3/EIF2AK2/ISG15/ISG20/LY6E/IFIT5/IFIT1/STAT1/PLSCR1/IFI16	12
Asthma	GO:0050792	regulation of viral process	3.78472777748833e-08	ZC3HAV1/RSAD2/ADAR/APOBEC3C/TRIM22/APOBEC3H/HMGB1/SRPK2/PPIA/CXCR4/RAB7A/IFIH1/OASL/BCL2/PPARA/ZNFX1/LGALS9/DDX3X/RESF1/CD4/TNIP1/ADARB1/CIITA/TRIM21/MX1/OAS1/OAS2/OAS3/EIF2AK2/ISG15/ISG20/LY6E/IFIT5/IFIT1/STAT1/PLSCR1/IFI16	13
Asthma	GO:0045071	negative regulation of viral genome replication	3.78472777748833e-08	ZC3HAV1/RSAD2/APOBEC3C/APOBEC3H/SRPK2/IFIH1/OASL/ZNFX1/RESF1/TNIP1/MX1/OAS1/OAS2/OAS3/EIF2AK2/ISG15/ISG20/IFIT5/IFIT1/PLSCR1/IFI16	10
Asthma	GO:1903900	regulation of viral life cycle	3.78472777748833e-08	ZC3HAV1/RSAD2/ADAR/APOBEC3C/TRIM22/APOBEC3H/HMGB1/SRPK2/PPIA/IFIH1/OASL/BCL2/ZNFX1/LGALS9/DDX3X/RESF1/CD4/TNIP1/ADARB1/CIITA/TRIM21/MX1/OAS1/OAS2/OAS3/EIF2AK2/ISG15/ISG20/LY6E/IFIT5/IFIT1/PLSCR1/IFI16	12
Rheumatoid arthritis	GO:0045785	positive regulation of cell adhesion	4.502556180612e-08	TYK2/PTPRC/HLA-DPA1/PRKCQ/HLA-E/PTPRJ/HLA-DRA/NCK2/HLA-DMA/IL2RA/XCL1/IL23A/TNF/ADA/TFRC/CBFB/ITGB2/SPOCK2/SMARCC2/CD74/MALT1/LEF1/TNFRSF14/IL7R/CDK6/ITGA2/HMGB1/HLA-A/IL6ST/KIFAP3/EBI3/NFKBIZ/CALR/ARID1B/JAK1/CD47/ITPKB/TNFRSF18/SMARCD1/B2M/FOXP3/RAC1/ZBTB1/ADAM8/STK4/YES1/XBP1/DOCK8/NFAT5/SIRPG/CD5/CD6/HSPH1/HSPD1/PNP/LCK/CYLD/CSF1/SOCS1/CD70/MAP4K4/STAT5B/RUNX3/IL12A/HLA-DOA/ADAM19/ARID1A/AMBR…	10
Ulcerative colitis	GO:0009615	response to virus	4.5371039812117e-08	XCL1/PMAIP1/BCL3/BECN1/GBP2/HIF1A/IRF3/SIN3A/ENO1/HSP90AA1/CFL1/BCL2/DDIT4/DDX17/STAT1/CALR/MAP3K14/JAK1/TPT1/UBE2N/NT5C2/POLR3G/BATF3/EXOC1/CARD8/TRIM56/STMN1/APOBEC3G/IFNGR1/IKBKB/MAVS/SERINC5/GBF1/BNIP3/RPS15A/TRIM38/NCBP3/CCT5/APOBEC3H/IFIT2/ADAR/PHB2/SHFL/RAB2B/SETD2/ILF3/TNF/HNRNPUL1/STAT2/POU2F2/NT5C3A/CCL4/DTX3L/IVNS1ABP/LYST/IFNAR1/MX1/OAS1/IFI44L/OAS2/OAS3/MX2/LGALS9/PARP9/EIF2AK2/ISG15…	12
Inflammatory bowel disease	GO:0002252	immune effector process	4.72738681118286e-08	CD96/PTPRC/PHB2/LAPTM5/KMT2E/HLA-E/RPS19/NDFIP1/DOCK2/GPR183/HLA-DRA/MLH1/IL21/LGALS1/NBN/IL23R/IL23A/XCL1/CD226/TNF/STAT3/BCL3/SOCS3/RAB27A/JAK3/JUNB/TGFB1/RELB/ADA/TFRC/ITGB2/NKG7/RNF19B/ARRB2/CD74/MALT1/LEF1/HSPD1/IL7R/PHB1/PLCG2/TMBIM6/HMGB1/HLA-A/PLEKHM2/RFTN1/HLA-B/DDX60/NFKBIZ/JAK1/DENND1B/HLA-C/RSAD2/STAT4/DUSP22/KARS1/TNFRSF4/B2M/FOXP3/DOCK10/ITM2A/ZBTB1/DDX1/PRDX1/CD2/SIRT1/MAPKAPK2/YES…	11
Allergic disease	GO:0050776	regulation of immune response	4.94370720935271e-08	EXOSC6/GRB2/UFD1/NDFIP1/CSNK1A1/IL7R/RSAD2/PELI1/JUNB/ELF1/DUSP22/WDFY1/ADAR/HLA-C/IL4/ITGAM/SELENOS/MFHAS1/CHUK/BIRC3/RPS6KA3/RPS19/LAPTM5/ADA/MALT1/POLR3G/HMGB1/PRKCH/CD38/PHB2/PJA2/FKBP1A/HLA-DPA1/PRKCQ/HLA-E/HMGB2/BAG6/PTPRJ/HLA-DRA/MLH1/HLA-DMA/TNIP1/HSPA1A/TIFA/ALPK1/CD4/HLA-A/HLA-B/YES1/PLCG2/ZNRF1/TNFAIP3/IFIH1/CGAS/OASL/XBP1/BCL2/B2M/ITGB2/NFKBIZ/SMAD3/SLC15A4/WNK1/NINJ1/ZNFX1/JAK3/LGALS…	12
Rheumatoid arthritis	GO:0050778	positive regulation of immune response	5.1159089761554e-08	TYK2/EIF2AK2/OAS1/IFIH1/PTPRC/CD38/PHB2/PJA2/LAPTM5/HLA-DPA1/PRKCQ/HLA-E/RPS19/HMGB2/BAG6/PTPRJ/HLA-DRA/MLH1/HLA-DMA/CSNK1A1/XCL1/TRIM25/SIN3A/IL23A/HSPA1B/TNF/ADA/TFRC/ITGB2/ARRB2/CD74/MALT1/PHB1/PLCG2/HMGB1/HLA-A/IL6ST/TRAF3/AKIRIN2/TNIP1/TNFAIP3/RFTN1/OASL/HLA-B/DDX60/NFKBIZ/DENND1B/FOSL2/CTLA4/CD47/YWHAE/BIRC3/HLA-C/BCL2/TNIP2/TAX1BP1/RSAD2/DUSP22/KARS1/B2M/FOXP3/MAPK1/ZBTB1/ADAM8/NEK7/PTPN2/…	12
Rheumatoid arthritis	GO:0022409	positive regulation of cell-cell adhesion	5.41034449979176e-08	TYK2/PTPRC/HLA-DPA1/PRKCQ/HLA-E/HLA-DRA/NCK2/HLA-DMA/IL2RA/XCL1/IL23A/TNF/ADA/TFRC/CBFB/ITGB2/SMARCC2/CD74/MALT1/LEF1/TNFRSF14/IL7R/HMGB1/HLA-A/IL6ST/KIFAP3/EBI3/NFKBIZ/ARID1B/JAK1/CD47/ITPKB/SMARCD1/B2M/FOXP3/ZBTB1/ADAM8/YES1/XBP1/DOCK8/NFAT5/SIRPG/CD5/CD6/HSPH1/HSPD1/PNP/LCK/CYLD/SOCS1/CD70/STAT5B/RUNX3/IL12A/HLA-DOA/ADAM19/ARID1A/AMBRA1/LGALS1/HLA-DQA1/HAVCR2/HLA-DPB1/TRAF6/JAK2/IFNG/PLAUR/BRD…	10
Rheumatoid arthritis	GO:0098609	cell-cell adhesion	6.3571148229566e-08	TYK2/PTPRC/LAPTM5/HLA-DPA1/PRKCQ/PPIA/HLA-E/NDFIP1/HLA-DRA/NCK2/HLA-DMA/MARCHF7/IL2RA/XCL1/ZFP36L1/IL23A/TNF/ADA/TFRC/CBFB/PALLD/ITGB2/SMARCC2/CD74/MALT1/ITGAE/LEF1/TNFRSF14/IL7R/SERPINE2/ITGA2/HMGB1/HLA-A/RDX/ACTG1/IL6ST/KIFAP3/TNIP1/ITGAX/EBI3/NFKBIZ/ARID1B/JAK1/CTLA4/CD47/ITPKB/BCL2/DUSP22/CTNNB1/FNDC3A/SMARCD1/B2M/FOXP3/EXT1/ZBTB1/ADAM8/PTPN2/CD2/SPINT2/YES1/PELI1/NINJ1/XBP1/DOCK8/NFAT5/ITGB1…	12
Primary biliary cholangitis	GO:0042110	T cell activation	7.10280885570491e-08	LCK/IRF1/CCDC88B/IL7R/CD27/EGR1/CD5/CD6/HLA-DPA1/CD80/STAT5B/PTGER4/PAG1/STAT3/RUNX3/CD3G/IL12A/KMT2A/TP53/CD74/HLA-E/HLA-DOA/IL2RA/ARID1A/SLA2/RORA/AMBRA1/SH2D2A/LAG3/HLA-DMA/LGALS1/HMGB1/TNFRSF4/NFATC3/HLA-DQA1/BRAF/ZBTB1/RIPOR2/HAVCR2/HLA-DPB1/TRAF6/JAK2/IFNG/STAT6/BRD4/CHD7/HLA-DQB1/TIGIT/CUL4A/PNP/AIF1/CTLA4/PRNP/LFNG/JAK1/TRAC/HLA-DQB2/SMARCA4/HLA-DRB1/LAT/CDK6/TCF7/ZFP36L1/HLA-A/SMARCD2/B2…	11
Allergic disease	GO:0050778	positive regulation of immune response	9.98135139791314e-08	EXOSC6/GRB2/UFD1/CSNK1A1/RSAD2/PELI1/ELF1/DUSP22/WDFY1/HLA-C/IL4/ITGAM/MFHAS1/CHUK/BIRC3/RPS6KA3/RPS19/LAPTM5/ADA/MALT1/POLR3G/HMGB1/PRKCH/CD38/PHB2/PJA2/HLA-DPA1/PRKCQ/HLA-E/HMGB2/BAG6/PTPRJ/HLA-DRA/MLH1/HLA-DMA/TNIP1/HSPA1A/TIFA/ALPK1/CD4/HLA-A/HLA-B/YES1/PLCG2/ZNRF1/TNFAIP3/IFIH1/CGAS/OASL/XBP1/BCL2/B2M/ITGB2/NFKBIZ/SLC15A4/WNK1/NINJ1/ZNFX1/LGALS9/HLA-DQA2/TAX1BP1/KHDRBS1/CD46/DDX3X/NSD2/CARD1…	12
Multiple sclerosis	GO:0030098	lymphocyte differentiation	1.08725293138787e-07	LCK/IRF1/RPL22/NDFIP1/DOCK2/GPR183/TNFSF8/PTPRJ/HLA-DRA/IL15RA/IL2RA/ADAM8/DCLRE1C/IL4R/JAK1/STAT3/BCL3/SOCS3/JAK3/SOS1/JUNB/TGFB1/RELB/IL7R/ADA/CBFB/SMARCC2/CD74/MALT1/LEF1/CD27/CD80/ITK/PIK3CD/ITGA4/CDK6/POU2AF1/TCF7/ZFP36L1/HMGB1/PLCL2/NFATC3/CTLA4/SMARCD2/CD3G/HLA-DRB1/B2M/MSH2/ITPKB/NFIL3/PATZ1/CAMK4/BCL11B/LGALS9/CD2	11
Asthma	GO:0019079	viral genome replication	1.09013475695769e-07	ZC3HAV1/RSAD2/ADAR/PCBP1/APOBEC3C/APOBEC3H/SRPK2/PPIA/EEF1A1/IFIH1/OASL/VCP/BCL2/PPIB/GRK2/ZNFX1/DDX3X/SMC5/RESF1/TNIP1/ADARB1/MX1/OAS1/OAS2/OAS3/EIF2AK2/ISG15/ISG20/IFIT5/IFIT1/PLSCR1/IFI16	10
Asthma	GO:0019058	viral life cycle	1.09013475695769e-07	ZC3HAV1/RSAD2/ADAR/PCBP1/APOBEC3C/TRIM22/APOBEC3H/HMGB1/CTSB/SRPK2/PPIA/EEF1A1/CXCR4/DPP4/RAB7A/IFIH1/OASL/VCP/BCL2/PPIB/ICAM1/GRK2/ZNFX1/LGALS9/CD46/DDX3X/SPCS1/SMC5/RESF1/CD4/TNIP1/ADARB1/CIITA/TRIM21/HSPA1A/HSPA1B/MX1/OAS1/OAS2/OAS3/EIF2AK2/ISG15/CHMP5/ISG20/LY6E/IFIT5/IFIT1/PLSCR1/IFI16	10
Multiple sclerosis	GO:1903131	mononuclear cell differentiation	1.28475465134198e-07	LCK/IRF1/RPL22/NDFIP1/DOCK2/GPR183/TNFSF8/PTPRJ/HLA-DRA/IL15RA/IL2RA/ADAM8/DCLRE1C/IL4R/JAK1/STAT3/BCL3/SOCS3/JAK3/SOS1/JUNB/TGFB1/RELB/IL7R/ADA/CBFB/SMARCC2/CD74/MALT1/LEF1/CD27/CD80/MT1G/ITK/PIK3CD/ITGA4/CDK6/POU2AF1/TCF7/ZFP36L1/HLA-B/HMGB1/PLCL2/NFATC3/CTLA4/SMARCD2/CD3G/HLA-DRB1/B2M/CSF2/MSH2/ITPKB/NFIL3/PATZ1/CAMK4/BCL11B/LGALS9/CD2	11
Multiple sclerosis	GO:0030217	T cell differentiation	1.41229122915844e-07	LCK/IRF1/RPL22/DOCK2/GPR183/TNFSF8/HLA-DRA/IL2RA/ADAM8/IL4R/JAK1/STAT3/BCL3/SOCS3/JAK3/SOS1/JUNB/TGFB1/RELB/IL7R/ADA/CBFB/SMARCC2/CD74/MALT1/LEF1/CD27/CD80/ITK/PIK3CD/CDK6/TCF7/ZFP36L1/HMGB1/NFATC3/CTLA4/SMARCD2/CD3G/HLA-DRB1/B2M/ITPKB/PATZ1/CAMK4/BCL11B/LGALS9/CD2	10
Multiple sclerosis	GO:0002252	immune effector process	1.41229122915844e-07	CCL3/PHB2/LAPTM5/KMT2E/HLA-E/RPS19/NDFIP1/DOCK2/GPR183/HLA-DRA/MLH1/LITAF/DDX21/CD55/IL4R/RNF19B/JAK1/EIF2AK4/STAT3/BCL3/SOCS3/RAB27A/JAK3/JUNB/TGFB1/RELB/IL7R/TNF/ADA/TFRC/ITGB2/NKG7/ARRB2/CD74/MALT1/LEF1/TNFRSF14/CD27/HSPD1/CD80/PIK3CD/UNG/LAT/POU2AF1/HLA-B/HLA-C/TAP2/HMGB1/PLCL2/GZMB/HLA-A/IL2RB/HLA-DRB1/B2M/MSH2/TNFRSF4/RIGI/LGALS9/CD2/ARID5A	11
Rheumatoid arthritis	GO:1903039	positive regulation of leukocyte cell-cell adhesion	1.41393291948959e-07	TYK2/PTPRC/HLA-DPA1/PRKCQ/HLA-E/HLA-DRA/NCK2/HLA-DMA/IL2RA/XCL1/IL23A/TNF/ADA/TFRC/CBFB/ITGB2/SMARCC2/CD74/MALT1/LEF1/TNFRSF14/IL7R/HMGB1/HLA-A/IL6ST/EBI3/NFKBIZ/ARID1B/CD47/ITPKB/SMARCD1/B2M/FOXP3/ZBTB1/ADAM8/YES1/XBP1/DOCK8/NFAT5/SIRPG/CD5/CD6/HSPH1/HSPD1/PNP/LCK/CYLD/SOCS1/CD70/STAT5B/RUNX3/IL12A/HLA-DOA/ARID1A/AMBRA1/LGALS1/HLA-DQA1/HAVCR2/HLA-DPB1/TRAF6/JAK2/IFNG/BRD4/HLA-DQB1/AIF1/HLA-DQB2/…	10
Rheumatoid arthritis	GO:0050870	positive regulation of T cell activation	1.45964648508264e-07	TYK2/PTPRC/HLA-DPA1/PRKCQ/HLA-E/HLA-DRA/NCK2/HLA-DMA/IL2RA/XCL1/IL23A/ADA/TFRC/CBFB/SMARCC2/CD74/MALT1/LEF1/TNFRSF14/IL7R/HMGB1/HLA-A/IL6ST/EBI3/NFKBIZ/ARID1B/CD47/ITPKB/SMARCD1/B2M/FOXP3/ZBTB1/ADAM8/YES1/XBP1/DOCK8/SIRPG/CD5/CD6/HSPH1/HSPD1/PNP/LCK/CYLD/SOCS1/CD70/STAT5B/RUNX3/IL12A/HLA-DOA/ARID1A/AMBRA1/LGALS1/HLA-DQA1/HAVCR2/HLA-DPB1/TRAF6/JAK2/IFNG/BRD4/HLA-DQB1/AIF1/HLA-DQB2/SMARCA4/HLA-DRB1	10
Allergic disease	GO:0045087	innate immune response	1.46659089621975e-07	H2BC21/UFD1/CSNK1A1/ZC3HAV1/RSAD2/PELI1/APOL1/WDFY1/ADAR/HLA-C/IFIT3/IFIT2/ITGAM/MAP3K5/MFHAS1/CHUK/BIRC3/GZMB/RPS6KA3/IFI6/APOBEC3C/RPS19/TRIM22/SP100/RNF19B/IFNAR1/MALT1/APOBEC3H/CORO1A/CD2/POLR3G/HMGB1/SERINC5/G3BP2/MAP4K2/PHB2/PJA2/SRPK2/HLA-DPA1/UBE2L6/DHX15/HLA-E/HMGB2/SYNCRIP/TNIP1/HSPA1A/TIFA/ALPK1/HLA-A/HLA-B/YES1/PLCG2/ZNRF1/TNFAIP3/ACTG1/HERC5/IFIH1/IL1RAP/CGAS/OASL/NFKBIZ/GCH1/SLC15A4…	13
Rheumatoid arthritis	GO:0007159	leukocyte cell-cell adhesion	1.5666171338248e-07	TYK2/PTPRC/LAPTM5/HLA-DPA1/PRKCQ/HLA-E/NDFIP1/HLA-DRA/NCK2/HLA-DMA/MARCHF7/IL2RA/XCL1/IL23A/TNF/ADA/TFRC/CBFB/ITGB2/SMARCC2/CD74/MALT1/LEF1/TNFRSF14/IL7R/HMGB1/HLA-A/IL6ST/TNIP1/EBI3/NFKBIZ/ARID1B/CTLA4/CD47/ITPKB/DUSP22/SMARCD1/B2M/FOXP3/EXT1/ZBTB1/ADAM8/PTPN2/YES1/PELI1/XBP1/DOCK8/NFAT5/ITGB1/SIRPG/CD5/CD6/HSPH1/HSPD1/PNP/PRKAR1A/LCK/CYLD/SOCS1/CD70/ARG2/STAT5B/PAG1/RUNX3/IL12A/IRF1/HLA-DOA/ARI…	11
Type 1 diabetes	GO:0050778	positive regulation of immune response	1.77113553853495e-07	TYK2/EIF2AK2/OAS1/IFIH1/PTPRC/UFD1/CD38/PHB2/PJA2/LAPTM5/HLA-DPA1/PRKCQ/HLA-E/RPS19/HMGB2/BAG6/PTPRJ/HLA-DRA/MLH1/HLA-DMA/CSNK1A1/TRIM25/IL23A/XCL1/HSPA1B/BIRC3/RPS6KA3/PHB1/PLCG2/HMGB1/HLA-A/IL6ST/TRAF3/AKIRIN2/TNIP1/TNFAIP3/RFTN1/OASL/HLA-B/DDX60/NFKBIZ/DENND1B/FOSL2/CTLA4/CD47/YWHAE/HLA-C/BCL2/TNIP2/TAX1BP1/RSAD2/DUSP22/KARS1/B2M/FOXP3/MAPK1/ZBTB1/ADAM8/NEK7/PTPN2/IKBKG/ARRB2/TRIM56/LY96/SIRT1…	12
Rheumatoid arthritis	GO:0050776	regulation of immune response	1.99351271076926e-07	TYK2/EIF2AK2/OAS1/ISG15/CD96/IFIH1/PTPRC/CD38/PHB2/PJA2/FKBP1A/LAPTM5/HLA-DPA1/PRKCQ/HLA-E/RPS19/HMGB2/BAG6/NDFIP1/PTPRJ/HLA-DRA/MLH1/HLA-DMA/CSNK1A1/XCL1/TRIM25/SIN3A/IL23A/HSPA1B/TNF/ADA/TFRC/ITGB2/ARRB2/CD74/MALT1/TNFRSF14/IL7R/PHB1/PLCG2/HMGB1/PARP14/HLA-A/IL6ST/JUNB/TRAF3/AKIRIN2/TNIP1/TNFAIP3/RFTN1/OASL/HLA-B/DDX60/NFE2L2/NFKBIZ/DENND1B/FOSL2/CTLA4/CD47/YWHAE/BIRC3/SPPL2A/HLA-C/EIF4E2/BCL2/…	12
Ankylosing spondylitis	GO:0045087	innate immune response	2.08484571700744e-07	TYK2/MX1/EIF2AK2/UBE2L6/IFI6/OAS2/OAS1/ISG15/CD96/HERC5/IFIH1/ACTG1/CCL3/BIRC3/LCK/TNFAIP3/CCL4/NFKBIA/ZYX/IRF1/TRIM25/IRF3/HLA-C/IL23A/LGALS9/MAP3K5/XCL1/HSPA1B/ITGAM/KLRG1/PHB1/IFIT3/NCF2/PLCG2/NFKB2/HMGB1/PARP14/HLA-A/PLEKHM2/TRAF3/RPS19/FAU/AKIRIN2/TNIP1/RFTN1/OASL/HLA-B/DDX60/NFE2L2/NFKBIZ/JAK1/FOSL2/CD47/YWHAE/EIF4E2/TNIP2/TAX1BP1/RSAD2/SRPK2/ZBTB1/ADAM8/NEK7/PTPN2/IKBKG/SYNCRIP/DDX1/PRDX1/…	13
Ankylosing spondylitis	GO:0098609	cell-cell adhesion	2.08484571700744e-07	TYK2/PTPRC/ACTG1/LCK/IRF1/TNFSF11/TMEM131L/PPP3CA/IL23A/LGALS9/LEF1/IL4/XCL1/ITGAM/CD27/IL7R/PPIA/SERPINE2/ITGA2/HMGB1/HLA-A/RDX/IL6ST/KIFAP3/TNIP1/ITGAX/EBI3/NFKBIZ/ARID1B/JAK1/CTLA4/CD47/ITPKB/BCL2/DUSP22/CTNNB1/FNDC3A/SMARCD1/B2M/FOXP3/EXT1/ZFP36L1/ZBTB1/ADAM8/PTPN2/CD2/SPINT2/YES1/PELI1/NINJ1/XBP1/DOCK8/IL2RA/ITGB2/NFAT5/ITGB1/SIRPG/ITGA4/IL2RG/CD4/LAPTM5/CYLD/SOCS1/CD70/SLC7A11/ADTRP/CD84/CC…	12
Primary biliary cholangitis	GO:0046649	lymphocyte activation	2.50451195753199e-07	LCK/TNFAIP3/IRF1/CCDC88B/IL7R/CD27/EGR1/CD5/CDKN1A/CD6/HLA-DPA1/CD80/STAT5B/PTGER4/PAG1/STAT3/RUNX3/CD3G/IL12A/KMT2A/TP53/CD74/HLA-E/HLA-DOA/IL2RA/ITGB1/CD2AP/SH3KBP1/ARID1A/SLA2/PRDX1/ID2/RORA/AMBRA1/SH2D2A/LAG3/HLA-DMA/LGALS1/HMGB1/TNFRSF4/NFATC3/HLA-DQA1/BRAF/ZBTB1/RNF168/RIPOR2/HAVCR2/HLA-DPB1/TRAF6/IL13/JAK2/IFNG/STAT6/BRD4/POU2AF1/CHD7/HLA-DQB1/TIGIT/CUL4A/PNP/IL15RA/AIF1/SAMSN1/CTLA4/PRNP/…	10
Asthma	GO:0045069	regulation of viral genome replication	3.03819528463398e-07	ZC3HAV1/RSAD2/ADAR/APOBEC3C/APOBEC3H/SRPK2/PPIA/IFIH1/OASL/BCL2/ZNFX1/DDX3X/RESF1/TNIP1/ADARB1/MX1/OAS1/OAS2/OAS3/EIF2AK2/ISG15/ISG20/IFIT5/IFIT1/PLSCR1/IFI16	9
Primary biliary cholangitis	GO:0042613	MHC class II protein complex	3.37734591510494e-07	HLA-DPA1/CD74/HLA-DOA/HLA-DMA/HLA-DQA1/HLA-DPB1/HLA-DQB1/HLA-DQB2/HLA-DRB1/B2M/HLA-DRA	4
Multiple sclerosis	GO:0002521	leukocyte differentiation	3.54847095079167e-07	CCL3/LCK/IRF1/RPL22/NR3C1/NDFIP1/DOCK2/GPR183/TNFSF8/PTPRJ/HLA-DRA/IL15RA/IL2RA/ADAM8/DCLRE1C/PPP3CA/IL4R/JAK1/PRKCA/STAT3/BCL3/SOCS3/JAK3/SOS1/JUNB/TGFB1/RELB/IL7R/TNF/ADA/TFRC/CBFB/SMARCC2/CD74/MALT1/LEF1/CD27/STAT5A/CD80/MT1G/ITK/PIK3CD/ITGA4/EEIG1/CDK6/POU2AF1/TCF7/ZFP36L1/HLA-B/HMGB1/PLCL2/NFATC3/CTLA4/SMARCD2/CD3G/HLA-DRB1/B2M/CSF2/MSH2/ITPKB/NFIL3/PATZ1/CAMK4/BCL11B/LGALS9/CD2	11
Ankylosing spondylitis	GO:0040011	locomotion	3.82836250148797e-07	OSBPL8/PTPRC/ACTG1/CCL3/CCL4/TNFSF11/PPP3CA/TCAF1/IL23A/HSPA5/LGALS9/RRAS2/LEF1/IL4/XCL1/SOD2/MEAK7/NR4A1/CDK6/PPIA/RCC2/SERPINE2/PLCG2/MAP2K1/ITGA2/HMGB1/RDX/STAT3/ATP5F1A/RPS19/ITGAX/NFE2L2/CALR/ATP5F1B/ZEB2/PDCD6/CD47/TNFRSF18/ARID4B/ARID4A/BCL2/CLIC4/AKT3/CNN2/DUSP22/PKN2/DOCK10/OGT/MAPK1/LSP1/ADAM10/RAC1/FGFR1/ADAM8/PTPN2/ARRB2/P2RX4/STK4/SIRT1/SPINT2/NINJ1/XBP1/DOCK8/PFN1/RPL13A/ITGB2/SIN3A…	11
Ankylosing spondylitis	GO:0051241	negative regulation of multicellular organismal process	3.82836250148797e-07	OAS1/CD96/PTPRC/CCL3/TNFAIP3/IRF1/XAF1/TMEM131L/PPP3CA/IL23A/LGALS9/LEF1/IL4/ATP2A2/XCL1/ID2/CDK6/EZH2/SERPINE2/HMGB1/KIFAP3/RPS19/CALR/CTLA4/KLF2/RFLNB/ARID4B/ARID4A/BCL2/DUSP22/CTNNB1/SOCS2/PDCD4/B2M/FOXP3/OGT/RAC1/FGFR1/PTPN2/LDLR/SRGN/ARRB2/P2RX4/SARS1/STK4/DYNLT1/PELI1/CTSC/DICER1/STC2/PDE4D/DIP2B/IL2RA/SIN3A/ITGB1/CARD8/ELF4/PGAM5/REST/ZNF354C/ARHGDIB/ITGA4/CARD16/WDR77/LAPTM5/BCOR/CYLD/SOC…	11
Ankylosing spondylitis	GO:0050776	regulation of immune response	3.82836250148797e-07	TYK2/EIF2AK2/OAS1/ISG15/CD96/IFIH1/PTPRC/BIRC3/LCK/TNFAIP3/NFKBIA/IRF1/TRIM25/RBCK1/IRF3/HLA-C/IL23A/LGALS9/IL4/XCL1/HSPA1B/ITGAM/IL7R/PHB1/PLCG2/HMGB1/PARP14/HLA-A/IL6ST/JUNB/TRAF3/RPS19/AKIRIN2/TNIP1/RFTN1/OASL/HLA-B/DDX60/NFE2L2/NFKBIZ/DENND1B/FOSL2/CTLA4/CD47/YWHAE/SPPL2A/EIF4E2/BCL2/TNIP2/TAX1BP1/RSAD2/DUSP22/KARS1/B2M/FOXP3/MAPK1/ZBTB1/ADAM8/NEK7/PTPN2/IKBKG/ARRB2/TRIM56/LY96/SIRT1/MAPKAPK2…	12
Ankylosing spondylitis	GO:0051336	regulation of hydrolase activity	3.82836250148797e-07	IFI6/OAS2/OAS1/PTPRC/CCL3/BIRC3/LCK/CCL4/GPR65/LGALS9/MAP3K5/XCL1/GZMA/PHB1/EZH2/RCC2/SERPINE2/TMBIM6/HMGB1/RDX/STAT3/USP47/TBC1D5/SIPA1L1/OASL/PDCD6/AIFM1/PSAP/PSME1/DOCK10/RAB3GAP1/FGFR1/PSMB8/TANK/SIRT1/DOCK8/CYCS/HSPE1/NOL3/CASP8AP2/CTSD/LAMP3/RGL4/ZC3H15/SERPINB9/SOS2/ITGB1/CARD8/REST/CARD16/CSNK2A1/PPP1R2/PDCD5/LAPTM5/RPS27L/PBXIP1/TRIAP1/BBC3/MAP4K4/ARL6IP5/RAP1A/CCL5/TIPRL/MBP/RASGRP2/PER…	10
Ankylosing spondylitis	GO:0001816	cytokine production	3.82836250148797e-07	TYK2/EIF2AK2/OAS2/OAS1/ISG15/IQGAP1/CD96/IFIH1/PTPRC/CCL3/TNFAIP3/IRF1/XAF1/IRF3/IL23A/LGALS9/ZBTB39/LEF1/IL4/XCL1/HSPA1B/PHB1/EZH2/PLCG2/HMGB1/HLA-A/STAT3/IL6ST/TRAF3/AKIRIN2/RFTN1/HLA-B/EBI3/DENND1B/CD47/KLF2/RSAD2/PDCD4/B2M/FOXP3/RAC1/ZBTB1/ZBTB25/FGFR1/ADAM8/SRGN/DDX1/ARRB2/SARS1/TRIM56/LY96/TANK/CD2/SIRT1/MAPKAPK2/PELI1/XBP1/DICER1/PDE4D/GBP5/NFAT5/IL12RB2/CARD8/ELF4/GSDMD/RORA/CARD16/CD4/LA…	12
Inflammatory bowel disease	GO:0042110	T cell activation	3.84694260278232e-07	TYK2/ZEB1/PTPRC/FKBP1A/LAPTM5/HLA-DPA1/PRKCQ/HLA-E/RPL22/NDFIP1/DOCK2/GPR183/TNFSF8/HLA-DRA/NCK2/HLA-DMA/MARCHF7/IL21/IL2RA/IL6ST/LGALS1/IL23R/ZFP36L1/TMEM131L/PPP3CA/IL23A/XCL1/STAT3/BCL3/CD7/SOCS3/RAB27A/JAK3/SOS1/JUNB/TGFB1/RELB/ADA/TFRC/CBFB/NKG7/SMARCC2/CD74/MALT1/LEF1/HSPH1/CD247/BCL2/HSPD1/CCR7/CCND3/IL7R/CDK6/CAMK4/HMGB1/HLA-A/EBI3/NFKBIZ/ARID1B/JAK1/FOSL2/SH2D2A/CTLA4/CD47/ITPKB/RSAD2/ST…	11
Primary biliary cholangitis	GO:1903131	mononuclear cell differentiation	3.85932786566148e-07	LCK/IRF1/IL7R/CD27/EGR1/CD80/STAT5B/PTGER4/STAT3/RUNX3/CD3G/KMT2A/TP53/CD74/HLA-DOA/IL2RA/ITGB1/ARID1A/ID2/RORA/AMBRA1/LAG3/LGALS1/HMGB1/CSF2/NFATC3/BRAF/ZBTB1/TRAF6/IFNG/STAT6/BRD4/PPARG/POU2AF1/CHD7/PNP/IL15RA/CTLA4/LFNG/JAK1/GPR68/ITM2A/CSF1/SMARCA4/HLA-DRB1/CDK6/TCF7/ZFP36L1/HLA-B/PLCL2/SMARCD2/B2M/MSH2/HLA-DRA/ITPKB/NFIL3/PATZ1/CAMK4/BCL11B/LGALS9/CD2/DOCK2	11
Primary biliary cholangitis	GO:0019886	antigen processing and presentation of exogenous peptide antigen via MHC class II	3.93213200601077e-07	HLA-DPA1/CD74/HLA-DOA/HLA-DMA/HLA-DQA1/HLA-DPB1/TRAF6/HLA-DQB1/HLA-DQB2/HLA-DRB1/B2M/HLA-DRA/CTSS	4
Primary biliary cholangitis	GO:0002521	leukocyte differentiation	4.03068696878712e-07	CCL3/LCK/IRF1/IL7R/NR3C1/CD27/EGR1/CD80/STAT5B/PTGER4/STAT3/RUNX3/CD3G/KMT2A/TP53/CD74/HLA-DOA/IL2RA/ITGB1/ARID1A/PRXL2A/ID2/RORA/AMBRA1/LAG3/LGALS1/CCR1/HMGB1/CSF2/NFATC3/BRAF/ZBTB1/TRAF6/DHRS7B/IFNG/STAT6/BRD4/PPARG/SBNO2/POU2AF1/CHD7/CUL4A/PNP/SRP54/IL15RA/CTLA4/PRKCA/LFNG/JAK1/GPR68/ITM2A/CSF1/SMARCA4/HLA-DRB1/EEIG1/CDK6/TCF7/ZFP36L1/HLA-B/PLCL2/SMARCD2/B2M/MSH2/HLA-DRA/ITPKB/NFIL3/PATZ1/CAMK…	11
Ankylosing spondylitis	GO:0050778	positive regulation of immune response	4.86183289045733e-07	TYK2/EIF2AK2/OAS1/IFIH1/PTPRC/BIRC3/LCK/TNFAIP3/NFKBIA/IRF1/TRIM25/RBCK1/IRF3/HLA-C/IL23A/LGALS9/IL4/XCL1/HSPA1B/ITGAM/PHB1/PLCG2/HMGB1/HLA-A/IL6ST/TRAF3/RPS19/AKIRIN2/TNIP1/RFTN1/OASL/HLA-B/DDX60/NFKBIZ/DENND1B/FOSL2/CTLA4/CD47/YWHAE/BCL2/TNIP2/TAX1BP1/RSAD2/DUSP22/KARS1/B2M/FOXP3/MAPK1/ZBTB1/ADAM8/NEK7/PTPN2/IKBKG/ARRB2/TRIM56/LY96/SIRT1/MAPKAPK2/YES1/PELI1/MYO1G/NINJ1/XBP1/PDE4D/GBP5/ITGB2/IPO…	12
Primary sclerosing cholangitis	GO:0019883	antigen processing and presentation of endogenous antigen	4.87800875552806e-07	HLA-E/HLA-DRA/ERAP2/TAP1/CD74/HLA-B/HLA-C/TAP2/HLA-A/HLA-DRB1/B2M	7
Ankylosing spondylitis	GO:0001817	regulation of cytokine production	5.1700691525727e-07	TYK2/EIF2AK2/OAS2/OAS1/ISG15/IQGAP1/CD96/IFIH1/PTPRC/CCL3/TNFAIP3/IRF1/XAF1/IRF3/IL23A/LGALS9/ZBTB39/LEF1/IL4/XCL1/HSPA1B/PHB1/EZH2/PLCG2/HMGB1/HLA-A/STAT3/IL6ST/TRAF3/AKIRIN2/RFTN1/HLA-B/EBI3/DENND1B/CD47/KLF2/RSAD2/PDCD4/B2M/FOXP3/RAC1/ZBTB1/ZBTB25/FGFR1/ADAM8/SRGN/DDX1/ARRB2/SARS1/TRIM56/LY96/TANK/CD2/SIRT1/MAPKAPK2/PELI1/XBP1/DICER1/PDE4D/GBP5/IL12RB2/CARD8/ELF4/GSDMD/RORA/CARD16/CD4/LAPTM5/C…	12
Inflammatory bowel disease	GO:0046649	lymphocyte activation	5.23413151345689e-07	TYK2/ZEB1/PTPRC/CD38/PHB2/FKBP1A/LAPTM5/HLA-DPA1/PRKCQ/HLA-E/RPL22/BAG6/NDFIP1/DOCK2/GPR183/TNFSF8/PTPRJ/HLA-DRA/NCK2/MLH1/HLA-DMA/MARCHF7/IL21/IL15RA/IL2RA/IL6ST/LGALS1/NBN/IL23R/ZFP36L1/TMEM131L/PPP3CA/IL23A/XCL1/STAT3/BCL3/CD7/SOCS3/RAB27A/JAK3/SOS1/JUNB/TGFB1/RELB/ADA/TFRC/CBFB/NKG7/SMARCC2/CD74/MALT1/LEF1/HSPH1/CD247/BCL2/HSPD1/CCR7/CCND3/ID2/IL7R/CDK6/PHB1/EZH2/CAMK4/PLCG2/HMGB1/HLA-A/AKIRI…	10
Primary biliary cholangitis	GO:0030155	regulation of cell adhesion	5.65368982136891e-07	ACTG1/LCK/IRF1/CCDC88B/IL7R/CD27/ARPC2/CD5/CD6/HLA-DPA1/CD80/STAT5B/MBP/PAG1/RUNX3/IL12A/CD74/HLA-E/HLA-DOA/ADAM19/IL2RA/CXCR4/MACF1/CYTIP/ARID1A/AMBRA1/LIMS1/CXCR3/LAG3/HLA-DMA/LGALS1/LPXN/HMGB1/RGCC/HLA-DQA1/PTPRA/BRAF/ZBTB1/RIPOR2/HAVCR2/HLA-DPB1/TRAF6/GBP1/JAK2/IFNG/PLAUR/ILK/BRD4/FLNA/S1PR1/AFDN/HLA-DQB1/TIGIT/PNP/AKNA/AIF1/CTLA4/PRKCA/PRNP/JAK1/STX3/PRKCE/MAP4K4/CSF1/HLA-DQB2/SMARCA4/HLA-DR…	10
Primary biliary cholangitis	GO:0002694	regulation of leukocyte activation	5.65368982136891e-07	CCL3/LCK/TNFAIP3/IRF1/CCDC88B/IL7R/CD27/CD5/CDKN1A/CD6/HLA-DPA1/CD80/STAT5B/PAG1/RUNX3/IL12A/CD74/HLA-E/HLA-DOA/IL2RA/SH3KBP1/ARID1A/ID2/RORA/AMBRA1/LAG3/HLA-DMA/LGALS1/HMGB1/TNFRSF4/HLA-DQA1/CTSC/BRAF/ZBTB1/RIPOR2/HAVCR2/HLA-DPB1/TRAF6/IL13/JAK2/IFNG/STAT6/BRD4/HLA-DQB1/TIGIT/PNP/IL15RA/AIF1/SAMSN1/CTLA4/PRNP/CST7/HLA-DQB2/SMARCA4/HLA-DRB1/LAT/TCF7/ZFP36L1/HLA-A/SMARCD2/B2M/MSH2/HLA-DRA/ITPKB/CA…	10
Crohns disease	GO:0002757	immune response-activating signaling pathway	6.03151783986433e-07	LSM14A/EIF2AK2/OAS1/IFIH1/PTPRC/CD38/PHB2/PJA2/LAPTM5/BAG6/PTPRJ/CSNK1A1/TRIM25/SQSTM1/HSPA1B/SOS1/BECN1/FLOT1/GBP2/ZNRF1/KCNN4/PHB1/PLCG2/HMGB1/HLA-A/TRAF3/TNIP1/TNFAIP3/RFTN1/OASL/DDX60/NFKBIZ/DENND1B/FOSL2/CTLA4/CD47/YWHAE/BIRC3/BCL2/TNIP2/TAX1BP1/RSAD2/DUSP22/FOXP3/MAPK1/NEK7/PTPN2/IKBKG/ARRB2/LY96/MAPKAPK2/YES1/PELI1/MYO1G/NINJ1/PDE4D/GBP5/IPO5/THEMIS/CARD8/GRB2/OAS3/FOSL1/CARD11/HSPA1A/LCK/…	10
Inflammatory bowel disease	GO:0031347	regulation of defense response	6.11382356147349e-07	EIF2AK2/OAS1/ISG15/CD96/HERC5/IFIH1/PTPRC/PHB2/PJA2/HLA-E/RPS19/HMGB2/PDCD4/NDFIP1/IL21/IL2RA/CSNK1A1/HSPA1B/HSPA1A/IL6ST/LGALS1/IL23R/TRIM25/IL23A/ABHD12/XCL1/CD226/TNF/STAT3/SOCS3/IL16/TGFB1/BECN1/FLOT1/GBP2/ZNRF1/ADA/NKG7/ARRB2/SIN3A/TMSB4X/HSP90AA1/HSPD1/CCR7/CELF1/YWHAZ/PHB1/PLCG2/HMGB1/METRNL/PARP14/HLA-A/TRAF3/AKIRIN2/TNIP1/TNFAIP3/RFTN1/OASL/HLA-B/DDX60/NFE2L2/NFKBIZ/CD47/YWHAE/BIRC3/EIF4…	10
Inflammatory bowel disease	GO:0002757	immune response-activating signaling pathway	6.11382356147349e-07	EIF2AK2/OAS1/IFIH1/PTPRC/CD38/PHB2/PJA2/LAPTM5/BAG6/PTPRJ/CSNK1A1/HSPA1B/HSPA1A/TRIM25/CD226/TNF/SOS1/BECN1/FLOT1/GBP2/ZNRF1/KCNN4/ADA/ARRB2/MALT1/CD247/BCL2/FYB1/HSPD1/CCR7/PHB1/PLCG2/HMGB1/HLA-A/TRAF3/TNIP1/TNFAIP3/RFTN1/OASL/DDX60/NFKBIZ/DENND1B/FOSL2/CTLA4/CD47/YWHAE/BIRC3/TNIP2/TAX1BP1/RSAD2/DUSP22/FOXP3/MAPK1/NEK7/PTPN2/IKBKG/LY96/MAPKAPK2/YES1/PELI1/MYO1G/NINJ1/PDE4D/GBP5/IPO5/THEMIS/CARD8…	10
Ankylosing spondylitis	GO:0033993	response to lipid	6.29780116290563e-07	CD96/PTPRC/CCL3/TNFAIP3/NFKBIA/TRIM25/IRF3/LGALS9/HSPA1B/CNP/ITGAM/SOD2/GPX4/NR4A1/TFAP4/PHB1/EZH2/SLC39A9/PLCG2/NFKB2/ITGA2/HMGB1/STAT3/ATP5F1A/AKIRIN2/TNIP1/NFKBIZ/CALR/AIFM1/FOSL2/PRDX3/BCL2/VPS54/TNIP2/CTNNB1/SCD/AQP3/SOCS2/PDCD4/SMARCD1/RAN/FOXP3/MAPK1/NR3C1/GRAMD1B/ZFP36L1/SMYD3/UBE2L3/LDLR/DDIT4/LY96/SIRT1/MAPKAPK2/YES1/PELI1/XBP1/STC2/H2AZ1/GBP5/RPL13A/IL12RB2/CARD8/CFLAR/DDX17/REST/RORA/…	7
Ankylosing spondylitis	GO:0002252	immune effector process	6.29780116290563e-07	CD96/PTPRC/CCL3/HLA-C/IL23A/LGALS9/LEF1/IL4/XCL1/ITGAM/CD27/IL7R/PHB1/PLCG2/TMBIM6/HMGB1/HLA-A/STAT3/JUNB/PLEKHM2/RPS19/RFTN1/HLA-B/KMT2E/DDX60/NFKBIZ/JAK1/DENND1B/RSAD2/STAT4/DUSP22/KARS1/TNFRSF4/B2M/FOXP3/DOCK10/ITM2A/ZBTB1/DDX1/PRDX1/ARRB2/CD2/SIRT1/MAPKAPK2/YES1/MYO1G/XBP1/CTSC/KIF5B/MFNG/SOCS3/ITGB2/TUBB/TUBB4B/SERPINB9/SNAP23/MEN1/RORA/LAPTM5/CSF2RB/CD70/MYB/IL2RB/CD84/RNF19B/LYST/SPN/ARID5…	11
Inflammatory bowel disease	GO:0045088	regulation of innate immune response	6.42927061904593e-07	EIF2AK2/OAS1/ISG15/CD96/IFIH1/PHB2/PJA2/HLA-E/RPS19/HMGB2/IL21/CSNK1A1/HSPA1B/HSPA1A/TRIM25/CD226/TNF/TGFB1/BECN1/FLOT1/GBP2/ZNRF1/ARRB2/SIN3A/HSP90AA1/HSPD1/YWHAZ/PHB1/PLCG2/HMGB1/PARP14/HLA-A/TRAF3/AKIRIN2/TNIP1/TNFAIP3/RFTN1/OASL/HLA-B/DDX60/NFE2L2/NFKBIZ/YWHAE/BIRC3/EIF4E2/TNIP2/TAX1BP1/RSAD2/ADAM8/NEK7/PTPN2/TRIM56/LY96/MAPKAPK2/PELI1/NINJ1/GBP5/IPO5/SERPINB9/CARD8/LGALS9/OAS3/CYLD/MATR3/STM…	10
Rheumatoid arthritis	GO:0002250	adaptive immune response	6.46553393457642e-07	TYK2/TAP1/PTPRC/HLA-DPA1/PRKCQ/HLA-E/NDFIP1/GPR183/HLA-DRA/MLH1/HLA-DMA/XCL1/IL23A/TNF/ADA/TFRC/BCL3/RNF19B/CD74/MALT1/LEF1/TNFRSF14/BACH2/IL7R/PHB1/CAMK4/NFKB2/HMGB1/HLA-A/STAT3/IL6ST/JUNB/AKIRIN2/TNFAIP3/RFTN1/HLA-B/EBI3/NFKBIZ/JAK1/DENND1B/CTLA4/HLA-C/RSAD2/STAT4/DUSP22/B2M/FOXP3/ZBTB1/SIRT1/CD7/MYO1G/CTSC/SOCS3/LAMP3/THEMIS/RORA/CD6/HSPD1/CSF2RB/CD70/ARG2/PAG1/CD3G/IL12A/IRF1/HLA-DOA/SLA2/LAG…	11
Primary biliary cholangitis	GO:0002495	antigen processing and presentation of peptide antigen via MHC class II	6.53229584020275e-07	HLA-DPA1/CD74/HLA-DOA/HLA-DMA/HLA-DQA1/HLA-DPB1/TRAF6/HLA-DQB1/HLA-DQB2/HLA-DRB1/B2M/HLA-DRA/CTSS	4
Allergic disease	GO:0009615	response to virus	6.81352776878593e-07	ZC3HAV1/RSAD2/HNRNPUL1/ADAR/IFIT3/IFIT2/CHUK/IFI6/APOBEC3C/ACTA2/TRIM22/IFNAR1/APOBEC3H/BNIP3L/POLR3G/EIF5A/SERINC5/PHB2/DHX15/TPT1/MAP3K14/CXCR4/TNFAIP3/HERC5/CREBZF/IFIH1/CGAS/OASL/NT5C2/PMAIP1/BATF3/DDX17/BCL2/ARF1/BNIP3/SMAD3/DDIT4/RPS15A/LGALS8/ZNFX1/LGALS9/BCL2L1/DDX3X/ATG7/ITGAX/TRIM56/ADARB1/TRIM21/MX1/OAS1/IFI44L/OAS2/OAS3/MX2/PARP9/EIF2AK2/ISG15/USP18/ISG20/IFIT5/IFI44/DDX60/IFIT1/STAT1…	12
Rheumatoid arthritis	GO:0006954	inflammatory response	6.94556679703198e-07	EIF2AK2/CD96/PTPRC/PJA2/PRKCQ/HLA-E/RPS19/HMGB2/PDCD4/NR3C1/NDFIP1/IL2RA/CSNK1A1/XCL1/REL/IL23A/TNF/ADA/TFRC/ITGB2/NKG7/ABCD2/NR4A1/KLRG1/EZH2/PXK/CAMK4/PLCG2/NFKB2/HMGB1/METRNL/STAT3/IL6ST/TNIP1/TNFAIP3/NFE2L2/NFKBIZ/ZEB2/FOSL2/CD47/BIRC3/VPS54/TNIP2/KARS1/TNFRSF4/LXN/FOXP3/EXT1/RAC1/ADAM8/NEK7/PTPN2/LDLR/IKBKG/LY96/MAPKAPK2/YES1/NINJ1/CTSC/GBP5/SOCS3/RICTOR/ITGB1/CARD8/SNAP23/ELF4/GSDMD/RORA/IE…	9
Primary biliary cholangitis	GO:0034341	response to type II interferon	7.10432276172909e-07	ACTG1/CCL3/CCL4/ZYX/IRF1/HLA-DPA1/IFNGR2/CIITA/TP53/CD74/GBP4/CD58/GBP5/IFITM2/GBP1/JAK2/IFNG/PPARG/CASP1/AIF1/JAK1/GAPDH/SP100/PARP9/FASLG/STAT1/LGALS9	7
Primary biliary cholangitis	GO:0071346	cellular response to type II interferon	7.10432276172909e-07	ACTG1/CCL3/CCL4/ZYX/IRF1/HLA-DPA1/IFNGR2/TP53/GBP4/CD58/GBP5/GBP1/JAK2/IFNG/PPARG/CASP1/AIF1/JAK1/GAPDH/SP100/PARP9/FASLG/STAT1/LGALS9	8
Primary biliary cholangitis	GO:0050865	regulation of cell activation	7.10432276172909e-07	CCL3/LCK/TNFAIP3/IRF1/CCDC88B/IL7R/CD27/CD5/CDKN1A/CD6/HLA-DPA1/CD80/STAT5B/PAG1/RUNX3/IL12A/CD74/HLA-E/HLA-DOA/IL2RA/SH3KBP1/ARID1A/ID2/RORA/AMBRA1/LAG3/HLA-DMA/LGALS1/HMGB1/TNFRSF4/HLA-DQA1/CTSC/BRAF/ZBTB1/RIPOR2/HAVCR2/HLA-DPB1/TRAF6/IL13/JAK2/IFNG/STAT6/BRD4/FLNA/HLA-DQB1/TIGIT/PNP/IL15RA/AIF1/SAMSN1/CTLA4/PRKCA/PRNP/CST7/HLA-DQB2/SMARCA4/HLA-DRB1/LAT/TCF7/ZFP36L1/HLA-A/SMARCD2/B2M/MSH2/HLA-D…	10
Primary biliary cholangitis	GO:0051249	regulation of lymphocyte activation	7.10432276172909e-07	LCK/TNFAIP3/IRF1/CCDC88B/IL7R/CD27/CD5/CDKN1A/CD6/HLA-DPA1/CD80/STAT5B/PAG1/RUNX3/IL12A/CD74/HLA-E/HLA-DOA/IL2RA/SH3KBP1/ARID1A/ID2/AMBRA1/LAG3/HLA-DMA/LGALS1/HMGB1/TNFRSF4/HLA-DQA1/BRAF/ZBTB1/RIPOR2/HAVCR2/HLA-DPB1/TRAF6/IL13/JAK2/IFNG/STAT6/BRD4/HLA-DQB1/TIGIT/PNP/IL15RA/AIF1/SAMSN1/CTLA4/PRNP/HLA-DQB2/SMARCA4/HLA-DRB1/LAT/TCF7/ZFP36L1/HLA-A/SMARCD2/B2M/MSH2/HLA-DRA/ITPKB/CAMK4/LGALS9/CD2	10
Type 1 diabetes	GO:0050776	regulation of immune response	8.02757607177304e-07	TYK2/EIF2AK2/OAS1/ISG15/CD96/IFIH1/PTPRC/UFD1/CD38/PHB2/PJA2/FKBP1A/LAPTM5/HLA-DPA1/PRKCQ/HLA-E/RPS19/HMGB2/BAG6/NDFIP1/PTPRJ/HLA-DRA/MLH1/HLA-DMA/CSNK1A1/TRIM25/IL23A/XCL1/HSPA1B/ARG2/IL7R/BIRC3/RPS6KA3/PHB1/PLCG2/HMGB1/PARP14/HLA-A/IL6ST/JUNB/TRAF3/AKIRIN2/TNIP1/TNFAIP3/RFTN1/OASL/HLA-B/DDX60/NFE2L2/NFKBIZ/DENND1B/FOSL2/CTLA4/CD47/YWHAE/SPPL2A/HLA-C/EIF4E2/BCL2/TNIP2/TAX1BP1/RSAD2/DUSP22/KARS1/…	12
Rheumatoid arthritis	GO:0071345	cellular response to cytokine stimulus	8.10010780321169e-07	TYK2/MX1/OAS2/OAS1/ISG15/IFIH1/PTPRC/LAPTM5/HLA-DPA1/SMARCA5/PTPRJ/SYNCRIP/IL15RA/IL2RA/XCL1/TRIM25/ZFP36L1/SIN3A/HSPA5/HSPA1B/TNF/TFRC/NFYB/GBP4/SPOCK2/CD74/VPS26B/LEF1/TNFRSF14/IL7R/PHB1/PARP14/STAT3/ACTG1/IL6ST/TRAF3/TNFAIP3/OASL/NFE2L2/TUBA1B/EBI3/NFKBIZ/ATP5F1B/JAK1/CD47/BIRC3/KLF2/TNFRSF18/SPPL2A/EIF4E2/TNIP2/STAT4/EIF5A/TNFRSF4/MAPK1/LSP1/SLC25A5/EXT1/ARID5B/MAP3K5/PTPN2/TRIM56/TANK/SIRT1/…	10
Inflammatory bowel disease	GO:1903131	mononuclear cell differentiation	8.39948012807548e-07	ZEB1/PTPRC/RPL22/NDFIP1/DOCK2/GPR183/TNFSF8/PTPRJ/HLA-DRA/IL21/IL15RA/IL2RA/LGALS1/IL23R/ZFP36L1/TMEM131L/IL23A/STAT3/BCL3/SOCS3/JAK3/SOS1/JUNB/TGFB1/RELB/ADA/CBFB/SMARCC2/CD74/MALT1/LEF1/BCL2/CCR7/ID2/IL7R/CDK6/EZH2/CAMK4/PLCG2/HMGB1/HLA-B/NFKBIZ/ARID1B/JAK1/FOSL2/CTLA4/ITPKB/RSAD2/STAT4/CTNNB1/SMARCD1/B2M/FOXP3/DOCK10/SLC25A5/ITM2A/BATF3/ZBTB1/ADAM8/PTPN2/CD2/XBP1/MFNG/THEMIS/SOS2/ITGB1/MEN1/RO…	11
Inflammatory bowel disease	GO:0002253	activation of immune response	8.39948012807548e-07	EIF2AK2/OAS1/IFIH1/PTPRC/CD38/PHB2/PJA2/LAPTM5/BAG6/PTPRJ/CSNK1A1/HSPA1B/HSPA1A/TRIM25/CD226/TNF/SOS1/BECN1/FLOT1/GBP2/ZNRF1/KCNN4/ADA/ARRB2/MALT1/SIN3A/CD247/HSP90AA1/BCL2/FYB1/HSPD1/CCR7/PHB1/PLCG2/HMGB1/HLA-A/TRAF3/TNIP1/TNFAIP3/RFTN1/OASL/DDX60/NFKBIZ/DENND1B/FOSL2/CTLA4/CD47/YWHAE/BIRC3/TNIP2/TAX1BP1/RSAD2/DUSP22/FOXP3/MAPK1/NEK7/PTPN2/IKBKG/LY96/MAPKAPK2/YES1/PELI1/MYO1G/NINJ1/PDE4D/GBP5/IP…	10
Inflammatory bowel disease	GO:0071345	cellular response to cytokine stimulus	8.39948012807548e-07	TYK2/MX1/OAS2/OAS1/ISG15/IFIH1/PTPRC/LAPTM5/HLA-DPA1/SMARCA5/PTPRJ/SYNCRIP/COMMD7/IL15RA/IL2RA/HSPA1B/HSPA1A/IL6ST/IL23R/TRIM25/ZFP36L1/HSPA5/TNFRSF18/PLP2/HSP90AB1/XCL1/TNF/STAT3/SOCS3/JAK3/SOS1/GBP2/HIF1A/TFRC/NFYB/GBP4/SPOCK2/CD74/VPS26B/LEF1/SIN3A/TMSB4X/CALM1/RPL3/HSPD1/CCR7/KLF2/IL7R/PHB1/PARP14/ACTG1/TRAF3/TNFAIP3/OASL/NFE2L2/TUBA1B/EBI3/NFKBIZ/ATP5F1B/JAK1/CD47/BIRC3/SPPL2A/EIF4E2/TNIP2/S…	10
Inflammatory bowel disease	GO:0002764	immune response-regulating signaling pathway	8.39948012807548e-07	EIF2AK2/OAS1/IFIH1/PTPRC/CD38/PHB2/PJA2/LAPTM5/PRKCQ/BAG6/PTPRJ/CSNK1A1/HSPA1B/HSPA1A/TRIM25/CD226/TNF/SOS1/BECN1/FLOT1/GBP2/ZNRF1/KCNN4/ADA/ARRB2/MALT1/CD247/BCL2/FYB1/HSPD1/CCR7/PHB1/PLCG2/HMGB1/HLA-A/TRAF3/TNIP1/TNFAIP3/RFTN1/OASL/DDX60/NFKBIZ/DENND1B/FOSL2/CTLA4/CD47/YWHAE/BIRC3/TNIP2/TAX1BP1/RSAD2/DUSP22/FOXP3/MAPK1/NEK7/PTPN2/IKBKG/LY96/MAPKAPK2/YES1/PELI1/MYO1G/NINJ1/PDE4D/GBP5/IPO5/THEMIS…	10
Inflammatory bowel disease	GO:0046631	alpha-beta T cell activation	8.39948012807548e-07	TYK2/PTPRC/PRKCQ/HLA-E/RPL22/NDFIP1/DOCK2/GPR183/TNFSF8/HLA-DRA/IL21/IL2RA/IL23R/IL23A/XCL1/STAT3/BCL3/SOCS3/JAK3/JUNB/RELB/ADA/CBFB/NKG7/MALT1/LEF1/HSPH1/CD247/BCL2/HMGB1/HLA-A/EBI3/NFKBIZ/JAK1/FOSL2/ITPKB/RSAD2/STAT4/FOXP3/ELF4/MEN1/RORA/GPR18/LGALS9/SOCS1	11
Multiple sclerosis	GO:0098552	side of membrane	8.68048572354742e-07	RPS29/FKBP1A/HLA-DPA1/HLA-E/CLEC2D/CTSB/HLA-DRA/IL2RA/RACGAP1/LITAF/GNB4/LY6E/PPP3CA/CD55/IL4R/JAK1/SELL/SOCS3/JAK3/BECN1/FLOT1/CD48/B4GALT1/CD69/IL7R/TNFRSF18/TNF/ADA/TFRC/ITGB2/CD74/TGFBR3/ITGAE/TNFRSF14/CD27/CD80/ITGA4/PTPN7/GNAS/HLA-B/HLA-C/HLA-A/FASLG/IL2RB/CTLA4/CD3G/HLA-DRB1/B2M/CPM/TNFRSF4/CD2	9
Multiple sclerosis	GO:0009897	external side of plasma membrane	8.68048572354742e-07	HLA-E/CLEC2D/CTSB/IL2RA/IL4R/SELL/FLOT1/B4GALT1/CD69/IL7R/TNFRSF18/TNF/ADA/TFRC/ITGB2/CD74/TGFBR3/ITGAE/TNFRSF14/CD27/CD80/ITGA4/HLA-B/HLA-C/HLA-A/FASLG/IL2RB/CTLA4/CD3G/HLA-DRB1/B2M/TNFRSF4/CD2	10
Inflammatory bowel disease	GO:1903900	regulation of viral life cycle	8.70297532464311e-07	MX1/EIF2AK2/OAS2/OAS1/ISG15/IFIH1/SRPK2/PABPC1/PPIA/ZC3HAV1/LGALS1/TRIM25/TNF/SHFL/CD74/BCL2/HACD3/HMGB1/TNIP1/OASL/RSAD2/PKN2/MPHOSPH8/LAMP3/SNX3/RESF1/LGALS9/OAS3/APOBEC3C/ADAR/ISG20/LY6E/IFIT5/IFIT1/PLSCR1/IFI16/CSNK2B	12
Multiple sclerosis	GO:0002694	regulation of leukocyte activation	8.94359927508024e-07	CCL3/LCK/TNFAIP3/IRF1/CD38/PJA2/LAPTM5/HLA-DPA1/PRKCQ/HLA-E/NDFIP1/GPR183/TNFSF8/HLA-DRA/NCK2/MLH1/HLA-DMA/MARCHF7/IL15RA/IL2RA/ADAM8/PLSCR1/PPP3CA/CD55/IL4R/DOCK8/JAK3/SOS1/JUNB/TGFB1/IL7R/TNF/CD6/ADA/TFRC/CBFB/SMARCC2/CD74/MALT1/LEF1/ARG2/TNFRSF14/CD27/HSPH1/HSPD1/CD80/LAT/TCF7/ZFP36L1/HMGB1/HLA-A/CTLA4/SMARCD2/HLA-DRB1/B2M/MSH2/ITPKB/TNFRSF4/CAMK4/LGALS9/CD2	10
Rheumatoid arthritis	GO:1903131	mononuclear cell differentiation	8.99288379207777e-07	ZEB1/PTPRC/RPL22/NDFIP1/DOCK2/GPR183/TNFSF8/PTPRJ/HLA-DRA/IL15RA/IL2RA/ZFP36L1/IL23A/ADA/BCL3/CBFB/SMARCC2/CD74/MALT1/LEF1/ID2/IL7R/CDK6/EZH2/CAMK4/PLCG2/HMGB1/STAT3/JUNB/HLA-B/NFKBIZ/ARID1B/JAK1/FOSL2/CTLA4/ITPKB/BCL2/RSAD2/STAT4/CTNNB1/SMARCD1/B2M/FOXP3/DOCK10/SLC25A5/ITM2A/BATF3/ZBTB1/ADAM8/PTPN2/CD2/XBP1/MFNG/SOCS3/THEMIS/SOS2/ITGB1/MEN1/RORA/PNP/NFIL3/MT1G/LCK/CYLD/CSF1/SOCS1/STAT5B/PTGER4/R…	11
Inflammatory bowel disease	GO:0002694	regulation of leukocyte activation	9.27221045162409e-07	TYK2/ZEB1/PTPRC/CD38/PJA2/LAPTM5/HLA-DPA1/PRKCQ/HLA-E/NDFIP1/GPR183/TNFSF8/HLA-DRA/NCK2/MLH1/HLA-DMA/MARCHF7/IL21/IL15RA/IL2RA/IL6ST/LGALS1/IL23R/ZFP36L1/TMEM131L/PPP3CA/IL23A/XCL1/CD226/TNF/JAK3/SOS1/JUNB/TGFB1/ADA/TFRC/CBFB/SMARCC2/CD74/MALT1/LEF1/HSPH1/BCL2/HSPD1/CCR7/ID2/IL7R/CAMK4/HMGB1/HLA-A/AKIRIN2/TNFAIP3/EBI3/NFKBIZ/ARID1B/SH3KBP1/CTLA4/CD47/ITPKB/TNIP2/DUSP22/CTNNB1/KARS1/TNFRSF4/SMARCD…	10
Inflammatory bowel disease	GO:0048525	negative regulation of viral process	9.27221045162409e-07	MX1/EIF2AK2/OAS2/OAS1/ISG15/IFIH1/SRPK2/PPIA/ZC3HAV1/TRIM25/TNF/SHFL/TNIP1/OASL/RSAD2/MPHOSPH8/SNX3/RESF1/OAS3/APOBEC3C/ISG20/LY6E/IFIT5/IFIT1/STAT1/PLSCR1/IFI16/CSNK2B	12
Primary biliary cholangitis	GO:0045785	positive regulation of cell adhesion	9.29852843755081e-07	LCK/CCDC88B/IL7R/CD27/ARPC2/CD5/CD6/HLA-DPA1/CD80/STAT5B/RUNX3/IL12A/CD74/HLA-E/HLA-DOA/ADAM19/IL2RA/ARID1A/AMBRA1/LIMS1/HLA-DMA/LGALS1/HMGB1/HLA-DQA1/BRAF/ZBTB1/HAVCR2/HLA-DPB1/TRAF6/JAK2/IFNG/PLAUR/ILK/BRD4/FLNA/AFDN/HLA-DQB1/PNP/AIF1/PRKCA/JAK1/STX3/PRKCE/MAP4K4/CSF1/HLA-DQB2/SMARCA4/HLA-DRB1/CDK6/UTRN/HLA-A/SMARCD2/B2M/HLA-DRA/ITPKB/LGALS9	10
Primary biliary cholangitis	GO:0050867	positive regulation of cell activation	9.29852843755081e-07	CCL3/LCK/CCDC88B/IL7R/CD27/CD5/CDKN1A/CD6/HLA-DPA1/CD80/STAT5B/RUNX3/IL12A/CD74/HLA-E/HLA-DOA/IL2RA/SH3KBP1/ARID1A/AMBRA1/HLA-DMA/LGALS1/HMGB1/TNFRSF4/HLA-DQA1/CTSC/ZBTB1/HAVCR2/HLA-DPB1/TRAF6/IL13/JAK2/IFNG/STAT6/BRD4/FLNA/HLA-DQB1/PNP/IL15RA/AIF1/HLA-DQB2/SMARCA4/HLA-DRB1/HLA-A/SMARCD2/B2M/MSH2/HLA-DRA/ITPKB/LGALS9/CD2	10
Primary biliary cholangitis	GO:0002504	antigen processing and presentation of peptide or polysaccharide antigen via MHC class II	9.57485112988061e-07	HLA-DPA1/CD74/HLA-DOA/HLA-DMA/HLA-DQA1/HLA-DPB1/TRAF6/HLA-DQB1/HLA-DQB2/HLA-DRB1/B2M/HLA-DRA/CTSS	4
Rheumatoid arthritis	GO:0042611	MHC protein complex	9.68053816585708e-07	HLA-DPA1/HLA-E/HLA-DRA/HLA-DMA/CD74/HLA-A/HLA-B/HLA-C/B2M/HLA-DOA/HLA-DQA1/HLA-DPB1/HLA-DQB1/HLA-DQB2/HLA-DRB1	7
Rheumatoid arthritis	GO:0009986	cell surface	9.68053816585708e-07	SLC1A4/CD63/PTPRC/CD38/PHB2/HLA-DPA1/HLA-E/CLEC2D/CTSB/PTPRJ/HLA-DRA/HLA-DMA/IL15RA/IL2RA/HSPA5/TNF/ADA/TFRC/ITGB2/CD74/CD69/TGFBR3/ITGAE/TNFRSF14/IL7R/PHB1/ITGA2/HMGB1/HLA-A/IL6ST/ATP5F1A/HLA-B/ITGAX/EBI3/CALR/ATP5F1B/CTLA4/CD47/TNFRSF18/HLA-C/CLIC4/TNFRSF4/HMMR/B2M/ADAM10/PDIA4/MAP3K5/ADAM8/LDLR/ERP44/CD2/TMX3/LAMP3/IL12RB2/ITGB1/HBEGF/CD5/CD6/HSPD1/HSP90AA1/CSF2RB/TNFRSF10B/CCR1/MBP/CD3G/GSR/C…	10
Multiple sclerosis	GO:0050776	regulation of immune response	1.04787500272958e-06	BIRC3/LCK/TNFAIP3/NFKBIA/IRF1/CD38/PHB2/PJA2/FKBP1A/LAPTM5/HLA-DPA1/PRKCQ/HLA-E/RPS19/HMGB2/BAG6/NDFIP1/PTPRJ/HLA-DRA/MLH1/HLA-DMA/CSNK1A1/HSPA1A/ADAM8/PLSCR1/HSP90AA1/LYAR/CD55/IL4R/EIF2AK4/USP18/JAK3/SOS1/JUNB/TGFB1/BECN1/FLOT1/GBP2/ZNRF1/KCNN4/IL7R/TNF/ADA/TFRC/ITGB2/ARRB2/CD74/MALT1/ARG2/TNFRSF14/TNIP1/HSPA1B/HSPD1/CD80/ITK/PIK3CD/MAP3K1/TASL/LAT/FYB1/GBP1/HLA-B/ZNFX1/PARP9/HLA-C/TAP2/HMGB1/P…	12
Multiple sclerosis	GO:0050865	regulation of cell activation	1.04787500272958e-06	CCL3/LCK/TNFAIP3/IRF1/CD38/PJA2/LAPTM5/HLA-DPA1/PRKCQ/HLA-E/NDFIP1/GPR183/TNFSF8/HLA-DRA/NCK2/MLH1/HLA-DMA/MARCHF7/IL15RA/IL2RA/ADAM8/PLSCR1/PPP3CA/CD55/IL4R/PRKCA/DOCK8/JAK3/SOS1/JUNB/TGFB1/IL7R/ACTA2/TNF/CD6/ADA/TFRC/CBFB/SMARCC2/CD74/MALT1/LEF1/ARG2/TNFRSF14/CD27/HSPH1/HSPD1/CD80/LAT/TCF7/ZFP36L1/HMGB1/HLA-A/CTLA4/SMARCD2/HLA-DRB1/B2M/MSH2/ITPKB/TNFRSF4/CAMK4/LGALS9/CD2	10
Crohns disease	GO:0002764	immune response-regulating signaling pathway	1.06043933037968e-06	LSM14A/EIF2AK2/OAS1/IFIH1/PTPRC/CD38/PHB2/PJA2/LAPTM5/PRKCQ/BAG6/PTPRJ/CSNK1A1/TRIM25/SQSTM1/HSPA1B/SOS1/BECN1/FLOT1/GBP2/ZNRF1/KCNN4/PHB1/PLCG2/HMGB1/HLA-A/TRAF3/TNIP1/TNFAIP3/RFTN1/OASL/DDX60/NFKBIZ/DENND1B/FOSL2/CTLA4/CD47/YWHAE/BIRC3/BCL2/TNIP2/TAX1BP1/RSAD2/DUSP22/FOXP3/MAPK1/NEK7/PTPN2/IKBKG/ARRB2/LY96/MAPKAPK2/YES1/PELI1/MYO1G/NINJ1/PDE4D/GBP5/IPO5/THEMIS/CARD8/GRB2/OAS3/FOSL1/CARD11/HSPA1…	10
Inflammatory bowel disease	GO:0030098	lymphocyte differentiation	1.11429769945617e-06	ZEB1/PTPRC/RPL22/NDFIP1/DOCK2/GPR183/TNFSF8/PTPRJ/HLA-DRA/IL21/IL15RA/IL2RA/LGALS1/IL23R/ZFP36L1/TMEM131L/IL23A/STAT3/BCL3/SOCS3/JAK3/SOS1/JUNB/TGFB1/RELB/ADA/CBFB/SMARCC2/CD74/MALT1/LEF1/BCL2/CCR7/ID2/IL7R/CDK6/EZH2/CAMK4/PLCG2/HMGB1/NFKBIZ/ARID1B/JAK1/FOSL2/CTLA4/ITPKB/RSAD2/STAT4/CTNNB1/SMARCD1/B2M/FOXP3/DOCK10/SLC25A5/ITM2A/ZBTB1/ADAM8/PTPN2/CD2/XBP1/MFNG/THEMIS/SOS2/ITGB1/MEN1/RORA/GPR18/LGA…	11
Inflammatory bowel disease	GO:0050867	positive regulation of cell activation	1.11429769945617e-06	TYK2/PTPRC/CD38/HLA-DPA1/PRKCQ/HLA-E/GPR183/HLA-DRA/NCK2/MLH1/HLA-DMA/IL21/IL15RA/IL2RA/IL6ST/LGALS1/IL23R/PPP3CA/IL23A/XCL1/CD226/ACTA2/TNF/TGFB1/ADA/TFRC/CBFB/SMARCC2/CD74/MALT1/LEF1/HSPH1/BCL2/HSPD1/CCR7/IL7R/HMGB1/HLA-A/AKIRIN2/EBI3/NFKBIZ/ARID1B/SH3KBP1/CD47/ITPKB/TNIP2/KARS1/TNFRSF4/SMARCD1/B2M/FOXP3/ZBTB1/ADAM8/CD2/YES1/PELI1/XBP1/CTSC/DOCK8/SIRPG/LGALS9/CDKN1A/LCK/CYLD/SOCS1/CD70/SOX12/CL…	10
Primary sclerosing cholangitis	GO:0002483	antigen processing and presentation of endogenous peptide antigen	1.13501722118144e-06	HLA-E/HLA-DRA/ERAP2/TAP1/HLA-B/HLA-C/TAP2/HLA-A/HLA-DRB1/B2M	9
Primary sclerosing cholangitis	GO:0048002	antigen processing and presentation of peptide antigen	1.13501722118144e-06	HLA-DPA1/HLA-E/HLA-DRA/HLA-DMA/ERAP2/TAP1/CD74/MFSD6/HLA-B/HLA-C/TAP2/HLA-A/HLA-DRB1/B2M/CTSS	7
Inflammatory bowel disease	GO:0002696	positive regulation of leukocyte activation	1.16820272292463e-06	TYK2/PTPRC/CD38/HLA-DPA1/PRKCQ/HLA-E/GPR183/HLA-DRA/NCK2/MLH1/HLA-DMA/IL21/IL15RA/IL2RA/IL6ST/LGALS1/IL23R/PPP3CA/IL23A/XCL1/CD226/TNF/TGFB1/ADA/TFRC/CBFB/SMARCC2/CD74/MALT1/LEF1/HSPH1/BCL2/HSPD1/CCR7/IL7R/HMGB1/HLA-A/AKIRIN2/EBI3/NFKBIZ/ARID1B/SH3KBP1/CD47/ITPKB/TNIP2/KARS1/TNFRSF4/SMARCD1/B2M/FOXP3/ZBTB1/ADAM8/CD2/YES1/PELI1/XBP1/CTSC/DOCK8/SIRPG/LGALS9/CDKN1A/LCK/CYLD/SOCS1/CD70/SOX12/CLECL1P	10
Inflammatory bowel disease	GO:0032103	positive regulation of response to external stimulus	1.16820272292463e-06	EIF2AK2/OAS1/IFIH1/PHB2/PJA2/HLA-E/RPS19/HMGB2/PDCD4/IL21/CSNK1A1/HSPA1B/HSPA1A/IL6ST/LGALS1/TRIM25/IL23A/XCL1/CD226/TNF/IL16/TGFB1/BECN1/FLOT1/GBP2/ZNRF1/NKG7/ARRB2/CD74/SIN3A/TMSB4X/HSP90AA1/HSPD1/CCR7/PHB1/PLCG2/ITGA2/HMGB1/TRAF3/AKIRIN2/TNIP1/TNFAIP3/RFTN1/OASL/DDX60/NFKBIZ/CALR/CD47/YWHAE/BIRC3/TNIP2/TAX1BP1/RSAD2/KARS1/MAPK1/ADAM10/RAC1/FGFR1/ADAM8/NEK7/LDLR/P2RX4/TRIM56/LY96/MAPKAPK2/PELI1…	10
Primary biliary cholangitis	GO:0002696	positive regulation of leukocyte activation	1.2530099308963e-06	CCL3/LCK/CCDC88B/IL7R/CD27/CD5/CDKN1A/CD6/HLA-DPA1/CD80/STAT5B/RUNX3/IL12A/CD74/HLA-E/HLA-DOA/IL2RA/SH3KBP1/ARID1A/AMBRA1/HLA-DMA/LGALS1/HMGB1/TNFRSF4/HLA-DQA1/CTSC/ZBTB1/HAVCR2/HLA-DPB1/TRAF6/IL13/JAK2/IFNG/STAT6/BRD4/HLA-DQB1/PNP/IL15RA/AIF1/HLA-DQB2/SMARCA4/HLA-DRB1/HLA-A/SMARCD2/B2M/MSH2/HLA-DRA/ITPKB/LGALS9/CD2	10
Primary biliary cholangitis	GO:0030217	T cell differentiation	1.2530099308963e-06	LCK/IRF1/IL7R/CD27/EGR1/CD80/STAT5B/PTGER4/STAT3/RUNX3/CD3G/KMT2A/TP53/CD74/HLA-DOA/IL2RA/ARID1A/RORA/AMBRA1/LAG3/HMGB1/NFATC3/BRAF/ZBTB1/IFNG/STAT6/BRD4/CHD7/PNP/CTLA4/LFNG/JAK1/SMARCA4/HLA-DRB1/CDK6/TCF7/ZFP36L1/SMARCD2/B2M/HLA-DRA/ITPKB/PATZ1/CAMK4/BCL11B/LGALS9/CD2/DOCK2	10
Rheumatoid arthritis	GO:0001816	cytokine production	1.25595147355817e-06	TYK2/EIF2AK2/OAS2/OAS1/ISG15/IQGAP1/CD96/IFIH1/PTPRC/LAPTM5/HLA-DPA1/PRKCQ/HLA-E/HMGB2/PDCD4/NDFIP1/XAF1/PTPRJ/XCL1/LTB/REL/IL23A/HSPA1B/TNF/BCL3/ARRB2/CD74/MALT1/LEF1/ABCD2/TNFRSF14/PHB1/EZH2/PLCG2/HMGB1/HLA-A/STAT3/IL6ST/TRAF3/AKIRIN2/TNFAIP3/RFTN1/HLA-B/EBI3/DENND1B/CD47/KLF2/RSAD2/B2M/FOXP3/RAC1/ZBTB1/ZBTB25/FGFR1/ADAM8/SRGN/DDX1/SARS1/TRIM56/LY96/TANK/CD2/SIRT1/MAPKAPK2/PELI1/XBP1/DICER1/PDE…	12
Primary biliary cholangitis	GO:0030098	lymphocyte differentiation	1.27105362821491e-06	LCK/IRF1/IL7R/CD27/EGR1/CD80/STAT5B/PTGER4/STAT3/RUNX3/CD3G/KMT2A/TP53/CD74/HLA-DOA/IL2RA/ITGB1/ARID1A/ID2/RORA/AMBRA1/LAG3/LGALS1/HMGB1/NFATC3/BRAF/ZBTB1/IFNG/STAT6/BRD4/POU2AF1/CHD7/PNP/IL15RA/CTLA4/LFNG/JAK1/ITM2A/SMARCA4/HLA-DRB1/CDK6/TCF7/ZFP36L1/PLCL2/SMARCD2/B2M/MSH2/HLA-DRA/ITPKB/NFIL3/PATZ1/CAMK4/BCL11B/LGALS9/CD2/DOCK2	11
Inflammatory bowel disease	GO:0045071	negative regulation of viral genome replication	1.29317876680206e-06	MX1/EIF2AK2/OAS2/OAS1/ISG15/IFIH1/SRPK2/ZC3HAV1/TNF/SHFL/TNIP1/OASL/RSAD2/MPHOSPH8/RESF1/OAS3/APOBEC3C/ISG20/IFIT5/IFIT1/PLSCR1/IFI16	10
Inflammatory bowel disease	GO:0048872	homeostasis of number of cells	1.39763427963198e-06	ISG15/KMT2E/RPS19/HMGB2/GPR183/IL2RA/HSPA1B/HSPA1A/ZFP36L1/FLVCR1/STAT3/JAK3/SOS1/PTBP3/HIF1A/GPR174/ADA/HSPA9/NCAPG2/CD74/PMAIP1/TGFBR3/BCL2/CCR7/KLF2/ID2/IL7R/CDK6/EZH2/HMGB1/TNFAIP3/NFKBIZ/FOSL2/ITPKB/ARID4A/VPS54/AKT3/NEMP1/HIPK2/EPAS1/B2M/FOXP3/DOCK10/SLC25A5/EXT1/PTPN2/PRDX1/CCNB2/RPS24/SOS2/CFLAR/LGALS9/CYLD/CSF1/LIPA/ADAR/CHMP5/STAT1/GIGYF2/SLC7A11/GPI/SKIL	11
Primary biliary cholangitis	GO:0002250	adaptive immune response	1.40126934718327e-06	TNFAIP3/IRF1/IL7R/CD27/CD6/HLA-DPA1/CD80/TAP1/PAG1/STAT3/CD3G/IL12A/CD74/HLA-E/HLA-DOA/SLA2/RORA/LAG3/HLA-DMA/HMGB1/C5/HLA-DQA1/CTSC/ZBTB1/RNF168/HAVCR2/HLA-DPB1/RAP1GAP2/TRAF6/JAK2/IFNG/STAT6/ERAP2/BRD4/HLA-DQB1/SAMSN1/CTLA4/RNF19B/JAK1/TRAC/IL2RB/HLA-DQB2/HLA-DRB1/LAT/HLA-B/HLA-C/TAP2/HLA-A/LAMP3/B2M/MSH2/HLA-DRA/CTSS/CAMK4/ARID5A	11
Ankylosing spondylitis	GO:0071345	cellular response to cytokine stimulus	1.60817314838349e-06	TYK2/MX1/OAS2/OAS1/ISG15/IFIH1/PTPRC/ACTG1/CCL3/BIRC3/TNFAIP3/CCL4/NFKBIA/STIP1/ZYX/IRF1/TNFSF11/TRIM25/IRF3/HSPA5/LGALS9/TNFRSF25/LEF1/MAP3K5/IL4/XCL1/HSPA1B/IL7R/PHB1/PARP14/STAT3/IL6ST/TRAF3/OASL/NFE2L2/TUBA1B/EBI3/NFKBIZ/ATP5F1B/JAK1/CD47/KLF2/TNFRSF18/SPPL2A/EIF4E2/TNIP2/STAT4/EIF5A/TNFRSF4/MAPK1/LSP1/SLC25A5/EXT1/ARID5B/ZFP36L1/PTPN2/SYNCRIP/TRIM56/TANK/SIRT1/MAPKAPK2/XBP1/DICER1/KIF5B/DOCK…	10
Inflammatory bowel disease	GO:0051607	defense response to virus	1.74108751571702e-06	MX1/EIF2AK2/IFI44L/IFI6/OAS2/OAS1/ISG15/HERC5/IFIH1/PTPRC/PHB2/DHX15/IL21/ZC3HAV1/IL23R/TRIM25/IL23A/TNF/SHFL/BECN1/GBP2/PMAIP1/SIN3A/HSP90AA1/BCL2/DDIT4/ATG16L1/PHB1/IFIT3/TRAF3/TNFAIP3/OASL/ITGAX/DDX60/RSAD2/FOXP3/DDX1/TRIM56/TANK/GBP5/RTP4/CARD8/DDX17/OAS3/APOBEC3C/MX2/ADAR/PARP9/USP18/ISG20/IFIT5/IFIT1/STAT1/RIGI/GBP1/PLSCR1/IRF7/DDX60L/IFI16/IFIT2	11
Multiple sclerosis	GO:0050778	positive regulation of immune response	1.77405614485674e-06	BIRC3/LCK/TNFAIP3/NFKBIA/IRF1/CD38/PHB2/PJA2/LAPTM5/HLA-DPA1/PRKCQ/HLA-E/RPS19/HMGB2/BAG6/PTPRJ/HLA-DRA/MLH1/HLA-DMA/CSNK1A1/HSPA1A/ADAM8/PLSCR1/HSP90AA1/CD55/IL4R/EIF2AK4/SOS1/TGFB1/BECN1/FLOT1/GBP2/ZNRF1/KCNN4/TNF/ADA/TFRC/ITGB2/ARRB2/CD74/MALT1/TNIP1/HSPA1B/HSPD1/CD80/ITK/PIK3CD/TASL/LAT/FYB1/GBP1/HLA-B/ZNFX1/PARP9/HLA-C/TAP2/HMGB1/PLCL2/HLA-A/CTLA4/CD3G/HLA-DRB1/B2M/MSH2/CTSS/RIGI/LGALS9/ARID…	12
Multiple sclerosis	GO:0051249	regulation of lymphocyte activation	1.77405614485674e-06	LCK/TNFAIP3/IRF1/CD38/LAPTM5/HLA-DPA1/PRKCQ/HLA-E/NDFIP1/GPR183/TNFSF8/HLA-DRA/NCK2/MLH1/HLA-DMA/MARCHF7/IL15RA/IL2RA/ADAM8/PPP3CA/CD55/IL4R/DOCK8/JAK3/SOS1/JUNB/TGFB1/IL7R/CD6/ADA/TFRC/CBFB/SMARCC2/CD74/MALT1/LEF1/ARG2/TNFRSF14/CD27/HSPH1/HSPD1/CD80/LAT/TCF7/ZFP36L1/HMGB1/HLA-A/CTLA4/SMARCD2/HLA-DRB1/B2M/MSH2/ITPKB/TNFRSF4/CAMK4/LGALS9/CD2	10
Multiple sclerosis	GO:0098609	cell-cell adhesion	1.82874071485199e-06	ACTG1/LCK/IRF1/LAPTM5/HLA-DPA1/PRKCQ/PPIA/HLA-E/NDFIP1/HLA-DRA/NCK2/HLA-DMA/MARCHF7/IL2RA/MYADM/ADAM8/CYP1B1/PPP3CA/CD55/IL4R/JAK1/PRKCA/DOCK8/SELL/JAK3/TGFB1/FLOT1/IL7R/CD58/TNF/CD6/ADA/TFRC/CBFB/PALLD/ITGB2/SMARCC2/CD74/MALT1/ITGAE/LEF1/ARG2/TNFRSF14/CD27/TNIP1/HSPH1/HSPD1/CD80/CYFIP2/ITGA4/GNAS/ZFP36L1/HMGB1/HLA-A/CTNNA1/CTLA4/SMARCD2/MBP/HLA-DRB1/B2M/ITPKB/SLC39A8/LGALS9/CD2	12
Ankylosing spondylitis	GO:0032103	positive regulation of response to external stimulus	1.82909276267076e-06	EIF2AK2/OAS1/IFIH1/CCL3/BIRC3/TNFAIP3/CCL4/NFKBIA/IRF1/TNFSF11/TRIM25/IRF3/IL23A/LGALS9/XCL1/HSPA1B/PHB1/PLCG2/ITGA2/HMGB1/IL6ST/TRAF3/RPS19/AKIRIN2/TNIP1/RFTN1/OASL/DDX60/NFKBIZ/CALR/CD47/YWHAE/TNIP2/TAX1BP1/RSAD2/KARS1/PDCD4/MAPK1/ADAM10/RAC1/FGFR1/ADAM8/NEK7/LDLR/ARRB2/P2RX4/TRIM56/LY96/MAPKAPK2/PELI1/NINJ1/CTSC/GBP5/IPO5/SIN3A/CARD8/GSDMD/NEAT1/CYLD/CSF1/MATR3/S1PR1/CCL5/GBP2/VEGFB/NKG7/LAG3/…	10
Crohns disease	GO:0002253	activation of immune response	1.83855331707502e-06	LSM14A/EIF2AK2/OAS1/IFIH1/PTPRC/CD38/PHB2/PJA2/LAPTM5/BAG6/PTPRJ/CSNK1A1/TRIM25/SQSTM1/HSPA1B/SOS1/BECN1/FLOT1/GBP2/ZNRF1/KCNN4/PHB1/PLCG2/HMGB1/HLA-A/TRAF3/TNIP1/TNFAIP3/RFTN1/OASL/DDX60/NFKBIZ/DENND1B/FOSL2/CTLA4/CD47/YWHAE/BIRC3/BCL2/TNIP2/TAX1BP1/RSAD2/DUSP22/FOXP3/MAPK1/NEK7/PTPN2/IKBKG/ARRB2/LY96/MAPKAPK2/YES1/PELI1/MYO1G/NINJ1/PDE4D/GBP5/IPO5/SIN3A/THEMIS/CARD8/GRB2/OAS3/FOSL1/CARD11/HSPA1…	10
Rheumatoid arthritis	GO:0001817	regulation of cytokine production	1.85338580529974e-06	TYK2/EIF2AK2/OAS2/OAS1/ISG15/IQGAP1/CD96/IFIH1/PTPRC/LAPTM5/HLA-DPA1/PRKCQ/HLA-E/HMGB2/PDCD4/NDFIP1/XAF1/PTPRJ/XCL1/LTB/REL/IL23A/HSPA1B/TNF/BCL3/ARRB2/CD74/MALT1/LEF1/ABCD2/TNFRSF14/PHB1/EZH2/PLCG2/HMGB1/HLA-A/STAT3/IL6ST/TRAF3/AKIRIN2/TNFAIP3/RFTN1/HLA-B/EBI3/DENND1B/CD47/KLF2/RSAD2/B2M/FOXP3/RAC1/ZBTB1/ZBTB25/FGFR1/ADAM8/SRGN/DDX1/SARS1/TRIM56/LY96/TANK/CD2/SIRT1/MAPKAPK2/PELI1/XBP1/DICER1/PDE…	12
Inflammatory bowel disease	GO:0030217	T cell differentiation	1.9546150201112e-06	ZEB1/PTPRC/RPL22/DOCK2/GPR183/TNFSF8/HLA-DRA/IL21/IL2RA/IL23R/ZFP36L1/TMEM131L/IL23A/STAT3/BCL3/SOCS3/JAK3/SOS1/JUNB/TGFB1/RELB/ADA/CBFB/SMARCC2/CD74/MALT1/LEF1/BCL2/CCR7/IL7R/CDK6/CAMK4/HMGB1/NFKBIZ/ARID1B/JAK1/FOSL2/CTLA4/ITPKB/RSAD2/STAT4/CTNNB1/SMARCD1/B2M/FOXP3/ZBTB1/ADAM8/PTPN2/CD2/XBP1/THEMIS/SOS2/MEN1/RORA/GPR18/LGALS9/LCK/CYLD/SOCS1/SOX12/LIPA/TNFRSF9	10
Primary biliary cholangitis	GO:0002399	MHC class II protein complex assembly	1.95523674726722e-06	HLA-DPA1/HLA-DOA/HLA-DMA/HLA-DQA1/HLA-DPB1/HLA-DQB1/HLA-DQB2/HLA-DRB1/B2M/HLA-DRA	4
Primary biliary cholangitis	GO:0002503	peptide antigen assembly with MHC class II protein complex	1.95523674726722e-06	HLA-DPA1/HLA-DOA/HLA-DMA/HLA-DQA1/HLA-DPB1/HLA-DQB1/HLA-DQB2/HLA-DRB1/B2M/HLA-DRA	4
Allergic disease	GO:0001666	response to hypoxia	1.97005419060336e-06	TFAM/FOS/EGR1/SOD2/P4HB/MDM2/ADA/ITPR2/BNIP3L/CASP9/CD38/PHB2/HSP90B1/HP1BP3/CXCR4/DPP4/HIPK2/CFLAR/VHL/EPAS1/PMAIP1/BCL2/CHCHD2/PPARA/MYB/BNIP3/TMBIM6/SMAD3/DDIT4/FAM162A/CCNA2/PRKCE/RGCC/SRF/VEGFB/UCP2/NPEPPS/RAD21/PGK1/HIF1A/LIF/CAPN2/ADAM8/AK4/PPARG/FOSL2/LMNA/FOXO3/EGLN3/PML/CASP3/ACAA2/ATM/EGLN1/TWIST1/NOL3/ZFP36L1	6
Allergic disease	GO:0030155	regulation of cell adhesion	1.97005419060336e-06	NDFIP1/TNFSF11/IL2RA/IL7R/PELI1/TNFSF9/DUSP22/NCK2/AKNA/ARPC2/IL4/LEF1/P4HB/BMI1/SH2B3/LAPTM5/ADA/EBI3/MALT1/CORO1A/HMGB1/CD5/HLA-DPA1/PRKCQ/HLA-E/PTPRJ/HLA-DRA/HLA-DMA/MARCHF7/CD4/HLA-A/YES1/SMARCD1/MACF1/CXCR4/DPP4/NFAT5/ACTG1/CXCR3/SPOCK2/XBP1/SPINT2/CD27/BCL2/B2M/ITGB2/PPARA/PHF10/NFKBIZ/APBB1IP/PDE3B/SMAD3/RCC2/WNK1/ARID1B/JAK3/LGALS9/HLA-DQA2/RDX/CD46/CD40LG/CARD11/PTPN6/SERPINE2/HSD17B12/C…	10
Rheumatoid arthritis	GO:0009617	response to bacterium	2.07062951124593e-06	OAS2/OAS1/ISG15/CD96/IFI44/DHX15/HLA-E/RPS19/HMGB2/PDCD4/TNFSF8/MLH1/IL23A/GZMA/TNF/CNP/BCL3/GBP4/MALT1/ABCD2/TNFRSF14/IL7R/SOD2/NR4A1/PLCG2/NFKB2/HMGB1/HLA-A/FAU/AKIRIN2/TNIP1/TNFAIP3/HLA-B/NFKBIZ/FOSL2/PRDX3/TNIP2/B2M/FOXP3/MAPK1/IKBKG/LY96/RAB7A/MAPKAPK2/PELI1/XBP1/GBP5/RPL13A/SNX3/IL12RB2/CARD8/GSDMD/OTUD5/CD6/RAB14/LYST/CSF2RB/ARG2/PTGER4/IL12A/CEP192/CSF2/CMPK2/ST13/HAVCR2/RNF213/TRAF6/IL13…	11
Inflammatory bowel disease	GO:0031349	positive regulation of defense response	2.16496536156512e-06	EIF2AK2/OAS1/IFIH1/PHB2/PJA2/HLA-E/RPS19/HMGB2/PDCD4/IL21/CSNK1A1/HSPA1B/HSPA1A/IL6ST/LGALS1/TRIM25/IL23A/CD226/TNF/IL16/TGFB1/BECN1/FLOT1/GBP2/ZNRF1/NKG7/ARRB2/SIN3A/HSP90AA1/HSPD1/CCR7/PHB1/PLCG2/HMGB1/TRAF3/AKIRIN2/TNIP1/TNFAIP3/RFTN1/OASL/DDX60/NFKBIZ/CD47/YWHAE/BIRC3/TNIP2/TAX1BP1/RSAD2/KARS1/ADAM8/NEK7/LDLR/TRIM56/LY96/MAPKAPK2/PELI1/NINJ1/CTSC/GBP5/IPO5/CARD8/GSDMD/OAS3/NEAT1/CYLD/MATR3/ST…	9
Inflammatory bowel disease	GO:0001817	regulation of cytokine production	2.20639122012004e-06	TYK2/EIF2AK2/OAS2/OAS1/ISG15/IQGAP1/CD96/IFIH1/PTPRC/LAPTM5/HLA-DPA1/PRKCQ/HLA-E/HMGB2/PDCD4/NDFIP1/XAF1/PTPRJ/IL21/HSPA1B/HSPA1A/ZC3HAV1/IL6ST/LTB/IL23R/IL23A/ZBTB39/HSP90AB1/XCL1/CD226/TNF/STAT3/BCL3/JAK3/IL16/TGFB1/FLOT1/HIF1A/RELB/ARRB2/CD74/MALT1/LEF1/ABCD2/ATF4/HSP90AA1/HSPD1/CCR7/RAD21/KLF2/PHB1/EZH2/PLCG2/HMGB1/HLA-A/TRAF3/AKIRIN2/TNFAIP3/RFTN1/HLA-B/EBI3/DENND1B/CD47/RSAD2/B2M/FOXP3/RAC1…	12
Inflammatory bowel disease	GO:0050865	regulation of cell activation	2.20639122012004e-06	TYK2/ZEB1/PTPRC/CD38/PJA2/LAPTM5/HLA-DPA1/PRKCQ/HLA-E/NDFIP1/GPR183/TNFSF8/HLA-DRA/NCK2/MLH1/HLA-DMA/MARCHF7/IL21/IL15RA/IL2RA/IL6ST/LGALS1/IL23R/ZFP36L1/TMEM131L/PPP3CA/IL23A/XCL1/CD226/ACTA2/TNF/JAK3/SOS1/JUNB/TGFB1/ADA/TFRC/CBFB/SMARCC2/CD74/MALT1/LEF1/HSPH1/BCL2/HSPD1/CCR7/ID2/IL7R/CAMK4/SERPINE2/HMGB1/HLA-A/AKIRIN2/TNFAIP3/EBI3/NFKBIZ/ARID1B/SH3KBP1/CTLA4/CD47/ITPKB/TNIP2/DUSP22/CTNNB1/KARS1…	10
Multiple sclerosis	GO:0019883	antigen processing and presentation of endogenous antigen	2.21871566954327e-06	HLA-E/HLA-DRA/CD74/ERAP2/TAP1/HLA-B/HLA-C/TAP2/HLA-A/HLA-DRB1/B2M	7
Inflammatory bowel disease	GO:0001816	cytokine production	2.30534467233604e-06	TYK2/EIF2AK2/OAS2/OAS1/ISG15/IQGAP1/CD96/IFIH1/PTPRC/LAPTM5/HLA-DPA1/PRKCQ/HLA-E/HMGB2/PDCD4/NDFIP1/XAF1/PTPRJ/IL21/HSPA1B/HSPA1A/ZC3HAV1/IL6ST/LTB/IL23R/IL23A/ZBTB39/HSP90AB1/XCL1/CD226/TNF/STAT3/BCL3/JAK3/IL16/TGFB1/FLOT1/HIF1A/RELB/ARRB2/CD74/MALT1/LEF1/ABCD2/ATF4/HSP90AA1/HSPD1/CCR7/RAD21/KLF2/PHB1/EZH2/PLCG2/HMGB1/HLA-A/TRAF3/AKIRIN2/TNFAIP3/RFTN1/HLA-B/EBI3/DENND1B/CD47/RSAD2/B2M/FOXP3/RAC1…	12
Ankylosing spondylitis	GO:0006954	inflammatory response	2.35184166335051e-06	EIF2AK2/CD96/PTPRC/CCL3/BIRC3/TNFAIP3/CCL4/NFKBIA/TNFSF11/IRF3/IL23A/LGALS9/IL4/XCL1/ITGAM/NR4A1/KLRG1/EZH2/PXK/CAMK4/PLCG2/NFKB2/HMGB1/METRNL/STAT3/IL6ST/RPS19/TNIP1/NFE2L2/NFKBIZ/ZEB2/FOSL2/CD47/VPS54/TNIP2/KARS1/TNFRSF4/PDCD4/LXN/FOXP3/NR3C1/EXT1/RAC1/ADAM8/NEK7/PTPN2/LDLR/IKBKG/LY96/MAPKAPK2/YES1/NINJ1/CTSC/GBP5/SOCS3/IL2RA/ITGB2/RICTOR/ITGB1/CARD8/SNAP23/ELF4/GSDMD/RORA/CARD16/NEAT1/PBXIP1/C…	9
Rheumatoid arthritis	GO:0002521	leukocyte differentiation	2.36021701896499e-06	ZEB1/PTPRC/RPL22/NR3C1/NDFIP1/DOCK2/GPR183/TNFSF8/PTPRJ/HLA-DRA/IL15RA/IL2RA/ZFP36L1/IL23A/TNF/ADA/TFRC/BCL3/CBFB/SMARCC2/CD74/MALT1/LEF1/ID2/IL7R/CDK6/EZH2/CAMK4/PLCG2/HMGB1/STAT3/JUNB/HLA-B/NFKBIZ/ARID1B/JAK1/FOSL2/CTLA4/ITPKB/BCL2/VPS54/RSAD2/STAT4/CTNNB1/SMARCD1/B2M/FOXP3/DOCK10/SLC25A5/ITM2A/BATF3/ZBTB1/ADAM8/PTPN2/CD2/SIRT1/XBP1/MFNG/SOCS3/THEMIS/ATP6AP1/SOS2/ITGB1/MEN1/RORA/KLF10/PNP/NFIL3…	11
Ankylosing spondylitis	GO:0046649	lymphocyte activation	2.40845398023021e-06	TYK2/ZEB1/PTPRC/LCK/TNFAIP3/IRF1/TNFSF11/TMEM131L/PPP3CA/IL23A/LGALS9/LEF1/IL4/XCL1/CD27/ID2/IL7R/CDK6/PHB1/EZH2/CAMK4/PLCG2/HMGB1/HLA-A/STAT3/IL6ST/JUNB/AKIRIN2/EBI3/NFKBIZ/ARID1B/JAK1/SH3KBP1/FOSL2/SH2D2A/CTLA4/CD47/ITPKB/BCL2/TNIP2/RSAD2/STAT4/DUSP22/CTNNB1/TNFRSF4/SMARCD1/B2M/FOXP3/DOCK10/SLC25A5/ITM2A/ZFP36L1/ZBTB1/ADAM8/PTPN2/PRDX1/CD2/YES1/CD7/PELI1/XBP1/DOCK8/MFNG/TNFSF8/SOCS3/IL2RA/THEMI…	10
Primary biliary cholangitis	GO:0050863	regulation of T cell activation	2.51420985891557e-06	LCK/IRF1/CCDC88B/IL7R/CD27/CD5/CD6/HLA-DPA1/CD80/STAT5B/PAG1/RUNX3/IL12A/CD74/HLA-E/HLA-DOA/IL2RA/ARID1A/AMBRA1/LAG3/HLA-DMA/LGALS1/HMGB1/HLA-DQA1/BRAF/ZBTB1/RIPOR2/HAVCR2/HLA-DPB1/TRAF6/JAK2/IFNG/BRD4/HLA-DQB1/TIGIT/PNP/AIF1/CTLA4/PRNP/HLA-DQB2/SMARCA4/HLA-DRB1/LAT/TCF7/HLA-A/SMARCD2/B2M/HLA-DRA/ITPKB/CAMK4/LGALS9/CD2	10
Crohns disease	GO:1903900	regulation of viral life cycle	2.74521845272776e-06	MX1/EIF2AK2/OAS2/OAS1/ISG15/IFIH1/SRPK2/PABPC1/PPIA/TRIM25/CD4/PPID/HACD3/HMGB1/TNIP1/OASL/BCL2/RSAD2/PKN2/MPHOSPH8/LAMP3/SNX3/RESF1/LGALS9/OAS3/TRIM22/APOBEC3C/ADAR/ISG20/LY6E/IFIT5/IFIT1/PLSCR1/IFI16/TNF/SHFL	12
Crohns disease	GO:0045088	regulation of innate immune response	2.74521845272776e-06	LSM14A/EIF2AK2/OAS1/ISG15/CD96/IFIH1/PHB2/PJA2/HLA-E/RPS19/HMGB2/CSNK1A1/TRIM25/SQSTM1/HSPA1B/TGFB1/BECN1/FLOT1/GBP2/ZNRF1/PHB1/PLCG2/HMGB1/PARP14/HLA-A/TRAF3/AKIRIN2/TNIP1/TNFAIP3/RFTN1/OASL/HLA-B/DDX60/NFE2L2/NFKBIZ/YWHAE/BIRC3/EIF4E2/TNIP2/TAX1BP1/RSAD2/ADAM8/NEK7/PTPN2/ARRB2/TRIM56/LY96/MAPKAPK2/PELI1/NINJ1/GBP5/IPO5/SIN3A/SERPINB9/CARD8/LGALS9/OAS3/FOSL1/HSPA1A/CYLD/MATR3/ADAR/PARP9/USP18/RI…	10
Ankylosing spondylitis	GO:0030155	regulation of cell adhesion	2.82941818267284e-06	TYK2/PTPRC/ACTG1/LCK/IRF1/TNFSF11/TMEM131L/PPP3CA/IL23A/LGALS9/LEF1/IL4/XCL1/CD27/IL7R/CDK6/RCC2/SERPINE2/ITGA2/HMGB1/HLA-A/RDX/IL6ST/KIFAP3/EBI3/NFKBIZ/CALR/ATP5F1B/ARID1B/JAK1/CTLA4/CD47/ITPKB/TNFRSF18/BCL2/DUSP22/SMARCD1/B2M/FOXP3/ADAM10/RAC1/ZBTB1/ADAM8/PTPN2/STK4/SPINT2/YES1/PELI1/XBP1/DOCK8/IL2RA/ITGB2/NFAT5/SIRPG/ITGA4/IL2RG/CD4/LAPTM5/CYLD/LPXN/CSF1/SOCS1/CD70/MAP4K4/S1PR1/ADTRP/CCL5/MBP/…	10
Inflammatory bowel disease	GO:0002831	regulation of response to biotic stimulus	2.95114510726085e-06	EIF2AK2/OAS1/ISG15/CD96/HERC5/IFIH1/PHB2/PJA2/HLA-E/RPS19/HMGB2/IL21/CSNK1A1/HSPA1B/HSPA1A/IL23R/TRIM25/IL23A/CD226/TNF/TGFB1/BECN1/FLOT1/GBP2/ZNRF1/ARRB2/SIN3A/HSP90AA1/HSPD1/YWHAZ/PHB1/PLCG2/HMGB1/PARP14/HLA-A/TRAF3/AKIRIN2/TNIP1/TNFAIP3/RFTN1/OASL/HLA-B/DDX60/NFE2L2/NFKBIZ/YWHAE/BIRC3/EIF4E2/TNIP2/TAX1BP1/RSAD2/FOXP3/ADAM8/NEK7/PTPN2/TRIM56/LY96/MAPKAPK2/PELI1/NINJ1/GBP5/IPO5/SERPINB9/CARD8/LG…	10
Rheumatoid arthritis	GO:0030217	T cell differentiation	2.97361855709064e-06	ZEB1/PTPRC/RPL22/DOCK2/GPR183/TNFSF8/HLA-DRA/IL2RA/ZFP36L1/IL23A/ADA/BCL3/CBFB/SMARCC2/CD74/MALT1/LEF1/IL7R/CDK6/CAMK4/HMGB1/STAT3/JUNB/NFKBIZ/ARID1B/JAK1/FOSL2/CTLA4/ITPKB/BCL2/RSAD2/STAT4/CTNNB1/SMARCD1/B2M/FOXP3/ZBTB1/ADAM8/PTPN2/CD2/XBP1/SOCS3/THEMIS/SOS2/MEN1/RORA/PNP/LCK/CYLD/SOCS1/STAT5B/PTGER4/RUNX3/CD3G/KMT2A/TP53/IRF1/HLA-DOA/ARID1A/AMBRA1/LAG3/NFATC3/BRAF/IFNG/STAT6/BRD4/CHD7/LFNG/SMAR…	10
Multiple sclerosis	GO:0050863	regulation of T cell activation	3.15683751241628e-06	LCK/IRF1/LAPTM5/HLA-DPA1/PRKCQ/HLA-E/NDFIP1/TNFSF8/HLA-DRA/NCK2/HLA-DMA/MARCHF7/IL2RA/ADAM8/PPP3CA/CD55/IL4R/DOCK8/JAK3/SOS1/JUNB/IL7R/CD6/ADA/TFRC/CBFB/SMARCC2/CD74/MALT1/LEF1/ARG2/TNFRSF14/CD27/HSPH1/HSPD1/CD80/LAT/TCF7/HMGB1/HLA-A/CTLA4/SMARCD2/HLA-DRB1/B2M/ITPKB/CAMK4/LGALS9/CD2	10
Ankylosing spondylitis	GO:0009986	cell surface	3.27762750448261e-06	SLC1A4/CD63/PTPRC/HLA-C/HSPA5/MAP3K5/ITGAM/CD27/IL7R/PHB1/ITGA2/HMGB1/HLA-A/IL6ST/ATP5F1A/HLA-B/ITGAX/EBI3/CALR/ATP5F1B/CTLA4/CD47/TNFRSF18/CLIC4/TNFRSF4/HMMR/B2M/ADAM10/PDIA4/ADAM8/LDLR/ERP44/CD2/TMX3/CLEC2D/IL2RA/LAMP3/ITGB2/IL12RB2/ITGB1/HBEGF/ITGA4/IL2RG/VAMP5/CD4/CSF2RB/TNFRSF10B/SLC7A11/S1PR1/IL2RB/ADTRP/CD84/CLEC2B/MBP/SPN/NRROS/TGFBR1/LAG3/CXCR4/CD38/LGALS3/CAPN2/CTSB/CD44/HAVCR2/ITGB7/NP…	10
Primary sclerosing cholangitis	GO:0042611	MHC protein complex	3.32693156451994e-06	HLA-DPA1/HLA-E/HLA-DRA/HLA-DMA/CD74/HLA-B/HLA-C/HLA-A/HLA-DRB1/B2M	7
Crohns disease	GO:0051607	defense response to virus	3.52239184513719e-06	LSM14A/MX1/EIF2AK2/IFI44L/IFI6/OAS2/OAS1/ISG15/HERC5/IFIH1/PTPRC/PHB2/DHX15/TRIM25/CXCL10/IL23A/BECN1/GBP2/ATG16L1/PHB1/IFIT3/TRAF3/TNFAIP3/OASL/ITGAX/DDX60/BCL2/RSAD2/FOXP3/DDIT4/DDX1/TRIM56/TANK/GBP5/SIN3A/RTP4/CARD8/DDX17/OAS3/TRIM22/APOBEC3C/ATG7/MX2/ADAR/PARP9/USP18/ISG20/IFIT5/IFIT1/STAT1/RIGI/GBP1/PLSCR1/IRF7/DDX60L/IFI16/IFIT2/TNF/SHFL	11
Rheumatoid arthritis	GO:0030098	lymphocyte differentiation	3.54784847213654e-06	ZEB1/PTPRC/RPL22/NDFIP1/DOCK2/GPR183/TNFSF8/PTPRJ/HLA-DRA/IL15RA/IL2RA/ZFP36L1/IL23A/ADA/BCL3/CBFB/SMARCC2/CD74/MALT1/LEF1/ID2/IL7R/CDK6/EZH2/CAMK4/PLCG2/HMGB1/STAT3/JUNB/NFKBIZ/ARID1B/JAK1/FOSL2/CTLA4/ITPKB/BCL2/RSAD2/STAT4/CTNNB1/SMARCD1/B2M/FOXP3/DOCK10/SLC25A5/ITM2A/ZBTB1/ADAM8/PTPN2/CD2/XBP1/MFNG/SOCS3/THEMIS/SOS2/ITGB1/MEN1/RORA/PNP/NFIL3/LCK/CYLD/SOCS1/STAT5B/PTGER4/RUNX3/CD3G/KMT2A/TP53/I…	11
Inflammatory bowel disease	GO:0002460	adaptive immune response based on somatic recombination of immune receptors built from immunoglobulin superfamily domains	3.58691765105692e-06	TYK2/PTPRC/PRKCQ/HLA-E/NDFIP1/HLA-DRA/MLH1/NBN/IL23R/IL23A/XCL1/CD226/TNF/STAT3/BCL3/SOCS3/RAB27A/JAK3/JUNB/TGFB1/RELB/ADA/TFRC/CD74/MALT1/LEF1/HSPD1/BACH2/IL7R/PHB1/NFKB2/HMGB1/HLA-A/TNFAIP3/RFTN1/HLA-B/EBI3/NFKBIZ/JAK1/DENND1B/HLA-C/RSAD2/STAT4/DUSP22/B2M/FOXP3/ZBTB1/MYO1G/CTSC/RORA/UNG/CSF2RB/CD70/IRF7	10
Inflammatory bowel disease	GO:0050792	regulation of viral process	3.74805674234274e-06	MX1/EIF2AK2/OAS2/OAS1/ISG15/IFIH1/SRPK2/PABPC1/PPIA/ZC3HAV1/LGALS1/TRIM25/TNF/SHFL/CD74/BCL2/HACD3/HMGB1/TNIP1/OASL/RSAD2/PKN2/MPHOSPH8/RAB7A/DYNLT1/LAMP3/SNX3/RESF1/LGALS9/OAS3/APOBEC3C/ADAR/ISG20/LY6E/IFIT5/IFIT1/STAT1/PLSCR1/IFI16/CSNK2B	13
Ankylosing spondylitis	GO:0019221	cytokine-mediated signaling pathway	3.76310167757241e-06	TYK2/MX1/OAS2/OAS1/ISG15/IFIH1/PTPRC/CCL3/BIRC3/TNFAIP3/CCL4/NFKBIA/IRF1/TNFSF11/IRF3/TNFRSF25/IL4/XCL1/HSPA1B/IL7R/PARP14/STAT3/IL6ST/TRAF3/OASL/EBI3/NFKBIZ/JAK1/TNFRSF18/SPPL2A/EIF4E2/TNIP2/STAT4/EIF5A/TNFRSF4/EXT1/PTPN2/TRIM56/TANK/SIRT1/MAPKAPK2/DICER1/IL2RA/ZC3H15/SIN3A/IL12RB2/CARD8/IL2RG/CARD16/CD4/LAPTM5/CSF2RB/CYLD/CSF1/SOCS1/CD70/PLP2/IL2RB/CCL5/JAK2/HIF1A/CXCR4/CD44/PTPRJ/PPARG/PTPN6/C…	9
Ankylosing spondylitis	GO:0007159	leukocyte cell-cell adhesion	3.76310167757241e-06	TYK2/PTPRC/LCK/IRF1/TNFSF11/TMEM131L/PPP3CA/IL23A/LGALS9/LEF1/IL4/XCL1/CD27/IL7R/HMGB1/HLA-A/IL6ST/TNIP1/EBI3/NFKBIZ/ARID1B/CTLA4/CD47/ITPKB/DUSP22/SMARCD1/B2M/FOXP3/EXT1/ZBTB1/ADAM8/PTPN2/YES1/PELI1/XBP1/DOCK8/IL2RA/ITGB2/NFAT5/ITGB1/SIRPG/ITGA4/IL2RG/CD4/LAPTM5/CYLD/SOCS1/CD70/ADTRP/CCL5/SPN/GCNT1/JAK2/TWSG1/EZR/PPARA/LAG3/RASGRP1/LGALS3/PAG1/RAC2/HES1/CD44/HAVCR2/ITGB7/IL10/SELL/PTPN6/FOXO3/RH…	11
Multiple sclerosis	GO:0002460	adaptive immune response based on somatic recombination of immune receptors built from immunoglobulin superfamily domains	3.77508107742996e-06	TNFAIP3/PRKCQ/HLA-E/NDFIP1/HLA-DRA/MLH1/CD55/IL4R/JAK1/STAT3/BCL3/SOCS3/RAB27A/JAK3/JUNB/TGFB1/RELB/IL7R/TNF/ADA/TFRC/CD74/MALT1/LEF1/CD27/HSPD1/CD80/UNG/HLA-B/HLA-C/TAP2/HMGB1/HLA-A/IL2RB/HLA-DRB1/B2M/MSH2/ARID5A	10
Crohns disease	GO:0048525	negative regulation of viral process	3.8408925536583e-06	MX1/EIF2AK2/OAS2/OAS1/ISG15/IFIH1/SRPK2/PPIA/TRIM25/ZFP36/TNIP1/OASL/RSAD2/MPHOSPH8/SNX3/RESF1/OAS3/APOBEC3C/ISG20/LY6E/IFIT5/IFIT1/STAT1/PLSCR1/IFI16/TNF/SHFL	12
Primary biliary cholangitis	GO:0051251	positive regulation of lymphocyte activation	3.94512029775371e-06	LCK/CCDC88B/IL7R/CD27/CD5/CDKN1A/CD6/HLA-DPA1/CD80/STAT5B/RUNX3/IL12A/CD74/HLA-E/HLA-DOA/IL2RA/SH3KBP1/ARID1A/AMBRA1/HLA-DMA/LGALS1/HMGB1/TNFRSF4/HLA-DQA1/ZBTB1/HAVCR2/HLA-DPB1/TRAF6/IL13/JAK2/IFNG/STAT6/BRD4/HLA-DQB1/PNP/IL15RA/AIF1/HLA-DQB2/SMARCA4/HLA-DRB1/HLA-A/SMARCD2/B2M/MSH2/HLA-DRA/ITPKB/LGALS9	10
Primary biliary cholangitis	GO:0019882	antigen processing and presentation	3.94512029775371e-06	HLA-DPA1/TAP1/CD74/HLA-E/HLA-DOA/HLA-DMA/HLA-DQA1/HLA-DPB1/TRAF6/ERAP2/HLA-DQB1/HLA-DQB2/HLA-DRB1/MFSD6/HLA-B/HLA-C/TAP2/HLA-A/B2M/PSME1/HLA-DRA/CTSS	8
Allergic disease	GO:0097190	apoptotic signaling pathway	4.10325604472998e-06	ATF3/PPP1R15A/FNIP2/MLLT11/WWOX/SOD2/NCK2/ZC3HC1/TNFRSF25/MAP3K5/P4HB/BMI1/SELENOS/IFI6/CDKN1A/MDM2/BLOC1S2/RPS27L/SP100/RRM2B/BNIP3L/EIF5A/SHISA5/PIDD1/CASP9/CD5/CD38/PPIA/HMGB2/BAG6/CYCS/HINT1/PSME3/MLH1/MARCHF7/HSPA1A/GCLM/PRELID1/TPT1/ACVR1/HIPK2/TNFAIP3/JMY/CFLAR/RIPK1/PMAIP1/XBP1/CD27/BCL2/PERP/ICAM1/NFKBIZ/CSNK2A2/DPF2/BNIP3/TMBIM6/RFFL/SMAD3/DDIT4/ARMC10/DEDD/SLC25A5/FAM162A/CTH/BCL2L1/DD…	6
Allergic disease	GO:0007159	leukocyte cell-cell adhesion	4.10325604472998e-06	NDFIP1/TNFSF11/IL2RA/IL7R/PELI1/TNFSF9/DUSP22/NCK2/IL4/LEF1/BMI1/LAPTM5/ADA/EBI3/MALT1/CORO1A/HMGB1/CD5/HLA-DPA1/PRKCQ/HLA-E/HLA-DRA/HLA-DMA/MARCHF7/TNIP1/CD4/HLA-A/YES1/SMARCD1/DPP4/NFAT5/XBP1/CD27/B2M/ITGB2/PPARA/PHF10/ICAM1/NFKBIZ/WNK1/ARID1B/JAK3/LGALS9/HLA-DQA2/CD46/CD40LG/CARD11/PTPN6/CCL28/CD3E/IL7/EXT1/ETS1/ADTRP/CCL5/SPN/CTLA4/GCNT1/JAK2/TWSG1/EZR/LAG3/RASGRP1/LGALS3/ADAM8/PAG1/RAC2/HES1…	11
Crohns disease	GO:0050792	regulation of viral process	4.17444939791745e-06	MX1/EIF2AK2/OAS2/OAS1/ISG15/IFIH1/SRPK2/PABPC1/PPIA/TRIM25/CD4/ZFP36/PPID/HACD3/HMGB1/TNIP1/OASL/BCL2/RSAD2/PKN2/MPHOSPH8/RAB7A/DYNLT1/LAMP3/SNX3/RESF1/LGALS9/OAS3/TRIM22/APOBEC3C/ADAR/ISG20/LY6E/IFIT5/IFIT1/STAT1/PLSCR1/IFI16/TNF/SHFL	13
Multiple sclerosis	GO:1903706	regulation of hemopoiesis	4.25798908277802e-06	CCL3/NFKBIA/IRF1/HMGB2/NDFIP1/HLA-DRA/IL15RA/IL2RA/HSPA1A/PRMT1/ADAM8/PPP3CA/IL4R/PRKCA/STAT3/JAK3/SOS1/JUNB/TGFB1/HIF1A/IL7R/TNF/ADA/CBFB/HSPA9/SMARCC2/CD74/MALT1/LEF1/CD27/HSPA1B/CD80/CNOT4/EEIG1/CDK6/TCF7/ZFP36L1/HLA-B/HMGB1/STAT1/CTLA4/SMARCD2/HLA-DRB1/B2M/ITPKB/CAMK4/LGALS9/CD2	8
Type 1 diabetes	GO:0002252	immune effector process	4.38554977937262e-06	CD96/PTPRC/PHB2/LAPTM5/KMT2E/HLA-E/RPS19/NDFIP1/DOCK2/GPR183/HLA-DRA/MLH1/IL23A/XCL1/IL7R/GZMB/PHB1/PLCG2/TMBIM6/HMGB1/HLA-A/STAT3/JUNB/PLEKHM2/RFTN1/HLA-B/DDX60/NFKBIZ/JAK1/DENND1B/HLA-C/RSAD2/STAT4/DUSP22/KARS1/TNFRSF4/B2M/FOXP3/DOCK10/ITM2A/ZBTB1/DDX1/PRDX1/ARRB2/CD2/SIRT1/MAPKAPK2/YES1/MYO1G/XBP1/CTSC/KIF5B/MFNG/SOCS3/ITGB2/TUBB/TUBB4B/SERPINB9/SNAP23/MEN1/RORA/RNF19B/ADA/MALT1/CORO1A/CSF2RB/…	11
Primary sclerosing cholangitis	GO:0009986	cell surface	4.47472253128931e-06	CD38/PHB2/HLA-DPA1/HLA-E/CLEC2D/CTSB/PTPRJ/HLA-DRA/HLA-DMA/IL15RA/IL2RA/TNF/ADA/TFRC/ITGB2/CD74/HSPA5/CD69/TGFBR3/ITGAE/HSP90AB1/SLC1A4/HLA-B/ERP29/SORL1/HLA-C/HMGB1/HLA-A/FASLG/IL2RB/CTLA4/MBP/CD3G/HLA-DRB1/LAMP3/B2M/CPM/TNFRSF4/CD53/CD2	10
Allergic disease	GO:0031347	regulation of defense response	4.52235757203058e-06	UFD1/NDFIP1/TNFSF11/IL2RA/CSNK1A1/RSAD2/PELI1/WDFY1/AKNA/ADAR/IL4/SELENOS/MFHAS1/SYT11/CHUK/BIRC3/IL22/RPS6KA3/RPS19/TRIM22/ADA/POLR3G/HMGB1/PHB2/PJA2/HLA-E/HMGB2/PDCD4/TNIP1/HSPA1A/TIFA/ALPK1/HLA-A/HLA-B/YES1/PLCG2/ZNRF1/TNFAIP3/HERC5/STAT3/METRNL/IFIH1/RIPK1/CGAS/OASL/NT5C2/PPARA/ASH1L/NFKBIZ/NEAT1/SMAD3/SLC15A4/ALOX5AP/NINJ1/ZNFX1/LGALS9/TAX1BP1/DDX3X/OSM/PTPN6/PARP14/TRIM56/PTGER4/PAK2/PRKCE/…	10
Allergic disease	GO:0002253	activation of immune response	4.52235757203058e-06	GRB2/UFD1/CSNK1A1/RSAD2/PELI1/ELF1/DUSP22/WDFY1/ITGAM/MFHAS1/CHUK/BIRC3/RPS6KA3/LAPTM5/ADA/MALT1/HMGB1/PRKCH/CD38/PHB2/PJA2/BAG6/PTPRJ/TNIP1/HSPA1A/TIFA/ALPK1/HLA-A/YES1/PLCG2/ZNRF1/TNFAIP3/IFIH1/CGAS/OASL/BCL2/NFKBIZ/SLC15A4/WNK1/NINJ1/ZNFX1/TAX1BP1/KHDRBS1/CD46/DDX3X/CARD11/PTPN6/PAK2/PRKCE/CD3E/PUM2/NLRC3/RGCC/OAS1/OAS3/EIF2AK2/DDX60/RIGI/GBP1/PLSCR1/IRF7/IFI16/IFI35/GPR108/GBP2/CTLA4/TNIP2/EZ…	10
Allergic disease	GO:0036293	response to decreased oxygen levels	4.62056599842032e-06	TFAM/FOS/EGR1/SOD2/P4HB/MDM2/ADA/ITPR2/BNIP3L/CASP9/CD38/PHB2/HSP90B1/HP1BP3/CXCR4/DPP4/HIPK2/CFLAR/VHL/EPAS1/PMAIP1/BCL2/CHCHD2/PPARA/MYB/BNIP3/TMBIM6/SMAD3/DDIT4/FAM162A/CCNA2/PRKCE/RGCC/SRF/VEGFB/UCP2/NPEPPS/RAD21/PGK1/HIF1A/LIF/CAPN2/ADAM8/AK4/PPARG/FOSL2/LMNA/FOXO3/EGLN3/PML/CASP3/ACAA2/ATM/EGLN1/TWIST1/NOL3/ZFP36L1	6
Asthma	GO:0016032	viral process	4.64786041113147e-06	ZC3HAV1/RSAD2/SSB/CSNK1A1/ADAR/PCBP1/APOBEC3C/TRIM22/RAN/APOBEC3H/HMGB1/CTSB/SRPK2/PPIA/MAN2A1/EEF1A1/CXCR4/DPP4/RAB7A/IFIH1/OASL/VCP/BCL2/PPARA/PPIB/ICAM1/GRK2/ZNFX1/LGALS9/CD46/SP1/DDX3X/SPCS1/SMC5/RESF1/CD4/TNIP1/ADARB1/CIITA/TRIM21/HSPA1A/HSPA1B/MX1/OAS1/OAS2/OAS3/PARP9/EIF2AK2/ISG15/CHMP5/ISG20/LY6E/IFIT5/IFIT1/STAT1/PLSCR1/IRF7/IFI16/CCNT2	13
Ankylosing spondylitis	GO:0002253	activation of immune response	4.81453928340626e-06	EIF2AK2/OAS1/IFIH1/PTPRC/BIRC3/LCK/TNFAIP3/NFKBIA/IRF1/TRIM25/RBCK1/IRF3/HSPA1B/ITGAM/PHB1/PLCG2/HMGB1/HLA-A/TRAF3/TNIP1/RFTN1/OASL/DDX60/NFKBIZ/DENND1B/FOSL2/CTLA4/CD47/YWHAE/BCL2/TNIP2/TAX1BP1/RSAD2/DUSP22/FOXP3/MAPK1/NEK7/PTPN2/IKBKG/ARRB2/LY96/MAPKAPK2/YES1/PELI1/MYO1G/NINJ1/PDE4D/GBP5/IPO5/SIN3A/THEMIS/CARD8/LAPTM5/CYLD/LPXN/PHPT1/MATR3/GBP2/EZR/CGAS/CD38/LGALS3/SPPL3/TRAT1/RNF125/HAVCR2/EIF…	10
Allergic disease	GO:0045089	positive regulation of innate immune response	4.8472512415056e-06	UFD1/CSNK1A1/RSAD2/PELI1/WDFY1/MFHAS1/CHUK/BIRC3/RPS6KA3/RPS19/POLR3G/HMGB1/PHB2/PJA2/HLA-E/HMGB2/TNIP1/HSPA1A/TIFA/ALPK1/PLCG2/ZNRF1/TNFAIP3/IFIH1/CGAS/OASL/NFKBIZ/SLC15A4/NINJ1/ZNFX1/TAX1BP1/DDX3X/TRIM56/PAK2/PRKCE/PUM2/NLRC3/OAS1/OAS3/PARP9/EIF2AK2/DDX60/RIGI/PLSCR1/IRF7/IFI16/IFI35/GPR108/CCL5/GBP2/TNIP2/LAG3/RASGRP1/ADAM8/RNF125/HAVCR2/RFTN1/RTN4/MAPKAPK3/TASL/CASP6/APPL1/SEC14L1/HEXIM1/TRAF…	9
Multiple sclerosis	GO:0001816	cytokine production	4.88265919687664e-06	CCL3/TNFAIP3/IRF1/LAPTM5/HLA-DPA1/PRKCQ/HLA-E/HMGB2/PDCD4/NDFIP1/XAF1/PTPRJ/HSPA1A/ADAM8/LITAF/CYP1B1/HSP90AA1/HSP90AB1/GPSM3/ZC3HAV1/DDX21/CD55/IL4R/STAT3/BCL3/JAK3/IL16/TGFB1/FLOT1/HIF1A/RELB/REL/ZBTB39/CD58/TNF/CD6/ARRB2/CD74/MALT1/LEF1/ABCD2/ARG2/TNFRSF14/HSPA1B/HSPD1/LTB/CD80/ITK/PIK3CD/SRGN/POU2AF1/GBP1/HLA-B/SORL1/HMGB1/NFATC3/HLA-A/STAT1/ZBTB32/MBP/HLA-DRB1/B2M/CSF2/ZNF134/PATZ1/RIGI/FRMD…	12
Crohns disease	GO:0032103	positive regulation of response to external stimulus	4.93358032733637e-06	LSM14A/EIF2AK2/OAS1/IFIH1/PARK7/PHB2/PJA2/HLA-E/RPS19/HMGB2/PDCD4/CSNK1A1/TRIM25/SQSTM1/CXCL10/IL23A/XCL1/HSPA1B/IL16/TGFB1/BECN1/FLOT1/GBP2/ZNRF1/PHB1/PLCG2/ITGA2/HMGB1/IL6ST/TRAF3/AKIRIN2/TNIP1/TNFAIP3/RFTN1/OASL/DDX60/NFKBIZ/CALR/CD47/YWHAE/BIRC3/TNIP2/TAX1BP1/RSAD2/KARS1/MAPK1/ADAM10/RAC1/FGFR1/ADAM8/NEK7/LDLR/ARRB2/P2RX4/TRIM56/LY96/MAPKAPK2/PELI1/NINJ1/CTSC/GBP5/IPO5/SIN3A/CARD8/GSDMD/MCU/L…	10
Multiple sclerosis	GO:0002443	leukocyte mediated immunity	4.97299291460675e-06	CCL3/KMT2E/HLA-E/NDFIP1/HLA-DRA/MLH1/DDX21/CD55/IL4R/RNF19B/BCL3/RAB27A/JAK3/TGFB1/IL7R/TNF/TFRC/ITGB2/NKG7/ARRB2/CD74/MALT1/CD27/HSPD1/CD80/PIK3CD/UNG/LAT/HLA-B/HLA-C/TAP2/HMGB1/GZMB/HLA-A/IL2RB/HLA-DRB1/B2M/MSH2/RIGI/LGALS9/CD2/ARID5A	10
Primary biliary cholangitis	GO:0098609	cell-cell adhesion	4.99952780046083e-06	ACTG1/LCK/IRF1/CCDC88B/IL7R/CD27/TNIP1/CD5/CD6/HLA-DPA1/CD80/STAT5B/MBP/PAG1/RUNX3/IL12A/CD74/HLA-E/CD58/HLA-DOA/ADAM19/IL2RA/ITGB1/ARID1A/GNAS/AMBRA1/LIMS1/LAG3/HLA-DMA/LGALS1/HMGB1/PALLD/RGCC/HLA-DQA1/ZBTB1/RIPOR2/HAVCR2/HLA-DPB1/TRAF6/JAK2/IFNG/PLAUR/ILK/BRD4/FLNA/AFDN/HLA-DQB1/TIGIT/PNP/AKNA/AIF1/CTLA4/PRKCA/PRNP/JAK1/HLA-DQB2/SMARCA4/HLA-DRB1/ZFP36L1/HLA-A/CTNNA1/SMARCD2/B2M/HLA-DRA/ITPKB/SL…	12
Primary biliary cholangitis	GO:0019883	antigen processing and presentation of endogenous antigen	4.99952780046083e-06	TAP1/CD74/HLA-E/ERAP2/HLA-DRB1/HLA-B/HLA-C/TAP2/HLA-A/B2M/HLA-DRA	7
Rheumatoid arthritis	GO:1902533	positive regulation of intracellular signal transduction	5.05687125196491e-06	EIF2AK2/IQGAP1/OSBPL8/AKAP13/PTPRC/MAP4K2/PHB2/PJA2/FKBP1A/LAPTM5/P2RX5/DHX15/SLC44A2/PPIA/RAP1B/PDCD4/MIER1/NDFIP1/GPR183/HINT1/PTPRJ/NCK2/CSNK1A1/RPS20/XCL1/LTB/TRIM25/REL/IL23A/ACTA2/TNF/RPL37/USP4/ADA/TFRC/ARRB2/CD74/PMAIP1/MALT1/TGFBR3/PHB1/EZH2/PLCG2/MAP2K1/HMGB1/KSR1/CALR/BIRC3/ITPKB/TNIP2/TERF2IP/AKT3/DUSP22/CTNNB1/EIF5A/HIPK2/OGT/RAC1/SIK3/USP9X/MAP3K5/FGFR1/ADAM8/PTPN2/PDE8A/IKBKG/DDX1/…	8
Multiple sclerosis	GO:0002483	antigen processing and presentation of endogenous peptide antigen	5.24943291959003e-06	HLA-E/HLA-DRA/ERAP2/TAP1/HLA-B/HLA-C/TAP2/HLA-A/HLA-DRB1/B2M	9
Primary biliary cholangitis	GO:0022407	regulation of cell-cell adhesion	5.32731617963096e-06	LCK/IRF1/CCDC88B/IL7R/CD27/CD5/CD6/HLA-DPA1/CD80/STAT5B/MBP/PAG1/RUNX3/IL12A/CD74/HLA-E/HLA-DOA/ADAM19/IL2RA/ARID1A/AMBRA1/LAG3/HLA-DMA/LGALS1/HMGB1/RGCC/HLA-DQA1/ZBTB1/RIPOR2/HAVCR2/HLA-DPB1/TRAF6/JAK2/IFNG/PLAUR/BRD4/AFDN/HLA-DQB1/TIGIT/PNP/AKNA/AIF1/CTLA4/PRKCA/PRNP/JAK1/HLA-DQB2/SMARCA4/HLA-DRB1/HLA-A/SMARCD2/B2M/HLA-DRA/ITPKB/LGALS9	10
Multiple sclerosis	GO:0001817	regulation of cytokine production	5.51855802201013e-06	CCL3/TNFAIP3/IRF1/LAPTM5/HLA-DPA1/PRKCQ/HLA-E/HMGB2/PDCD4/NDFIP1/XAF1/PTPRJ/HSPA1A/ADAM8/LITAF/CYP1B1/HSP90AA1/HSP90AB1/GPSM3/ZC3HAV1/DDX21/CD55/IL4R/STAT3/BCL3/JAK3/IL16/TGFB1/FLOT1/HIF1A/RELB/REL/ZBTB39/CD58/TNF/CD6/ARRB2/CD74/MALT1/LEF1/ABCD2/ARG2/TNFRSF14/HSPA1B/HSPD1/LTB/CD80/ITK/PIK3CD/SRGN/POU2AF1/GBP1/HLA-B/SORL1/HMGB1/HLA-A/STAT1/ZBTB32/MBP/HLA-DRB1/B2M/CSF2/ZNF134/PATZ1/RIGI/FRMD8/LGALS…	12
Crohns disease	GO:0031347	regulation of defense response	5.65934077267903e-06	LSM14A/EIF2AK2/OAS1/ISG15/CD96/HERC5/IFIH1/PTPRC/PARK7/PHB2/PJA2/HLA-E/RPS19/HMGB2/PDCD4/NDFIP1/IL2RA/CSNK1A1/TRIM25/SQSTM1/ZFP36/IL23A/ABHD12/XCL1/HSPA1B/STAT3/SOCS3/IL16/TGFB1/BECN1/FLOT1/GBP2/ZNRF1/PHB1/PLCG2/HMGB1/METRNL/PARP14/HLA-A/IL6ST/TRAF3/AKIRIN2/TNIP1/TNFAIP3/RFTN1/OASL/HLA-B/DDX60/NFE2L2/NFKBIZ/CD47/YWHAE/BIRC3/EIF4E2/TNIP2/TAX1BP1/RSAD2/KARS1/FOXP3/ADAM8/NEK7/PTPN2/LDLR/ARRB2/TRIM56…	10
Ankylosing spondylitis	GO:0031347	regulation of defense response	5.77561813110064e-06	EIF2AK2/OAS1/ISG15/CD96/HERC5/IFIH1/PTPRC/CCL3/BIRC3/TNFAIP3/NFKBIA/IRF1/TNFSF11/TRIM25/IRF3/IL23A/LGALS9/IL4/XCL1/HSPA1B/PHB1/PLCG2/HMGB1/METRNL/PARP14/HLA-A/STAT3/IL6ST/TRAF3/RPS19/AKIRIN2/TNIP1/RFTN1/OASL/HLA-B/DDX60/NFE2L2/NFKBIZ/CD47/YWHAE/EIF4E2/TNIP2/TAX1BP1/RSAD2/KARS1/PDCD4/FOXP3/ADAM8/NEK7/PTPN2/LDLR/ARRB2/TRIM56/LY96/MAPKAPK2/YES1/PELI1/NINJ1/CTSC/GBP5/SOCS3/IL2RA/IPO5/RICTOR/SIN3A/SER…	10
Multiple sclerosis	GO:0016032	viral process	5.77832187745249e-06	CCL3/RAB1B/CCL4/SRPK2/PABPC1/EIF3A/RCC1/PPIA/CTSB/SSB/CSNK1A1/HSPA1A/PRMT1/PCBP1/PLSCR1/LY6E/HSP90AB1/ZC3HAV1/FAM111A/CD55/GSK3A/EIF2AK4/BECN1/TNF/SHFL/SMC5/TFRC/ZDHHC20/CD74/LEF1/TNFRSF14/TNIP1/HSPA1B/CD80/RRP1B/PARP16/FUT8/ZNFX1/PARP9/HMGB1/STAT1/DEK/TRIM14/HLA-DRB1/LAMP3/CFL1/TNFRSF4/IFIT5/IFI27/LGALS9	13
Multiple sclerosis	GO:0050867	positive regulation of cell activation	5.77832187745249e-06	CCL3/LCK/CD38/HLA-DPA1/PRKCQ/HLA-E/GPR183/HLA-DRA/NCK2/MLH1/HLA-DMA/IL15RA/IL2RA/ADAM8/PPP3CA/CD55/IL4R/DOCK8/TGFB1/IL7R/ACTA2/TNF/CD6/ADA/TFRC/CBFB/SMARCC2/CD74/MALT1/LEF1/TNFRSF14/CD27/HSPH1/HSPD1/CD80/HMGB1/HLA-A/SMARCD2/HLA-DRB1/B2M/MSH2/ITPKB/TNFRSF4/LGALS9/CD2	10
Allergic disease	GO:0031349	positive regulation of defense response	5.90056084170434e-06	UFD1/TNFSF11/CSNK1A1/RSAD2/PELI1/WDFY1/MFHAS1/CHUK/BIRC3/RPS6KA3/RPS19/POLR3G/HMGB1/PHB2/PJA2/HLA-E/HMGB2/PDCD4/TNIP1/HSPA1A/TIFA/ALPK1/PLCG2/ZNRF1/TNFAIP3/IFIH1/RIPK1/CGAS/OASL/NFKBIZ/NEAT1/SLC15A4/ALOX5AP/NINJ1/ZNFX1/TAX1BP1/DDX3X/OSM/TRIM56/PTGER4/PAK2/PRKCE/PUM2/NLRC3/OAS1/OAS3/PARP9/EIF2AK2/DDX60/RIGI/PLSCR1/IRF7/IFI16/IFI35/SNX4/GPR108/ETS1/CCL5/GBP2/TNIP2/NKG7/LAG3/RASGRP1/PIK3CG/ADAM8/RNF…	9
Inflammatory bowel disease	GO:0051249	regulation of lymphocyte activation	5.98824074639569e-06	TYK2/ZEB1/PTPRC/CD38/LAPTM5/HLA-DPA1/PRKCQ/HLA-E/NDFIP1/GPR183/TNFSF8/HLA-DRA/NCK2/MLH1/HLA-DMA/MARCHF7/IL21/IL15RA/IL2RA/IL6ST/LGALS1/IL23R/ZFP36L1/TMEM131L/PPP3CA/IL23A/XCL1/JAK3/SOS1/JUNB/TGFB1/ADA/TFRC/CBFB/SMARCC2/CD74/MALT1/LEF1/HSPH1/BCL2/HSPD1/CCR7/ID2/IL7R/CAMK4/HMGB1/HLA-A/AKIRIN2/TNFAIP3/EBI3/NFKBIZ/ARID1B/SH3KBP1/CTLA4/CD47/ITPKB/TNIP2/DUSP22/CTNNB1/TNFRSF4/SMARCD1/B2M/FOXP3/ZBTB1/ADA…	10
Ankylosing spondylitis	GO:0008284	positive regulation of cell population proliferation	6.25795980558867e-06	TYK2/PTPRC/TNFAIP3/CNOT6L/PPP3CA/IL23A/LGALS9/LEF1/MAP3K5/IL4/XCL1/ODC1/ID2/IL7R/NR4A1/CDK6/PHB1/EZH2/ITGA2/HMGB1/HLA-A/STAT3/IL6ST/AKIRIN2/SSBP3/ITGAX/EBI3/CALR/PDCD6/FOSL2/CD47/PRDX3/RNF187/BCL2/N4BP2L2/AKT3/PHIP/CTNNB1/NME1/HIPK2/TNFRSF4/STAMBP/SMARCD1/MEF2D/FOXP3/MAPK1/SLC25A5/ADAM10/SRPK2/FGFR1/RPS15A/SIRT1/PELI1/XBP1/IL2RA/RICTOR/IL12RB2/ITGB1/CFLAR/SIRPG/HBEGF/ITGA4/CSNK2A1/WDR77/SLC25A33/…	9
Ankylosing spondylitis	GO:0030098	lymphocyte differentiation	6.25795980558867e-06	ZEB1/PTPRC/LCK/IRF1/TMEM131L/IL23A/LGALS9/LEF1/IL4/CD27/ID2/IL7R/CDK6/EZH2/CAMK4/PLCG2/HMGB1/STAT3/JUNB/NFKBIZ/ARID1B/JAK1/FOSL2/CTLA4/ITPKB/BCL2/RSAD2/STAT4/CTNNB1/SMARCD1/B2M/FOXP3/DOCK10/SLC25A5/ITM2A/ZFP36L1/ZBTB1/ADAM8/PTPN2/CD2/XBP1/MFNG/TNFSF8/SOCS3/IL2RA/THEMIS/SOS2/ITGB1/MEN1/RORA/ITGA4/IL2RG/CD4/CYLD/SOCS1/MYB/SPN/SOD1/BATF/LAG3/TOP2B/RASGRP1/KLF6/PTPRJ/IL10/RBPJ/PTPN6/FOXO3/RHOH/CMTM7/…	11
Ankylosing spondylitis	GO:0040012	regulation of locomotion	6.40776412051725e-06	OSBPL8/PTPRC/ACTG1/CCL3/CCL4/PPP3CA/TCAF1/IL23A/HSPA5/LGALS9/RRAS2/LEF1/IL4/XCL1/SOD2/MEAK7/CDK6/RCC2/SERPINE2/PLCG2/ITGA2/HMGB1/RDX/STAT3/ATP5F1A/ITGAX/NFE2L2/CALR/ATP5F1B/ZEB2/PDCD6/CD47/TNFRSF18/ARID4B/ARID4A/BCL2/CLIC4/AKT3/CNN2/DUSP22/PKN2/DOCK10/OGT/MAPK1/ADAM10/RAC1/FGFR1/ADAM8/PTPN2/P2RX4/STK4/SIRT1/SPINT2/XBP1/DOCK8/PFN1/SIN3A/ITGB1/HBEGF/ARHGDIB/ITGA4/MDM2/MTA2/CSF1/PHPT1/MAP4K4/S1PR1/A…	10
Ankylosing spondylitis	GO:0050863	regulation of T cell activation	6.40776412051725e-06	TYK2/ZEB1/PTPRC/LCK/IRF1/TNFSF11/TMEM131L/PPP3CA/IL23A/LGALS9/LEF1/IL4/XCL1/CD27/IL7R/CAMK4/HMGB1/HLA-A/IL6ST/JUNB/EBI3/NFKBIZ/ARID1B/CTLA4/CD47/ITPKB/DUSP22/CTNNB1/SMARCD1/B2M/FOXP3/ZBTB1/ADAM8/PTPN2/CD2/YES1/PELI1/XBP1/DOCK8/TNFSF8/IL2RA/SOS2/SIRPG/IL2RG/CD4/LAPTM5/CYLD/SOCS1/CD70/CCL5/SPN/JAK2/SOD1/TWSG1/BATF/LAG3/RASGRP1/CGAS/LGALS3/PAG1/RAC2/HES1/HAVCR2/IL10/PTPN6/FOXO3/RHOH/TNFRSF14/CASP3/J…	10
Ankylosing spondylitis	GO:0042110	T cell activation	6.40776412051725e-06	TYK2/ZEB1/PTPRC/LCK/IRF1/TNFSF11/TMEM131L/PPP3CA/IL23A/LGALS9/LEF1/IL4/XCL1/CD27/IL7R/CDK6/CAMK4/HMGB1/HLA-A/STAT3/IL6ST/JUNB/EBI3/NFKBIZ/ARID1B/JAK1/FOSL2/SH2D2A/CTLA4/CD47/ITPKB/BCL2/RSAD2/STAT4/DUSP22/CTNNB1/TNFRSF4/SMARCD1/B2M/FOXP3/ZFP36L1/ZBTB1/ADAM8/PTPN2/CD2/YES1/CD7/PELI1/XBP1/DOCK8/TNFSF8/SOCS3/IL2RA/THEMIS/SOS2/ELF4/SIRPG/MEN1/RORA/IL2RG/CD4/LAPTM5/CYLD/SOCS1/CD70/MYB/CD84/CCL5/SPN/JAK…	11
Primary biliary cholangitis	GO:0022409	positive regulation of cell-cell adhesion	6.72922924488705e-06	LCK/CCDC88B/IL7R/CD27/CD5/CD6/HLA-DPA1/CD80/STAT5B/RUNX3/IL12A/CD74/HLA-E/HLA-DOA/ADAM19/IL2RA/ARID1A/AMBRA1/HLA-DMA/LGALS1/HMGB1/HLA-DQA1/ZBTB1/HAVCR2/HLA-DPB1/TRAF6/JAK2/IFNG/PLAUR/BRD4/AFDN/HLA-DQB1/PNP/AIF1/JAK1/HLA-DQB2/SMARCA4/HLA-DRB1/HLA-A/SMARCD2/B2M/HLA-DRA/ITPKB/LGALS9	10
Allergic disease	GO:0045088	regulation of innate immune response	6.87199853799719e-06	UFD1/CSNK1A1/RSAD2/PELI1/WDFY1/ADAR/MFHAS1/CHUK/BIRC3/RPS6KA3/RPS19/POLR3G/HMGB1/PHB2/PJA2/HLA-E/HMGB2/TNIP1/HSPA1A/TIFA/ALPK1/HLA-A/HLA-B/PLCG2/ZNRF1/TNFAIP3/IFIH1/CGAS/OASL/NFKBIZ/SLC15A4/NINJ1/ZNFX1/LGALS9/TAX1BP1/DDX3X/PTPN6/PARP14/TRIM56/PAK2/PRKCE/PUM2/NLRC3/TRIM21/OAS1/OAS3/PARP9/EIF2AK2/ISG15/USP18/DDX60/RIGI/PLSCR1/IRF7/IFI16/GIGYF2/IFI35/GPR108/CCL5/GBP2/TNIP2/LAG3/RASGRP1/ADAM8/RNF125/…	10
Allergic disease	GO:0050792	regulation of viral process	6.87199853799719e-06	ZC3HAV1/RSAD2/ADAR/P4HB/APOBEC3C/TRIM22/APOBEC3H/HMGB1/SRPK2/PABPC1/PPIA/TNIP1/CD4/CXCR4/RAB7A/IFIH1/OASL/BCL2/PPARA/ZNFX1/LGALS9/DDX3X/RESF1/ADARB1/CIITA/TRIM21/MX1/OAS1/OAS2/OAS3/EIF2AK2/ISG15/ISG20/LY6E/IFIT5/IFIT1/STAT1/PLSCR1/IFI16/TRIM8/CCL5/TOP2B/STOM/HEXIM1/FURIN	13
Allergic disease	GO:0002833	positive regulation of response to biotic stimulus	7.27471378497281e-06	UFD1/CSNK1A1/RSAD2/PELI1/WDFY1/MFHAS1/CHUK/BIRC3/RPS6KA3/RPS19/POLR3G/HMGB1/PHB2/PJA2/HLA-E/HMGB2/TNIP1/HSPA1A/TIFA/ALPK1/PLCG2/ZNRF1/TNFAIP3/IFIH1/CGAS/OASL/NFKBIZ/SLC15A4/NINJ1/ZNFX1/TAX1BP1/DDX3X/TRIM56/PAK2/PRKCE/PUM2/NLRC3/OAS1/OAS3/PARP9/EIF2AK2/DDX60/RIGI/PLSCR1/IRF7/IFI16/IFI35/GPR108/CCL5/GBP2/TNIP2/LAG3/RASGRP1/ADAM8/RNF125/HAVCR2/RFTN1/RTN4/MAPKAPK3/TASL/CASP6/APPL1/SEC14L1/HEXIM1/TRAF…	10
Ankylosing spondylitis	GO:1903131	mononuclear cell differentiation	7.28693468794229e-06	ZEB1/PTPRC/LCK/IRF1/TMEM131L/IL23A/LGALS9/LEF1/IL4/CD27/ID2/IL7R/CDK6/EZH2/CAMK4/PLCG2/HMGB1/STAT3/JUNB/HLA-B/NFKBIZ/ARID1B/JAK1/FOSL2/CTLA4/ITPKB/BCL2/RSAD2/STAT4/CTNNB1/SMARCD1/B2M/FOXP3/DOCK10/SLC25A5/ITM2A/BATF3/ZFP36L1/ZBTB1/ADAM8/PTPN2/CD2/XBP1/MFNG/TNFSF8/SOCS3/IL2RA/THEMIS/SOS2/ITGB1/MEN1/RORA/ITGA4/IL2RG/CD4/CYLD/CSF1/SOCS1/MYB/SPN/SOD1/BATF/LAG3/TOP2B/RASGRP1/KLF6/PTPRJ/PPARG/IL10/RBPJ/…	11
Multiple sclerosis	GO:0002819	regulation of adaptive immune response	7.29295373469008e-06	TNFAIP3/IRF1/PRKCQ/HLA-E/NDFIP1/HLA-DRA/MLH1/CD55/IL4R/EIF2AK4/JAK3/JUNB/TGFB1/IL7R/TNF/ADA/TFRC/MALT1/TNFRSF14/HSPD1/CD80/HLA-B/HLA-C/TAP2/HMGB1/HLA-A/HLA-DRB1/B2M/MSH2/ARID5A	11
Primary biliary cholangitis	GO:0050870	positive regulation of T cell activation	7.33004765069122e-06	LCK/CCDC88B/IL7R/CD27/CD5/CD6/HLA-DPA1/CD80/STAT5B/RUNX3/IL12A/CD74/HLA-E/HLA-DOA/IL2RA/ARID1A/AMBRA1/HLA-DMA/LGALS1/HMGB1/HLA-DQA1/ZBTB1/HAVCR2/HLA-DPB1/TRAF6/JAK2/IFNG/BRD4/HLA-DQB1/PNP/AIF1/HLA-DQB2/SMARCA4/HLA-DRB1/HLA-A/SMARCD2/B2M/HLA-DRA/ITPKB/LGALS9	10
Crohns disease	GO:0045071	negative regulation of viral genome replication	7.35015020143375e-06	MX1/EIF2AK2/OAS2/OAS1/ISG15/IFIH1/SRPK2/TNIP1/OASL/RSAD2/MPHOSPH8/RESF1/OAS3/APOBEC3C/ISG20/IFIT5/IFIT1/PLSCR1/IFI16/TNF/SHFL	10
Multiple sclerosis	GO:0002366	leukocyte activation involved in immune response	7.35296222221345e-06	CCL3/NDFIP1/DOCK2/GPR183/HLA-DRA/MLH1/IL4R/JAK1/EIF2AK4/STAT3/BCL3/SOCS3/RAB27A/JAK3/JUNB/TGFB1/RELB/TNF/ADA/TFRC/ITGB2/NKG7/CD74/MALT1/LEF1/HSPD1/CD80/PIK3CD/UNG/LAT/POU2AF1/HMGB1/PLCL2/HLA-DRB1/MSH2/LGALS9	9
Rheumatoid arthritis	GO:0071346	cellular response to type II interferon	7.58459890143235e-06	TYK2/HLA-DPA1/SYNCRIP/XCL1/TNF/GBP4/VPS26B/PARP14/ACTG1/JAK1/CD47/PTPN2/KIF5B/GBP5/RPL13A/IFNGR2/TP53/IRF1/CD58/CCL4/GBP1/JAK2/IFNG/PPARG/CCL3/CASP1/AIF1/GAPDH/SP100/ZYX/IRF8	8
Ankylosing spondylitis	GO:0002757	immune response-activating signaling pathway	7.75429574873036e-06	EIF2AK2/OAS1/IFIH1/PTPRC/BIRC3/LCK/TNFAIP3/NFKBIA/IRF1/TRIM25/RBCK1/IRF3/HSPA1B/ITGAM/PHB1/PLCG2/HMGB1/HLA-A/TRAF3/TNIP1/RFTN1/OASL/DDX60/NFKBIZ/DENND1B/FOSL2/CTLA4/CD47/YWHAE/BCL2/TNIP2/TAX1BP1/RSAD2/DUSP22/FOXP3/MAPK1/NEK7/PTPN2/IKBKG/ARRB2/LY96/MAPKAPK2/YES1/PELI1/MYO1G/NINJ1/PDE4D/GBP5/IPO5/THEMIS/CARD8/LAPTM5/CYLD/LPXN/PHPT1/GBP2/EZR/CGAS/CD38/LGALS3/SPPL3/TRAT1/RNF125/HAVCR2/EIF2B2/PTPRJ/RT…	10
Primary sclerosing cholangitis	GO:0019884	antigen processing and presentation of exogenous antigen	8.50234136550741e-06	HLA-DPA1/HLA-E/HLA-DRA/HLA-DMA/CD74/MFSD6/TAP2/HLA-A/HLA-DRB1/B2M/PSME1/CTSS	5
Primary sclerosing cholangitis	GO:1903131	mononuclear cell differentiation	8.50234136550741e-06	RPL22/NDFIP1/DOCK2/GPR183/TNFSF8/PTPRJ/HLA-DRA/IL15RA/IL2RA/TMEM131L/ADA/BCL3/CBFB/SMARCC2/CD74/MALT1/LEF1/SRF/MT1G/CDK6/POU2AF1/TCF7/ZFP36L1/HLA-B/HMGB1/PLCL2/NFATC3/CTLA4/SMARCD2/CD3G/HLA-DRB1/B2M/CSF2/MSH2/ITPKB/NFIL3/PATZ1/CAMK4/BCL11B/LGALS9/IRF1/CD2	11
Inflammatory bowel disease	GO:0051251	positive regulation of lymphocyte activation	8.51728937037263e-06	TYK2/PTPRC/CD38/HLA-DPA1/PRKCQ/HLA-E/GPR183/HLA-DRA/NCK2/MLH1/HLA-DMA/IL21/IL15RA/IL2RA/IL6ST/LGALS1/IL23R/PPP3CA/IL23A/XCL1/TGFB1/ADA/TFRC/CBFB/SMARCC2/CD74/MALT1/LEF1/HSPH1/BCL2/HSPD1/CCR7/IL7R/HMGB1/HLA-A/AKIRIN2/EBI3/NFKBIZ/ARID1B/SH3KBP1/CD47/ITPKB/TNIP2/TNFRSF4/SMARCD1/B2M/FOXP3/ZBTB1/ADAM8/YES1/PELI1/XBP1/DOCK8/SIRPG/LGALS9/CDKN1A/LCK/CYLD/SOCS1/CD70/SOX12/CLECL1P	10
Multiple sclerosis	GO:0002696	positive regulation of leukocyte activation	8.58354769537551e-06	CCL3/LCK/CD38/HLA-DPA1/PRKCQ/HLA-E/GPR183/HLA-DRA/NCK2/MLH1/HLA-DMA/IL15RA/IL2RA/ADAM8/PPP3CA/CD55/IL4R/DOCK8/TGFB1/IL7R/TNF/CD6/ADA/TFRC/CBFB/SMARCC2/CD74/MALT1/LEF1/TNFRSF14/CD27/HSPH1/HSPD1/CD80/HMGB1/HLA-A/SMARCD2/HLA-DRB1/B2M/MSH2/ITPKB/TNFRSF4/LGALS9/CD2	10
Inflammatory bowel disease	GO:0016032	viral process	8.8911275168907e-06	MX1/EIF2AK2/OAS2/OAS1/ISG15/IFIH1/SRPK2/PABPC1/EIF3A/RCC1/PPIA/CTSB/SSB/CSNK1A1/HSPA1B/HSPA1A/ZC3HAV1/JUN/LGALS1/TRIM25/HSP90AB1/TNF/SHFL/BECN1/TFRC/ZDHHC20/CD74/LEF1/CFL1/BCL2/HACD3/TFAP4/ATG16L1/PHB1/ITGA2/HMGB1/EEF1A1/TNIP1/SMC5/OASL/RSAD2/TNFRSF4/PKN2/RAN/MPHOSPH8/LDLR/RAB7A/DYNLT1/MAN2A1/MGAT4A/HCFC1/LAMP3/SNX3/RESF1/ITGB1/REST/CCNT1/LGALS9/OAS3/RRP1B/APOBEC3C/ADAR/PARP9/CHMP5/ISG20/LY6E/IFI…	13
Inflammatory bowel disease	GO:0045069	regulation of viral genome replication	8.8911275168907e-06	MX1/EIF2AK2/OAS2/OAS1/ISG15/IFIH1/SRPK2/PABPC1/PPIA/ZC3HAV1/TNF/SHFL/BCL2/HACD3/TNIP1/OASL/RSAD2/PKN2/MPHOSPH8/RESF1/OAS3/APOBEC3C/ADAR/ISG20/IFIT5/IFIT1/PLSCR1/IFI16	9
Multiple sclerosis	GO:0022407	regulation of cell-cell adhesion	8.9169227452001e-06	LCK/IRF1/LAPTM5/HLA-DPA1/PRKCQ/HLA-E/NDFIP1/HLA-DRA/NCK2/HLA-DMA/MARCHF7/IL2RA/MYADM/ADAM8/PPP3CA/CD55/IL4R/JAK1/PRKCA/DOCK8/JAK3/TGFB1/FLOT1/IL7R/TNF/CD6/ADA/TFRC/CBFB/ITGB2/SMARCC2/CD74/MALT1/LEF1/ARG2/TNFRSF14/CD27/HSPH1/HSPD1/CD80/ITGA4/HMGB1/HLA-A/CTLA4/SMARCD2/MBP/HLA-DRB1/B2M/ITPKB/LGALS9	10
Multiple sclerosis	GO:0046632	alpha-beta T cell differentiation	8.9169227452001e-06	IRF1/RPL22/GPR183/TNFSF8/HLA-DRA/IL4R/JAK1/STAT3/BCL3/SOCS3/JAK3/JUNB/RELB/ADA/CBFB/MALT1/LEF1/CD80/ITK/HMGB1/HLA-DRB1/ITPKB/BCL11B/LGALS9	9
Multiple sclerosis	GO:0002263	cell activation involved in immune response	8.9169227452001e-06	CCL3/NDFIP1/DOCK2/GPR183/HLA-DRA/MLH1/IL4R/JAK1/EIF2AK4/STAT3/BCL3/SOCS3/RAB27A/JAK3/JUNB/TGFB1/RELB/TNF/ADA/TFRC/ITGB2/NKG7/CD74/MALT1/LEF1/HSPD1/CD80/PIK3CD/UNG/LAT/POU2AF1/HMGB1/PLCL2/HLA-DRB1/MSH2/LGALS9	6
Psoriasis	GO:0045087	innate immune response	8.92922956385009e-06	TYK2/MX1/EIF2AK2/UBE2L6/IFI6/OAS2/OAS1/ISG15/CD96/HERC5/IFIH1/CD2/CALM1/HMGB2/CORO1A/YWHAE/GBP5/DHX36/SP100/TNFAIP3/RSAD2/LCK/VIM/HSP90AA1/ZC3HAV1/HMGB1/XRCC5/ACTG1/YWHAZ/HLA-E/IPO5/CYLD/TNIP1/GZMB/TRIM25/SHMT2/HLA-A/HLA-C/HSPA8/IL23A/GAPDH/XCL1/HSPA1B/KLRG1/PHB1/IFIT3/NCF2/PLCG2/NFKB2/PARP14/PLEKHM2/TRAF3/RPS19/FAU/AKIRIN2/RFTN1/OASL/HLA-B/DDX60/NFE2L2/NFKBIZ/JAK1/FOSL2/CD47/BIRC3/EIF4E2/TNIP2/T…	13
Ankylosing spondylitis	GO:2000145	regulation of cell motility	9.02857442685918e-06	OSBPL8/PTPRC/ACTG1/CCL3/CCL4/PPP3CA/TCAF1/IL23A/HSPA5/LGALS9/RRAS2/LEF1/IL4/XCL1/SOD2/MEAK7/CDK6/RCC2/SERPINE2/PLCG2/ITGA2/HMGB1/RDX/STAT3/ATP5F1A/ITGAX/NFE2L2/CALR/ATP5F1B/ZEB2/PDCD6/CD47/TNFRSF18/ARID4B/ARID4A/BCL2/CLIC4/AKT3/CNN2/DUSP22/PKN2/DOCK10/OGT/MAPK1/ADAM10/RAC1/FGFR1/ADAM8/P2RX4/STK4/SIRT1/SPINT2/XBP1/DOCK8/PFN1/SIN3A/ITGB1/HBEGF/ARHGDIB/ITGA4/MDM2/MTA2/CSF1/PHPT1/MAP4K4/S1PR1/ADTRP/C…	10
Ankylosing spondylitis	GO:0007167	enzyme-linked receptor protein signaling pathway	9.02857442685918e-06	TYK2/IFI6/IQGAP1/OSBPL8/ZEB1/CD63/LCK/ZYX/HSPA5/LEF1/MAP2K1/STAT3/IL6ST/SIPA1L1/JAK1/SAMD10/AHI1/ZEB2/PDCD6/LEPROT/ARID4B/ARID4A/CHST11/ABI1/TRIM33/PHIP/DUSP22/CTNNB1/HIPK2/SOCS2/PDCD4/OGT/MAPK1/EXT1/RAC1/ARID5B/USP9X/FGFR1/PTPN2/DDIT4/ARRB2/RAB7A/SIRT1/MAPKAPK2/YES1/CD7/HIVEP1/SIK2/SOCS3/C2CD5/POLR1G/CTSD/SIN3A/SOS2/ITGB1/MBD5/MVP/MEN1/HBEGF/CD4/LPXN/CSF1/SOCS1/PXN/NRROS/JAK2/TGFBR1/VEGFB/TWSG1/…	5
Psoriasis	GO:0033993	response to lipid	9.19371643666332e-06	CD96/PTPRC/HMGB2/GNG2/CCNA2/GBP5/TNFAIP3/XBP1/ZFP36/CFLAR/GSTP1/VIM/TYMS/NASP/HMGB1/XRCC5/TXNIP/ZFP36L2/CASP3/TNIP1/ADTRP/TNFRSF1B/TRIM25/PCK2/PDCD4/HSPA8/HSPA1B/CNP/CASP7/SOD2/GPX4/NR4A1/TFAP4/PHB1/EZH2/SLC39A9/PLCG2/NFKB2/ITGA2/STAT3/ATP5F1A/AKIRIN2/NFKBIZ/CALR/AIFM1/FOSL2/PRDX3/BCL2/VPS54/TNIP2/CTNNB1/SCD/AQP3/SOCS2/SMARCD1/RAN/FOXP3/MAPK1/NR3C1/GRAMD1B/ZFP36L1/SMYD3/UBE2L3/LDLR/DDIT4/LY96/SIR…	7
Primary biliary cholangitis	GO:0002396	MHC protein complex assembly	1.00296470185265e-05	HLA-DPA1/HLA-DOA/HLA-DMA/HLA-DQA1/HLA-DPB1/HLA-DQB1/HLA-DQB2/HLA-DRB1/HLA-A/B2M/HLA-DRA	5
Primary biliary cholangitis	GO:0002501	peptide antigen assembly with MHC protein complex	1.00296470185265e-05	HLA-DPA1/HLA-DOA/HLA-DMA/HLA-DQA1/HLA-DPB1/HLA-DQB1/HLA-DQB2/HLA-DRB1/HLA-A/B2M/HLA-DRA	5
Allergic disease	GO:0032103	positive regulation of response to external stimulus	1.01187930104038e-05	UFD1/TNFSF11/CSNK1A1/RSAD2/PELI1/WDFY1/MFHAS1/CHUK/BIRC3/RPS6KA3/RPS19/POLR3G/HMGB1/PHB2/PJA2/HLA-E/HMGB2/PDCD4/TNIP1/HSPA1A/TIFA/ALPK1/PLCG2/ZNRF1/CXCR4/TNFAIP3/IFIH1/RIPK1/CGAS/OASL/NFKBIZ/NEAT1/SMAD3/SLC15A4/WNK1/ALOX5AP/NINJ1/ZNFX1/LGALS9/TAX1BP1/DDX3X/OSM/TRIM56/PTGER4/PAK2/PRKCE/PUM2/NLRC3/OAS1/OAS3/PARP9/EIF2AK2/DDX60/RIGI/PLSCR1/IRF7/IFI16/IFI35/VEGFB/SNX4/GPR108/ETS1/S1PR1/FGFR1/CCL5/GBP…	10
Crohns disease	GO:0045069	regulation of viral genome replication	1.03139912517638e-05	MX1/EIF2AK2/OAS2/OAS1/ISG15/IFIH1/SRPK2/PABPC1/PPIA/PPID/HACD3/TNIP1/OASL/BCL2/RSAD2/PKN2/MPHOSPH8/RESF1/OAS3/APOBEC3C/ADAR/ISG20/IFIT5/IFIT1/PLSCR1/IFI16/TNF/SHFL	9
Primary biliary cholangitis	GO:0009986	cell surface	1.04252190228573e-05	IL7R/CD27/USP14/CD5/CD6/HLA-DPA1/CD80/MBP/CD3G/CD74/GSR/HLA-E/CD58/IL2RA/CXCR4/ITGB1/CXCR3/LAG3/HLA-DMA/CCR1/HMGB1/TNFRSF4/HCST/CD59/HAVCR2/HBEGF/HLA-DPB1/IL13/CCR4/PLAUR/TGFBR3/FURIN/S1PR1/TIGIT/IL15RA/CTLA4/PRNP/IRAK4/FAS/IL2RB/TGFBR1/CPM/ERP29/HLA-DRB1/SLC1A4/HLA-B/SORL1/HLA-C/HLA-A/FASLG/LAMP3/B2M/HLA-DRA/CD53/CD2	10
Inflammatory bowel disease	GO:0002449	lymphocyte mediated immunity	1.05000621760139e-05	CD96/PTPRC/HLA-E/NDFIP1/HLA-DRA/MLH1/IL21/NBN/IL23R/IL23A/XCL1/CD226/TNF/BCL3/RAB27A/TGFB1/TFRC/NKG7/RNF19B/ARRB2/CD74/MALT1/HSPD1/IL7R/HMGB1/HLA-A/PLEKHM2/RFTN1/HLA-B/NFKBIZ/DENND1B/HLA-C/RSAD2/DUSP22/B2M/FOXP3/ZBTB1/PRDX1/CD2/MYO1G/CTSC/KIF5B/TUBB/TUBB4B/SERPINB9/LGALS9/UNG/CSF2RB/CD70/IRF7/SLAMF7	10
Inflammatory bowel disease	GO:0006954	inflammatory response	1.05662191590942e-05	EIF2AK2/CD96/PTPRC/PJA2/PRKCQ/HLA-E/RPS19/HMGB2/PDCD4/NR3C1/NDFIP1/IL21/IL2RA/CSNK1A1/IL6ST/LGALS1/IL23R/IL23A/ABHD12/XCL1/TNF/STAT3/SOCS3/IL16/TGFB1/GBP2/B4GALT1/HIF1A/RELB/ADA/TFRC/ITGB2/NKG7/ABCD2/TMSB4X/CCR7/CELF1/NR4A1/KLRG1/EZH2/PXK/CAMK4/PLCG2/NFKB2/HMGB1/METRNL/TNIP1/TNFAIP3/NFE2L2/NFKBIZ/ZEB2/FOSL2/CD47/BIRC3/VPS54/TNIP2/KARS1/TNFRSF4/LXN/FOXP3/EXT1/RAC1/ADAM8/NEK7/PTPN2/LDLR/IKBKG/LY96/…	9
Inflammatory bowel disease	GO:0050863	regulation of T cell activation	1.06611463341458e-05	TYK2/ZEB1/PTPRC/LAPTM5/HLA-DPA1/PRKCQ/HLA-E/NDFIP1/TNFSF8/HLA-DRA/NCK2/HLA-DMA/MARCHF7/IL21/IL2RA/IL6ST/LGALS1/IL23R/TMEM131L/PPP3CA/IL23A/XCL1/JAK3/SOS1/JUNB/ADA/TFRC/CBFB/SMARCC2/CD74/MALT1/LEF1/HSPH1/HSPD1/CCR7/IL7R/CAMK4/HMGB1/HLA-A/EBI3/NFKBIZ/ARID1B/CTLA4/CD47/ITPKB/DUSP22/CTNNB1/SMARCD1/B2M/FOXP3/ZBTB1/ADAM8/PTPN2/CD2/YES1/PELI1/XBP1/DOCK8/SOS2/SIRPG/LGALS9/LCK/CYLD/SOCS1/CD70/SOX12/CLECL1…	10
Ankylosing spondylitis	GO:0034612	response to tumor necrosis factor	1.08008588936422e-05	CCL3/BIRC3/TNFAIP3/CCL4/NFKBIA/TNFSF11/TNFRSF25/MAP3K5/XCL1/HSPA1B/TRAF3/NFE2L2/KLF2/TNFRSF18/SPPL2A/EIF5A/TNFRSF4/MAPK1/EXT1/ADAM10/ZFP36L1/PTPN2/TANK/SIRT1/MAPKAPK2/DICER1/CARD8/RORA/CARD16/NUB1/LAPTM5/CYLD/CD70/CCL5/GBP2/GCH1/JAK2/HES1/SMPD3/FOXO3/TNFRSF14/CASP3/FOS/CASP1/TRAF1/ILK/TNFRSF1B	5
Multiple sclerosis	GO:0035710	CD4-positive, alpha-beta T cell activation	1.12907061023391e-05	PRKCQ/NDFIP1/GPR183/HLA-DRA/IL2RA/CD55/IL4R/JAK1/STAT3/BCL3/SOCS3/JAK3/JUNB/RELB/CBFB/NKG7/MALT1/LEF1/ARG2/CD80/HMGB1/HLA-DRB1/LGALS9	8
Ankylosing spondylitis	GO:0001666	response to hypoxia	1.1535701996537e-05	TFAM/SOD2/ITGA2/TMBIM6/CHCHD2/NFE2L2/AIFM1/FOSL2/BCL2/HIPK2/AQP3/EPAS1/ZFP36L1/ADAM8/DDIT4/TM9SF4/SIRT1/STC2/NOL3/CFLAR/REST/RORA/MDM2/UCP2/MYB/NPEPPS/RAD21/PGK1/VEGFB/HIF1A/PPARA/BNIP3L/CXCR4/CD38/LIF/CAPN2/AK4/HSP90B1/PPARG/LMNA/FOXO3/EGLN3/PML/CASP3/ACAA2/FOS/ATM/FAM162A/EGLN1/TWIST1	6
Ankylosing spondylitis	GO:0002694	regulation of leukocyte activation	1.1535701996537e-05	TYK2/ZEB1/PTPRC/CCL3/LCK/TNFAIP3/IRF1/TNFSF11/TMEM131L/PPP3CA/IL23A/LGALS9/LEF1/IL4/XCL1/CD27/ID2/IL7R/CAMK4/HMGB1/HLA-A/IL6ST/JUNB/AKIRIN2/EBI3/NFKBIZ/ARID1B/SH3KBP1/CTLA4/CD47/ITPKB/BCL2/TNIP2/DUSP22/CTNNB1/KARS1/TNFRSF4/SMARCD1/B2M/FOXP3/ZFP36L1/ZBTB1/ADAM8/PTPN2/LDLR/CD2/YES1/PELI1/XBP1/CTSC/DOCK8/TNFSF8/IL2RA/SOS2/SIRPG/RORA/IL2RG/CD4/LAPTM5/CDKN1A/CYLD/SOCS1/CD70/CD84/CCL5/SPN/JAK2/SOD1/TWS…	10
Allergic disease	GO:0070482	response to oxygen levels	1.15843058072838e-05	TFAM/FOS/EGR1/SOD2/P4HB/CDKN1A/MDM2/ADA/ITPR2/BNIP3L/CASP9/CD38/PHB2/HSP90B1/HP1BP3/CXCR4/DPP4/HIPK2/CFLAR/VHL/EPAS1/PMAIP1/BCL2/CHCHD2/PPARA/MYB/BNIP3/TMBIM6/SMAD3/DDIT4/FAM162A/ATG7/CCNA2/PRKCE/RGCC/SRF/VEGFB/UCP2/NPEPPS/RAD21/PGK1/HIF1A/LIF/CAPN2/ADAM8/AK4/PPARG/FOSL2/LMNA/FOXO3/EGLN3/PML/CASP3/ACAA2/ATM/EGLN1/TWIST1/NOL3/ZFP36L1	5
Primary biliary cholangitis	GO:0002483	antigen processing and presentation of endogenous peptide antigen	1.17907848232651e-05	TAP1/HLA-E/ERAP2/HLA-DRB1/HLA-B/HLA-C/TAP2/HLA-A/B2M/HLA-DRA	9
Allergic disease	GO:1903900	regulation of viral life cycle	1.18452276003378e-05	ZC3HAV1/RSAD2/ADAR/P4HB/APOBEC3C/TRIM22/APOBEC3H/HMGB1/SRPK2/PABPC1/PPIA/TNIP1/CD4/IFIH1/OASL/BCL2/ZNFX1/LGALS9/DDX3X/RESF1/ADARB1/CIITA/TRIM21/MX1/OAS1/OAS2/OAS3/EIF2AK2/ISG15/ISG20/LY6E/IFIT5/IFIT1/PLSCR1/IFI16/TRIM8/CCL5/TOP2B/FURIN	12
Primary biliary cholangitis	GO:0098797	plasma membrane protein complex	1.19284906141184e-05	CD6/HLA-DPA1/CTTN/CD3G/CHRNA6/CD74/HLA-E/HLA-DOA/IL2RA/ITGB1/GNAS/GNA15/EFCAB7/HLA-DMA/ATP1B3/HMGB1/CSF2/C5/HLA-DQA1/AHNAK/HLA-DPB1/TRAF6/JAK2/TGFBR3/FLNA/HLA-DQB1/SNTB1/PRKCA/FAS/TRAC/IL2RB/TGFBR1/HLA-DQB2/HLA-DRB1/GNB1/HLA-B/HLA-C/UTRN/HLA-A/CTNNA1/B2M/HLA-DRA	6
Primary biliary cholangitis	GO:0098553	lumenal side of endoplasmic reticulum membrane	1.19284906141184e-05	HLA-DPA1/CD74/HLA-E/HLA-DQA1/HLA-DPB1/HLA-DQB1/HLA-DQB2/HLA-DRB1/HLA-B/HLA-C/HLA-A/HLA-DRA	5
Crohns disease	GO:0031349	positive regulation of defense response	1.19602759891392e-05	LSM14A/EIF2AK2/OAS1/IFIH1/PARK7/PHB2/PJA2/HLA-E/RPS19/HMGB2/PDCD4/CSNK1A1/TRIM25/SQSTM1/IL23A/HSPA1B/IL16/TGFB1/BECN1/FLOT1/GBP2/ZNRF1/PHB1/PLCG2/HMGB1/IL6ST/TRAF3/AKIRIN2/TNIP1/TNFAIP3/RFTN1/OASL/DDX60/NFKBIZ/CD47/YWHAE/BIRC3/TNIP2/TAX1BP1/RSAD2/KARS1/ADAM8/NEK7/LDLR/ARRB2/TRIM56/LY96/MAPKAPK2/PELI1/NINJ1/CTSC/GBP5/IPO5/SIN3A/CARD8/GSDMD/OAS3/FOSL1/HSPA1A/NEAT1/CYLD/MATR3/PARP9/RIGI/PLSCR1/IRF7/…	9
Inflammatory bowel disease	GO:0048871	multicellular organismal-level homeostasis	1.24269625780296e-05	OAS1/ISG15/CD38/KMT2E/RPS19/HMGB2/SCD/GPR183/TPP1/IL2RA/HSPA1B/HSPA1A/ZFP36L1/FLVCR1/TNF/STAT3/JAK3/SOS1/PTBP3/HIF1A/GPR174/ADA/TFRC/HSPA9/NCAPG2/CD74/PMAIP1/TGFBR3/ATF4/BCL2/CCR7/KLF2/EIF4G1/ID2/IL7R/SOD2/CDK6/EZH2/HMGB1/METRNL/ACTG1/TNFAIP3/NFKBIZ/ZEB2/FOSL2/ITPKB/ARID4A/VPS54/AKT3/NEMP1/CTNNB1/HIPK2/AQP3/EPAS1/B2M/FOXP3/DOCK10/OGT/SLC25A5/EXT1/ADAM8/PTPN2/FABP5/AKAP11/PRDX1/P2RX4/CCNB2/RAB7A/S…	10
Primary sclerosing cholangitis	GO:0002521	leukocyte differentiation	1.24584531839665e-05	RPL22/NR3C1/NDFIP1/DOCK2/GPR183/TNFSF8/PTPRJ/HLA-DRA/IL15RA/IL2RA/TMEM131L/PPP3CA/TNF/ADA/TFRC/BCL3/CBFB/SMARCC2/CD74/MALT1/LEF1/SRF/MT1G/RPTOR/EEIG1/CDK6/POU2AF1/TCF7/ZFP36L1/HLA-B/HMGB1/PLCL2/NFATC3/CTLA4/SMARCD2/CD3G/HLA-DRB1/B2M/CSF2/MSH2/ITPKB/NFIL3/PATZ1/CAMK4/BCL11B/LGALS9/IRF1/CD2	11
Inflammatory bowel disease	GO:0001819	positive regulation of cytokine production	1.26461311551688e-05	TYK2/EIF2AK2/OAS2/OAS1/ISG15/IFIH1/PTPRC/LAPTM5/HLA-DPA1/PRKCQ/HLA-E/HMGB2/PTPRJ/IL21/HSPA1B/HSPA1A/ZC3HAV1/IL6ST/LTB/IL23R/IL23A/XCL1/CD226/TNF/STAT3/BCL3/IL16/TGFB1/FLOT1/HIF1A/CD74/MALT1/ATF4/HSP90AA1/HSPD1/CCR7/RAD21/PHB1/PLCG2/HMGB1/HLA-A/TRAF3/AKIRIN2/RFTN1/EBI3/DENND1B/RSAD2/B2M/FOXP3/ADAM8/DDX1/TRIM56/LY96/TANK/CD2/SIRT1/MAPKAPK2/PELI1/XBP1/PDE4D/GBP5/IL12RB2/CARD8/GSDMD/RORA/LGALS9/OAS3/…	11
Ankylosing spondylitis	GO:0002764	immune response-regulating signaling pathway	1.29185329367221e-05	EIF2AK2/OAS1/IFIH1/PTPRC/BIRC3/LCK/TNFAIP3/NFKBIA/IRF1/TRIM25/RBCK1/IRF3/HSPA1B/ITGAM/PHB1/PLCG2/HMGB1/HLA-A/TRAF3/TNIP1/RFTN1/OASL/DDX60/NFKBIZ/DENND1B/FOSL2/CTLA4/CD47/YWHAE/BCL2/TNIP2/TAX1BP1/RSAD2/DUSP22/FOXP3/MAPK1/NEK7/PTPN2/IKBKG/ARRB2/LY96/MAPKAPK2/YES1/PELI1/MYO1G/NINJ1/PDE4D/GBP5/IPO5/THEMIS/CARD8/LAPTM5/CYLD/LPXN/PHPT1/GBP2/EZR/CGAS/CD38/LGALS3/SPPL3/CTSH/TRAT1/RNF125/HAVCR2/EIF2B2/PTP…	10
Ankylosing spondylitis	GO:0036293	response to decreased oxygen levels	1.29185329367221e-05	TFAM/SOD2/ITGA2/TMBIM6/CHCHD2/NFE2L2/ZEB2/AIFM1/FOSL2/BCL2/HIPK2/AQP3/EPAS1/ZFP36L1/ADAM8/DDIT4/TM9SF4/SIRT1/STC2/NOL3/CFLAR/REST/RORA/MDM2/UCP2/MYB/NPEPPS/RAD21/PGK1/VEGFB/HIF1A/PPARA/BNIP3L/CXCR4/CD38/LIF/CAPN2/AK4/HSP90B1/PPARG/LMNA/FOXO3/EGLN3/PML/CASP3/ACAA2/FOS/ATM/FAM162A/EGLN1/TWIST1	6
Crohns disease	GO:0071345	cellular response to cytokine stimulus	1.29772429266172e-05	LSM14A/TYK2/MX1/OAS2/OAS1/ISG15/IFIH1/PTPRC/LAPTM5/HLA-DPA1/SMARCA5/PTPRJ/SYNCRIP/IL15RA/IL2RA/TRIM25/CD4/BRCA1/ZFP36/CXCL10/HSPA5/TNFRSF18/PLP2/XCL1/HSPA1B/STAT3/SOCS3/JAK3/SOS1/GBP2/HIF1A/IL7R/PHB1/PARP14/ACTG1/IL6ST/TRAF3/TNFAIP3/OASL/NFE2L2/TUBA1B/EBI3/NFKBIZ/ATP5F1B/JAK1/CD47/BIRC3/KLF2/SPPL2A/EIF4E2/TNIP2/STAT4/EIF5A/TNFRSF4/MAPK1/LSP1/SLC25A5/EXT1/ARID5B/ZFP36L1/MAP3K5/PTPN2/TRIM56/TANK/SI…	10
Crohns disease	GO:0046649	lymphocyte activation	1.29772429266172e-05	TYK2/ZEB1/PTPRC/CD38/PHB2/FKBP1A/LAPTM5/HLA-DPA1/PRKCQ/HLA-E/RPL22/BAG6/NDFIP1/DOCK2/GPR183/TNFSF8/PTPRJ/HLA-DRA/NCK2/MLH1/HLA-DMA/MARCHF7/IL15RA/IL2RA/CD4/PIBF1/TMEM131L/PPP3CA/IL23A/XCL1/SKAP2/STAT3/BCL3/CD7/SOCS3/RAB27A/JAK3/SOS1/JUNB/TGFB1/RELB/CD6/ID2/IL7R/CDK6/PHB1/EZH2/CAMK4/PLCG2/HMGB1/HLA-A/IL6ST/AKIRIN2/TNFAIP3/EBI3/NFKBIZ/ARID1B/JAK1/SH3KBP1/FOSL2/SH2D2A/CTLA4/CD47/ITPKB/BCL2/TNIP2/RSA…	10
Crohns disease	GO:0002831	regulation of response to biotic stimulus	1.29772429266172e-05	LSM14A/EIF2AK2/OAS1/ISG15/CD96/HERC5/IFIH1/PHB2/PJA2/HLA-E/RPS19/HMGB2/CSNK1A1/TRIM25/SQSTM1/IL23A/HSPA1B/TGFB1/BECN1/FLOT1/GBP2/ZNRF1/PHB1/PLCG2/HMGB1/PARP14/HLA-A/TRAF3/AKIRIN2/TNIP1/TNFAIP3/RFTN1/OASL/HLA-B/DDX60/NFE2L2/NFKBIZ/YWHAE/BIRC3/EIF4E2/TNIP2/TAX1BP1/RSAD2/FOXP3/ADAM8/NEK7/PTPN2/ARRB2/TRIM56/LY96/MAPKAPK2/PELI1/NINJ1/GBP5/IPO5/SIN3A/SERPINB9/CARD8/LGALS9/OAS3/TRIM22/FOSL1/HSPA1A/CYLD/…	10
Ankylosing spondylitis	GO:0098552	side of membrane	1.31261155617848e-05	TYK2/IQGAP1/PTPRC/PPP3CA/HLA-C/MAP3K5/ITGAM/CD27/IL7R/ITGA2/HLA-A/IL6ST/EEF1A1/TRAF3/HLA-B/ITGAX/RPS28/EBI3/CALR/JAK1/SAMD10/CTLA4/TNFRSF18/SPPL2A/TNFRSF4/B2M/LDLR/CD2/CLEC2D/GBP5/SOCS3/IL2RA/ITGB2/IL12RB2/ITGB1/ITGA4/IL2RG/ACP1/CD48/CD4/GNG8/CSF2RB/CYLD/S1PR1/IL2RB/CD84/LY6E/CLEC2B/RASA3/SPN/JAK2/LAG3/GNA12/CXCR4/SPPL3/CAPN2/CTSB/GNG2/SELL/ALCAM/RPL27/CCR4/GNAS/IL21R/TNFRSF14/B4GALT1/SNX18/JAK3/…	9
Ankylosing spondylitis	GO:0001906	cell killing	1.32894262807344e-05	PTPRC/HLA-C/IL23A/LGALS9/IL4/XCL1/GZMA/ITGAM/IL7R/HLA-A/HMGN2/PLEKHM2/RPS19/HLA-B/B2M/PRDX1/ARRB2/CD2/NINJ1/CTSC/KIF5B/GBP5/TUBB/TUBB4B/SERPINB9/RNF19B/GBP2/LYST/NKG7/LAG3/RASGRP1/PRF1/CTSH/TAP2/HAVCR2/APOL1/PTPN6/GZMB	10
Ankylosing spondylitis	GO:0052547	regulation of peptidase activity	1.35959636120489e-05	IFI6/BIRC3/LCK/LGALS9/MAP3K5/SERPINE2/HMGB1/STAT3/USP47/PDCD6/AIFM1/PSME1/PSMB8/TANK/SIRT1/CYCS/HSPE1/NOL3/CASP8AP2/CTSD/LAMP3/SERPINB9/CARD8/REST/CARD16/CSNK2A1/PDCD5/LAPTM5/RPS27L/TRIAP1/BBC3/ARL6IP5/MBP/PERP/JAK2/ATP13A2/CSTB/CTSH/CD44/PPARG/CRADD/EGLN3/BIN1/HDAC1/FURIN/FAM162A/CASP1/PSMB9/TIMP1	10
Primary sclerosing cholangitis	GO:0030098	lymphocyte differentiation	1.37172981608683e-05	RPL22/NDFIP1/DOCK2/GPR183/TNFSF8/PTPRJ/HLA-DRA/IL15RA/IL2RA/TMEM131L/ADA/BCL3/CBFB/SMARCC2/CD74/MALT1/LEF1/SRF/CDK6/POU2AF1/TCF7/ZFP36L1/HMGB1/PLCL2/NFATC3/CTLA4/SMARCD2/CD3G/HLA-DRB1/B2M/MSH2/ITPKB/NFIL3/PATZ1/CAMK4/BCL11B/LGALS9/IRF1/CD2	11
Primary sclerosing cholangitis	GO:0002478	antigen processing and presentation of exogenous peptide antigen	1.37576445457555e-05	HLA-DPA1/HLA-E/HLA-DRA/HLA-DMA/CD74/MFSD6/TAP2/HLA-A/HLA-DRB1/B2M/CTSS	6
Primary sclerosing cholangitis	GO:0046649	lymphocyte activation	1.37576445457555e-05	CD38/PHB2/FKBP1A/LAPTM5/HLA-DPA1/PRKCQ/HLA-E/RPL22/BAG6/NDFIP1/DOCK2/GPR183/TNFSF8/PTPRJ/HLA-DRA/NCK2/MLH1/HLA-DMA/MARCHF7/IL15RA/IL2RA/TMEM131L/PPP3CA/ADA/TFRC/BCL3/CBFB/NKG7/SMARCC2/CD74/MALT1/LEF1/SRF/LAT/CDK6/POU2AF1/TCF7/ZFP36L1/HMGB1/PLCL2/NFATC3/HLA-A/CTLA4/SMARCD2/CD3G/HLA-DRB1/B2M/MSH2/ITPKB/NFIL3/TNFRSF4/PATZ1/CAMK4/BCL11B/TNFAIP3/LGALS9/IRF1/CD2	10
Allergic disease	GO:0048525	negative regulation of viral process	1.38976652130948e-05	ZC3HAV1/RSAD2/APOBEC3C/APOBEC3H/SRPK2/PPIA/TNIP1/IFIH1/OASL/ZNFX1/RESF1/CIITA/TRIM21/MX1/OAS1/OAS2/OAS3/EIF2AK2/ISG15/ISG20/LY6E/IFIT5/IFIT1/STAT1/PLSCR1/IFI16/TRIM8/CCL5/HEXIM1	12
Rheumatoid arthritis	GO:0034341	response to type II interferon	1.44089070888973e-05	TYK2/HLA-DPA1/SYNCRIP/XCL1/TNF/SHFL/GBP4/CD74/VPS26B/PARP14/ACTG1/JAK1/CD47/PTPN2/KIF5B/GBP5/RPL13A/IFNGR2/CIITA/TP53/IRF1/CD58/CCL4/IFITM2/GBP1/JAK2/IFNG/PPARG/CCL3/CASP1/AIF1/GAPDH/SP100/ZYX/IRF8	7
Ankylosing spondylitis	GO:0030334	regulation of cell migration	1.45886211909978e-05	OSBPL8/PTPRC/ACTG1/CCL3/CCL4/PPP3CA/TCAF1/IL23A/HSPA5/LGALS9/RRAS2/LEF1/IL4/XCL1/SOD2/MEAK7/RCC2/SERPINE2/PLCG2/ITGA2/HMGB1/RDX/STAT3/ATP5F1A/ITGAX/NFE2L2/CALR/ATP5F1B/ZEB2/PDCD6/CD47/TNFRSF18/ARID4B/ARID4A/BCL2/CLIC4/AKT3/CNN2/DUSP22/DOCK10/OGT/MAPK1/ADAM10/RAC1/FGFR1/ADAM8/P2RX4/STK4/SIRT1/XBP1/DOCK8/PFN1/SIN3A/ITGB1/HBEGF/ARHGDIB/ITGA4/MDM2/MTA2/CSF1/MAP4K4/S1PR1/ADTRP/CCL5/ARF6/SPN/GCNT1/JAK2…	10
Primary sclerosing cholangitis	GO:0042110	T cell activation	1.46247279767513e-05	FKBP1A/LAPTM5/HLA-DPA1/PRKCQ/HLA-E/RPL22/NDFIP1/DOCK2/GPR183/TNFSF8/HLA-DRA/NCK2/HLA-DMA/MARCHF7/IL2RA/TMEM131L/PPP3CA/ADA/TFRC/BCL3/CBFB/NKG7/SMARCC2/CD74/MALT1/LEF1/SRF/LAT/CDK6/TCF7/ZFP36L1/HMGB1/NFATC3/HLA-A/CTLA4/SMARCD2/CD3G/HLA-DRB1/B2M/ITPKB/TNFRSF4/PATZ1/CAMK4/BCL11B/LGALS9/IRF1/CD2	11
Multiple sclerosis	GO:0007159	leukocyte cell-cell adhesion	1.4811171023974e-05	LCK/IRF1/LAPTM5/HLA-DPA1/PRKCQ/HLA-E/NDFIP1/HLA-DRA/NCK2/HLA-DMA/MARCHF7/IL2RA/ADAM8/PPP3CA/CD55/IL4R/DOCK8/SELL/JAK3/IL7R/TNF/CD6/ADA/TFRC/CBFB/ITGB2/SMARCC2/CD74/MALT1/LEF1/ARG2/TNFRSF14/CD27/TNIP1/HSPH1/HSPD1/CD80/ITGA4/HMGB1/HLA-A/CTLA4/SMARCD2/HLA-DRB1/B2M/ITPKB/SLC39A8/LGALS9	11
Primary sclerosing cholangitis	GO:0042605	peptide antigen binding	1.51679758151729e-05	HLA-DPA1/HLA-E/HLA-DRA/HLA-DMA/TAP1/HLA-B/HLA-C/TAP2/HLA-A/HLA-DRB1/B2M	8
Rheumatoid arthritis	GO:0019221	cytokine-mediated signaling pathway	1.55477966585548e-05	TYK2/MX1/OAS2/OAS1/ISG15/IFIH1/PTPRC/LAPTM5/PTPRJ/IL15RA/IL2RA/XCL1/SIN3A/HSPA1B/TNF/CD74/TNFRSF14/IL7R/PARP14/STAT3/IL6ST/TRAF3/TNFAIP3/OASL/EBI3/NFKBIZ/JAK1/BIRC3/TNFRSF18/SPPL2A/EIF4E2/TNIP2/STAT4/EIF5A/TNFRSF4/EXT1/PTPN2/TRIM56/TANK/SIRT1/MAPKAPK2/DICER1/ZC3H15/IL12RB2/CARD8/HSPA1A/CSF2RB/CYLD/CSF1/SOCS1/CD70/CCR1/STAT5B/IFNGR2/AIM2/IL12A/TP53/IRF1/CXCR4/LIMS1/CXCR3/CCL4/CSF2/IFITM2/TRAF6/CCR…	9
Inflammatory bowel disease	GO:0045089	positive regulation of innate immune response	1.55755651196529e-05	EIF2AK2/OAS1/IFIH1/PHB2/PJA2/HLA-E/RPS19/HMGB2/IL21/CSNK1A1/HSPA1B/HSPA1A/TRIM25/CD226/TNF/BECN1/FLOT1/GBP2/ZNRF1/ARRB2/SIN3A/HSP90AA1/HSPD1/PHB1/PLCG2/HMGB1/TRAF3/AKIRIN2/TNIP1/TNFAIP3/RFTN1/OASL/DDX60/NFKBIZ/YWHAE/BIRC3/TNIP2/TAX1BP1/RSAD2/ADAM8/NEK7/TRIM56/LY96/MAPKAPK2/PELI1/NINJ1/GBP5/IPO5/CARD8/OAS3/CYLD/MATR3/STMP1/PARP9/RIGI/PLSCR1/IRF7/IFI16/IFI35	9
Rheumatoid arthritis	GO:0009615	response to virus	1.56780445348565e-05	TYK2/MX1/EIF2AK2/IFI44L/IFI6/OAS2/OAS1/ISG15/HERC5/IFI44/IFIH1/PTPRC/PHB2/DHX15/SAP30BP/XCL1/TRIM25/SIN3A/IL23A/ACTA2/TNF/SHFL/BCL3/PMAIP1/CDK6/ATG16L1/PHB1/IFIT3/TPT1/TRAF3/TNFAIP3/OASL/ITGAX/DDX60/CALR/JAK1/BCL2/RSAD2/EIF5A/FOXP3/BATF3/ARF1/EXT1/DDIT4/IKBKG/RPS15A/DDX1/TRIM56/TANK/CCT5/CFL1/GBP5/RTP4/CARD8/DDX17/IRF9/HSP90AA1/IVNS1ABP/LYST/NPC2/RRP1B/APOBEC3C/IFNGR2/AIM2/IL12A/IRF1/CXCR4/HNRNPU…	12
Allergic disease	GO:0002757	immune response-activating signaling pathway	1.59654893102974e-05	GRB2/UFD1/CSNK1A1/RSAD2/PELI1/ELF1/DUSP22/WDFY1/ITGAM/MFHAS1/CHUK/BIRC3/RPS6KA3/LAPTM5/ADA/MALT1/HMGB1/PRKCH/CD38/PHB2/PJA2/BAG6/PTPRJ/TNIP1/HSPA1A/TIFA/ALPK1/HLA-A/YES1/PLCG2/ZNRF1/TNFAIP3/IFIH1/CGAS/OASL/BCL2/NFKBIZ/SLC15A4/WNK1/NINJ1/TAX1BP1/KHDRBS1/DDX3X/CARD11/PTPN6/PAK2/PRKCE/CD3E/PUM2/NLRC3/OAS1/OAS3/EIF2AK2/DDX60/RIGI/GBP1/PLSCR1/IRF7/IFI35/GPR108/GBP2/CTLA4/TNIP2/EZR/LGALS3/SPPL3/TRAT1/R…	10
Asthma	GO:0045088	regulation of innate immune response	1.61909026595144e-05	UFD1/RSAD2/PELI1/CSNK1A1/WDFY1/ADAR/BIRC3/RPS6KA3/RPS19/POLR3G/HMGB1/FOSL1/HLA-A/HLA-B/PLCG2/ZNRF1/TNFAIP3/IFIH1/CGAS/PHB2/OASL/NFKBIZ/TIFA/SLC15A4/NINJ1/ZNFX1/LGALS9/TAX1BP1/DDX3X/PTPN6/PARP14/TRIM56/PAK2/PRKCE/TNIP1/PUM2/NLRC3/TRIM21/MFHAS1/HSPA1A/HSPA1B/OAS1/OAS3/PARP9/EIF2AK2/ISG15/USP18/DDX60/RIGI/PLSCR1/IRF7/IFI16/GIGYF2/IFI35/TASL	10
Multiple sclerosis	GO:0045785	positive regulation of cell adhesion	1.62323917916183e-05	LCK/HLA-DPA1/PRKCQ/HLA-E/PTPRJ/HLA-DRA/NCK2/HLA-DMA/IL2RA/MYADM/ADAM8/PPP3CA/CD55/IL4R/JAK1/PRKCA/DOCK8/FLOT1/ARPC2/IL7R/TNFRSF18/TNF/CD6/ADA/TFRC/CBFB/ITGB2/SPOCK2/SMARCC2/CD74/MALT1/LEF1/TNFRSF14/CD27/HSPH1/HSPD1/CD80/ITGA4/CDK6/UTRN/HMGB1/HLA-A/MAP4K4/SMARCD2/HLA-DRB1/B2M/ITPKB/LGALS9	10
Allergic disease	GO:0002764	immune response-regulating signaling pathway	1.68328138453184e-05	GRB2/UFD1/CSNK1A1/RSAD2/PELI1/ELF1/DUSP22/WDFY1/ITGAM/MFHAS1/CHUK/BIRC3/RPS6KA3/LAPTM5/ADA/MALT1/HMGB1/PRKCH/CD38/PHB2/PJA2/PRKCQ/BAG6/PTPRJ/TNIP1/HSPA1A/TIFA/ALPK1/HLA-A/YES1/PLCG2/ZNRF1/TNFAIP3/IFIH1/CGAS/OASL/BCL2/NFKBIZ/SLC15A4/WNK1/NINJ1/TAX1BP1/KHDRBS1/DDX3X/CARD11/PTPN6/PAK2/PRKCE/CD3E/PUM2/NLRC3/OAS1/OAS3/EIF2AK2/DDX60/RIGI/GBP1/PLSCR1/IRF7/IFI35/GPR108/GBP2/CTLA4/TNIP2/EZR/LGALS3/SPPL3/C…	10
Ankylosing spondylitis	GO:0034113	heterotypic cell-cell adhesion	1.69778144461125e-05	PTPRC/LCK/ITGAM/ITGAX/CD47/CD2/NINJ1/ITGB2/ITGB1/ITGA4/MBP/PERP/CD44/ITGB7/IL10	7
Multiple sclerosis	GO:0002285	lymphocyte activation involved in immune response	1.71410692751917e-05	NDFIP1/GPR183/HLA-DRA/MLH1/IL4R/JAK1/EIF2AK4/STAT3/BCL3/SOCS3/RAB27A/JAK3/JUNB/TGFB1/RELB/ADA/TFRC/NKG7/CD74/MALT1/LEF1/HSPD1/CD80/UNG/POU2AF1/HMGB1/PLCL2/HLA-DRB1/MSH2/LGALS9	7
Rheumatoid arthritis	GO:0070661	leukocyte proliferation	1.75780710719761e-05	CNN2/TYK2/PTPRC/CD38/HLA-DPA1/PRKCQ/HLA-E/NDFIP1/DOCK2/GPR183/TNFSF8/NCK2/MARCHF7/IL2RA/XCL1/IL23A/ADA/TFRC/CD74/MALT1/LEF1/TNFRSF14/IL7R/HMGB1/HLA-A/IL6ST/JUNB/TNFAIP3/EBI3/NFKBIZ/FOSL2/SH2D2A/CTLA4/BCL2/CTNNB1/TNFRSF4/FOXP3/MAPK1/PELI1/DOCK8/SOS2/ELF4/CDKN1A/CD6/HSPD1/PNP/PRKAR1A/CSF2RB/CSF1/CD70/ARG2/STAT5B/IL12A/TP53/IRF1/CSF2/HAVCR2/HLA-DPB1/TRAF6/IL13/JAK2/STAT6/AIF1/PRNP/HLA-DRB1	10
Rheumatoid arthritis	GO:0001819	positive regulation of cytokine production	1.75780710719761e-05	TYK2/EIF2AK2/OAS2/OAS1/ISG15/IFIH1/PTPRC/LAPTM5/HLA-DPA1/PRKCQ/HLA-E/HMGB2/PTPRJ/XCL1/LTB/IL23A/HSPA1B/TNF/BCL3/CD74/MALT1/TNFRSF14/PHB1/PLCG2/HMGB1/HLA-A/STAT3/IL6ST/TRAF3/AKIRIN2/RFTN1/EBI3/DENND1B/RSAD2/B2M/FOXP3/ADAM8/DDX1/TRIM56/LY96/TANK/CD2/SIRT1/MAPKAPK2/PELI1/XBP1/PDE4D/GBP5/IL12RB2/CARD8/GSDMD/RORA/CD6/HSPA1A/HSPD1/HSP90AA1/PNP/STAT5B/PTGER4/AIM2/MBP/IL12A/IRF1/CD58/SPTBN1/CSF2/C5/RGCC/…	11
Inflammatory bowel disease	GO:0043069	negative regulation of programmed cell death	1.79814168815175e-05	EIF2AK2/IFI6/CD38/PHB2/HSP90B1/LAPTM5/PRKCQ/PPIA/HMGB2/PDCD4/BAG6/MDM2/NNT/PSME3/MARCHF7/HSPA1B/HSPA1A/IL6ST/HSPA5/TNFRSF18/HSP90AB1/TM7SF3/TNF/TRIAP1/BTG2/RRM2B/BCL3/SOCS3/JAK3/BECN1/HIF1A/ADA/TFRC/HSPA9/CD74/MALT1/LEF1/SIN3A/KIF14/ENO1/ATF4/CFL1/BCL2/HSPD1/GNAI2/SET/CCR7/RAD21/CCNG1/USP47/ARL6IP1/NPM1/YWHAZ/IL7R/SOD2/GPX4/IFIT3/PTMA/TPT1/PLCG2/TMBIM6/KIFAP3/TNFAIP3/NFE2L2/AHI1/BIRC3/PRDX3/ITPKB…	10
Multiple sclerosis	GO:0070233	negative regulation of T cell apoptotic process	1.81020863583006e-05	PRKCQ/DOCK8/BCL3/JAK3/HIF1A/IL7R/ADA/ARG2/CD27/BCL11B	8
Rheumatoid arthritis	GO:0040011	locomotion	1.85056873326573e-05	CNN2/OSBPL8/PTPRC/PRKCQ/TCAF1/PPIA/ELP5/RPS19/HMGB2/MDM2/DOCK2/GPR183/PTPRJ/XCL1/SIN3A/IL23A/HSPA5/ACTA2/TNF/ADA/ITGB2/RALBP1/GLUL/SPOCK2/ARRB2/CD74/TGFBR3/LEF1/TNFRSF14/SOD2/MEAK7/NR4A1/CDK6/RCC2/SERPINE2/PLCG2/MAP2K1/ITGA2/HMGB1/RDX/STAT3/ACTG1/ATP5F1A/ITGAX/NFE2L2/CALR/ATP5F1B/ZEB2/PDCD6/CD47/TNFRSF18/ARID4B/ARID4A/BCL2/CLIC4/AKT3/DUSP22/PKN2/DOCK10/OGT/MAPK1/LSP1/ADAM10/RAC1/FGFR1/ADAM8/PTPN2…	11
Inflammatory bowel disease	GO:0002521	leukocyte differentiation	1.85130177837462e-05	ZEB1/PTPRC/RPL22/NR3C1/NDFIP1/DOCK2/GPR183/TNFSF8/PTPRJ/HLA-DRA/IL21/IL15RA/IL2RA/LGALS1/IL23R/ZFP36L1/TMEM131L/PPP3CA/IL23A/TNF/STAT3/BCL3/SOCS3/JAK3/SOS1/JUNB/TGFB1/RELB/ADA/TFRC/CBFB/SMARCC2/CD74/MALT1/LEF1/BCL2/CCR7/ID2/IL7R/CDK6/EZH2/CAMK4/PLCG2/HMGB1/HLA-B/NFKBIZ/ARID1B/JAK1/FOSL2/CTLA4/ITPKB/VPS54/RSAD2/STAT4/CTNNB1/SMARCD1/B2M/FOXP3/DOCK10/SLC25A5/ITM2A/BATF3/ZBTB1/ADAM8/PTPN2/CD2/SIRT1/X…	11
Allergic disease	GO:0002218	activation of innate immune response	1.89217859635977e-05	UFD1/CSNK1A1/RSAD2/PELI1/WDFY1/MFHAS1/CHUK/BIRC3/RPS6KA3/HMGB1/PHB2/PJA2/TNIP1/HSPA1A/TIFA/ALPK1/PLCG2/ZNRF1/TNFAIP3/IFIH1/CGAS/OASL/NFKBIZ/SLC15A4/NINJ1/ZNFX1/TAX1BP1/DDX3X/PAK2/PRKCE/PUM2/NLRC3/OAS1/OAS3/EIF2AK2/DDX60/RIGI/IRF7/IFI16/IFI35/GPR108/GBP2/TNIP2/RNF125/HAVCR2/RFTN1/RTN4/MAPKAPK3/TASL/CASP6/APPL1/SEC14L1/HEXIM1/TRAF3IP3/MAPKAPK2/CASP1/XRCC5/PTPN22/PQBP1	8
Ankylosing spondylitis	GO:0051249	regulation of lymphocyte activation	1.91845082867209e-05	TYK2/ZEB1/PTPRC/LCK/TNFAIP3/IRF1/TNFSF11/TMEM131L/PPP3CA/IL23A/LGALS9/LEF1/IL4/XCL1/CD27/ID2/IL7R/CAMK4/HMGB1/HLA-A/IL6ST/JUNB/AKIRIN2/EBI3/NFKBIZ/ARID1B/SH3KBP1/CTLA4/CD47/ITPKB/BCL2/TNIP2/DUSP22/CTNNB1/TNFRSF4/SMARCD1/B2M/FOXP3/ZFP36L1/ZBTB1/ADAM8/PTPN2/CD2/YES1/PELI1/XBP1/DOCK8/TNFSF8/IL2RA/SOS2/SIRPG/IL2RG/CD4/LAPTM5/CDKN1A/CYLD/SOCS1/CD70/CCL5/SPN/JAK2/SOD1/TWSG1/BATF/LAG3/RASGRP1/MZB1/CGAS/…	10
Allergic disease	GO:1903037	regulation of leukocyte cell-cell adhesion	1.96185271654227e-05	NDFIP1/TNFSF11/IL2RA/IL7R/PELI1/TNFSF9/DUSP22/NCK2/IL4/LEF1/BMI1/LAPTM5/ADA/EBI3/MALT1/CORO1A/HMGB1/CD5/HLA-DPA1/PRKCQ/HLA-E/HLA-DRA/HLA-DMA/MARCHF7/CD4/HLA-A/YES1/SMARCD1/DPP4/NFAT5/XBP1/CD27/B2M/ITGB2/PPARA/PHF10/NFKBIZ/WNK1/ARID1B/JAK3/LGALS9/HLA-DQA2/CD46/CD40LG/CARD11/PTPN6/CCL28/CD3E/IL7/ETS1/ADTRP/CCL5/SPN/CTLA4/GCNT1/JAK2/TWSG1/LAG3/RASGRP1/LGALS3/ADAM8/PAG1/HES1/CD44/HAVCR2/FOXP3/IL10/FO…	10
Multiple sclerosis	GO:0002822	regulation of adaptive immune response based on somatic recombination of immune receptors built from immunoglobulin superfamily domains	1.99884241579436e-05	TNFAIP3/PRKCQ/HLA-E/NDFIP1/HLA-DRA/MLH1/CD55/IL4R/JAK3/JUNB/TGFB1/IL7R/TNF/ADA/TFRC/MALT1/HSPD1/CD80/HLA-B/HLA-C/TAP2/HMGB1/HLA-A/HLA-DRB1/B2M/MSH2/ARID5A	9
Multiple sclerosis	GO:0046634	regulation of alpha-beta T cell activation	1.99884241579436e-05	IRF1/PRKCQ/HLA-E/NDFIP1/HLA-DRA/IL2RA/CD55/IL4R/JAK3/JUNB/ADA/CBFB/MALT1/ARG2/TNFRSF14/HSPH1/CD80/HMGB1/HLA-A/HLA-DRB1/ITPKB/LGALS9	9
Multiple sclerosis	GO:1903037	regulation of leukocyte cell-cell adhesion	1.99884241579436e-05	LCK/IRF1/LAPTM5/HLA-DPA1/PRKCQ/HLA-E/NDFIP1/HLA-DRA/NCK2/HLA-DMA/MARCHF7/IL2RA/ADAM8/PPP3CA/CD55/IL4R/DOCK8/JAK3/IL7R/TNF/CD6/ADA/TFRC/CBFB/ITGB2/SMARCC2/CD74/MALT1/LEF1/ARG2/TNFRSF14/CD27/HSPH1/HSPD1/CD80/ITGA4/HMGB1/HLA-A/CTLA4/SMARCD2/HLA-DRB1/B2M/ITPKB/LGALS9	10
Multiple sclerosis	GO:0048002	antigen processing and presentation of peptide antigen	1.99884241579436e-05	HLA-DPA1/HLA-E/HLA-DRA/HLA-DMA/CD74/MFSD6/ERAP2/TAP1/HLA-B/HLA-C/TAP2/HLA-A/HLA-DRB1/B2M/CTSS	7
Type 1 diabetes	GO:0009615	response to virus	2.01469797096128e-05	TYK2/MX1/EIF2AK2/IFI44L/IFI6/OAS2/OAS1/ISG15/HERC5/IFI44/IFIH1/PTPRC/PHB2/DHX15/TRIM25/IL23A/XCL1/IFIT3/IFIT2/CDK6/ATG16L1/PHB1/TPT1/TRAF3/TNFAIP3/OASL/ITGAX/DDX60/CALR/JAK1/BCL2/RSAD2/EIF5A/FOXP3/BATF3/ARF1/EXT1/DDIT4/IKBKG/RPS15A/DDX1/TRIM56/TANK/CCT5/CFL1/GBP5/SIN3A/RTP4/CARD8/DDX17/APOBEC3C/ACTA2/TRIM22/IFNAR1/APOBEC3H/BNIP3L/POLR3G/SERINC5/DDX21/POU2AF1/GBP1/ZNFX1/PARP9/STAT1/IFIT5/RIGI/IFI2…	12
Rheumatoid arthritis	GO:0009897	external side of plasma membrane	2.06085367836423e-05	PTPRC/HLA-E/CLEC2D/CTSB/IL2RA/TNF/ADA/TFRC/ITGB2/CD74/CD69/TGFBR3/ITGAE/TNFRSF14/IL7R/ITGA2/HLA-A/IL6ST/HLA-B/ITGAX/EBI3/CALR/CTLA4/TNFRSF18/HLA-C/TNFRSF4/B2M/MAP3K5/LDLR/CD2/IL12RB2/ITGB1/CD5/CSF2RB/CCR1/CD3G/GSR/CXCR4/CXCR3/LAG3/CD59/IL13/CCR4/PLAUR/S1PR1/PRNP/FAS/IL2RB/HLA-DRB1	10
Ankylosing spondylitis	GO:0009615	response to virus	2.1197107657495e-05	TYK2/MX1/EIF2AK2/IFI44L/IFI6/OAS2/OAS1/ISG15/HERC5/IFI44/IFIH1/PTPRC/TNFAIP3/CCL4/IRF1/TRIM25/IRF3/HNRNPUL1/IL23A/LGALS9/XCL1/ODC1/CDK6/ATG16L1/PHB1/IFIT3/TPT1/TRAF3/OASL/ITGAX/DDX60/CALR/JAK1/BCL2/RSAD2/EIF5A/FOXP3/BATF3/ARF1/EXT1/DDIT4/IKBKG/RPS15A/DDX1/TRIM56/TANK/CCT5/CFL1/GBP5/SIN3A/RTP4/CARD8/DDX17/APOBEC3C/CCL5/GBP2/LYST/SPN/JAK2/PIM2/HIF1A/BNIP3L/CGAS/CXCR4/PRF1/PML/ADARB1/POU2AF1/NPC2/IV…	12
Crohns disease	GO:0016032	viral process	2.17412232370372e-05	CSDE1/MX1/EIF2AK2/OAS2/OAS1/ISG15/IFIH1/SRPK2/PABPC1/EIF3A/RCC1/PPIA/CTSB/SSB/CSNK1A1/TRIM25/CD4/ZFP36/PPID/HSPA1B/BECN1/HACD3/TFAP4/ATG16L1/PHB1/ITGA2/HMGB1/EEF1A1/TNIP1/SMC5/OASL/BCL2/RSAD2/TNFRSF4/PKN2/RAN/MPHOSPH8/LDLR/RAB7A/DYNLT1/MAN2A1/MGAT4A/CFL1/HCFC1/LAMP3/SNX3/RESF1/ITGB1/REST/CCNT1/LGALS9/OAS3/TRIM22/APOBEC3C/HSPA1A/ADAR/PARP9/CHMP5/ISG20/LY6E/IFIT5/IFIT1/STAT1/PLSCR1/IRF7/IFI16/CCNT2…	13
Rheumatoid arthritis	GO:0032103	positive regulation of response to external stimulus	2.2452295279886e-05	EIF2AK2/OAS1/IFIH1/PHB2/PJA2/HLA-E/RPS19/HMGB2/PDCD4/CSNK1A1/XCL1/TRIM25/SIN3A/IL23A/HSPA1B/TNF/NKG7/ARRB2/CD74/PHB1/PLCG2/ITGA2/HMGB1/IL6ST/TRAF3/AKIRIN2/TNIP1/TNFAIP3/RFTN1/OASL/DDX60/NFKBIZ/CALR/CD47/YWHAE/BIRC3/TNIP2/TAX1BP1/RSAD2/KARS1/MAPK1/ADAM10/RAC1/FGFR1/ADAM8/NEK7/LDLR/P2RX4/TRIM56/LY96/MAPKAPK2/PELI1/NINJ1/CTSC/GBP5/IPO5/CARD8/GSDMD/HSPA1A/HSPD1/HSP90AA1/NEAT1/CYLD/CSF1/MATR3/CCR1/ABC…	10
Allergic disease	GO:0002831	regulation of response to biotic stimulus	2.31920534883207e-05	UFD1/CSNK1A1/RSAD2/PELI1/WDFY1/ADAR/MFHAS1/SYT11/CHUK/BIRC3/RPS6KA3/RPS19/TRIM22/POLR3G/HMGB1/PHB2/PJA2/HLA-E/HMGB2/TNIP1/HSPA1A/TIFA/ALPK1/HLA-A/HLA-B/PLCG2/ZNRF1/TNFAIP3/HERC5/IFIH1/CGAS/OASL/NT5C2/NFKBIZ/SLC15A4/NINJ1/ZNFX1/LGALS9/TAX1BP1/DDX3X/PTPN6/PARP14/TRIM56/PAK2/PRKCE/PUM2/NLRC3/TRIM21/OAS1/OAS3/PARP9/EIF2AK2/ISG15/USP18/DDX60/STAT1/RIGI/PLSCR1/IRF7/IFI16/GIGYF2/IFI35/GPR108/CCL5/GBP2/S…	10
Allergic disease	GO:0022407	regulation of cell-cell adhesion	2.31920534883207e-05	NDFIP1/TNFSF11/IL2RA/IL7R/PELI1/TNFSF9/DUSP22/NCK2/AKNA/IL4/LEF1/BMI1/SH2B3/LAPTM5/ADA/EBI3/MALT1/CORO1A/HMGB1/CD5/HLA-DPA1/PRKCQ/HLA-E/HLA-DRA/HLA-DMA/MARCHF7/CD4/HLA-A/YES1/SMARCD1/DPP4/NFAT5/XBP1/SPINT2/CD27/B2M/ITGB2/PPARA/PHF10/NFKBIZ/WNK1/ARID1B/JAK3/LGALS9/HLA-DQA2/RDX/CD46/CD40LG/CARD11/PTPN6/SERPINE2/CCL28/CD3E/IL7/RGCC/ETS1/ADTRP/CCL5/MBP/SPN/CTLA4/GCNT1/JAK2/TWSG1/LAG3/RASGRP1/LGALS3/A…	10
Crohns disease	GO:0002252	immune effector process	2.32043910623396e-05	CD96/PTPRC/PHB2/LAPTM5/KMT2E/HLA-E/RPS19/NDFIP1/DOCK2/GPR183/HLA-DRA/MLH1/IL23A/XCL1/STAT3/BCL3/SOCS3/RAB27A/JAK3/JUNB/TGFB1/RELB/IL7R/PHB1/PLCG2/TMBIM6/HMGB1/HLA-A/PLEKHM2/RFTN1/HLA-B/DDX60/NFKBIZ/JAK1/DENND1B/HLA-C/RSAD2/STAT4/DUSP22/KARS1/TNFRSF4/B2M/FOXP3/DOCK10/ITM2A/ZBTB1/DDX1/PRDX1/ARRB2/CD2/SIRT1/MAPKAPK2/YES1/MYO1G/XBP1/CTSC/KIF5B/MFNG/ITGB2/TUBB/TUBB4B/SERPINB9/SNAP23/MEN1/RORA/EXOSC6/L…	11
Inflammatory bowel disease	GO:0002833	positive regulation of response to biotic stimulus	2.48764772442763e-05	EIF2AK2/OAS1/IFIH1/PHB2/PJA2/HLA-E/RPS19/HMGB2/IL21/CSNK1A1/HSPA1B/HSPA1A/TRIM25/CD226/TNF/BECN1/FLOT1/GBP2/ZNRF1/ARRB2/SIN3A/HSP90AA1/HSPD1/PHB1/PLCG2/HMGB1/TRAF3/AKIRIN2/TNIP1/TNFAIP3/RFTN1/OASL/DDX60/NFKBIZ/YWHAE/BIRC3/TNIP2/TAX1BP1/RSAD2/ADAM8/NEK7/TRIM56/LY96/MAPKAPK2/PELI1/NINJ1/GBP5/IPO5/CARD8/OAS3/CYLD/MATR3/STMP1/PARP9/RIGI/PLSCR1/IRF7/IFI16/IFI35	10
Inflammatory bowel disease	GO:0002250	adaptive immune response	2.48764772442763e-05	TYK2/TAP1/PTPRC/HLA-DPA1/PRKCQ/HLA-E/NDFIP1/GPR183/HLA-DRA/MLH1/HLA-DMA/IL6ST/NBN/IL23R/ERAP2/IL23A/XCL1/CD226/TNF/STAT3/BCL3/CD7/SOCS3/RAB27A/JAK3/JUNB/TGFB1/RELB/ADA/TFRC/RNF19B/CD74/MALT1/LEF1/CD247/HSPD1/BACH2/IL7R/PHB1/CAMK4/NFKB2/HMGB1/HLA-A/AKIRIN2/TNFAIP3/RFTN1/HLA-B/EBI3/NFKBIZ/JAK1/DENND1B/CTLA4/HLA-C/RSAD2/STAT4/DUSP22/B2M/FOXP3/ZBTB1/SIRT1/MYO1G/CTSC/LAMP3/THEMIS/RORA/UNG/CSF2RB/CD70/…	11
Rheumatoid arthritis	GO:0042605	peptide antigen binding	2.52539126297667e-05	TAP1/HLA-DPA1/HLA-E/HLA-DRA/HLA-DMA/HLA-A/HLA-B/DHCR24/HLA-C/B2M/MAML1/HLA-DOA/HLA-DQA1/HLA-DPB1/HLA-DQB1/HLA-DQB2/HLA-DRB1	8
Ankylosing spondylitis	GO:0070161	anchoring junction	2.61241514473277e-05	IQGAP1/PTPRC/ACTG1/ZYX/PPP3CA/HSPA5/RRAS2/HSPA1B/HACD3/PPIA/MAP2K1/ITGA2/RDX/HMGA1/RPS19/PATJ/ANK2/CALR/JAK1/SH3KBP1/AHI1/YWHAE/CLIC4/RPLP1/RPL7A/CNN2/RPS11/CTNNB1/AQP3/PKN2/B2M/MAPK1/ARF1/ADAM10/RAC1/TMEM65/CD2/YES1/EIF4G2/CFL1/PFN1/RPL13A/ITGB2/THEMIS/ARPC5/ITGB1/SNAP23/CDCA3/ITGA4/SIGMAR1/VAMP5/RPL38/RPL10A/RPL3/RPL37A/LPXN/RPS18/SRP68/MAP4K4/RAP1A/ADD3/PXN/PERP/ARF6/PARVG/JAK2/TGFBR1/EZR/ADD1…	9
Allergic disease	GO:0019058	viral life cycle	2.62039537682091e-05	ZC3HAV1/RSAD2/ADAR/PCBP1/P4HB/PPIB/APOBEC3C/TRIM22/APOBEC3H/HMGB1/CTSB/SRPK2/PABPC1/PPIA/TNIP1/HSPA1A/CD4/EEF1A1/CXCR4/DPP4/RAB7A/IFIH1/OASL/VCP/BCL2/ICAM1/GRK2/ZNFX1/LGALS9/CD46/DDX3X/SPCS1/SMC5/RESF1/ADARB1/CIITA/TRIM21/MX1/OAS1/OAS2/OAS3/EIF2AK2/ISG15/CHMP5/ISG20/LY6E/IFIT5/IFIT1/PLSCR1/IFI16/TRIM8/HSP90AB1/CCL5/TOP2B/TPCN1/STOM/ITGB7/JPT2/TNFRSF14/FURIN/EPS15/TMEM41B	10
Rheumatoid arthritis	GO:0071559	response to transforming growth factor beta	2.62057590824414e-05	ZEB1/FKBP1A/NR3C1/XCL1/ZFP36L1/SIN3A/HSPA5/ACTA2/ARRB2/TGFBR3/STAT3/NFKBIZ/ZEB2/ARID4B/ARID4A/CHST11/TRIM33/DUSP22/HIPK2/OGT/USP9X/SOX5/SIRT1/YES1/CFLAR/MEN1/PDCD5/HSPA1A/LPXN/RUNX3/KMT2A/TP53/CD2AP/LDLRAD4/LIMS1/SMURF1/PPARG/FURIN/FUT8/GLG1/PXN/SNX25/TGFBR1/FAM89B/ZYX/HSP90AB1	4
Type 1 diabetes	GO:0030098	lymphocyte differentiation	2.72152490538287e-05	ZEB1/PTPRC/RPL22/NDFIP1/DOCK2/GPR183/TNFSF8/PTPRJ/HLA-DRA/IL15RA/IL2RA/ZFP36L1/IL23A/ID2/IL7R/CDK6/EZH2/CAMK4/PLCG2/HMGB1/STAT3/JUNB/NFKBIZ/ARID1B/JAK1/FOSL2/CTLA4/ITPKB/BCL2/RSAD2/STAT4/CTNNB1/SMARCD1/B2M/FOXP3/DOCK10/SLC25A5/ITM2A/ZBTB1/ADAM8/PTPN2/CD2/XBP1/MFNG/SOCS3/THEMIS/SOS2/ITGB1/MEN1/RORA/ADA/MALT1/LCK/CYLD/SOCS1/PIK3CD/ITGA4/POU2AF1/TCF7/PLCL2/NFATC3/CD74/SMARCD2/CD3G/HLA-DRB1/MSH2/NFIL…	11
Multiple sclerosis	GO:0022409	positive regulation of cell-cell adhesion	2.8339781040912e-05	LCK/HLA-DPA1/PRKCQ/HLA-E/HLA-DRA/NCK2/HLA-DMA/IL2RA/ADAM8/PPP3CA/CD55/IL4R/JAK1/DOCK8/FLOT1/IL7R/TNF/CD6/ADA/TFRC/CBFB/ITGB2/SMARCC2/CD74/MALT1/LEF1/TNFRSF14/CD27/HSPH1/HSPD1/CD80/ITGA4/HMGB1/HLA-A/SMARCD2/HLA-DRB1/B2M/ITPKB/LGALS9	10
Multiple sclerosis	GO:1903039	positive regulation of leukocyte cell-cell adhesion	2.85915061410592e-05	LCK/HLA-DPA1/PRKCQ/HLA-E/HLA-DRA/NCK2/HLA-DMA/IL2RA/ADAM8/PPP3CA/CD55/IL4R/DOCK8/IL7R/TNF/CD6/ADA/TFRC/CBFB/ITGB2/SMARCC2/CD74/MALT1/LEF1/TNFRSF14/CD27/HSPH1/HSPD1/CD80/ITGA4/HMGB1/HLA-A/SMARCD2/HLA-DRB1/B2M/ITPKB/LGALS9	10
Ankylosing spondylitis	GO:0070482	response to oxygen levels	2.88310400290242e-05	TFAM/SOD2/ITGA2/TMBIM6/CHCHD2/NFE2L2/ZEB2/AIFM1/FOSL2/BCL2/HIPK2/AQP3/EPAS1/ZFP36L1/ADAM8/DDIT4/TM9SF4/SIRT1/STC2/NOL3/ATP6AP1/CFLAR/REST/RORA/CDKN1A/MDM2/UCP2/MYB/NPEPPS/RAD21/PGK1/VEGFB/HIF1A/PPARA/BNIP3L/CXCR4/CD38/LIF/CAPN2/AK4/HSP90B1/PPARG/LMNA/FOXO3/EGLN3/PML/CASP3/ACAA2/FOS/ATM/FAM162A/EGLN1/TWIST1	5
Multiple sclerosis	GO:0051251	positive regulation of lymphocyte activation	2.90026383406505e-05	LCK/CD38/HLA-DPA1/PRKCQ/HLA-E/GPR183/HLA-DRA/NCK2/MLH1/HLA-DMA/IL15RA/IL2RA/ADAM8/PPP3CA/CD55/IL4R/DOCK8/TGFB1/IL7R/CD6/ADA/TFRC/CBFB/SMARCC2/CD74/MALT1/LEF1/TNFRSF14/CD27/HSPH1/HSPD1/CD80/HMGB1/HLA-A/SMARCD2/HLA-DRB1/B2M/MSH2/ITPKB/TNFRSF4/LGALS9	10
Primary sclerosing cholangitis	GO:0019885	antigen processing and presentation of endogenous peptide antigen via MHC class I	2.94949910822289e-05	HLA-E/ERAP2/TAP1/HLA-B/HLA-C/TAP2/HLA-A/B2M	9
Rheumatoid arthritis	GO:0098552	side of membrane	3.00002925761311e-05	TYK2/IQGAP1/PTPRC/RPS29/FKBP1A/HLA-DPA1/HLA-E/CLEC2D/CTSB/HLA-DRA/IL2RA/TNF/ADA/TFRC/ITGB2/CD74/CD69/TGFBR3/ITGAE/TNFRSF14/IL7R/ITGA2/HLA-A/IL6ST/EEF1A1/TRAF3/HLA-B/ITGAX/RPS28/EBI3/CALR/JAK1/SAMD10/CTLA4/TNFRSF18/SPPL2A/HLA-C/TNFRSF4/B2M/MAP3K5/LDLR/CD2/GBP5/SOCS3/IL12RB2/ITGB1/ESYT2/GNAS/CD5/GNAI3/GNAI2/GNG8/CSF2RB/CYLD/CCR1/CD3G/GSR/GM2A/CXCR4/GNA15/CXCR3/LAG3/EFCAB7/HLA-DQA1/CD59/HLA-DPB1/TRA…	9
Crohns disease	GO:0002221	pattern recognition receptor signaling pathway	3.01368280049777e-05	LSM14A/EIF2AK2/OAS1/IFIH1/PHB2/PJA2/CSNK1A1/TRIM25/SQSTM1/HSPA1B/BECN1/FLOT1/GBP2/ZNRF1/PHB1/PLCG2/HMGB1/TRAF3/TNIP1/TNFAIP3/RFTN1/OASL/DDX60/NFKBIZ/YWHAE/BIRC3/TNIP2/TAX1BP1/RSAD2/NEK7/ARRB2/LY96/MAPKAPK2/PELI1/NINJ1/GBP5/IPO5/CARD8/OAS3/FOSL1/HSPA1A/CYLD/RIGI/IRF7/IFI35/TNF	8
Crohns disease	GO:0001817	regulation of cytokine production	3.04481280599777e-05	TYK2/EIF2AK2/OAS2/OAS1/ISG15/IQGAP1/CD96/IFIH1/PTPRC/PARK7/XAF1/LAPTM5/HLA-DPA1/PRKCQ/HLA-E/HMGB2/PDCD4/NDFIP1/PTPRJ/CD4/BRCA1/ZFP36/PIBF1/IL23A/ZBTB39/XCL1/HSPA1B/STAT3/BCL3/JAK3/IL16/TGFB1/FLOT1/HIF1A/RELB/CD6/PHB1/EZH2/PLCG2/HMGB1/HLA-A/IL6ST/TRAF3/AKIRIN2/TNFAIP3/RFTN1/HLA-B/EBI3/DENND1B/CD47/KLF2/RSAD2/B2M/FOXP3/RAC1/ZBTB1/ZBTB25/FGFR1/ADAM8/SRGN/DDX1/ARRB2/SARS1/TRIM56/LY96/TANK/CD2/SIRT1/M…	12
Crohns disease	GO:0001816	cytokine production	3.11560647748871e-05	TYK2/EIF2AK2/OAS2/OAS1/ISG15/IQGAP1/CD96/IFIH1/PTPRC/PARK7/XAF1/LAPTM5/HLA-DPA1/PRKCQ/HLA-E/HMGB2/PDCD4/NDFIP1/PTPRJ/CD4/BRCA1/ZFP36/PIBF1/IL23A/ZBTB39/XCL1/HSPA1B/STAT3/BCL3/JAK3/IL16/TGFB1/FLOT1/HIF1A/RELB/CD6/PHB1/EZH2/PLCG2/HMGB1/HLA-A/IL6ST/TRAF3/AKIRIN2/TNFAIP3/RFTN1/HLA-B/EBI3/DENND1B/CD47/KLF2/RSAD2/B2M/FOXP3/RAC1/ZBTB1/ZBTB25/FGFR1/ADAM8/SRGN/DDX1/ARRB2/SARS1/TRIM56/LY96/TANK/CD2/SIRT1/M…	12
Ankylosing spondylitis	GO:0040017	positive regulation of locomotion	3.1158675001036e-05	PTPRC/ACTG1/CCL3/CCL4/PPP3CA/IL23A/HSPA5/LGALS9/RRAS2/LEF1/IL4/XCL1/SOD2/PLCG2/ITGA2/HMGB1/RDX/STAT3/ATP5F1A/ITGAX/NFE2L2/CALR/ATP5F1B/PDCD6/CD47/TNFRSF18/BCL2/AKT3/MAPK1/ADAM10/RAC1/FGFR1/ADAM8/P2RX4/STK4/SIRT1/XBP1/DOCK8/PFN1/ITGB1/HBEGF/ITGA4/MDM2/CSF1/PHPT1/MAP4K4/S1PR1/CCL5/ARF6/SPN/JAK2/TGFBR1/VEGFB/HIF1A/CAVIN1/CXCR4/LGALS3/PIK3CG/CTSH/RAC2/CPNE3/RTN4/CCR4/STX3/ARHGEF7/TNFRSF14/ATM/TWIST1/…	8
Inflammatory bowel disease	GO:0070661	leukocyte proliferation	3.12943290606329e-05	TYK2/PTPRC/CD38/HLA-DPA1/PRKCQ/HLA-E/NDFIP1/DOCK2/GPR183/TNFSF8/NCK2/MARCHF7/IL21/IL2RA/IL6ST/IL23R/TMEM131L/PPP3CA/IL23A/XCL1/SOS1/JUNB/ADA/TFRC/CD74/MALT1/LEF1/CNN2/BCL2/HSPD1/CCND3/IL7R/HMGB1/HLA-A/TNFAIP3/EBI3/NFKBIZ/FOSL2/SH2D2A/CTLA4/CTNNB1/TNFRSF4/FOXP3/MAPK1/PELI1/DOCK8/SOS2/ELF4/LGALS9/CDKN1A/CSF2RB/CSF1/CD70/LIPA/CLECL1P/TNFRSF9	10
Ankylosing spondylitis	GO:1903037	regulation of leukocyte cell-cell adhesion	3.16233384390577e-05	TYK2/PTPRC/LCK/IRF1/TNFSF11/TMEM131L/PPP3CA/IL23A/LGALS9/LEF1/IL4/XCL1/CD27/IL7R/HMGB1/HLA-A/IL6ST/EBI3/NFKBIZ/ARID1B/CTLA4/CD47/ITPKB/DUSP22/SMARCD1/B2M/FOXP3/ZBTB1/ADAM8/PTPN2/YES1/PELI1/XBP1/DOCK8/IL2RA/ITGB2/NFAT5/SIRPG/ITGA4/IL2RG/CD4/LAPTM5/CYLD/SOCS1/CD70/ADTRP/CCL5/SPN/GCNT1/JAK2/TWSG1/PPARA/LAG3/RASGRP1/LGALS3/PAG1/HES1/CD44/HAVCR2/IL10/PTPN6/FOXO3/RHOH/TNFRSF14/CASP3/JAK3/RASAL3/PTPN22	10
Ankylosing spondylitis	GO:0043068	positive regulation of programmed cell death	3.16233384390577e-05	PTPRC/CCL3/LCK/RBCK1/MLLT11/WWOX/LGALS9/MAP3K5/ATP2A2/GZMA/SOD2/NR4A1/TFAP4/PHB1/HMGB1/JMY/AIFM1/CTLA4/BCL2/CTNNB1/EIF5A/PHLDA1/PDCD4/NR3C1/SRPK2/ADAM8/PTPN2/STK4/SIRT1/CTSC/GBP5/CTSD/ITGB1/CFLAR/REST/MAGED1/ITGA4/PDCD5/LAPTM5/CDKN1A/CYLD/BBC3/TNFRSF10B/MYB/ARL6IP5/STK17B/BCL2L11/CCL5/GBP2/TSPO/MCL1/GCH1/JAK2/SOD1/TGFBR1/BNIP3L/PRF1/CAPN2/CTSH/UBB/GADD45B/PPARG/IL10/CASP6/TNFSF12/CRADD/PRMT2/ARHG…	3
Ankylosing spondylitis	GO:0050865	regulation of cell activation	3.18536542190002e-05	TYK2/ZEB1/PTPRC/CCL3/LCK/TNFAIP3/IRF1/TNFSF11/TMEM131L/PPP3CA/IL23A/LGALS9/LEF1/IL4/XCL1/CD27/ID2/IL7R/CAMK4/SERPINE2/HMGB1/HLA-A/IL6ST/JUNB/AKIRIN2/EBI3/NFKBIZ/ARID1B/SH3KBP1/CTLA4/CD47/ITPKB/BCL2/TNIP2/DUSP22/CTNNB1/KARS1/TNFRSF4/SMARCD1/B2M/FOXP3/ZFP36L1/ZBTB1/ADAM8/PTPN2/LDLR/CD2/YES1/PELI1/XBP1/CTSC/DOCK8/TNFSF8/IL2RA/SOS2/SIRPG/RORA/IL2RG/CD4/LAPTM5/CDKN1A/CYLD/SOCS1/CD70/MYB/CD84/CCL5/SPN/…	10
Asthma	GO:0002831	regulation of response to biotic stimulus	3.19145444620569e-05	UFD1/RSAD2/PELI1/IL23A/CSNK1A1/WDFY1/ADAR/BIRC3/RPS6KA3/RPS19/TRIM22/POLR3G/HMGB1/FOSL1/HLA-A/HLA-B/PLCG2/ZNRF1/TNFAIP3/HERC5/IFIH1/CGAS/PHB2/OASL/NT5C2/NFKBIZ/TIFA/SLC15A4/NINJ1/ZNFX1/LGALS9/TAX1BP1/DDX3X/PTPN6/PARP14/TRIM56/PAK2/PRKCE/TNIP1/PUM2/NLRC3/TRIM21/MFHAS1/HSPA1A/HSPA1B/OAS1/OAS3/PARP9/EIF2AK2/ISG15/USP18/DDX60/STAT1/RIGI/PLSCR1/IRF7/IFI16/GIGYF2/IFI35/TASL	10
Ankylosing spondylitis	GO:0052548	regulation of endopeptidase activity	3.23916764419945e-05	IFI6/BIRC3/LCK/LGALS9/MAP3K5/SERPINE2/HMGB1/STAT3/USP47/PDCD6/AIFM1/PSME1/PSMB8/SIRT1/CYCS/HSPE1/NOL3/CASP8AP2/CTSD/LAMP3/SERPINB9/CARD8/REST/CARD16/CSNK2A1/PDCD5/LAPTM5/RPS27L/TRIAP1/BBC3/ARL6IP5/MBP/PERP/JAK2/ATP13A2/CD44/PPARG/CRADD/EGLN3/BIN1/HDAC1/FURIN/FAM162A/CASP1/PSMB9/TIMP1	10
Ankylosing spondylitis	GO:0031349	positive regulation of defense response	3.23916764419945e-05	EIF2AK2/OAS1/IFIH1/CCL3/BIRC3/TNFAIP3/NFKBIA/IRF1/TNFSF11/TRIM25/IRF3/IL23A/HSPA1B/PHB1/PLCG2/HMGB1/IL6ST/TRAF3/RPS19/AKIRIN2/TNIP1/RFTN1/OASL/DDX60/NFKBIZ/CD47/YWHAE/TNIP2/TAX1BP1/RSAD2/KARS1/PDCD4/ADAM8/NEK7/LDLR/ARRB2/TRIM56/LY96/MAPKAPK2/PELI1/NINJ1/CTSC/GBP5/IPO5/SIN3A/CARD8/GSDMD/NEAT1/CYLD/MATR3/CCL5/GBP2/NKG7/LAG3/RASGRP1/CGAS/PIK3CG/RNF125/HAVCR2/RTN4/MAPKAPK3/TASL/CASP6/APPL1/SEC14L1/HE…	9
Ankylosing spondylitis	GO:0071363	cellular response to growth factor stimulus	3.23916764419945e-05	IQGAP1/ZEB1/CD63/ZYX/WWOX/HSPA5/LEF1/IL4/XCL1/NR4A1/RDX/STAT3/EEF1A1/MARS1/NFKBIZ/ZEB2/PDCD6/ARID4B/ARID4A/CHST11/TRIM33/DUSP22/CTNNB1/HIPK2/PDCD4/OGT/NR3C1/EXT1/ZFP36L1/USP9X/FGFR1/DDIT4/PDE8A/SOX5/ARRB2/SIRT1/ACAP2/MAPKAPK2/SPINT2/YES1/HIVEP1/SIN3A/ITGB1/CFLAR/MEN1/PDCD5/MDM2/LPXN/RAP1A/CCL5/PXN/ARF6/NRROS/TGFBR1/VEGFB/TWSG1/HIF1A/PPARA/KIDINS220/HES1/CD44/CPNE3/NPTN/PPARG/IL10/RBPJ/SMPD3/APPL1…	6
Ankylosing spondylitis	GO:0070661	leukocyte proliferation	3.23916764419945e-05	TYK2/PTPRC/TNFAIP3/IRF1/TNFSF11/TMEM131L/PPP3CA/IL23A/LGALS9/LEF1/IL4/XCL1/IL7R/HMGB1/HLA-A/IL6ST/JUNB/EBI3/NFKBIZ/FOSL2/SH2D2A/CTLA4/BCL2/CNN2/CTNNB1/TNFRSF4/FOXP3/MAPK1/PELI1/DOCK8/TNFSF8/IL2RA/SOS2/ELF4/CDKN1A/CSF2RB/CSF1/CD70/CCL5/SPN/JAK2/TWSG1/RASGRP1/MZB1/CD38/LGALS3/PIK3CG/RAC2/HES1/HAVCR2/IL10/PTPN6/TNFRSF14/CASP3/MSN/ATM/RASAL3/PTPN22/TNFRSF1B	10
Ankylosing spondylitis	GO:0072359	circulatory system development	3.23916764419945e-05	AKAP13/ACTG1/TNFAIP3/FLVCR1/LEF1/ID2/SUFU/SOD2/NR4A1/KDM6A/MAP2K1/STAT3/JUNB/WARS1/ITGAX/NFE2L2/ANK2/CALR/ATP5F1B/JAK1/AHI1/PDCD6/SH2D2A/CD47/KLF2/CLIC4/AKT3/SAT1/CTNNB1/HIPK2/GGNBP2/PDCD4/EPAS1/MEF2D/MAPK1/EXT1/ADAM10/SRPK2/TMEM65/NAA15/MAML1/ZFP36L1/MICAL2/FGFR1/ADAM8/LDLR/ARRB2/SARS1/STK4/SIRT1/AP1B1/NINJ1/XBP1/EIF4G2/SOCS3/ITGB1/CFLAR/REST/ZNF354C/RORA/CDKN1A/MDM2/BCOR/MATR3/S1PR1/ADTRP/RAP1A…	6
Primary sclerosing cholangitis	GO:0030217	T cell differentiation	3.25464859688873e-05	RPL22/DOCK2/GPR183/TNFSF8/HLA-DRA/IL2RA/TMEM131L/ADA/BCL3/CBFB/SMARCC2/CD74/MALT1/LEF1/SRF/CDK6/TCF7/ZFP36L1/HMGB1/NFATC3/CTLA4/SMARCD2/CD3G/HLA-DRB1/B2M/ITPKB/PATZ1/CAMK4/BCL11B/LGALS9/IRF1/CD2	10
Inflammatory bowel disease	GO:0002443	leukocyte mediated immunity	3.29762158138649e-05	CD96/PTPRC/KMT2E/HLA-E/NDFIP1/HLA-DRA/MLH1/IL21/NBN/IL23R/IL23A/XCL1/CD226/TNF/BCL3/RAB27A/JAK3/TGFB1/TFRC/ITGB2/NKG7/RNF19B/ARRB2/CD74/MALT1/HSPD1/IL7R/PLCG2/HMGB1/HLA-A/PLEKHM2/RFTN1/HLA-B/NFKBIZ/DENND1B/HLA-C/RSAD2/DUSP22/B2M/FOXP3/ZBTB1/DDX1/PRDX1/CD2/MYO1G/CTSC/KIF5B/TUBB/TUBB4B/SERPINB9/SNAP23/LGALS9/UNG/CSF2RB/CD70/RIGI/IRF7/SLAMF7	10
Ankylosing spondylitis	GO:0071356	cellular response to tumor necrosis factor	3.38754736885197e-05	CCL3/BIRC3/TNFAIP3/CCL4/NFKBIA/TNFSF11/TNFRSF25/MAP3K5/XCL1/HSPA1B/TRAF3/NFE2L2/KLF2/TNFRSF18/SPPL2A/EIF5A/TNFRSF4/MAPK1/EXT1/ZFP36L1/PTPN2/TANK/SIRT1/MAPKAPK2/DICER1/CARD8/RORA/CARD16/LAPTM5/CYLD/CD70/CCL5/GBP2/JAK2/HES1/SMPD3/FOXO3/TNFRSF14/FOS/CASP1/TRAF1/ILK/TNFRSF1B	5
Primary biliary cholangitis	GO:1902105	regulation of leukocyte differentiation	3.41177241885404e-05	CCL3/IRF1/IL7R/CD27/CD80/STAT5B/RUNX3/CD74/HLA-DOA/IL2RA/ARID1A/PRXL2A/ID2/AMBRA1/LAG3/CCR1/HMGB1/BRAF/ZBTB1/TRAF6/IFNG/BRD4/CUL4A/PNP/IL15RA/CTLA4/PRKCA/GPR68/CSF1/SMARCA4/HLA-DRB1/EEIG1/CDK6/TCF7/ZFP36L1/HLA-B/SMARCD2/HLA-DRA/ITPKB/CAMK4/LGALS9/CD2	8
Ulcerative colitis	GO:0016032	viral process	3.47672810930407e-05	BECN1/GTF2B/SMC5/SSB/CSNK1A1/TNFRSF14/CFL1/BCL2/LGALS1/STAT1/PPIA/EEF1A1/CALCOCO2/ITGB7/MGAT4A/SLC3A2/RAN/SLC7A1/DDX6/HSP90AB1/DPP4/PRMT1/CTSB/TOP2B/TFRC/RAB7A/GALNT1/APOBEC3G/LARP1/SLC1A5/MAVS/PPIB/MAN2A1/DDX5/LEF1/CDK9/TRIM38/UVRAG/TMEM41B/KPNA3/SNW1/APOBEC3H/ADAR/SHFL/ILF3/PCBP1/TRIM14/CD80/TNF/TASOR/CHD1/CCL4/CCNT1/PDCD6IP/INPP5K/MX1/OAS1/OAS2/OAS3/LGALS9/PARP9/EIF2AK2/ISG15/CHMP5/ISG20/LY6E/…	13
Ankylosing spondylitis	GO:0022407	regulation of cell-cell adhesion	3.48273091803742e-05	TYK2/PTPRC/LCK/IRF1/TNFSF11/TMEM131L/PPP3CA/IL23A/LGALS9/LEF1/IL4/XCL1/CD27/IL7R/SERPINE2/HMGB1/HLA-A/RDX/IL6ST/KIFAP3/EBI3/NFKBIZ/ARID1B/JAK1/CTLA4/CD47/ITPKB/DUSP22/SMARCD1/B2M/FOXP3/ZBTB1/ADAM8/PTPN2/SPINT2/YES1/PELI1/XBP1/DOCK8/IL2RA/ITGB2/NFAT5/SIRPG/ITGA4/IL2RG/CD4/LAPTM5/CYLD/SOCS1/CD70/ADTRP/CCL5/MBP/SPN/GCNT1/JAK2/TWSG1/PPARA/LAG3/AKNA/RASGRP1/LGALS3/PAG1/HES1/CD44/HAVCR2/IL10/PTPN6/FOXO…	10
Rheumatoid arthritis	GO:0070663	regulation of leukocyte proliferation	3.51065955372029e-05	CNN2/TYK2/PTPRC/CD38/HLA-DPA1/PRKCQ/HLA-E/NDFIP1/GPR183/TNFSF8/NCK2/MARCHF7/IL2RA/XCL1/IL23A/ADA/TFRC/CD74/TNFRSF14/HMGB1/HLA-A/IL6ST/TNFAIP3/EBI3/CTLA4/BCL2/CTNNB1/TNFRSF4/FOXP3/MAPK1/PELI1/SOS2/CDKN1A/CD6/PNP/PRKAR1A/CSF2RB/CSF1/CD70/ARG2/STAT5B/IL12A/IRF1/CSF2/HAVCR2/HLA-DPB1/TRAF6/IL13/JAK2/STAT6/AIF1/PRNP/HLA-DRB1	11
Crohns disease	GO:0042110	T cell activation	3.60638199532814e-05	TYK2/ZEB1/PTPRC/FKBP1A/LAPTM5/HLA-DPA1/PRKCQ/HLA-E/RPL22/NDFIP1/DOCK2/GPR183/TNFSF8/HLA-DRA/NCK2/HLA-DMA/MARCHF7/IL2RA/CD4/TMEM131L/PPP3CA/IL23A/XCL1/STAT3/BCL3/CD7/SOCS3/RAB27A/JAK3/SOS1/JUNB/TGFB1/RELB/CD6/IL7R/CDK6/CAMK4/HMGB1/HLA-A/IL6ST/EBI3/NFKBIZ/ARID1B/JAK1/FOSL2/SH2D2A/CTLA4/CD47/ITPKB/BCL2/RSAD2/STAT4/DUSP22/CTNNB1/TNFRSF4/SMARCD1/B2M/FOXP3/ZFP36L1/ZBTB1/ADAM8/PTPN2/CD2/YES1/PELI1/XBP1/…	11
Ankylosing spondylitis	GO:0005925	focal adhesion	3.61373520167246e-05	IQGAP1/PTPRC/ACTG1/ZYX/HSPA5/RRAS2/HSPA1B/HACD3/PPIA/MAP2K1/ITGA2/RDX/HMGA1/RPS19/CALR/JAK1/SH3KBP1/YWHAE/RPLP1/RPL7A/CNN2/RPS11/CTNNB1/B2M/MAPK1/ARF1/ADAM10/RAC1/YES1/CFL1/PFN1/RPL13A/ITGB2/ARPC5/ITGB1/SNAP23/ITGA4/RPL38/RPL10A/RPL3/RPL37A/LPXN/RPS18/SRP68/MAP4K4/PXN/ARF6/PARVG/JAK2/EZR/ADD1/GNA12/TES/CAPN2/AHNAK/CORO1C/RAC2/HSP90B1/CD44/CPNE3/ITGB7/PALLD/TLN1/RPL7/ALCAM/RPL27/ARHGEF7/LAYN/MSN/L…	8
Ankylosing spondylitis	GO:0002443	leukocyte mediated immunity	3.65219853007519e-05	CD96/PTPRC/CCL3/HLA-C/IL23A/LGALS9/IL4/XCL1/ITGAM/CD27/IL7R/PLCG2/HMGB1/HLA-A/PLEKHM2/RFTN1/HLA-B/KMT2E/NFKBIZ/DENND1B/RSAD2/DUSP22/B2M/FOXP3/ZBTB1/DDX1/PRDX1/ARRB2/CD2/MYO1G/CTSC/KIF5B/ITGB2/TUBB/TUBB4B/SERPINB9/SNAP23/CSF2RB/CD70/IL2RB/CD84/RNF19B/LYST/SPN/ARID5A/BATF/NKG7/LAG3/RASGRP1/PRF1/PIK3CG/CTSH/RAC2/TAP2/HAVCR2/IL10/PTPN6/IL21R/JAK3/GZMB/TNFRSF1B	10
Primary biliary cholangitis	GO:1903039	positive regulation of leukocyte cell-cell adhesion	3.71101537075167e-05	LCK/CCDC88B/IL7R/CD27/CD5/CD6/HLA-DPA1/CD80/STAT5B/RUNX3/IL12A/CD74/HLA-E/HLA-DOA/IL2RA/ARID1A/AMBRA1/HLA-DMA/LGALS1/HMGB1/HLA-DQA1/ZBTB1/HAVCR2/HLA-DPB1/TRAF6/JAK2/IFNG/BRD4/HLA-DQB1/PNP/AIF1/HLA-DQB2/SMARCA4/HLA-DRB1/HLA-A/SMARCD2/B2M/HLA-DRA/ITPKB/LGALS9	10
Allergic disease	GO:0045071	negative regulation of viral genome replication	3.78882781211534e-05	ZC3HAV1/RSAD2/APOBEC3C/APOBEC3H/SRPK2/TNIP1/IFIH1/OASL/ZNFX1/RESF1/MX1/OAS1/OAS2/OAS3/EIF2AK2/ISG15/ISG20/IFIT5/IFIT1/PLSCR1/IFI16/CCL5	10
Primary biliary cholangitis	GO:0007159	leukocyte cell-cell adhesion	3.80213150907833e-05	LCK/IRF1/CCDC88B/IL7R/CD27/TNIP1/CD5/CD6/HLA-DPA1/CD80/STAT5B/PAG1/RUNX3/IL12A/CD74/HLA-E/HLA-DOA/IL2RA/ITGB1/ARID1A/AMBRA1/LAG3/HLA-DMA/LGALS1/HMGB1/HLA-DQA1/ZBTB1/RIPOR2/HAVCR2/HLA-DPB1/TRAF6/JAK2/IFNG/BRD4/HLA-DQB1/TIGIT/PNP/AIF1/CTLA4/PRNP/HLA-DQB2/SMARCA4/HLA-DRB1/HLA-A/SMARCD2/B2M/HLA-DRA/ITPKB/SLC39A8/LGALS9	11
Primary biliary cholangitis	GO:0009897	external side of plasma membrane	3.82990588581587e-05	IL7R/CD27/CD5/CD80/CD3G/CD74/GSR/HLA-E/IL2RA/CXCR4/ITGB1/CXCR3/LAG3/CCR1/TNFRSF4/CD59/IL13/CCR4/PLAUR/TGFBR3/S1PR1/CTLA4/PRNP/FAS/IL2RB/HLA-DRB1/HLA-B/HLA-C/HLA-A/FASLG/B2M/CD2	10
Multiple sclerosis	GO:0019882	antigen processing and presentation	3.87907640043969e-05	HLA-DPA1/HLA-E/HLA-DRA/HLA-DMA/RAB27A/RELB/CD74/RAB5B/MFSD6/ERAP2/TAP1/HLA-B/HLA-C/TAP2/HLA-A/HLA-DRB1/B2M/PSME1/CTSS	8
Multiple sclerosis	GO:0042611	MHC protein complex	3.95539308380493e-05	HLA-DPA1/HLA-E/HLA-DRA/HLA-DMA/CD74/HLA-B/HLA-C/HLA-A/HLA-DRB1/B2M	7
Multiple sclerosis	GO:0071345	cellular response to cytokine stimulus	3.96152582737649e-05	CDK4/ACTG1/CCL3/BIRC3/TNFAIP3/CCL4/NFKBIA/STIP1/ZYX/IRF1/LAPTM5/HLA-DPA1/SMARCA5/PTPRJ/SYNCRIP/IL15RA/IL2RA/HSPA1A/CALM1/CYP1B1/HSP90AB1/ZC3H15/IL4R/GSK3A/JAK1/DOCK8/USP18/STAT3/SOCS3/JAK3/SOS1/GBP2/HIF1A/IL7R/TNFRSF18/CD58/TNF/TFRC/NFYB/GBP4/SPOCK2/CD74/HSPA5/VPS26B/LEF1/TNFRSF14/STAT5A/TXNDC17/HSPA1B/HSPD1/PARP16/ITGA4/PFKP/TCF7/GBP1/ZFP36L1/PARP9/RFFL/FASLG/TLE4/IL2RB/STAT1/CSF2/NFIL3/TNFRSF4/…	10
Ankylosing spondylitis	GO:0001909	leukocyte mediated cytotoxicity	4.04007986288671e-05	PTPRC/HLA-C/IL23A/LGALS9/XCL1/ITGAM/IL7R/HLA-A/PLEKHM2/HLA-B/B2M/PRDX1/ARRB2/CD2/CTSC/KIF5B/TUBB/TUBB4B/SERPINB9/RNF19B/LYST/NKG7/LAG3/RASGRP1/PRF1/CTSH/TAP2/HAVCR2/PTPN6/GZMB	10
Ankylosing spondylitis	GO:0002521	leukocyte differentiation	4.04217924239041e-05	ZEB1/PTPRC/CCL3/LCK/IRF1/TNFSF11/TMEM131L/PPP3CA/IL23A/LGALS9/LEF1/IL4/CD27/ID2/IL7R/CDK6/EZH2/CAMK4/PLCG2/HMGB1/STAT3/JUNB/HLA-B/NFKBIZ/ARID1B/JAK1/FOSL2/CTLA4/ITPKB/BCL2/VPS54/RSAD2/STAT4/CTNNB1/SMARCD1/B2M/FOXP3/DOCK10/SLC25A5/ITM2A/NR3C1/BATF3/ZFP36L1/ZBTB1/ADAM8/PTPN2/CD2/SIRT1/XBP1/MFNG/TNFSF8/SOCS3/IL2RA/THEMIS/ATP6AP1/SOS2/ITGB1/MEN1/RORA/ITGA4/IL2RG/CD4/CYLD/CSF1/UCP2/SOCS1/MYB/SPN/NRROS…	11
Rheumatoid arthritis	GO:0008284	positive regulation of cell population proliferation	4.0527356708981e-05	TYK2/PTPRC/CD38/CNOT6L/SRPK2/HLA-DPA1/LBH/PRKCQ/HLA-E/HMGB2/PAXBP1/MDM2/GPR183/NCK2/MARCHF7/IL2RA/XCL1/IL23A/TNF/ADA/TFRC/SSBP3/CD74/TGFBR3/LEF1/ID2/IL7R/NR4A1/CDK6/PHB1/EZH2/ITGA2/HMGB1/HLA-A/STAT3/IL6ST/AKIRIN2/TNFAIP3/ITGAX/EBI3/CALR/PDCD6/FOSL2/CD47/PRDX3/RNF187/BCL2/N4BP2L2/AKT3/PHIP/CTNNB1/NME1/HIPK2/TNFRSF4/STAMBP/SMARCD1/MEF2D/FOXP3/MAPK1/SLC25A5/ADAM10/MAP3K5/FGFR1/RPS15A/SIRT1/PELI1/XBP…	9
Ankylosing spondylitis	GO:0045088	regulation of innate immune response	4.10780170295601e-05	EIF2AK2/OAS1/ISG15/CD96/IFIH1/BIRC3/TNFAIP3/NFKBIA/IRF1/TRIM25/IRF3/LGALS9/HSPA1B/PHB1/PLCG2/HMGB1/PARP14/HLA-A/TRAF3/RPS19/AKIRIN2/TNIP1/RFTN1/OASL/HLA-B/DDX60/NFE2L2/NFKBIZ/YWHAE/EIF4E2/TNIP2/TAX1BP1/RSAD2/ADAM8/NEK7/PTPN2/ARRB2/TRIM56/LY96/MAPKAPK2/PELI1/NINJ1/GBP5/IPO5/SIN3A/SERPINB9/CARD8/LYAR/CYLD/MATR3/CCL5/GBP2/LAG3/RASGRP1/CGAS/RNF125/HAVCR2/RTN4/PPARG/MAPKAPK3/TASL/CASP6/PTPN6/APPL1/SEC…	10
Primary biliary cholangitis	GO:0001906	cell killing	4.17420015360181e-05	IL7R/STAT5B/GZMB/IL12A/HLA-E/GBP5/PRDX1/LAG3/C5/CTSC/CD59/HAVCR2/IL13/GBP1/IFNG/RNF19B/GAPDH/HLA-DRB1/HLA-B/HLA-C/TAP2/HLA-A/B2M/HLA-DRA/HMGN2/LGALS9/CD2	10
Allergic disease	GO:0001816	cytokine production	4.18427025901962e-05	NRROS/UFD1/NDFIP1/HDAC7/ZC3HAV1/RSAD2/EGR1/PELI1/ELF1/IL4/LEF1/SELENOS/SYT11/CHUK/LAPTM5/EBI3/MALT1/CD2/POLR3G/HMGB1/IQGAP1/HLA-DPA1/PRKCQ/HLA-E/HMGB2/PDCD4/XAF1/PTPRJ/HSPA1A/CD4/HLA-A/HLA-B/PLCG2/TNFAIP3/NFAT5/STAT3/IFIH1/IL1RAP/RIPK1/CGAS/XBP1/B2M/PPARA/MYB/SMAD3/JAK3/LGALS9/SARS1/CD46/DDX3X/CD40LG/CARD11/OSM/PTPN6/TRIM56/PTGER4/CD3E/IL7/NLRC3/TRIM21/RGCC/OAS1/OAS2/OAS3/EIF2AK2/ISG15/STAT1/RIGI…	12
Multiple sclerosis	GO:0070661	leukocyte proliferation	4.18697045373934e-05	CNN2/TNFAIP3/IRF1/CD38/HLA-DPA1/PRKCQ/HLA-E/NDFIP1/DOCK2/GPR183/TNFSF8/NCK2/MARCHF7/IL2RA/PPP3CA/CD55/DOCK8/SOS1/JUNB/IL7R/CD6/ADA/TFRC/CD74/MALT1/LEF1/ARG2/TNFRSF14/HSPD1/CD80/HMGB1/PLCL2/HLA-A/CTLA4/HLA-DRB1/CSF2/TNFRSF4/LGALS9	10
Inflammatory bowel disease	GO:0001906	cell killing	4.19609759528841e-05	PTPRC/HLA-E/RPS19/HLA-DRA/IL21/IL23R/IL23A/XCL1/GZMA/CD226/RAB27A/TGFB1/GBP2/NKG7/RNF19B/ARRB2/IL7R/HLA-A/HMGN2/PLEKHM2/HLA-B/HLA-C/B2M/PRDX1/CD2/NINJ1/CTSC/KIF5B/GBP5/TUBB/TUBB4B/SERPINB9/LGALS9/GBP1/SLAMF7	10
Inflammatory bowel disease	GO:0098609	cell-cell adhesion	4.20877514110512e-05	TYK2/PTPRC/LAPTM5/HLA-DPA1/PRKCQ/PPIA/HLA-E/NDFIP1/HLA-DRA/NCK2/HLA-DMA/MARCHF7/IL21/IL2RA/IL6ST/LGALS1/IL23R/ZFP36L1/TMEM131L/PPP3CA/IL23A/XCL1/TNF/JAK3/TGFB1/FLOT1/ADA/TFRC/CBFB/PALLD/ITGB2/SMARCC2/CD74/MALT1/ITGAE/LEF1/HSPH1/BCL2/MYL12A/CLIC1/HSPD1/CCR7/IL7R/SERPINE2/ITGA2/HMGB1/HLA-A/RDX/ACTG1/KIFAP3/TNIP1/ITGAX/EBI3/NFKBIZ/ARID1B/JAK1/CTLA4/CD47/ITPKB/DUSP22/CTNNB1/FNDC3A/SMARCD1/B2M/FOXP3/E…	12
Multiple sclerosis	GO:0002449	lymphocyte mediated immunity	4.27220263663029e-05	HLA-E/NDFIP1/HLA-DRA/MLH1/CD55/IL4R/RNF19B/BCL3/RAB27A/TGFB1/IL7R/TNF/TFRC/NKG7/ARRB2/CD74/MALT1/CD27/HSPD1/CD80/UNG/HLA-B/HLA-C/TAP2/HMGB1/GZMB/HLA-A/IL2RB/HLA-DRB1/B2M/MSH2/LGALS9/CD2/ARID5A	10
Ankylosing spondylitis	GO:0002250	adaptive immune response	4.46590163176334e-05	TYK2/TAP1/PTPRC/TNFAIP3/IRF1/ERAP2/HLA-C/IL23A/LEF1/IL4/XCL1/CD27/BACH2/IL7R/PHB1/CAMK4/NFKB2/HMGB1/HLA-A/STAT3/IL6ST/JUNB/AKIRIN2/RFTN1/HLA-B/EBI3/NFKBIZ/JAK1/DENND1B/CTLA4/RSAD2/STAT4/DUSP22/B2M/FOXP3/ZBTB1/SIRT1/CD7/MYO1G/CTSC/SOCS3/LAMP3/THEMIS/RORA/CD4/CSF2RB/CD70/IL2RB/CD84/RNF19B/SPN/JAK2/ARID5A/BATF/LAG3/PRF1/PIK3CG/CTSH/TRAT1/PAG1/RNF125/TAP2/HAVCR2/IL10/RAP1GAP2/ALCAM/PTPN6/CD247/IL21R/…	11
Primary biliary cholangitis	GO:1903037	regulation of leukocyte cell-cell adhesion	4.48073676095738e-05	LCK/IRF1/CCDC88B/IL7R/CD27/CD5/CD6/HLA-DPA1/CD80/STAT5B/PAG1/RUNX3/IL12A/CD74/HLA-E/HLA-DOA/IL2RA/ARID1A/AMBRA1/LAG3/HLA-DMA/LGALS1/HMGB1/HLA-DQA1/ZBTB1/RIPOR2/HAVCR2/HLA-DPB1/TRAF6/JAK2/IFNG/BRD4/HLA-DQB1/TIGIT/PNP/AIF1/CTLA4/PRNP/HLA-DQB2/SMARCA4/HLA-DRB1/HLA-A/SMARCD2/B2M/HLA-DRA/ITPKB/LGALS9	10
Type 1 diabetes	GO:1903131	mononuclear cell differentiation	4.56550695720863e-05	ZEB1/PTPRC/RPL22/NDFIP1/DOCK2/GPR183/TNFSF8/PTPRJ/HLA-DRA/IL15RA/IL2RA/ZFP36L1/IL23A/ID2/IL7R/CDK6/EZH2/CAMK4/PLCG2/HMGB1/STAT3/JUNB/HLA-B/NFKBIZ/ARID1B/JAK1/FOSL2/CTLA4/ITPKB/BCL2/RSAD2/STAT4/CTNNB1/SMARCD1/B2M/FOXP3/DOCK10/SLC25A5/ITM2A/BATF3/ZBTB1/ADAM8/PTPN2/CD2/XBP1/MFNG/SOCS3/THEMIS/SOS2/ITGB1/MEN1/RORA/ADA/MALT1/LCK/CYLD/CSF1/SOCS1/PIK3CD/ITGA4/POU2AF1/TCF7/PLCL2/NFATC3/CD74/SMARCD2/CD3G/H…	11
Ankylosing spondylitis	GO:2000147	positive regulation of cell motility	4.66896085069128e-05	PTPRC/ACTG1/CCL3/CCL4/PPP3CA/IL23A/HSPA5/LGALS9/RRAS2/LEF1/IL4/XCL1/SOD2/PLCG2/ITGA2/HMGB1/RDX/STAT3/ATP5F1A/ITGAX/NFE2L2/CALR/ATP5F1B/PDCD6/CD47/TNFRSF18/BCL2/AKT3/MAPK1/ADAM10/RAC1/FGFR1/ADAM8/P2RX4/STK4/SIRT1/XBP1/DOCK8/PFN1/ITGB1/HBEGF/ITGA4/MDM2/CSF1/PHPT1/MAP4K4/S1PR1/CCL5/ARF6/SPN/JAK2/TGFBR1/VEGFB/HIF1A/CAVIN1/CXCR4/LGALS3/PIK3CG/CTSH/RAC2/CPNE3/RTN4/ARHGEF7/TNFRSF14/ATM/TWIST1/ITGB1BP1/G…	8
Ankylosing spondylitis	GO:0030055	cell-substrate junction	4.73981658001546e-05	IQGAP1/PTPRC/ACTG1/ZYX/HSPA5/RRAS2/HSPA1B/HACD3/PPIA/MAP2K1/ITGA2/RDX/HMGA1/RPS19/CALR/JAK1/SH3KBP1/YWHAE/RPLP1/RPL7A/CNN2/RPS11/CTNNB1/B2M/MAPK1/ARF1/ADAM10/RAC1/YES1/CFL1/PFN1/RPL13A/ITGB2/ARPC5/ITGB1/SNAP23/ITGA4/RPL38/RPL10A/RPL3/RPL37A/LPXN/RPS18/SRP68/MAP4K4/PXN/ARF6/PARVG/JAK2/EZR/ADD1/GNA12/TES/CAPN2/AHNAK/CORO1C/RAC2/HSP90B1/CD44/CPNE3/ITGB7/PALLD/TLN1/RPL7/ALCAM/RPL27/ARHGEF7/LAYN/MSN/L…	8
Rheumatoid arthritis	GO:0051241	negative regulation of multicellular organismal process	4.79943812261408e-05	OAS1/CD96/PTPRC/CD38/PHB2/LAPTM5/HLA-E/RPS19/PDCD4/NDFIP1/XAF1/MARCHF7/IL2RA/XCL1/SIN3A/REL/IL23A/ATP2A2/TNF/BTG2/ADA/BCL3/CBFB/HSPA9/ARRB2/CD74/LEF1/ABCD2/TNFRSF14/ID2/CDK6/EZH2/SERPINE2/HMGB1/KIFAP3/TNFAIP3/CALR/CTLA4/KLF2/RFLNB/ARID4B/ARID4A/BCL2/DUSP22/CTNNB1/SOCS2/B2M/FOXP3/OGT/RAC1/FGFR1/PTPN2/LDLR/SRGN/P2RX4/SARS1/STK4/DYNLT1/PELI1/CTSC/DICER1/STC2/PDE4D/DIP2B/ITGB1/CARD8/ELF4/PGAM5/REST/Z…	11
Inflammatory bowel disease	GO:0042113	B cell activation	4.87167088146157e-05	PTPRC/CD38/PHB2/LAPTM5/NDFIP1/GPR183/PTPRJ/MLH1/IL21/LGALS1/NBN/ZFP36L1/BCL3/JAK3/TGFB1/ADA/TFRC/CD74/MALT1/LEF1/BCL2/HSPD1/ID2/IL7R/PHB1/EZH2/PLCG2/AKIRIN2/TNFAIP3/NFKBIZ/SH3KBP1/FOSL2/CTLA4/TNIP2/TNFRSF4/FOXP3/DOCK10/SLC25A5/ITM2A/ZBTB1/PTPN2/PELI1/XBP1/MFNG/ITGB1/UNG/CDKN1A/CYLD/CD70/CMTM7/IRF8	9
Crohns disease	GO:0045089	positive regulation of innate immune response	4.89277626894994e-05	LSM14A/EIF2AK2/OAS1/IFIH1/PHB2/PJA2/HLA-E/RPS19/HMGB2/CSNK1A1/TRIM25/SQSTM1/HSPA1B/BECN1/FLOT1/GBP2/ZNRF1/PHB1/PLCG2/HMGB1/TRAF3/AKIRIN2/TNIP1/TNFAIP3/RFTN1/OASL/DDX60/NFKBIZ/YWHAE/BIRC3/TNIP2/TAX1BP1/RSAD2/ADAM8/NEK7/ARRB2/TRIM56/LY96/MAPKAPK2/PELI1/NINJ1/GBP5/IPO5/SIN3A/CARD8/OAS3/FOSL1/HSPA1A/CYLD/MATR3/PARP9/RIGI/PLSCR1/IRF7/IFI16/IFI35/TNF	9
Type 1 diabetes	GO:0002764	immune response-regulating signaling pathway	5.00062333924531e-05	EIF2AK2/OAS1/IFIH1/PTPRC/UFD1/CD38/PHB2/PJA2/LAPTM5/PRKCQ/BAG6/PTPRJ/CSNK1A1/TRIM25/HSPA1B/BIRC3/RPS6KA3/PHB1/PLCG2/HMGB1/HLA-A/TRAF3/TNIP1/TNFAIP3/RFTN1/OASL/DDX60/NFKBIZ/DENND1B/FOSL2/CTLA4/CD47/YWHAE/BCL2/TNIP2/TAX1BP1/RSAD2/DUSP22/FOXP3/MAPK1/NEK7/PTPN2/IKBKG/ARRB2/LY96/MAPKAPK2/YES1/PELI1/MYO1G/NINJ1/PDE4D/GBP5/IPO5/THEMIS/CARD8/ADA/MALT1/LCK/CYLD/LPXN/PHPT1/PIK3CD/MAP3K1/TASL/LAT/FYB1/GBP1/…	10
Inflammatory bowel disease	GO:0019058	viral life cycle	5.17102298391297e-05	MX1/EIF2AK2/OAS2/OAS1/ISG15/IFIH1/SRPK2/PABPC1/PPIA/CTSB/HSPA1B/HSPA1A/ZC3HAV1/LGALS1/TRIM25/HSP90AB1/TNF/SHFL/TFRC/CD74/BCL2/HACD3/ATG16L1/PHB1/ITGA2/HMGB1/EEF1A1/TNIP1/SMC5/OASL/RSAD2/TNFRSF4/PKN2/MPHOSPH8/LDLR/RAB7A/DYNLT1/LAMP3/SNX3/RESF1/ITGB1/LGALS9/OAS3/APOBEC3C/ADAR/CHMP5/ISG20/LY6E/IFIT5/IFIT1/PLSCR1/IFI16/CSNK2B	10
Inflammatory bowel disease	GO:1903039	positive regulation of leukocyte cell-cell adhesion	5.17102298391297e-05	TYK2/PTPRC/HLA-DPA1/PRKCQ/HLA-E/HLA-DRA/NCK2/HLA-DMA/IL21/IL2RA/IL6ST/LGALS1/IL23R/PPP3CA/IL23A/XCL1/TNF/ADA/TFRC/CBFB/ITGB2/SMARCC2/CD74/MALT1/LEF1/HSPH1/HSPD1/CCR7/IL7R/HMGB1/HLA-A/EBI3/NFKBIZ/ARID1B/CD47/ITPKB/SMARCD1/B2M/FOXP3/ZBTB1/ADAM8/YES1/XBP1/DOCK8/NFAT5/SIRPG/LGALS9/LCK/CYLD/SOCS1/CD70/SOX12/CLECL1P	10
Rheumatoid arthritis	GO:0002253	activation of immune response	5.18732103958639e-05	EIF2AK2/OAS1/IFIH1/PTPRC/CD38/PHB2/PJA2/LAPTM5/BAG6/PTPRJ/CSNK1A1/TRIM25/SIN3A/HSPA1B/TNF/ADA/ARRB2/MALT1/PHB1/PLCG2/HMGB1/HLA-A/TRAF3/TNIP1/TNFAIP3/RFTN1/OASL/DDX60/NFKBIZ/DENND1B/FOSL2/CTLA4/CD47/YWHAE/BIRC3/BCL2/TNIP2/TAX1BP1/RSAD2/DUSP22/FOXP3/MAPK1/NEK7/PTPN2/IKBKG/LY96/MAPKAPK2/YES1/PELI1/MYO1G/NINJ1/PDE4D/GBP5/IPO5/THEMIS/CARD8/HSPA1A/HSPD1/HSP90AA1/LCK/CYLD/LPXN/PHPT1/MATR3/AIM2/CD3G/IRF1…	10
Primary sclerosing cholangitis	GO:0051249	regulation of lymphocyte activation	5.29567981180716e-05	CD38/LAPTM5/HLA-DPA1/PRKCQ/HLA-E/NDFIP1/GPR183/TNFSF8/HLA-DRA/NCK2/MLH1/HLA-DMA/MARCHF7/IL15RA/IL2RA/TMEM131L/PPP3CA/ADA/TFRC/CBFB/SMARCC2/CD74/MALT1/LEF1/LAT/TCF7/ZFP36L1/HMGB1/HLA-A/CTLA4/SMARCD2/HLA-DRB1/B2M/MSH2/ITPKB/TNFRSF4/CAMK4/TNFAIP3/LGALS9/IRF1/CD2	10
Primary sclerosing cholangitis	GO:0002694	regulation of leukocyte activation	5.29567981180716e-05	CD38/PJA2/LAPTM5/HLA-DPA1/PRKCQ/HLA-E/NDFIP1/GPR183/TNFSF8/HLA-DRA/NCK2/MLH1/HLA-DMA/MARCHF7/IL15RA/IL2RA/TMEM131L/PPP3CA/TNF/ADA/TFRC/CBFB/SMARCC2/CD74/MALT1/LEF1/LAT/TCF7/ZFP36L1/HMGB1/HLA-A/CTLA4/SMARCD2/HLA-DRB1/B2M/MSH2/ITPKB/TNFRSF4/CAMK4/TNFAIP3/LGALS9/IRF1/CD2	10
Rheumatoid arthritis	GO:0005925	focal adhesion	5.33487812307651e-05	CNN2/IQGAP1/PTPRC/HSP90B1/RPS29/CAP1/PABPC1/PPIA/RPS19/RPL22/GDI2/HSPA5/HSPA1B/PALLD/HSPA9/ITGB2/HACD3/MAP2K1/ITGA2/RDX/ACTG1/HMGA1/CALR/JAK1/SH3KBP1/YWHAE/RPLP1/RPL7A/RPS11/CTNNB1/B2M/MAPK1/ARF1/ADAM10/RAC1/YES1/CFL1/PFN1/RPL13A/ARPC5/ITGB1/SNAP23/HSPA1A/PDCD6IP/RPL38/RPL10A/RPL3/RPL37A/LPXN/RPS18/SRP68/MAP4K4/CTTN/TES/SSH2/ACTN1/SYNE2/AMBRA1/LIMS1/PPP1CC/PARVG/TPM4/CD59/AHNAK/PTPRA/DCAF6/YWHAB/…	8
Crohns disease	GO:0046631	alpha-beta T cell activation	5.35965677421053e-05	TYK2/PTPRC/PRKCQ/HLA-E/RPL22/NDFIP1/DOCK2/GPR183/TNFSF8/HLA-DRA/IL2RA/IL23A/XCL1/STAT3/BCL3/SOCS3/JAK3/JUNB/RELB/HMGB1/HLA-A/EBI3/NFKBIZ/JAK1/FOSL2/ITPKB/BCL2/RSAD2/STAT4/FOXP3/ELF4/MEN1/RORA/GPR18/LGALS9/CARD11/SOCS1/CD247/ITK/CD81	11
Crohns disease	GO:0006954	inflammatory response	5.35965677421053e-05	EIF2AK2/CD96/PTPRC/PARK7/PJA2/PRKCQ/HLA-E/RPS19/HMGB2/PDCD4/NR3C1/NDFIP1/IL2RA/CSNK1A1/ZFP36/CXCL10/IL23A/ABHD12/XCL1/STAT3/SOCS3/IL16/TGFB1/GBP2/B4GALT1/HIF1A/RELB/CD6/NR4A1/KLRG1/EZH2/PXK/CAMK4/PLCG2/NFKB2/HMGB1/METRNL/IL6ST/TNIP1/TNFAIP3/NFE2L2/NFKBIZ/ZEB2/FOSL2/CD47/BIRC3/VPS54/TNIP2/KARS1/TNFRSF4/LXN/FOXP3/EXT1/RAC1/ADAM8/NEK7/PTPN2/LDLR/IKBKG/LY96/MAPKAPK2/YES1/NINJ1/CTSC/GBP5/ITGB2/RICTOR/…	9
Crohns disease	GO:0002694	regulation of leukocyte activation	5.35965677421053e-05	TYK2/ZEB1/PTPRC/CD38/PJA2/LAPTM5/HLA-DPA1/PRKCQ/HLA-E/NDFIP1/GPR183/TNFSF8/HLA-DRA/NCK2/MLH1/HLA-DMA/MARCHF7/IL15RA/IL2RA/CD4/PIBF1/TMEM131L/PPP3CA/IL23A/XCL1/JAK3/SOS1/JUNB/TGFB1/CD6/ID2/IL7R/CAMK4/HMGB1/HLA-A/IL6ST/AKIRIN2/TNFAIP3/EBI3/NFKBIZ/ARID1B/SH3KBP1/CTLA4/CD47/ITPKB/BCL2/TNIP2/DUSP22/CTNNB1/KARS1/TNFRSF4/SMARCD1/B2M/FOXP3/ZFP36L1/ZBTB1/ADAM8/PTPN2/LDLR/CD2/YES1/PELI1/XBP1/CTSC/DOCK8/SOS…	10
Primary sclerosing cholangitis	GO:0019882	antigen processing and presentation	5.40034508986624e-05	HLA-DPA1/HLA-E/HLA-DRA/HLA-DMA/ERAP2/TAP1/CD74/MFSD6/HLA-B/HLA-C/TAP2/HLA-A/HLA-DRB1/B2M/PSME1/CTSS	8
Type 1 diabetes	GO:0002757	immune response-activating signaling pathway	5.55103572161993e-05	EIF2AK2/OAS1/IFIH1/PTPRC/UFD1/CD38/PHB2/PJA2/LAPTM5/BAG6/PTPRJ/CSNK1A1/TRIM25/HSPA1B/BIRC3/RPS6KA3/PHB1/PLCG2/HMGB1/HLA-A/TRAF3/TNIP1/TNFAIP3/RFTN1/OASL/DDX60/NFKBIZ/DENND1B/FOSL2/CTLA4/CD47/YWHAE/BCL2/TNIP2/TAX1BP1/RSAD2/DUSP22/FOXP3/MAPK1/NEK7/PTPN2/IKBKG/ARRB2/LY96/MAPKAPK2/YES1/PELI1/MYO1G/NINJ1/PDE4D/GBP5/IPO5/THEMIS/CARD8/ADA/MALT1/LCK/CYLD/LPXN/PHPT1/PIK3CD/TASL/LAT/FYB1/GBP1/PLCL2/CD3G/HL…	10
Primary biliary cholangitis	GO:0002252	immune effector process	5.64739882568368e-05	CCL3/IL7R/CD27/CD80/STAT5B/PTGER4/GZMB/STAT3/IL12A/KMT2A/TP53/CD74/HLA-E/SLA2/PRDX1/RORA/LAG3/LGALS1/HMGB1/TNFRSF4/C5/RGCC/CTSC/CD59/ZBTB1/RNF168/HAVCR2/TRAF6/IL13/IFNG/STAT6/BRD4/SBNO2/POU2AF1/MAVS/IRAK4/RNF19B/LFNG/JAK1/IL2RB/PRKCE/ITM2A/HLA-DRB1/LAT/HLA-B/HLA-C/TAP2/PLCL2/HLA-A/B2M/MSH2/HLA-DRA/RIGI/LGALS9/CD2/ARID5A/DOCK2	11
Inflammatory bowel disease	GO:0022409	positive regulation of cell-cell adhesion	5.655832337593e-05	TYK2/PTPRC/HLA-DPA1/PRKCQ/HLA-E/HLA-DRA/NCK2/HLA-DMA/IL21/IL2RA/IL6ST/LGALS1/IL23R/PPP3CA/IL23A/XCL1/TNF/FLOT1/ADA/TFRC/CBFB/ITGB2/SMARCC2/CD74/MALT1/LEF1/HSPH1/HSPD1/CCR7/IL7R/HMGB1/HLA-A/KIFAP3/EBI3/NFKBIZ/ARID1B/JAK1/CD47/ITPKB/SMARCD1/B2M/FOXP3/ZBTB1/ADAM8/YES1/XBP1/DOCK8/NFAT5/SIRPG/LGALS9/LCK/CYLD/SOCS1/CD70/SOX12/CLECL1P	10
Rheumatoid arthritis	GO:0033993	response to lipid	5.67611332474271e-05	CD96/PTPRC/CD38/INSIG1/PHB2/LBH/HMGB2/PDCD4/NR3C1/SCD/MDM2/PSPH/TRIM25/ZFP36L1/HSPA1B/TNF/CNP/TFRC/MALT1/TGFBR3/SOD2/GPX4/NR4A1/TFAP4/PHB1/EZH2/SLC39A9/PLCG2/NFKB2/ITGA2/HMGB1/STAT3/ATP5F1A/AKIRIN2/TNIP1/TNFAIP3/NFKBIZ/CALR/AIFM1/FOSL2/PRDX3/BCL2/VPS54/TNIP2/CTNNB1/AQP3/SOCS2/SMARCD1/RAN/FOXP3/MAPK1/GRAMD1B/SMYD3/UBE2L3/LDLR/DDIT4/LY96/SIRT1/MAPKAPK2/YES1/PELI1/XBP1/STC2/H2AZ1/GBP5/RPL13A/IL12RB2…	7
Ankylosing spondylitis	GO:0032640	tumor necrosis factor production	5.67964260897227e-05	OAS2/OAS1/IFIH1/PTPRC/CCL3/TNFAIP3/IL23A/LGALS9/IL4/PLCG2/HMGB1/STAT3/CD47/FOXP3/ARRB2/LY96/CD2/MAPKAPK2/DICER1/ELF4/CD84/TSPO/RAD21/SPN/JAK2/ARID5A/RASGRP1/HAVCR2/PTPRJ/IL10/PTPN6/TWIST1/PTPN22	7
Ankylosing spondylitis	GO:0032680	regulation of tumor necrosis factor production	5.67964260897227e-05	OAS2/OAS1/IFIH1/PTPRC/CCL3/TNFAIP3/IL23A/LGALS9/IL4/PLCG2/HMGB1/STAT3/CD47/FOXP3/ARRB2/LY96/CD2/MAPKAPK2/DICER1/ELF4/CD84/TSPO/RAD21/SPN/JAK2/ARID5A/RASGRP1/HAVCR2/PTPRJ/IL10/PTPN6/TWIST1/PTPN22	7
Ankylosing spondylitis	GO:0071706	tumor necrosis factor superfamily cytokine production	5.67964260897227e-05	OAS2/OAS1/IFIH1/PTPRC/CCL3/TNFAIP3/IL23A/LGALS9/IL4/PLCG2/HMGB1/STAT3/CD47/FOXP3/ADAM8/ARRB2/LY96/CD2/MAPKAPK2/DICER1/ELF4/CD84/TSPO/RAD21/SPN/JAK2/ARID5A/RASGRP1/HAVCR2/PTPRJ/IL10/PTPN6/TWIST1/PTPN22	8
Ankylosing spondylitis	GO:1903555	regulation of tumor necrosis factor superfamily cytokine production	5.67964260897227e-05	OAS2/OAS1/IFIH1/PTPRC/CCL3/TNFAIP3/IL23A/LGALS9/IL4/PLCG2/HMGB1/STAT3/CD47/FOXP3/ADAM8/ARRB2/LY96/CD2/MAPKAPK2/DICER1/ELF4/CD84/TSPO/RAD21/SPN/JAK2/ARID5A/RASGRP1/HAVCR2/PTPRJ/IL10/PTPN6/TWIST1/PTPN22	8
Primary biliary cholangitis	GO:0098552	side of membrane	5.68638073794314e-05	IL7R/CD27/CD5/HLA-DPA1/CD80/CD3G/CD74/GSR/HLA-E/IL2RA/GM2A/CXCR4/ITGB1/GBP5/GNAS/GNA15/CXCR3/LAG3/EFCAB7/CCR1/TNFRSF4/HLA-DQA1/CD59/HLA-DPB1/TRAF6/IL13/CCR4/JAK2/PLAUR/TGFBR3/S1PR1/HLA-DQB1/CTLA4/CD48/PRNP/FAS/JAK1/IL2RB/CPM/HLA-DQB2/HLA-DRB1/GNB1/PTPN7/HLA-B/HLA-C/HLA-A/FASLG/B2M/HLA-DRA/CD2	9
Allergic disease	GO:0042110	T cell activation	5.70285640854213e-05	NDFIP1/TNFSF11/IL2RA/IL7R/RSAD2/EGR1/PELI1/TNFSF9/JUNB/DUSP22/NCK2/IL4/LEF1/BMI1/LAPTM5/ADA/EBI3/MALT1/CORO1A/CD2/HMGB1/CD5/FKBP1A/HLA-DPA1/PRKCQ/HLA-E/RPL22/DOCK2/GPR183/TNFSF8/HLA-DRA/HLA-DMA/MARCHF7/CD4/PRELID1/HLA-A/YES1/SMARCD1/DPP4/STAT3/CD7/CGAS/XBP1/CD27/BCL2/B2M/PHF10/ICAM1/MYB/CCND3/NFKBIZ/APBB1IP/SMAD3/ARID1B/JAK3/LGALS9/HLA-DQA2/CD46/CD40LG/CARD11/ZFP36L2/PTPN6/PTGER4/CD3E/IL7/NLRC3/B…	11
Allergic disease	GO:0019079	viral genome replication	5.70285640854213e-05	ZC3HAV1/RSAD2/ADAR/PCBP1/PPIB/APOBEC3C/APOBEC3H/SRPK2/PABPC1/PPIA/TNIP1/EEF1A1/IFIH1/OASL/VCP/BCL2/GRK2/ZNFX1/DDX3X/SMC5/RESF1/ADARB1/MX1/OAS1/OAS2/OAS3/EIF2AK2/ISG15/ISG20/IFIT5/IFIT1/PLSCR1/IFI16/CCL5/TOP2B/STOM/TMEM41B	10
Allergic disease	GO:0001817	regulation of cytokine production	5.70285640854213e-05	UFD1/NDFIP1/HDAC7/ZC3HAV1/RSAD2/EGR1/PELI1/ELF1/IL4/LEF1/SELENOS/SYT11/CHUK/LAPTM5/EBI3/MALT1/CD2/POLR3G/HMGB1/IQGAP1/HLA-DPA1/PRKCQ/HLA-E/HMGB2/PDCD4/XAF1/PTPRJ/HSPA1A/CD4/HLA-A/HLA-B/PLCG2/TNFAIP3/STAT3/IFIH1/IL1RAP/RIPK1/CGAS/XBP1/B2M/PPARA/MYB/SMAD3/JAK3/LGALS9/SARS1/CD46/DDX3X/CD40LG/CARD11/OSM/PTPN6/TRIM56/PTGER4/CD3E/IL7/NLRC3/TRIM21/RGCC/OAS1/OAS2/OAS3/EIF2AK2/ISG15/STAT1/RIGI/GBP1/IRF7/I…	12
Rheumatoid arthritis	GO:0071560	cellular response to transforming growth factor beta stimulus	6.0088944290166e-05	ZEB1/FKBP1A/NR3C1/XCL1/ZFP36L1/SIN3A/HSPA5/ACTA2/ARRB2/TGFBR3/STAT3/NFKBIZ/ZEB2/ARID4B/ARID4A/CHST11/TRIM33/DUSP22/HIPK2/OGT/USP9X/SOX5/SIRT1/YES1/CFLAR/MEN1/PDCD5/HSPA1A/LPXN/KMT2A/TP53/LDLRAD4/LIMS1/SMURF1/PPARG/FURIN/FUT8/GLG1/PXN/SNX25/TGFBR1/FAM89B/ZYX/HSP90AB1	5
Rheumatoid arthritis	GO:0046632	alpha-beta T cell differentiation	6.0088944290166e-05	RPL22/GPR183/TNFSF8/HLA-DRA/IL23A/ADA/BCL3/CBFB/MALT1/LEF1/HMGB1/STAT3/JUNB/NFKBIZ/JAK1/FOSL2/ITPKB/BCL2/RSAD2/STAT4/FOXP3/SOCS3/MEN1/RORA/PNP/SOCS1/PTGER4/RUNX3/KMT2A/IRF1/BRAF/IFNG/STAT6/BRD4/HLA-DRB1	9
Multiple sclerosis	GO:0030099	myeloid cell differentiation	6.0512808485992e-05	CCL3/NFKBIA/KMT2E/RPS19/HMGB2/NR3C1/NDFIP1/GPR183/HSPA1A/RACGAP1/PRMT1/FLI1/PPP3CA/LYAR/PRKCA/STAT3/JUNB/TGFB1/PTBP3/HIF1A/RELB/FLVCR1/TNF/TFRC/CBFB/HSPA9/NCAPG2/MAF/CD74/TGFBR3/LEF1/STAT5A/HSPA1B/MT1G/PIK3CD/CNOT4/EEIG1/CDK6/ZFP36L1/STAT1/HLA-DRB1/ACTN1/B2M/CSF2/ITPKB/CAMK4	7
Ankylosing spondylitis	GO:0014070	response to organic cyclic compound	6.12899712757259e-05	IFIH1/PTPRC/CCL3/NFKBIA/TRIM25/IRF3/HSPA1B/ITGAM/SOD2/GPX4/TFAP4/PHB1/EZH2/SLC39A9/ITGA2/STAT3/ATP5F1A/RFTN1/NFKBIZ/CALR/AIFM1/FOSL2/KLF2/BCL2/VPS54/CTNNB1/AQP3/SOCS2/RAN/FOXP3/MAPK1/NR3C1/GRAMD1B/ZFP36L1/SMYD3/UBE2L3/DDIT4/DDX1/ARRB2/P2RX4/SIRT1/PELI1/BLM/STC2/H2AZ1/PSMB2/SIN3A/CFLAR/DDX17/REST/RORA/PRMT5/CDKN1A/MDM2/NRIP1/UCP2/ATP1A1/SLC7A11/ARL6IP5/ADTRP/BCL2L11/RAP1A/TSPO/JAK2/TGFBR1/EZR/PPAR…	8
Ankylosing spondylitis	GO:0050900	leukocyte migration	6.20687735504396e-05	CCL3/LCK/CCL4/TNFSF11/IL23A/LGALS9/XCL1/PPIA/ITGA2/HMGB1/RPS19/CALR/CD47/TNFRSF18/CNN2/MAPK1/EXT1/ADAM10/RAC1/ADAM8/P2RX4/YES1/MYO1G/NINJ1/DOCK8/RPL13A/ITGB2/ITGB1/ITGA4/CSF1/S1PR1/ADTRP/CCL5/LYST/SPN/GCNT1/VEGFB/CXCR4/LGALS3/PIK3CG/RAC2/CKLF/ITGB7/IL10/SELL/SMPD3/TNFRSF14/B4GALT1/MSN/SBDS/GPSM3	5
Allergic disease	GO:0002221	pattern recognition receptor signaling pathway	6.24268277695523e-05	UFD1/CSNK1A1/RSAD2/PELI1/WDFY1/MFHAS1/CHUK/BIRC3/RPS6KA3/HMGB1/PHB2/PJA2/TNIP1/HSPA1A/TIFA/ALPK1/PLCG2/ZNRF1/TNFAIP3/IFIH1/CGAS/OASL/NFKBIZ/SLC15A4/NINJ1/TAX1BP1/DDX3X/PRKCE/PUM2/NLRC3/OAS1/OAS3/EIF2AK2/DDX60/RIGI/IRF7/IFI35/GPR108/GBP2/TNIP2/RNF125/HAVCR2/RFTN1/RTN4/MAPKAPK3/TASL/APPL1/SEC14L1/TRAF3IP3/MAPKAPK2/CASP1/PTPN22	8
Inflammatory bowel disease	GO:0046632	alpha-beta T cell differentiation	6.30553481076976e-05	RPL22/GPR183/TNFSF8/HLA-DRA/IL21/IL23R/IL23A/STAT3/BCL3/SOCS3/JAK3/JUNB/RELB/ADA/CBFB/MALT1/LEF1/BCL2/HMGB1/NFKBIZ/JAK1/FOSL2/ITPKB/RSAD2/STAT4/FOXP3/MEN1/RORA/GPR18/LGALS9/SOCS1	9
Multiple sclerosis	GO:0043069	negative regulation of programmed cell death	6.39284349137587e-05	BIRC3/TNFAIP3/CD38/PHB2/HSP90B1/LAPTM5/PRKCQ/PPIA/HMGB2/PDCD4/BAG6/MDM2/NNT/PSME3/MARCHF7/HSPA1A/CDKN2D/ADAM8/HSP90AB1/MCL1/VDAC2/TRIAP1/PRKCA/DOCK8/ITGB3BP/CSNK2A2/BCL3/SOCS3/JAK3/BECN1/HIF1A/IL7R/TNFRSF18/TM7SF3/TNF/BTG2/RRM2B/ADA/TFRC/HSPA9/CD74/HSPA5/MALT1/LEF1/ARG2/CD27/IFIT3/PIM1/HSPA1B/BAG3/HSPD1/HMGN5/UNG/EYA3/RFFL/AHI1/MAP4K4/CTNNA1/IL2RB/RNF157/PLAC8/LAMP3/CFL1/CSF2/RETREG1/MSH2/ITPKB/B…	10
Multiple sclerosis	GO:0043066	negative regulation of apoptotic process	6.39284349137587e-05	BIRC3/TNFAIP3/CD38/PHB2/HSP90B1/PRKCQ/PPIA/HMGB2/PDCD4/BAG6/MDM2/NNT/PSME3/MARCHF7/HSPA1A/CDKN2D/ADAM8/HSP90AB1/MCL1/VDAC2/TRIAP1/PRKCA/DOCK8/ITGB3BP/CSNK2A2/BCL3/SOCS3/JAK3/BECN1/HIF1A/IL7R/TNFRSF18/TNF/BTG2/RRM2B/ADA/TFRC/HSPA9/CD74/HSPA5/MALT1/LEF1/ARG2/CD27/IFIT3/PIM1/HSPA1B/BAG3/HSPD1/HMGN5/UNG/EYA3/RFFL/AHI1/MAP4K4/CTNNA1/IL2RB/RNF157/PLAC8/LAMP3/CFL1/CSF2/RETREG1/MSH2/ITPKB/BCL11B/PIAS1	10
Ankylosing spondylitis	GO:0009897	external side of plasma membrane	6.42908133468791e-05	PTPRC/HLA-C/MAP3K5/ITGAM/CD27/IL7R/ITGA2/HLA-A/IL6ST/HLA-B/ITGAX/EBI3/CALR/CTLA4/TNFRSF18/TNFRSF4/B2M/LDLR/CD2/CLEC2D/IL2RA/ITGB2/IL12RB2/ITGB1/ITGA4/IL2RG/CD4/CSF2RB/S1PR1/IL2RB/CD84/CLEC2B/SPN/LAG3/CXCR4/CAPN2/CTSB/SELL/ALCAM/CCR4/IL21R/TNFRSF14/B4GALT1/ATP6AP2	10
Multiple sclerosis	GO:0003823	antigen binding	6.44726002379777e-05	HLA-DPA1/HLA-E/HLA-DRA/HLA-DMA/TGFB1/IL7R/ITGA4/TAP1/HLA-B/HLA-C/TAP2/HLA-A/HLA-DRB1/B2M	8
Crohns disease	GO:0002758	innate immune response-activating signaling pathway	6.52866256733953e-05	LSM14A/EIF2AK2/OAS1/IFIH1/PHB2/PJA2/CSNK1A1/TRIM25/SQSTM1/HSPA1B/BECN1/FLOT1/GBP2/ZNRF1/PHB1/PLCG2/HMGB1/TRAF3/TNIP1/TNFAIP3/RFTN1/OASL/DDX60/NFKBIZ/YWHAE/BIRC3/TNIP2/TAX1BP1/RSAD2/NEK7/ARRB2/LY96/MAPKAPK2/PELI1/NINJ1/GBP5/IPO5/CARD8/OAS3/FOSL1/HSPA1A/CYLD/RIGI/IRF7/IFI35/TNF	8
Rheumatoid arthritis	GO:0023026	MHC class II protein complex binding	6.53378872065399e-05	HLA-DPA1/ANXA11/HLA-DRA/HLA-DMA/CD74/YWHAE/B2M/HSP90AA1/HLA-DOA/HLA-DQA1/HLA-DPB1/HLA-DQB1/HLA-DQB2/HLA-DRB1/HSP90AB1	4
Rheumatoid arthritis	GO:0003823	antigen binding	6.53378872065399e-05	TAP1/HLA-DPA1/HLA-E/HLA-DRA/HLA-DMA/IL7R/HLA-A/HLA-B/DHCR24/HLA-C/B2M/MAML1/HLA-DOA/LAG3/HLA-DQA1/HLA-DPB1/HLA-DQB1/HLA-DQB2/HLA-DRB1	8
Multiple sclerosis	GO:0019884	antigen processing and presentation of exogenous antigen	6.66776134711336e-05	HLA-DPA1/HLA-E/HLA-DRA/HLA-DMA/CD74/MFSD6/TAP2/HLA-A/HLA-DRB1/B2M/PSME1/CTSS	5
Asthma	GO:0002758	innate immune response-activating signaling pathway	6.70674527524852e-05	UFD1/RSAD2/PELI1/CSNK1A1/WDFY1/BIRC3/RPS6KA3/HMGB1/FOSL1/PLCG2/ZNRF1/TNFAIP3/IFIH1/CGAS/PHB2/OASL/NFKBIZ/TIFA/SLC15A4/NINJ1/TAX1BP1/DDX3X/PAK2/PRKCE/TNIP1/PUM2/NLRC3/MFHAS1/HSPA1A/HSPA1B/OAS1/OAS3/EIF2AK2/DDX60/RIGI/IRF7/IFI35/TASL	8
Inflammatory bowel disease	GO:1902533	positive regulation of intracellular signal transduction	6.72255682472148e-05	EIF2AK2/IQGAP1/OSBPL8/AKAP13/PTPRC/MAP4K2/PHB2/PJA2/FKBP1A/LAPTM5/P2RX5/DHX15/SLC44A2/PPIA/RAP1B/PDCD4/MIER1/NDFIP1/GPR183/HINT1/PTPRJ/NCK2/CSNK1A1/LGALS1/GPR65/LTB/TRIM25/PPP3CA/LAMTOR4/IL23A/SLC35B2/XCL1/ACTA2/TNF/RPL37/USP4/SOS1/TGFB1/BECN1/FLOT1/GPR174/ADA/TFRC/ARRB2/CD74/PMAIP1/MALT1/TGFBR3/GNAI2/CCR7/KNL1/PHB1/EZH2/PLCG2/MAP2K1/HMGB1/KSR1/CALR/BIRC3/ITPKB/TNIP2/TERF2IP/AKT3/DUSP22/CTNNB1/EI…	8
Rheumatoid arthritis	GO:0001906	cell killing	6.94596320919276e-05	PTPRC/HLA-E/RPS19/HLA-DRA/XCL1/IL23A/GZMA/NKG7/RNF19B/ARRB2/IL7R/HLA-A/HMGN2/PLEKHM2/HLA-B/HLA-C/B2M/PRDX1/CD2/NINJ1/CTSC/KIF5B/GBP5/TUBB/TUBB4B/SERPINB9/LYST/STAT5B/GZMB/IL12A/LAG3/C5/CD59/HAVCR2/IL13/GBP1/IFNG/GAPDH/HLA-DRB1	10
Crohns disease	GO:0002833	positive regulation of response to biotic stimulus	6.99577224611906e-05	LSM14A/EIF2AK2/OAS1/IFIH1/PHB2/PJA2/HLA-E/RPS19/HMGB2/CSNK1A1/TRIM25/SQSTM1/HSPA1B/BECN1/FLOT1/GBP2/ZNRF1/PHB1/PLCG2/HMGB1/TRAF3/AKIRIN2/TNIP1/TNFAIP3/RFTN1/OASL/DDX60/NFKBIZ/YWHAE/BIRC3/TNIP2/TAX1BP1/RSAD2/ADAM8/NEK7/ARRB2/TRIM56/LY96/MAPKAPK2/PELI1/NINJ1/GBP5/IPO5/SIN3A/CARD8/OAS3/FOSL1/HSPA1A/CYLD/MATR3/PARP9/RIGI/PLSCR1/IRF7/IFI16/IFI35/TNF	10
Ankylosing spondylitis	GO:0030335	positive regulation of cell migration	7.24831036688214e-05	PTPRC/ACTG1/CCL3/CCL4/PPP3CA/IL23A/HSPA5/LGALS9/RRAS2/LEF1/IL4/XCL1/SOD2/PLCG2/ITGA2/HMGB1/RDX/STAT3/ATP5F1A/ITGAX/NFE2L2/CALR/ATP5F1B/PDCD6/CD47/TNFRSF18/BCL2/AKT3/MAPK1/ADAM10/RAC1/FGFR1/ADAM8/P2RX4/STK4/SIRT1/XBP1/DOCK8/PFN1/ITGB1/HBEGF/ITGA4/MDM2/CSF1/MAP4K4/S1PR1/CCL5/ARF6/SPN/JAK2/TGFBR1/VEGFB/HIF1A/CXCR4/LGALS3/PIK3CG/CTSH/RAC2/CPNE3/RTN4/ARHGEF7/TNFRSF14/ATM/TWIST1/ITGB1BP1/GPSM3	7
Multiple sclerosis	GO:0071346	cellular response to type II interferon	7.31839770513824e-05	ACTG1/CCL3/CCL4/ZYX/IRF1/HLA-DPA1/SYNCRIP/CALM1/JAK1/GBP2/CD58/TNF/GBP4/VPS26B/GBP1/PARP9/FASLG/STAT1/LGALS9	8
Rheumatoid arthritis	GO:0030055	cell-substrate junction	7.42232934711778e-05	CNN2/IQGAP1/PTPRC/HSP90B1/RPS29/CAP1/PABPC1/PPIA/RPS19/RPL22/GDI2/HSPA5/HSPA1B/PALLD/HSPA9/ITGB2/HACD3/MAP2K1/ITGA2/RDX/ACTG1/HMGA1/CALR/JAK1/SH3KBP1/YWHAE/RPLP1/RPL7A/RPS11/CTNNB1/B2M/MAPK1/ARF1/ADAM10/RAC1/YES1/CFL1/PFN1/RPL13A/ARPC5/ITGB1/SNAP23/HSPA1A/PDCD6IP/RPL38/RPL10A/RPL3/RPL37A/LPXN/RPS18/SRP68/MAP4K4/CTTN/TES/SSH2/ACTN1/SYNE2/AMBRA1/LIMS1/PPP1CC/PARVG/TPM4/CD59/AHNAK/PTPRA/DCAF6/YWHAB/…	8
Rheumatoid arthritis	GO:0002757	immune response-activating signaling pathway	7.42688453383894e-05	EIF2AK2/OAS1/IFIH1/PTPRC/CD38/PHB2/PJA2/LAPTM5/BAG6/PTPRJ/CSNK1A1/TRIM25/HSPA1B/TNF/ADA/ARRB2/MALT1/PHB1/PLCG2/HMGB1/HLA-A/TRAF3/TNIP1/TNFAIP3/RFTN1/OASL/DDX60/NFKBIZ/DENND1B/FOSL2/CTLA4/CD47/YWHAE/BIRC3/BCL2/TNIP2/TAX1BP1/RSAD2/DUSP22/FOXP3/MAPK1/NEK7/PTPN2/IKBKG/LY96/MAPKAPK2/YES1/PELI1/MYO1G/NINJ1/PDE4D/GBP5/IPO5/THEMIS/CARD8/HSPA1A/HSPD1/LCK/CYLD/LPXN/PHPT1/AIM2/CD3G/IRF1/CD2AP/SLA2/BRAF/HAVC…	10
Primary sclerosing cholangitis	GO:0046631	alpha-beta T cell activation	7.45048033604325e-05	PRKCQ/HLA-E/RPL22/NDFIP1/DOCK2/GPR183/TNFSF8/HLA-DRA/IL2RA/ADA/BCL3/CBFB/NKG7/MALT1/LEF1/HMGB1/HLA-A/CD3G/HLA-DRB1/ITPKB/BCL11B/LGALS9/IRF1	11
Rheumatoid arthritis	GO:0098797	plasma membrane protein complex	7.52338162379536e-05	TYK2/FKBP1A/HLA-DPA1/HLA-E/HLA-DRA/HLA-DMA/IL2RA/TFRC/ITGB2/CD74/TGFBR3/ITGAE/NCF2/ITGA2/HMGB1/HLA-A/IL6ST/SLC5A3/TRAF3/TBC1D5/HLA-B/ITGAX/HLA-C/CTNNB1/B2M/RAC1/ADAM8/PDE4D/ITGB1/CFLAR/GNAS/CD6/GNAI3/GNAI2/GNG8/CSF2RB/ATP1A1/CTTN/CD3G/CHRNA6/HLA-DOA/GNA15/EFCAB7/ATP1B3/CSF2/C5/HLA-DQA1/AHNAK/HLA-DPB1/TRAF6/JAK2/FLNA/HLA-DQB1/SNTB1/PRKCA/FAS/TRAC/IL2RB/TGFBR1/HLA-DQB2/HLA-DRB1	6
Asthma	GO:0002221	pattern recognition receptor signaling pathway	7.60500035947229e-05	UFD1/RSAD2/PELI1/CSNK1A1/WDFY1/BIRC3/RPS6KA3/HMGB1/FOSL1/PLCG2/ZNRF1/TNFAIP3/IFIH1/CGAS/PHB2/OASL/NFKBIZ/TIFA/SLC15A4/NINJ1/TAX1BP1/DDX3X/PRKCE/TNIP1/PUM2/NLRC3/MFHAS1/HSPA1A/HSPA1B/OAS1/OAS3/EIF2AK2/DDX60/RIGI/IRF7/IFI35/TASL	8
Crohns disease	GO:0019058	viral life cycle	7.65499196424719e-05	MX1/EIF2AK2/OAS2/OAS1/ISG15/IFIH1/SRPK2/PABPC1/PPIA/CTSB/TRIM25/CD4/PPID/HSPA1B/HACD3/ATG16L1/PHB1/ITGA2/HMGB1/EEF1A1/TNIP1/SMC5/OASL/BCL2/RSAD2/TNFRSF4/PKN2/MPHOSPH8/LDLR/RAB7A/DYNLT1/LAMP3/SNX3/RESF1/ITGB1/LGALS9/OAS3/TRIM22/APOBEC3C/HSPA1A/ADAR/CHMP5/ISG20/LY6E/IFIT5/IFIT1/PLSCR1/IFI16/HSP90AB1/CD81/TNF/SHFL	10
Multiple sclerosis	GO:0002699	positive regulation of immune effector process	7.78268410160261e-05	PHB2/LAPTM5/HLA-E/RPS19/HLA-DRA/MLH1/DDX21/CD55/IL4R/TGFB1/TNF/TFRC/ITGB2/CD74/MALT1/TNFRSF14/HSPD1/CD80/HLA-B/HLA-C/TAP2/HLA-A/HLA-DRB1/B2M/MSH2/TNFRSF4/RIGI/LGALS9/ARID5A	9
Allergic disease	GO:0002758	innate immune response-activating signaling pathway	7.79806325530539e-05	UFD1/CSNK1A1/RSAD2/PELI1/WDFY1/MFHAS1/CHUK/BIRC3/RPS6KA3/HMGB1/PHB2/PJA2/TNIP1/HSPA1A/TIFA/ALPK1/PLCG2/ZNRF1/TNFAIP3/IFIH1/CGAS/OASL/NFKBIZ/SLC15A4/NINJ1/TAX1BP1/DDX3X/PAK2/PRKCE/PUM2/NLRC3/OAS1/OAS3/EIF2AK2/DDX60/RIGI/IRF7/IFI35/GPR108/GBP2/TNIP2/RNF125/HAVCR2/RFTN1/RTN4/MAPKAPK3/TASL/APPL1/SEC14L1/TRAF3IP3/MAPKAPK2/CASP1/PTPN22	8
Crohns disease	GO:0048872	homeostasis of number of cells	7.79921810023535e-05	ISG15/KMT2E/RPS19/HMGB2/GPR183/IL2RA/ZFP36/IREB2/FLVCR1/HSPA1B/STAT3/JAK3/SOS1/PTBP3/HIF1A/GPR174/ID2/IL7R/CDK6/EZH2/HMGB1/TNFAIP3/NFKBIZ/FOSL2/ITPKB/KLF2/ARID4A/BCL2/VPS54/AKT3/NEMP1/HIPK2/EPAS1/B2M/FOXP3/DOCK10/SLC25A5/EXT1/ZFP36L1/PTPN2/PRDX1/CCNB2/RPS24/SOS2/CFLAR/LGALS9/CARD11/HSPA1A/CYLD/CSF1/ADAR/CHMP5/STAT1/GIGYF2/SLC7A11/GPI	11
Crohns disease	GO:0034340	response to type I interferon	7.79921810023535e-05	LSM14A/TYK2/MX1/OAS2/OAS1/ISG15/IFIH1/TRAF3/JAK1/EIF4E2/PTPN2/TRIM56/TANK/SIN3A/OAS3/IFNAR1/SP100/ADAR/USP18/IFIT1/STAT1/IRF7/GIGYF2/SHFL	5
Crohns disease	GO:0002218	activation of innate immune response	7.79921810023535e-05	LSM14A/EIF2AK2/OAS1/IFIH1/PHB2/PJA2/CSNK1A1/TRIM25/SQSTM1/HSPA1B/BECN1/FLOT1/GBP2/ZNRF1/PHB1/PLCG2/HMGB1/TRAF3/TNIP1/TNFAIP3/RFTN1/OASL/DDX60/NFKBIZ/YWHAE/BIRC3/TNIP2/TAX1BP1/RSAD2/NEK7/ARRB2/LY96/MAPKAPK2/PELI1/NINJ1/GBP5/IPO5/SIN3A/CARD8/OAS3/FOSL1/HSPA1A/CYLD/MATR3/RIGI/IRF7/IFI16/IFI35/TNF	8
Crohns disease	GO:0019079	viral genome replication	7.79921810023535e-05	MX1/EIF2AK2/OAS2/OAS1/ISG15/IFIH1/SRPK2/PABPC1/PPIA/PPID/HACD3/ATG16L1/PHB1/EEF1A1/TNIP1/SMC5/OASL/BCL2/RSAD2/PKN2/MPHOSPH8/RESF1/OAS3/APOBEC3C/ADAR/ISG20/IFIT5/IFIT1/PLSCR1/IFI16/TNF/SHFL	10
Asthma	GO:0031347	regulation of defense response	7.84100083490437e-05	UFD1/NDFIP1/RSAD2/PELI1/IL23A/IL2RA/CSNK1A1/WDFY1/AKNA/ADAR/BIRC3/IL22/RPS6KA3/RPS19/TRIM22/ADA/POLR3G/HMGB1/FOSL1/HLA-A/HLA-B/YES1/PLCG2/ZNRF1/TNFAIP3/HERC5/STAT3/METRNL/IFIH1/RIPK1/CGAS/PHB2/OASL/NT5C2/PPARA/ASH1L/NFKBIZ/TIFA/NEAT1/SMAD3/SLC15A4/ALOX5AP/NINJ1/ZNFX1/LGALS9/TAX1BP1/DDX3X/OSM/PTPN6/PARP14/TRIM56/PTGER4/PAK2/PRKCE/TNIP1/PUM2/NLRC3/TRIM21/MFHAS1/HSPA1A/HSPA1B/OAS1/OAS3/PARP9/EIF2AK2…	10
Asthma	GO:0062208	positive regulation of pattern recognition receptor signaling pathway	7.84100083490437e-05	RSAD2/PELI1/WDFY1/HMGB1/PLCG2/ZNRF1/OASL/SLC15A4/NINJ1/DDX3X/PUM2/MFHAS1/HSPA1A/HSPA1B/DDX60/IFI35/TASL	5
Multiple sclerosis	GO:0001819	positive regulation of cytokine production	7.85508023489386e-05	CCL3/IRF1/LAPTM5/HLA-DPA1/PRKCQ/HLA-E/HMGB2/PTPRJ/HSPA1A/ADAM8/CYP1B1/HSP90AA1/GPSM3/ZC3HAV1/DDX21/CD55/IL4R/STAT3/BCL3/IL16/TGFB1/FLOT1/HIF1A/CD58/TNF/CD6/CD74/MALT1/TNFRSF14/HSPA1B/HSPD1/LTB/CD80/ITK/PIK3CD/POU2AF1/SORL1/HMGB1/HLA-A/STAT1/MBP/B2M/CSF2/RIGI/FRMD8/LGALS9/CD2/ARID5A	11
Primary sclerosing cholangitis	GO:0050865	regulation of cell activation	7.87431935193706e-05	CD38/PJA2/LAPTM5/HLA-DPA1/PRKCQ/HLA-E/NDFIP1/GPR183/TNFSF8/HLA-DRA/NCK2/MLH1/HLA-DMA/MARCHF7/IL15RA/IL2RA/TMEM131L/PPP3CA/ACTA2/TNF/ADA/TFRC/CBFB/SMARCC2/CD74/MALT1/LEF1/LAT/TCF7/ZFP36L1/HMGB1/HLA-A/CTLA4/SMARCD2/HLA-DRB1/B2M/MSH2/ITPKB/TNFRSF4/CAMK4/TNFAIP3/LGALS9/IRF1/CD2	10
Rheumatoid arthritis	GO:0042613	MHC class II protein complex	7.9880725925854e-05	HLA-DPA1/HLA-DRA/HLA-DMA/CD74/B2M/HLA-DOA/HLA-DQA1/HLA-DPB1/HLA-DQB1/HLA-DQB2/HLA-DRB1	4
Inflammatory bowel disease	GO:0002221	pattern recognition receptor signaling pathway	8.07779523365845e-05	EIF2AK2/OAS1/IFIH1/PHB2/PJA2/CSNK1A1/HSPA1B/HSPA1A/TRIM25/TNF/BECN1/FLOT1/GBP2/ZNRF1/ARRB2/HSPD1/PHB1/PLCG2/HMGB1/TRAF3/TNIP1/TNFAIP3/RFTN1/OASL/DDX60/NFKBIZ/YWHAE/BIRC3/TNIP2/TAX1BP1/RSAD2/NEK7/LY96/MAPKAPK2/PELI1/NINJ1/GBP5/IPO5/CARD8/OAS3/CYLD/STMP1/RIGI/IRF7/IFI35	8
Primary sclerosing cholangitis	GO:0002250	adaptive immune response	8.11075364613235e-05	HLA-DPA1/PRKCQ/HLA-E/NDFIP1/GPR183/HLA-DRA/MLH1/HLA-DMA/ERAP2/TAP1/TNF/ADA/TFRC/BCL3/RNF19B/CD74/MALT1/LEF1/LAT/HLA-B/HLA-C/TAP2/HMGB1/HLA-A/IL2RB/CTLA4/CD3G/HLA-DRB1/LAMP3/B2M/MSH2/CTSS/CAMK4/TNFAIP3/IRF1/ARID5A	11
Crohns disease	GO:0001819	positive regulation of cytokine production	8.58601070998747e-05	TYK2/EIF2AK2/OAS2/OAS1/ISG15/IFIH1/PTPRC/PARK7/LAPTM5/HLA-DPA1/PRKCQ/HLA-E/HMGB2/PTPRJ/CD4/BRCA1/PIBF1/IL23A/XCL1/HSPA1B/STAT3/BCL3/IL16/TGFB1/FLOT1/HIF1A/CD6/PHB1/PLCG2/HMGB1/HLA-A/IL6ST/TRAF3/AKIRIN2/RFTN1/EBI3/DENND1B/RSAD2/B2M/FOXP3/ADAM8/DDX1/TRIM56/LY96/TANK/CD2/SIRT1/MAPKAPK2/PELI1/XBP1/PDE4D/GBP5/IL12RB2/CARD8/GSDMD/RORA/LGALS9/OAS3/CARD11/AIF1/HSPA1A/STAT1/RIGI/IRF7/IFI16/CLECL1P/DDIT3/I…	11
Allergic disease	GO:0046649	lymphocyte activation	8.78045516713771e-05	EXOSC6/NDFIP1/TNFSF11/IL15RA/IL2RA/IL7R/RSAD2/EGR1/PELI1/TNFSF9/JUNB/DUSP22/NCK2/IL4/LEF1/BMI1/MZB1/CDKN1A/LAPTM5/ADA/EBI3/MALT1/CORO1A/CD2/HMGB1/CD5/CD38/PHB2/FKBP1A/HLA-DPA1/PRKCQ/HLA-E/RPL22/BAG6/DOCK2/GPR183/TNFSF8/PTPRJ/HLA-DRA/MLH1/HLA-DMA/MARCHF7/CD4/PRELID1/HLA-A/YES1/PLCG2/SMARCD1/DPP4/TNFAIP3/STAT3/CD7/CGAS/XBP1/CD27/BCL2/B2M/PHF10/ICAM1/MYB/CCND3/NFKBIZ/APBB1IP/SMAD3/SLC15A4/SLC25A5/AR…	10
Inflammatory bowel disease	GO:0050870	positive regulation of T cell activation	8.78262141221405e-05	TYK2/PTPRC/HLA-DPA1/PRKCQ/HLA-E/HLA-DRA/NCK2/HLA-DMA/IL21/IL2RA/IL6ST/LGALS1/IL23R/PPP3CA/IL23A/XCL1/ADA/TFRC/CBFB/SMARCC2/CD74/MALT1/LEF1/HSPH1/HSPD1/CCR7/IL7R/HMGB1/HLA-A/EBI3/NFKBIZ/ARID1B/CD47/ITPKB/SMARCD1/B2M/FOXP3/ZBTB1/ADAM8/YES1/XBP1/DOCK8/SIRPG/LGALS9/LCK/CYLD/SOCS1/CD70/SOX12/CLECL1P	10
Inflammatory bowel disease	GO:0001909	leukocyte mediated cytotoxicity	8.83652480216347e-05	PTPRC/HLA-E/HLA-DRA/IL21/IL23R/IL23A/XCL1/CD226/RAB27A/TGFB1/NKG7/RNF19B/ARRB2/IL7R/HLA-A/PLEKHM2/HLA-B/HLA-C/B2M/PRDX1/CD2/CTSC/KIF5B/TUBB/TUBB4B/SERPINB9/LGALS9/SLAMF7	10
Primary sclerosing cholangitis	GO:0002474	antigen processing and presentation of peptide antigen via MHC class I	9.03479206778491e-05	HLA-E/ERAP2/TAP1/MFSD6/HLA-B/HLA-C/TAP2/HLA-A/B2M	8
Rheumatoid arthritis	GO:0042470	melanosome	9.14867365089395e-05	SLC1A4/CD63/HSP90B1/CTSB/ANXA11/TPP1/HSPA5/CNP/TFRC/MREG/YWHAE/GGH/RAB9A/RAN/RAC1/PDIA4/PRDX1/RAB7A/CTSD/ITGB1/HSP90AA1/PDCD6IP/ATP1A1/CAPG/ATP1B3/RAB38/YWHAB/ATP6V0A1/PDIA6/STX3/ERP29/HSP90AB1	7
Rheumatoid arthritis	GO:0048770	pigment granule	9.14867365089395e-05	SLC1A4/CD63/HSP90B1/CTSB/ANXA11/TPP1/HSPA5/CNP/TFRC/MREG/YWHAE/GGH/RAB9A/RAN/RAC1/PDIA4/PRDX1/RAB7A/CTSD/ITGB1/HSP90AA1/PDCD6IP/ATP1A1/CAPG/ATP1B3/RAB38/YWHAB/ATP6V0A1/PDIA6/STX3/ERP29/HSP90AB1	7
Ankylosing spondylitis	GO:0070848	response to growth factor	9.22008051875857e-05	IQGAP1/ZEB1/CD63/ZYX/WWOX/HSPA5/LEF1/IL4/XCL1/NR4A1/RDX/STAT3/EEF1A1/MARS1/NFKBIZ/ZEB2/PDCD6/ARID4B/ARID4A/CHST11/TRIM33/DUSP22/CTNNB1/HIPK2/PDCD4/OGT/MAPK1/NR3C1/EXT1/ZFP36L1/USP9X/FGFR1/DDIT4/PDE8A/SOX5/ARRB2/SIRT1/ACAP2/MAPKAPK2/SPINT2/YES1/HIVEP1/SIN3A/ITGB1/CFLAR/MEN1/PDCD5/MDM2/LPXN/RAP1A/CCL5/PXN/ARF6/NRROS/TGFBR1/VEGFB/TWSG1/HIF1A/PPARA/KIDINS220/HES1/CD44/CPNE3/NPTN/PPARG/IL10/RBPJ/SMPD3…	5
Ankylosing spondylitis	GO:0001819	positive regulation of cytokine production	9.22008051875857e-05	TYK2/EIF2AK2/OAS2/OAS1/ISG15/IFIH1/PTPRC/CCL3/IRF1/IRF3/IL23A/LGALS9/IL4/XCL1/HSPA1B/PHB1/PLCG2/HMGB1/HLA-A/STAT3/IL6ST/TRAF3/AKIRIN2/RFTN1/EBI3/DENND1B/RSAD2/B2M/FOXP3/ADAM8/DDX1/TRIM56/LY96/TANK/CD2/SIRT1/MAPKAPK2/PELI1/XBP1/PDE4D/GBP5/IL12RB2/CARD8/GSDMD/RORA/CD4/LAPTM5/MYB/CD84/MBP/RAD21/SPN/JAK2/SOD1/ARID5A/BATF/HIF1A/SPTBN1/RASGRP1/CGAS/PIK3CG/HAVCR2/PTPRJ/IL10/APPL1/TNFRSF14/TRAF3IP3/POU2A…	11
Type 1 diabetes	GO:0048002	antigen processing and presentation of peptide antigen	9.22167956659196e-05	TAP1/HLA-DPA1/HLA-E/HLA-DRA/HLA-DMA/TAPBPL/HLA-A/HLA-B/CALR/HLA-C/B2M/CTSD/LNPEP/MFSD6/ERAP2/TAP2/CD74/HLA-DRB1/CTSS	7
Type 1 diabetes	GO:0046649	lymphocyte activation	9.22167956659196e-05	TYK2/ZEB1/PTPRC/CD38/PHB2/FKBP1A/LAPTM5/HLA-DPA1/PRKCQ/HLA-E/RPL22/BAG6/NDFIP1/DOCK2/GPR183/TNFSF8/PTPRJ/HLA-DRA/NCK2/MLH1/HLA-DMA/MARCHF7/IL15RA/IL2RA/ZFP36L1/IL23A/XCL1/ARG2/ID2/IL7R/CDK6/PHB1/EZH2/CAMK4/PLCG2/HMGB1/HLA-A/STAT3/IL6ST/JUNB/AKIRIN2/TNFAIP3/EBI3/NFKBIZ/ARID1B/JAK1/SH3KBP1/FOSL2/SH2D2A/CTLA4/CD47/ITPKB/BCL2/TNIP2/RSAD2/STAT4/DUSP22/CTNNB1/TNFRSF4/SMARCD1/B2M/FOXP3/DOCK10/SLC25A5/IT…	10
Psoriasis	GO:0050778	positive regulation of immune response	9.25361964154871e-05	TYK2/EIF2AK2/OAS1/IFIH1/PTPRC/HMGB2/YWHAE/GBP5/TESPA1/TRAC/B2M/TNFAIP3/EIF2AK4/XBP1/TRAT1/RSAD2/LCK/HSP90AA1/FYB1/ELF1/CD3D/HMGB1/XRCC5/MSH2/HLA-E/IPO5/CYLD/TNIP1/CYRIB/TRIM25/HLA-A/HLA-C/HSPA8/IL23A/XCL1/HSPA1B/PHB1/PLCG2/IL6ST/TRAF3/RPS19/AKIRIN2/RFTN1/OASL/HLA-B/DDX60/NFKBIZ/DENND1B/FOSL2/CTLA4/CD47/BIRC3/BCL2/TNIP2/TAX1BP1/DUSP22/KARS1/FOXP3/MAPK1/ZBTB1/ADAM8/NEK7/PTPN2/IKBKG/ARRB2/TRIM56/LY9…	12
Psoriasis	GO:0050776	regulation of immune response	9.25361964154871e-05	TYK2/EIF2AK2/OAS1/ISG15/CD96/IFIH1/PTPRC/HMGB2/YWHAE/GBP5/TESPA1/TRAC/B2M/TNFAIP3/EIF2AK4/XBP1/TRAT1/RSAD2/LCK/HSP90AA1/FYB1/ELF1/CD3D/HMGB1/XRCC5/MSH2/YWHAZ/HLA-E/IPO5/CYLD/TNIP1/CYRIB/TNFRSF1B/TRIM25/HLA-A/HLA-C/HSPA8/IL23A/XCL1/HSPA1B/IL7R/PHB1/PLCG2/PARP14/IL6ST/JUNB/TRAF3/RPS19/AKIRIN2/RFTN1/OASL/HLA-B/DDX60/NFE2L2/NFKBIZ/DENND1B/FOSL2/CTLA4/CD47/BIRC3/SPPL2A/EIF4E2/BCL2/TNIP2/TAX1BP1/DUSP22…	12
Psoriasis	GO:0031347	regulation of defense response	9.25361964154871e-05	EIF2AK2/OAS1/ISG15/CD96/HERC5/IFIH1/PTPRC/HMGB2/YWHAE/ETS1/NEAT1/TMSB4X/GBP5/ZMPSTE24/TNFAIP3/EIF2AK4/ZFP36/GSTP1/RSAD2/AKNA/HSP90AA1/HMGB1/XRCC5/YWHAZ/HLA-E/IPO5/CYLD/TNIP1/TNFRSF1B/TRIM25/ALOX5AP/PDCD4/HLA-A/HSPA8/IL23A/XCL1/HSPA1B/IL16/PHB1/PLCG2/METRNL/PARP14/STAT3/IL6ST/TRAF3/RPS19/AKIRIN2/RFTN1/OASL/HLA-B/DDX60/NFE2L2/NFKBIZ/CD47/BIRC3/EIF4E2/TNIP2/TAX1BP1/KARS1/FOXP3/ADAM8/NEK7/PTPN2/LDLR/…	10
Psoriasis	GO:0002181	cytoplasmic translation	9.25361964154871e-05	DHX36/EIF2AK4/RPS12/RPS2/RPL6/RPL28/RPS29/RPS5/RPL5/RPL29/RPL41/EIF3M/PKM/AARS1/RPS19/FAU/RPS27/RPS28/SH3BGRL/RPLP1/RPL7A/RPS11/RPL37/RPS27A/SYNCRIP/RPS15A/SARS1/EIF4G1/RPS24/RPL13A/ZC3H15/RPL18A/RPL22/RPL10/FTSJ1/RPL22L1/DHX9/HNRNPD/MCTS1/RPL38/RPL10A/RPL3/RPL37A/RPS18/UBA52/RPL11/RPL27A	5
Psoriasis	GO:0050792	regulation of viral process	9.25361964154871e-05	MX1/EIF2AK2/OAS2/OAS1/ISG15/IFIH1/TOP2A/ZFP36/RSAD2/STAU1/TOP2B/ZC3HAV1/HMGB1/RAD23A/KPNA2/TNIP1/TRIM25/INPP5K/HACD3/PPIA/OASL/BCL2/PKN2/SRPK2/MPHOSPH8/RAB7A/DYNLT1/LAMP3/SNX3/RESF1/DHX9/APOBEC3C/ZNFX1/TRIM22/STAT1/ISG20/TRIM14/N4BP1/HLA-DRB1/CSNK2B	13
Crohns disease	GO:0002250	adaptive immune response	9.46435188526367e-05	TYK2/TAP1/PTPRC/HLA-DPA1/PRKCQ/HLA-E/NDFIP1/GPR183/HLA-DRA/MLH1/HLA-DMA/CD4/ERAP2/IL23A/XCL1/STAT3/BCL3/CD7/SOCS3/RAB27A/JAK3/JUNB/TGFB1/RELB/CD6/BACH2/IL7R/PHB1/CAMK4/NFKB2/HMGB1/HLA-A/IL6ST/AKIRIN2/TNFAIP3/RFTN1/HLA-B/EBI3/NFKBIZ/JAK1/DENND1B/CTLA4/HLA-C/RSAD2/STAT4/DUSP22/B2M/FOXP3/ZBTB1/SIRT1/MYO1G/CTSC/LAMP3/THEMIS/RORA/EXOSC6/UNG/ALCAM/CSF2RB/CD70/IRF7/CD247/RNF19B/SLAMF7/ITK/CD81/TNF	11
Primary sclerosing cholangitis	GO:0002252	immune effector process	9.60825651131294e-05	PHB2/LAPTM5/KMT2E/HLA-E/RPS19/NDFIP1/DOCK2/GPR183/HLA-DRA/MLH1/TNF/ADA/TFRC/BCL3/ITGB2/NKG7/RNF19B/ARRB2/CD74/MALT1/LEF1/RGCC/LAT/POU2AF1/HLA-B/HLA-C/TAP2/HMGB1/PLCL2/GZMB/HLA-A/IL2RB/HLA-DRB1/B2M/MSH2/TNFRSF4/RIGI/LGALS9/CD2/ARID5A	11
Inflammatory bowel disease	GO:0019079	viral genome replication	9.62543827536612e-05	MX1/EIF2AK2/OAS2/OAS1/ISG15/IFIH1/SRPK2/PABPC1/PPIA/ZC3HAV1/TNF/SHFL/BCL2/HACD3/ATG16L1/PHB1/EEF1A1/TNIP1/SMC5/OASL/RSAD2/PKN2/MPHOSPH8/RESF1/OAS3/APOBEC3C/ADAR/ISG20/IFIT5/IFIT1/PLSCR1/IFI16	10
Asthma	GO:0002218	activation of innate immune response	9.78531663431653e-05	UFD1/RSAD2/PELI1/CSNK1A1/WDFY1/BIRC3/RPS6KA3/HMGB1/FOSL1/PLCG2/ZNRF1/TNFAIP3/IFIH1/CGAS/PHB2/OASL/NFKBIZ/TIFA/SLC15A4/NINJ1/ZNFX1/TAX1BP1/DDX3X/PAK2/PRKCE/TNIP1/PUM2/NLRC3/MFHAS1/HSPA1A/HSPA1B/OAS1/OAS3/EIF2AK2/DDX60/RIGI/IRF7/IFI16/IFI35/TASL	8
Primary biliary cholangitis	GO:1903706	regulation of hemopoiesis	9.9532522349568e-05	CCL3/NFKBIA/IRF1/IL7R/CD27/CD80/STAT5B/STAT3/RUNX3/CD74/HLA-DOA/IL2RA/ARID1A/PRXL2A/KAT6B/ID2/AMBRA1/LAG3/CCR1/HMGB1/BRAF/ZBTB1/TRAF6/IFNG/BRD4/CUL4A/PNP/HIF1A/IL15RA/CTLA4/PRKCA/GPR68/CSF1/SMARCA4/HLA-DRB1/EEIG1/CDK6/TCF7/ZFP36L1/HLA-B/STAT1/SMARCD2/B2M/HLA-DRA/ITPKB/CAMK4/LGALS9/CD2	8
Ankylosing spondylitis	GO:0071560	cellular response to transforming growth factor beta stimulus	9.98673268771697e-05	ZEB1/ZYX/WWOX/HSPA5/IL4/XCL1/STAT3/NFKBIZ/ZEB2/ARID4B/ARID4A/CHST11/TRIM33/DUSP22/HIPK2/OGT/NR3C1/ZFP36L1/USP9X/SOX5/ARRB2/SIRT1/YES1/SIN3A/CFLAR/MEN1/PDCD5/LPXN/PXN/NRROS/TGFBR1/TWSG1/PPARA/PPARG/APPL1/FUT8/PML/HDAC1/FURIN/FOS	5
Ankylosing spondylitis	GO:0030855	epithelial cell differentiation	0.000101810226710883	IQGAP1/ZEB1/PPP3CA/LEF1/ID2/CDK6/EZH2/MAP2K1/ITGA2/RDX/IL6ST/NFKBIZ/AHI1/FOSL2/KLF2/ARID4B/ARID4A/CLIC4/PSAP/HNRNPH3/CTNNB1/AQP3/FNDC3A/EPAS1/FOXP3/CBFA2T2/EXT1/ZFP36L1/FGFR1/STK4/SPINT2/PDE4D/TUBB/CFLAR/WDR77/CDKN1A/CEP152/SLC7A11/S1PR1/RAP1A/PGK1/SOD1/EDF1/HIF1A/EZR/ADD1/CXCR4/PLAAT4/MACROH2A1/LGALS3/LIF/CTSB/HES1/RAP1B/OPN3/BMAL1/KLF7/PPARG/PALLD/RBPJ/CASP6/ALDOC/GPAT4/HDAC1/CASP3/B4GALT1/NHER…	2
Allergic disease	GO:0051607	defense response to virus	0.000103761039699185	ZC3HAV1/RSAD2/ADAR/IFIT3/IFIT2/IFI6/APOBEC3C/TRIM22/APOBEC3H/BNIP3L/POLR3G/SERINC5/PHB2/DHX15/MAP3K14/TNFAIP3/HERC5/IFIH1/CGAS/OASL/NT5C2/PMAIP1/DDX17/BCL2/BNIP3/DDIT4/ZNFX1/BCL2L1/ATG7/ITGAX/TRIM56/ADARB1/TRIM21/MX1/OAS1/IFI44L/OAS2/OAS3/MX2/PARP9/EIF2AK2/ISG15/USP18/ISG20/IFIT5/DDX60/IFIT1/STAT1/RIGI/GBP1/PLSCR1/IRF7/DDX60L/IFI16/TRIM8/LYST/GBP2/SPN/PRF1/FOXP3/PML/CASP1/PQBP1	11
Allergic disease	GO:0051336	regulation of hydrolase activity	0.000103761039699185	PPP1R15A/MAP3K5/BIRC3/RPS6KA3/IFI6/RPS27L/LAPTM5/RHOC/CYFIP2/MALT1/TBC1D5/HMGB1/PIDD1/CASP9/SYDE2/PHB2/HSP90B1/FKBP1A/HMGB2/CYCS/RABGAP1/PSME3/CALM3/HSPA1A/PRELID1/RALGAPA1/STAT3/OASL/PMAIP1/VCP/SPOCK2/PSMB8/HSPE1/PERP/RAB3GAP1/TMBIM6/RFFL/SMAD3/RCC2/PSAP/WNK1/LGALS9/FAM162A/RDX/TBC1D14/DDX3X/SERPINE2/PAK2/SIPA1L1/ARHGAP45/OAS1/OAS2/OAS3/IFI16/TBCK/HSP90AB1/ARL6IP5/FGFR1/RAP1A/CCL5/TIPRL/MBP/RASG…	10
Rheumatoid arthritis	GO:0070665	positive regulation of leukocyte proliferation	0.00010780317826334	TYK2/PTPRC/CD38/HLA-DPA1/PRKCQ/HLA-E/GPR183/NCK2/IL2RA/XCL1/IL23A/ADA/TFRC/CD74/HMGB1/HLA-A/IL6ST/EBI3/BCL2/TNFRSF4/FOXP3/MAPK1/PELI1/CDKN1A/CD6/PNP/CSF2RB/CSF1/CD70/STAT5B/IL12A/CSF2/HAVCR2/HLA-DPB1/TRAF6/IL13/JAK2/AIF1	9
Rheumatoid arthritis	GO:0043368	positive T cell selection	0.00010780317826334	PTPRC/DOCK2/IL23A/CD74/STAT3/JAK1/ITPKB/BCL2/FOXP3/PTPN2/SOCS3/THEMIS/CYLD/CD3G/NFATC3/BRAF/STAT6/BRD4	9
Rheumatoid arthritis	GO:0035710	CD4-positive, alpha-beta T cell activation	0.000109968063138951	PRKCQ/NDFIP1/GPR183/HLA-DRA/IL2RA/XCL1/IL23A/BCL3/CBFB/NKG7/MALT1/LEF1/HMGB1/STAT3/JUNB/NFKBIZ/JAK1/RSAD2/STAT4/FOXP3/SOCS3/MEN1/RORA/SOCS1/ARG2/PTGER4/RUNX3/KMT2A/BRAF/IFNG/STAT6/BRD4/HLA-DRB1	8
Crohns disease	GO:0140374	antiviral innate immune response	0.000113396676358121	MX1/EIF2AK2/OAS1/IFIH1/PHB2/DHX15/TRIM25/CXCL10/PHB1/IFIT3/CARD8/USP18/IFIT1/RIGI/IFIT2/TNF	4
Crohns disease	GO:0050865	regulation of cell activation	0.000113878537275757	TYK2/ZEB1/PTPRC/CD38/PJA2/LAPTM5/HLA-DPA1/PRKCQ/HLA-E/NDFIP1/GPR183/TNFSF8/HLA-DRA/NCK2/MLH1/HLA-DMA/MARCHF7/IL15RA/IL2RA/CD4/PIBF1/TMEM131L/PPP3CA/IL23A/XCL1/JAK3/SOS1/JUNB/TGFB1/CD6/ID2/IL7R/CAMK4/SERPINE2/HMGB1/HLA-A/IL6ST/AKIRIN2/TNFAIP3/EBI3/NFKBIZ/ARID1B/SH3KBP1/CTLA4/CD47/ITPKB/BCL2/TNIP2/DUSP22/CTNNB1/KARS1/TNFRSF4/SMARCD1/B2M/FOXP3/ZFP36L1/ZBTB1/ADAM8/PTPN2/LDLR/CD2/YES1/PELI1/XBP1/CTSC/…	10
Rheumatoid arthritis	GO:0098553	lumenal side of endoplasmic reticulum membrane	0.000113894567218948	HLA-DPA1/HLA-E/HLA-DRA/CD74/HLA-A/HLA-B/CALR/SPPL2A/HLA-C/HLA-DQA1/HLA-DPB1/HLA-DQB1/HLA-DQB2/HLA-DRB1	5
Crohns disease	GO:0033993	response to lipid	0.000114813944993046	CD96/PTPRC/PARK7/CD38/INSIG1/PHB2/LBH/HMGB2/PDCD4/NR3C1/SCD/MDM2/PSPH/TRIM25/BRCA1/ZFP36/CXCL10/HSPA1B/CNP/STAT3/TGFB1/GBP2/VDR/PLPP1/CD6/SOD2/GPX4/NR4A1/TFAP4/PHB1/EZH2/SLC39A9/PLCG2/NFKB2/ITGA2/HMGB1/ATP5F1A/AKIRIN2/TNIP1/TNFAIP3/NFKBIZ/CALR/AIFM1/FOSL2/PRDX3/BCL2/VPS54/TNIP2/CTNNB1/AQP3/SOCS2/SMARCD1/RAN/FOXP3/MAPK1/GRAMD1B/ZFP36L1/SMYD3/UBE2L3/LDLR/DDIT4/LY96/SIRT1/MAPKAPK2/YES1/PELI1/XBP1/ST…	7
Crohns disease	GO:0019221	cytokine-mediated signaling pathway	0.000115206895218459	LSM14A/TYK2/MX1/OAS2/OAS1/ISG15/IFIH1/PTPRC/LAPTM5/PTPRJ/IL15RA/IL2RA/CD4/CXCL10/TNFRSF18/PLP2/XCL1/HSPA1B/STAT3/JAK3/SOS1/HIF1A/IL7R/PARP14/IL6ST/TRAF3/TNFAIP3/OASL/EBI3/NFKBIZ/JAK1/BIRC3/SPPL2A/EIF4E2/TNIP2/STAT4/EIF5A/TNFRSF4/EXT1/PTPN2/TRIM56/TANK/SIRT1/MAPKAPK2/DICER1/ZC3H15/SIN3A/IL12RB2/CARD8/OAS3/FOSL1/HSPA1A/CSF2RB/CYLD/CSF1/SOCS1/CD70/IFNAR1/SP100/ADAR/PARP9/USP18/STAT1/IRF7/GIGYF2/HIPK…	9
Multiple sclerosis	GO:0050870	positive regulation of T cell activation	0.000115422750268348	LCK/HLA-DPA1/PRKCQ/HLA-E/HLA-DRA/NCK2/HLA-DMA/IL2RA/ADAM8/PPP3CA/CD55/IL4R/DOCK8/IL7R/CD6/ADA/TFRC/CBFB/SMARCC2/CD74/MALT1/LEF1/TNFRSF14/CD27/HSPH1/HSPD1/CD80/HMGB1/HLA-A/SMARCD2/HLA-DRB1/B2M/ITPKB/LGALS9	10
Psoriasis	GO:0046649	lymphocyte activation	0.000116293083499044	TYK2/ZEB1/PTPRC/CD2/RAC2/CORO1A/TESPA1/TRAC/B2M/TNFAIP3/EIF2AK4/XBP1/PREX1/RSAD2/LCK/IL2RG/HELLS/PRELID1/TOP2B/CD3D/HMGB1/SLC7A1/MSH2/ZFP36L2/HLA-E/RIPOR2/CASP3/BCL3/PNP/CYLD/CYRIB/TNFRSF1B/HLA-A/IKZF1/HSPH1/IL23A/XCL1/ID2/IL7R/CDK6/PHB1/EZH2/CAMK4/PLCG2/STAT3/IL6ST/JUNB/AKIRIN2/EBI3/NFKBIZ/ARID1B/JAK1/SH3KBP1/FOSL2/SH2D2A/CTLA4/CD47/ITPKB/BCL2/TNIP2/STAT4/DUSP22/CTNNB1/TNFRSF4/SMARCD1/FOXP3/DOCK…	10
Inflammatory bowel disease	GO:0002218	activation of innate immune response	0.000116391525441279	EIF2AK2/OAS1/IFIH1/PHB2/PJA2/CSNK1A1/HSPA1B/HSPA1A/TRIM25/TNF/BECN1/FLOT1/GBP2/ZNRF1/ARRB2/SIN3A/HSP90AA1/HSPD1/PHB1/PLCG2/HMGB1/TRAF3/TNIP1/TNFAIP3/RFTN1/OASL/DDX60/NFKBIZ/YWHAE/BIRC3/TNIP2/TAX1BP1/RSAD2/NEK7/LY96/MAPKAPK2/PELI1/NINJ1/GBP5/IPO5/CARD8/OAS3/CYLD/MATR3/STMP1/RIGI/IRF7/IFI16/IFI35	8
Inflammatory bowel disease	GO:0019221	cytokine-mediated signaling pathway	0.000116545890874587	TYK2/MX1/OAS2/OAS1/ISG15/IFIH1/PTPRC/LAPTM5/PTPRJ/COMMD7/IL15RA/IL2RA/HSPA1B/HSPA1A/IL6ST/IL23R/TNFRSF18/PLP2/XCL1/TNF/STAT3/JAK3/SOS1/HIF1A/CD74/SIN3A/TMSB4X/CCR7/IL7R/PARP14/TRAF3/TNFAIP3/OASL/EBI3/NFKBIZ/JAK1/BIRC3/SPPL2A/EIF4E2/TNIP2/STAT4/EIF5A/TNFRSF4/EXT1/PTPN2/TRIM56/TANK/SIRT1/MAPKAPK2/DICER1/ZC3H15/IL12RB2/CARD8/OAS3/CSF2RB/CYLD/CSF1/SOCS1/CD70/IFNAR1/SP100/ADAR/PARP9/USP18/STAT1/IRF7/G…	9
Inflammatory bowel disease	GO:0002228	natural killer cell mediated immunity	0.000116545890874587	CD96/HLA-E/IL21/CD226/RAB27A/TGFB1/NKG7/RNF19B/ARRB2/HLA-A/PLEKHM2/HLA-B/PRDX1/CD2/KIF5B/TUBB/TUBB4B/SERPINB9/LGALS9/SLAMF7	9
Inflammatory bowel disease	GO:0043066	negative regulation of apoptotic process	0.000116975481772875	EIF2AK2/IFI6/CD38/PHB2/HSP90B1/PRKCQ/PPIA/HMGB2/PDCD4/BAG6/MDM2/NNT/PSME3/MARCHF7/HSPA1B/HSPA1A/IL6ST/HSPA5/TNFRSF18/HSP90AB1/TNF/TRIAP1/BTG2/RRM2B/BCL3/SOCS3/JAK3/BECN1/HIF1A/ADA/TFRC/HSPA9/CD74/MALT1/LEF1/SIN3A/KIF14/ENO1/ATF4/CFL1/BCL2/HSPD1/GNAI2/SET/CCR7/RAD21/CCNG1/USP47/ARL6IP1/NPM1/YWHAZ/IL7R/SOD2/IFIT3/PTMA/TPT1/TMBIM6/KIFAP3/TNFAIP3/NFE2L2/AHI1/BIRC3/PRDX3/ITPKB/PLK1/VPS54/TNIP2/CHST11/…	10
Ankylosing spondylitis	GO:0030183	B cell differentiation	0.000119086204383587	PTPRC/IL4/CD27/ID2/EZH2/PLCG2/NFKBIZ/FOSL2/BCL2/DOCK10/SLC25A5/ITM2A/ZFP36L1/ZBTB1/PTPN2/XBP1/MFNG/ITGB1/ITGA4/IL2RG/CYLD/TOP2B/KLF6/PTPRJ/IL10/RBPJ/PTPN6/CMTM7/POU2AF1/JAK3/ATM/IRF2BP2/LRRC8A	6
Type 1 diabetes	GO:0002253	activation of immune response	0.000121020683881228	EIF2AK2/OAS1/IFIH1/PTPRC/UFD1/CD38/PHB2/PJA2/LAPTM5/BAG6/PTPRJ/CSNK1A1/TRIM25/HSPA1B/BIRC3/RPS6KA3/PHB1/PLCG2/HMGB1/HLA-A/TRAF3/TNIP1/TNFAIP3/RFTN1/OASL/DDX60/NFKBIZ/DENND1B/FOSL2/CTLA4/CD47/YWHAE/BCL2/TNIP2/TAX1BP1/RSAD2/DUSP22/FOXP3/MAPK1/NEK7/PTPN2/IKBKG/ARRB2/LY96/MAPKAPK2/YES1/PELI1/MYO1G/NINJ1/PDE4D/GBP5/IPO5/SIN3A/THEMIS/CARD8/ADA/MALT1/LCK/CYLD/LPXN/PHPT1/MATR3/PIK3CD/TASL/LAT/FYB1/GBP1/Z…	10
Multiple sclerosis	GO:0034341	response to type II interferon	0.000122553023791318	ACTG1/CCL3/CCL4/ZYX/IRF1/HLA-DPA1/SYNCRIP/CALM1/JAK1/GBP2/CD58/TNF/SHFL/GBP4/CD74/VPS26B/GBP1/PARP9/FASLG/STAT1/LGALS9	7
Multiple sclerosis	GO:1902105	regulation of leukocyte differentiation	0.000122553023791318	CCL3/IRF1/NDFIP1/HLA-DRA/IL15RA/IL2RA/ADAM8/PPP3CA/IL4R/PRKCA/JAK3/SOS1/JUNB/TGFB1/IL7R/TNF/ADA/CBFB/SMARCC2/CD74/MALT1/LEF1/CD27/CD80/EEIG1/CDK6/TCF7/ZFP36L1/HLA-B/HMGB1/CTLA4/SMARCD2/HLA-DRB1/ITPKB/CAMK4/LGALS9/CD2	8
Multiple sclerosis	GO:0002478	antigen processing and presentation of exogenous peptide antigen	0.000123528701933228	HLA-DPA1/HLA-E/HLA-DRA/HLA-DMA/CD74/MFSD6/TAP2/HLA-A/HLA-DRB1/B2M/CTSS	6
Allergic disease	GO:0016032	viral process	0.000126378579927756	SSB/CSNK1A1/ZC3HAV1/RSAD2/ADAR/PCBP1/LEF1/P4HB/PPIB/APOBEC3C/TRIM22/RAN/APOBEC3H/HMGB1/CTSB/IGF2R/RCC1/SRPK2/PABPC1/EIF3A/PPIA/TNIP1/GTF2B/HSPA1A/CD4/MAN2A1/EEF1A1/CXCR4/DPP4/RAB7A/IFIH1/OASL/VCP/BCL2/PPARA/ICAM1/GRK2/ZNFX1/LGALS9/CD46/SP1/DDX3X/SPCS1/SMC5/RESF1/ADARB1/CIITA/TRIM21/MX1/OAS1/OAS2/OAS3/PARP9/EIF2AK2/ISG15/CHMP5/ISG20/LY6E/IFIT5/IFIT1/STAT1/PLSCR1/IRF7/IFI16/TRIM8/HSP90AB1/CCL5/TOP2…	13
Rheumatoid arthritis	GO:0043069	negative regulation of programmed cell death	0.000128091386737087	EIF2AK2/IFI6/CD38/PHB2/HSP90B1/LAPTM5/PRKCQ/PPIA/HMGB2/PDCD4/BAG6/MDM2/NNT/PSME3/MARCHF7/SIN3A/HSPA5/HSPA1B/TM7SF3/TNF/TRIAP1/BTG2/RRM2B/ADA/TFRC/BCL3/HSPA9/CD74/MALT1/LEF1/IL7R/SOD2/GPX4/IFIT3/PTMA/TPT1/PLCG2/TMBIM6/IL6ST/KIFAP3/USP47/TNFAIP3/NFE2L2/AHI1/BIRC3/PRDX3/ITPKB/TNFRSF18/PLK1/BCL2/VPS54/TNIP2/CHST11/TAX1BP1/PHIP/CTNNB1/HIPK2/SOCS2/STAMBP/SLC25A5/KLHL20/NAA15/ADAM8/SON/PA2G4/SIRT1/PELI1…	10
Multiple sclerosis	GO:0019885	antigen processing and presentation of endogenous peptide antigen via MHC class I	0.000128126046391386	HLA-E/ERAP2/TAP1/HLA-B/HLA-C/TAP2/HLA-A/B2M	9
Primary biliary cholangitis	GO:0098576	lumenal side of membrane	0.000128241748818999	HLA-DPA1/CD74/HLA-E/HLA-DQA1/HLA-DPB1/HLA-DQB1/HLA-DQB2/HLA-DRB1/HLA-B/HLA-C/HLA-A/HLA-DRA	4
Rheumatoid arthritis	GO:0052548	regulation of endopeptidase activity	0.000129430569507658	IFI6/LAPTM5/CYCS/PSME3/RPS27L/TNF/TRIAP1/PSME2/SPOCK2/PMAIP1/MALT1/SERPINE2/HMGB1/STAT3/USP47/PDCD6/AIFM1/BIRC3/PSME1/MAP3K5/PSMB8/SIRT1/HSPE1/NOL3/CASP8AP2/CTSD/LAMP3/SERPINB9/CARD8/REST/PDCD5/HSPD1/LCK/BBC3/AIM2/MBP/SERPINB1/FAM162A/JAK2/PLAUR/PPARG/FURIN/CARD16/CASP1/FAS/CST7/GAPDH/PSMB9	10
Psoriasis	GO:0022626	cytosolic ribosome	0.000131819356181057	EIF2AK4/RPS12/RPS2/RPL6/RPL28/RPS29/NHP2/RPS5/RPL5/RSL1D1/RPL29/RPL41/GSPT1/EEF1A1/RPS19/FAU/RPS27/RPS28/RPLP1/RPL7A/RPS11/RPL37/RPS27A/RPS15A/RPS24/RPL13A/RPL18A/RPL22/RPL10/MCTS1/RPL38/RPS27L/RPL10A/RPL3/RPL37A/RPS18/UBA52/RPL11/RPL27A	2
Allergic disease	GO:0002694	regulation of leukocyte activation	0.000132041458991266	EXOSC6/NDFIP1/TNFSF11/IL15RA/IL2RA/IL7R/PELI1/TNFSF9/JUNB/DUSP22/NCK2/IL4/LEF1/BMI1/MZB1/MFHAS1/SYT11/CDKN1A/LAPTM5/ADA/EBI3/MALT1/CORO1A/CD2/HMGB1/CD5/CD38/PJA2/HLA-DPA1/PRKCQ/HLA-E/GPR183/TNFSF8/HLA-DRA/MLH1/HLA-DMA/MARCHF7/CD4/PRELID1/HLA-A/YES1/SMARCD1/DPP4/TNFAIP3/CGAS/XBP1/CD27/BCL2/B2M/PHF10/NFKBIZ/SLC15A4/ARID1B/JAK3/LGALS9/HLA-DQA2/CD46/NSD2/CD40LG/CARD11/ZFP36L2/PTPN6/CD3E/IL7/PLSCR1/CD…	10
Inflammatory bowel disease	GO:0002285	lymphocyte activation involved in immune response	0.000132780382692516	PTPRC/NDFIP1/GPR183/HLA-DRA/MLH1/IL21/LGALS1/NBN/IL23R/IL23A/STAT3/BCL3/SOCS3/RAB27A/JAK3/JUNB/TGFB1/RELB/ADA/TFRC/NKG7/CD74/MALT1/LEF1/HSPD1/PLCG2/HMGB1/NFKBIZ/JAK1/STAT4/FOXP3/DOCK10/ITM2A/XBP1/MFNG/MEN1/RORA/LGALS9/UNG/IRF8	7
Inflammatory bowel disease	GO:1903037	regulation of leukocyte cell-cell adhesion	0.000132780382692516	TYK2/PTPRC/LAPTM5/HLA-DPA1/PRKCQ/HLA-E/NDFIP1/HLA-DRA/NCK2/HLA-DMA/MARCHF7/IL21/IL2RA/IL6ST/LGALS1/IL23R/TMEM131L/PPP3CA/IL23A/XCL1/TNF/JAK3/ADA/TFRC/CBFB/ITGB2/SMARCC2/CD74/MALT1/LEF1/HSPH1/HSPD1/CCR7/IL7R/HMGB1/HLA-A/EBI3/NFKBIZ/ARID1B/CTLA4/CD47/ITPKB/DUSP22/SMARCD1/B2M/FOXP3/ZBTB1/ADAM8/PTPN2/YES1/PELI1/XBP1/DOCK8/NFAT5/SIRPG/LGALS9/LCK/CYLD/SOCS1/CD70/SOX12/CLECL1P	10
Inflammatory bowel disease	GO:0046651	lymphocyte proliferation	0.000132780382692516	TYK2/PTPRC/CD38/HLA-DPA1/PRKCQ/HLA-E/NDFIP1/DOCK2/GPR183/TNFSF8/NCK2/MARCHF7/IL21/IL2RA/IL6ST/IL23R/TMEM131L/PPP3CA/IL23A/XCL1/SOS1/ADA/TFRC/CD74/MALT1/LEF1/BCL2/HSPD1/CCND3/IL7R/HMGB1/HLA-A/EBI3/NFKBIZ/FOSL2/SH2D2A/CTLA4/CTNNB1/TNFRSF4/FOXP3/PELI1/DOCK8/SOS2/ELF4/LGALS9/CDKN1A/CD70/LIPA/CLECL1P/TNFRSF9	10
Allergic disease	GO:0045069	regulation of viral genome replication	0.00013309490988577	ZC3HAV1/RSAD2/ADAR/APOBEC3C/APOBEC3H/SRPK2/PABPC1/PPIA/TNIP1/IFIH1/OASL/BCL2/ZNFX1/DDX3X/RESF1/ADARB1/MX1/OAS1/OAS2/OAS3/EIF2AK2/ISG15/ISG20/IFIT5/IFIT1/PLSCR1/IFI16/CCL5/TOP2B	9
Inflammatory bowel disease	GO:0035710	CD4-positive, alpha-beta T cell activation	0.000133291942499744	PRKCQ/NDFIP1/GPR183/HLA-DRA/IL21/IL2RA/IL23R/IL23A/XCL1/STAT3/BCL3/SOCS3/JAK3/JUNB/RELB/CBFB/NKG7/MALT1/LEF1/HMGB1/NFKBIZ/JAK1/RSAD2/STAT4/FOXP3/MEN1/RORA/LGALS9/SOCS1	8
Inflammatory bowel disease	GO:0032943	mononuclear cell proliferation	0.000133291942499744	TYK2/PTPRC/CD38/HLA-DPA1/PRKCQ/HLA-E/NDFIP1/DOCK2/GPR183/TNFSF8/NCK2/MARCHF7/IL21/IL2RA/IL6ST/IL23R/TMEM131L/PPP3CA/IL23A/XCL1/SOS1/ADA/TFRC/CD74/MALT1/LEF1/BCL2/HSPD1/CCND3/IL7R/HMGB1/HLA-A/EBI3/NFKBIZ/FOSL2/SH2D2A/CTLA4/CTNNB1/TNFRSF4/FOXP3/PELI1/DOCK8/SOS2/ELF4/LGALS9/CDKN1A/CSF1/CD70/LIPA/CLECL1P/TNFRSF9	11
Ankylosing spondylitis	GO:0043065	positive regulation of apoptotic process	0.000134857604936646	PTPRC/CCL3/LCK/RBCK1/MLLT11/WWOX/LGALS9/MAP3K5/ATP2A2/GZMA/SOD2/NR4A1/TFAP4/PHB1/HMGB1/JMY/AIFM1/CTLA4/BCL2/CTNNB1/EIF5A/PHLDA1/PDCD4/NR3C1/SRPK2/ADAM8/PTPN2/STK4/SIRT1/CTSC/CTSD/ITGB1/CFLAR/REST/MAGED1/ITGA4/PDCD5/CYLD/BBC3/TNFRSF10B/MYB/ARL6IP5/STK17B/BCL2L11/CCL5/TSPO/MCL1/GCH1/JAK2/SOD1/TGFBR1/BNIP3L/CAPN2/CTSH/UBB/GADD45B/PPARG/IL10/CASP6/TNFSF12/CRADD/PRMT2/ARHGEF7/FOXO3/PML/BIN1/CASP3/B4GA…	2
Primary sclerosing cholangitis	GO:0009897	external side of plasma membrane	0.00013799930528006	HLA-E/CLEC2D/CTSB/IL2RA/TNF/ADA/TFRC/ITGB2/CD74/CD69/TGFBR3/ITGAE/HLA-B/HLA-C/HLA-A/FASLG/IL2RB/CTLA4/CD3G/HLA-DRB1/B2M/TNFRSF4/CD2	10
Multiple sclerosis	GO:0070232	regulation of T cell apoptotic process	0.000138233380282633	PRKCQ/ADAM8/DOCK8/BCL3/JAK3/HIF1A/IL7R/ADA/ARG2/CD27/BCL11B/LGALS9	4
Rheumatoid arthritis	GO:0019886	antigen processing and presentation of exogenous peptide antigen via MHC class II	0.000138529215210564	HLA-DPA1/HLA-DRA/HLA-DMA/CD74/B2M/CTSD/HLA-DOA/HLA-DQA1/HLA-DPB1/TRAF6/HLA-DQB1/HLA-DQB2/HLA-DRB1	4
Rheumatoid arthritis	GO:0002764	immune response-regulating signaling pathway	0.000138529215210564	EIF2AK2/OAS1/IFIH1/PTPRC/CD38/PHB2/PJA2/LAPTM5/PRKCQ/BAG6/PTPRJ/CSNK1A1/TRIM25/HSPA1B/TNF/ADA/ARRB2/MALT1/PHB1/PLCG2/HMGB1/HLA-A/TRAF3/TNIP1/TNFAIP3/RFTN1/OASL/DDX60/NFKBIZ/DENND1B/FOSL2/CTLA4/CD47/YWHAE/BIRC3/BCL2/TNIP2/TAX1BP1/RSAD2/DUSP22/FOXP3/MAPK1/NEK7/PTPN2/IKBKG/LY96/MAPKAPK2/YES1/PELI1/MYO1G/NINJ1/PDE4D/GBP5/IPO5/THEMIS/CARD8/HSPA1A/HSPD1/LCK/CYLD/LPXN/PHPT1/AIM2/CD3G/IRF1/CD2AP/SLA2/BRA…	10
Multiple sclerosis	GO:0030155	regulation of cell adhesion	0.000139496632319277	ACTG1/LCK/IRF1/LAPTM5/HLA-DPA1/PRKCQ/HLA-E/NDFIP1/PTPRJ/HLA-DRA/NCK2/HLA-DMA/MARCHF7/IL2RA/MYADM/ADAM8/CYP1B1/PPP3CA/CD55/IL4R/JAK1/PRKCA/DOCK8/JAK3/TGFB1/FLOT1/ARPC2/IL7R/TNFRSF18/TNF/CD6/ADA/TFRC/CBFB/ITGB2/SPOCK2/SMARCC2/CD74/MALT1/LEF1/ARG2/TNFRSF14/CD27/HSPH1/HSPD1/CD80/ITGA4/CDK6/GBP1/UTRN/HMGB1/HLA-A/MAP4K4/CTLA4/SMARCD2/MBP/HLA-DRB1/B2M/ITPKB/LGALS9	10
Primary sclerosing cholangitis	GO:0050778	positive regulation of immune response	0.000141560608108108	CD38/PHB2/PJA2/LAPTM5/HLA-DPA1/PRKCQ/HLA-E/RPS19/HMGB2/BAG6/PTPRJ/HLA-DRA/MLH1/HLA-DMA/CSNK1A1/TNF/ADA/TFRC/ITGB2/ARRB2/CD74/MALT1/RGCC/TASL/LAT/FYB1/GBP1/HLA-B/ZNFX1/PARP9/HLA-C/TAP2/HMGB1/PLCL2/HLA-A/CTLA4/CD3G/HLA-DRB1/B2M/MSH2/CTSS/RIGI/TNFAIP3/LGALS9/IRF1/ARID5A/OASL	12
Psoriasis	GO:0032870	cellular response to hormone stimulus	0.000141797406203507	TYK2/OSBPL8/AHCYL1/GNG2/CCNA2/USO1/XBP1/ZFP36/CFLAR/OGT/SYAP1/ZFP36L2/ADTRP/PKM/PCK2/CTSB/HSPA8/INPP5K/HSPA1B/NR4A1/TFAP4/PHB1/RDX/STAT3/ATP5F1A/NFE2L2/CALR/ARID1B/JAK1/AIFM1/LEPROT/VPS54/PHIP/SOCS2/RAN/MAPK1/NR3C1/ZFP36L1/SMYD3/UBE2L3/PTPN2/DDIT4/SIRT1/SIK2/SOCS3/C2CD5/CTSD/SERPINB9/SOS2/MBD5/DDX17/REST/KDM1A/PHB2/UFM1/GRB10/TRIB3/LBH/SELENOS/PKN1/MDM2/UCP2/SOCS1/ATP1A1/FOS/FOSB/CTSS/PRKCQ/LEPRO…	5
Psoriasis	GO:0030098	lymphocyte differentiation	0.000141797406203507	ZEB1/PTPRC/CD2/TESPA1/B2M/XBP1/PREX1/RSAD2/LCK/IL2RG/PRELID1/TOP2B/CD3D/HMGB1/MSH2/ZFP36L2/BCL3/PNP/CYLD/IKZF1/IL23A/ID2/IL7R/CDK6/EZH2/CAMK4/PLCG2/STAT3/JUNB/NFKBIZ/ARID1B/JAK1/FOSL2/CTLA4/ITPKB/BCL2/STAT4/CTNNB1/SMARCD1/FOXP3/DOCK10/SLC25A5/ITM2A/ZFP36L1/ZBTB1/ADAM8/PTPN2/MFNG/TNFSF8/SOCS3/IL2RA/THEMIS/SOS2/ITGB1/MEN1/RORA/RPL22/MYB/BRD7/SOCS1/EGR1/TNFSF9/PLCL2/BCL11B/IL4R/LEF1/ATM/EP300/VAV1/J…	11
Ankylosing spondylitis	GO:0070663	regulation of leukocyte proliferation	0.000142771041641503	TYK2/PTPRC/TNFAIP3/IRF1/TMEM131L/PPP3CA/IL23A/LGALS9/IL4/XCL1/HMGB1/HLA-A/IL6ST/EBI3/CTLA4/BCL2/CNN2/CTNNB1/TNFRSF4/FOXP3/MAPK1/PELI1/TNFSF8/IL2RA/SOS2/CDKN1A/CSF2RB/CSF1/CD70/CCL5/SPN/JAK2/TWSG1/MZB1/CD38/LGALS3/RAC2/HES1/HAVCR2/IL10/PTPN6/TNFRSF14/CASP3/ATM/RASAL3/PTPN22/TNFRSF1B	11
Multiple sclerosis	GO:0002697	regulation of immune effector process	0.000142906943489542	PHB2/LAPTM5/HLA-E/RPS19/NDFIP1/HLA-DRA/MLH1/LITAF/DDX21/CD55/IL4R/JAK3/JUNB/TGFB1/IL7R/TNF/TFRC/ITGB2/ARRB2/CD74/MALT1/TNFRSF14/HSPD1/CD80/HLA-B/HLA-C/TAP2/HMGB1/HLA-A/HLA-DRB1/B2M/MSH2/TNFRSF4/RIGI/LGALS9/ARID5A	9
Multiple sclerosis	GO:0140662	ATP-dependent protein folding chaperone	0.000144188288815578	HSP90B1/HSPA1A/CCT2/HSP90AA1/HSP90AB1/HSPA4/HSPA9/HSPA5/HSPA1B/HSPH1/HSPD1/HSPA6	4
Multiple sclerosis	GO:0045619	regulation of lymphocyte differentiation	0.000145809303719872	IRF1/NDFIP1/HLA-DRA/IL15RA/IL2RA/ADAM8/IL4R/JAK3/SOS1/JUNB/IL7R/ADA/CBFB/SMARCC2/CD74/MALT1/LEF1/CD27/CD80/TCF7/ZFP36L1/HMGB1/CTLA4/SMARCD2/HLA-DRB1/ITPKB/CAMK4/LGALS9/CD2	9
Primary biliary cholangitis	GO:0071345	cellular response to cytokine stimulus	0.000146061766047932	ACTG1/CCL3/BIRC3/TNFAIP3/CCL4/NFKBIA/STIP1/ZYX/IRF1/IL7R/RNF138/EGR1/HLA-DPA1/TPR/STAT5B/IFNGR2/AIM2/STAT3/IL12A/TP53/CD74/GBP4/CD58/IL2RA/CXCR4/GBP5/LSP1/ARID5B/RORA/LIMS1/CXCR3/CCR1/TNFRSF4/CSF2/IFITM2/RIPOR2/TRAF6/IL13/GBP1/CCR4/JAK2/IFNG/STAT6/ILK/PPARG/SBNO2/STK39/CARD16/MAVS/HIF1A/IL15RA/CASP1/IRF3/AIF1/IRAK4/FAS/JAK1/IL2RB/ARHGEF2/GAPDH/SP100/CSF1/PFKP/TCF7/ZFP36L1/PARP9/RFFL/FASLG/TLE4/ST…	10
Inflammatory bowel disease	GO:0002429	immune response-activating cell surface receptor signaling pathway	0.000147180274572475	OAS1/PTPRC/CD38/PJA2/LAPTM5/BAG6/PTPRJ/CD226/SOS1/ZNRF1/KCNN4/ADA/MALT1/CD247/BCL2/FYB1/CCR7/PLCG2/HLA-A/TRAF3/TNFAIP3/RFTN1/NFKBIZ/DENND1B/FOSL2/CTLA4/CD47/TNIP2/TAX1BP1/DUSP22/FOXP3/MAPK1/PTPN2/IKBKG/LY96/YES1/PELI1/MYO1G/NINJ1/PDE4D/THEMIS/LCK/CYLD/LPXN/PHPT1/LIPA/GBP1/PLSCR1/IFI35	7
Asthma	GO:0045089	positive regulation of innate immune response	0.000147293609886524	UFD1/RSAD2/PELI1/CSNK1A1/WDFY1/BIRC3/RPS6KA3/RPS19/POLR3G/HMGB1/FOSL1/PLCG2/ZNRF1/TNFAIP3/IFIH1/CGAS/PHB2/OASL/NFKBIZ/TIFA/SLC15A4/NINJ1/ZNFX1/TAX1BP1/DDX3X/TRIM56/PAK2/PRKCE/TNIP1/PUM2/NLRC3/MFHAS1/HSPA1A/HSPA1B/OAS1/OAS3/PARP9/EIF2AK2/DDX60/RIGI/PLSCR1/IRF7/IFI16/IFI35/TASL	9
Inflammatory bowel disease	GO:0033993	response to lipid	0.000147403940755923	CD96/PTPRC/CD38/INSIG1/PHB2/LBH/HMGB2/PDCD4/NR3C1/SCD/MDM2/PSPH/HSPA1B/HSPA1A/ID3/IL23R/TRIM25/ZFP36L1/TNF/CNP/STAT3/TGFB1/GBP2/VDR/PLPP1/TFRC/MALT1/TGFBR3/BCL2/YWHAH/CCR7/DDIT4/SOD2/GPX4/NR4A1/TFAP4/PHB1/EZH2/SLC39A9/PLCG2/NFKB2/ITGA2/HMGB1/ATP5F1A/AKIRIN2/TNIP1/TNFAIP3/NFKBIZ/CALR/AIFM1/FOSL2/PRDX3/VPS54/TNIP2/CTNNB1/AQP3/SOCS2/SMARCD1/RAN/FOXP3/MAPK1/GRAMD1B/SMYD3/UBE2L3/LDLR/LY96/SIRT1/MAPKAP…	7
Multiple sclerosis	GO:0046651	lymphocyte proliferation	0.000149365318169209	IRF1/CD38/HLA-DPA1/PRKCQ/HLA-E/NDFIP1/DOCK2/GPR183/TNFSF8/NCK2/MARCHF7/IL2RA/PPP3CA/CD55/DOCK8/SOS1/IL7R/CD6/ADA/TFRC/CD74/MALT1/LEF1/ARG2/TNFRSF14/HSPD1/CD80/HMGB1/PLCL2/HLA-A/CTLA4/HLA-DRB1/TNFRSF4/LGALS9	10
Allergic disease	GO:0050865	regulation of cell activation	0.000149456611005484	EXOSC6/NDFIP1/TNFSF11/IL15RA/IL2RA/IL7R/PELI1/TNFSF9/JUNB/DUSP22/NCK2/IL4/LEF1/BMI1/MZB1/SH2B3/MFHAS1/SYT11/CDKN1A/ACTA2/LAPTM5/ADA/EBI3/MALT1/CORO1A/CD2/HMGB1/CD5/CD38/PJA2/HLA-DPA1/PRKCQ/HLA-E/GPR183/TNFSF8/HLA-DRA/MLH1/HLA-DMA/MARCHF7/CD4/PRELID1/HLA-A/YES1/SMARCD1/DPP4/TNFAIP3/CGAS/XBP1/CD27/BCL2/B2M/PHF10/MYB/NFKBIZ/SLC15A4/ARID1B/JAK3/LGALS9/HLA-DQA2/CD46/NSD2/CD40LG/CARD11/ZFP36L2/PTPN6/SE…	10
Rheumatoid arthritis	GO:0051336	regulation of hydrolase activity	0.000152222425847177	IFI6/OAS2/OAS1/PTPRC/PHB2/HSP90B1/FKBP1A/LAPTM5/HMGB2/CYCS/RABGAP1/PSME3/XCL1/GZMA/RPS27L/TNF/TRIAP1/PSME2/RALBP1/SPOCK2/PMAIP1/MALT1/PHB1/EZH2/RCC2/SERPINE2/TMBIM6/HMGB1/RDX/STAT3/USP47/TBC1D5/SIPA1L1/OASL/PDCD6/AIFM1/BIRC3/PSAP/PSME1/DOCK10/RAB3GAP1/MAP3K5/FGFR1/PSMB8/TANK/SIRT1/DOCK8/HSPE1/NOL3/CASP8AP2/CTSD/LAMP3/RGL4/ZC3H15/SERPINB9/SOS2/ITGB1/CARD8/REST/PDCD5/HSPA1A/HSPD1/EGLN1/RRP1B/LCK/PB…	10
Ankylosing spondylitis	GO:0051093	negative regulation of developmental process	0.00015786860822398	ZEB1/CCL3/NFKBIA/IRF1/TMEM131L/PPP3CA/LEF1/H4C3/IL4/ID2/SUFU/SOD2/CDK6/EZH2/TPT1/HMGB1/STAT3/KIFAP3/NFE2L2/CALR/CTLA4/ITPKB/KLF2/RFLNB/ARID4B/ARID4A/BCL2/METTL14/N4BP2L2/CTNNB1/SOCS2/PDCD4/SMARCD1/B2M/FOXP3/OGT/MAPK1/ZFP36L1/PTPN2/LDLR/SRGN/SARS1/STK4/SIRT1/DYNLT1/XBP1/DICER1/STC2/DIP2B/HUWE1/SIN3A/ITGB1/CFLAR/REST/MEN1/ZNF354C/RORA/PRMT5/WDR77/CDKN1A/BCOR/SOCS1/MYB/TENT5C/ZNF706/TSPO/ARF6/PGK1/S…	6
Ankylosing spondylitis	GO:0002449	lymphocyte mediated immunity	0.00015786860822398	CD96/PTPRC/HLA-C/IL23A/LGALS9/IL4/XCL1/CD27/IL7R/HMGB1/HLA-A/PLEKHM2/RFTN1/HLA-B/NFKBIZ/DENND1B/RSAD2/DUSP22/B2M/FOXP3/ZBTB1/PRDX1/ARRB2/CD2/MYO1G/CTSC/KIF5B/TUBB/TUBB4B/SERPINB9/CSF2RB/CD70/IL2RB/RNF19B/LYST/SPN/ARID5A/BATF/NKG7/LAG3/RASGRP1/PRF1/CTSH/TAP2/HAVCR2/IL10/PTPN6/IL21R/GZMB/TNFRSF1B	10
Ankylosing spondylitis	GO:0042113	B cell activation	0.00015786860822398	PTPRC/TNFAIP3/LEF1/IL4/CD27/ID2/IL7R/PHB1/EZH2/PLCG2/AKIRIN2/NFKBIZ/SH3KBP1/FOSL2/CTLA4/BCL2/TNIP2/TNFRSF4/FOXP3/DOCK10/SLC25A5/ITM2A/ZFP36L1/ZBTB1/PTPN2/PELI1/XBP1/MFNG/ITGB1/ITGA4/IL2RG/LAPTM5/CDKN1A/CYLD/CD70/BATF/TOP2B/RASGRP1/MZB1/CD38/KLF6/PTPRJ/IL10/RBPJ/PTPN6/CMTM7/CASP3/POU2AF1/JAK3/ATM/IRF2BP2/LRRC8A	9
Ankylosing spondylitis	GO:0051345	positive regulation of hydrolase activity	0.000158125456863747	PTPRC/CCL3/LCK/CCL4/GPR65/LGALS9/MAP3K5/XCL1/PHB1/EZH2/HMGB1/STAT3/TBC1D5/SIPA1L1/PDCD6/AIFM1/PSAP/PSME1/DOCK10/RAB3GAP1/FGFR1/TANK/SIRT1/DOCK8/CYCS/HSPE1/CASP8AP2/CTSD/RGL4/ZC3H15/SOS2/ITGB1/CARD8/REST/PDCD5/LAPTM5/RPS27L/BBC3/MAP4K4/ARL6IP5/RAP1A/CCL5/MBP/RASGRP2/PERP/JAK2/GNA12/RASGRP1/CTSH/CORO1C/TBC1D2B/PPARG/CALM2/DVL3/CRADD/ARHGEF7/EGLN3/SNX18/TBC1D14/FAM162A/ITK/CASP1	8
Allergic disease	GO:2001233	regulation of apoptotic signaling pathway	0.000158765794064056	ATF3/WWOX/SOD2/NCK2/ZC3HC1/P4HB/BMI1/SELENOS/IFI6/MDM2/SP100/RRM2B/EIF5A/PPIA/HMGB2/PSME3/MARCHF7/HSPA1A/GCLM/PRELID1/TPT1/ACVR1/TNFAIP3/CFLAR/RIPK1/PMAIP1/XBP1/BCL2/ICAM1/CSNK2A2/TMBIM6/RFFL/ARMC10/SLC25A5/CTH/BCL2L1/DDX3X/YBX3/PAK2/IL7/TRAF7/PARL/BCL2L11/FGFR1/MCL1/JAK2/SOD1/TGFBR1/HIF1A/LGALS3/CTSH/UBB/CD44/IL10/LMNA/TNFSF12/CRADD/PML/HDAC1/NHERF1/ACAA2/ITM2C/CTSC/IVNS1ABP/TRAF1/NOL3/MAL/RPS7/…	3
Asthma	GO:0050778	positive regulation of immune response	0.000160500587923453	EXOSC6/GRB2/UFD1/RSAD2/PELI1/ELF1/DUSP22/IL23A/CSNK1A1/WDFY1/BIRC3/RPS6KA3/RPS19/LAPTM5/ADA/MALT1/POLR3G/HMGB1/FOSL1/CARD11/HLA-A/HLA-B/YES1/PLCG2/ZNRF1/TNFAIP3/IFIH1/CGAS/PHB2/OASL/XBP1/HLA-C/BCL2/B2M/ITGB2/NFKBIZ/TIFA/SLC15A4/WNK1/NINJ1/ZNFX1/LGALS9/HLA-DQA2/TAX1BP1/KHDRBS1/CD46/DDX3X/NSD2/PTPN6/TRIM56/PAK2/PRKCE/CD4/CD3E/TNIP1/PUM2/NLRC3/MFHAS1/HSPA1A/HSPA1B/OAS1/OAS3/PARP9/EIF2AK2/DDX60/RIGI/…	12
Ankylosing spondylitis	GO:0043085	positive regulation of catalytic activity	0.000166994707174797	IQGAP1/PTPRC/CCL3/LCK/CCL4/GPR65/TNFSF11/DBI/NDUFA4/IL23A/LGALS9/MAP3K5/IL4/XCL1/ITGAM/PHB1/EZH2/PPIA/MAP2K1/HMGB1/STAT3/SLC5A3/TBC1D5/SIPA1L1/PDCD6/AIFM1/CDC20/PRIM2/PLK1/PSAP/ABI1/UBE2S/PSME1/DOCK10/MAPK1/RAB3GAP1/UBE2L3/HNRNPA2B1/FGFR1/NEK7/TANK/SIRT1/DOCK8/CYCS/HSPE1/CASP8AP2/CTSD/RGL4/ITGB2/ZC3H15/SOS2/ITGB1/CARD8/REST/PDCD5/CD4/LAPTM5/CDKN1A/RPS27L/CSF1/BBC3/TNFRSF10B/MAP4K4/TXN/ARL6IP5/RAP…	10
Ankylosing spondylitis	GO:0002218	activation of innate immune response	0.000166994707174797	EIF2AK2/OAS1/IFIH1/BIRC3/TNFAIP3/NFKBIA/IRF1/TRIM25/IRF3/HSPA1B/PHB1/PLCG2/HMGB1/TRAF3/TNIP1/RFTN1/OASL/DDX60/NFKBIZ/YWHAE/TNIP2/TAX1BP1/RSAD2/NEK7/ARRB2/LY96/MAPKAPK2/PELI1/NINJ1/GBP5/IPO5/SIN3A/CARD8/CYLD/MATR3/GBP2/CGAS/RNF125/HAVCR2/RTN4/MAPKAPK3/TASL/CASP6/APPL1/SEC14L1/HEXIM1/TRAF3IP3/CASP1/XRCC5/PTPN22/PQBP1	8
Psoriasis	GO:0009725	response to hormone	0.000169123903725316	TYK2/OSBPL8/AHCYL1/PTPRC/HMGB2/GNG2/BTG1/CCNA2/USO1/XBP1/ZFP36/CFLAR/OGT/TXN2/TYMS/HSP90AA1/TXNIP/SYAP1/ZFP36L2/CASP3/CAB39/ADTRP/TRIM25/PKM/PCK2/CTSB/PDCD4/HSPA8/INPP5K/HSPA1B/MEAK7/NR4A1/TFAP4/PHB1/ITGA2/RDX/STAT3/ATP5F1A/TCF12/DHCR24/NFE2L2/CALR/ARID1B/JAK1/AIFM1/FOSL2/LEPROT/BCL2/VPS54/STAT4/PHIP/SOCS2/RAN/MAPK1/NR3C1/ZFP36L1/SMYD3/UBE2L3/PTPN2/DDIT4/SIRT1/STC2/SIK2/SOCS3/C2CD5/CTSD/SERPINB9/…	7
Psoriasis	GO:0071345	cellular response to cytokine stimulus	0.000169123903725316	TYK2/MX1/OAS2/OAS1/ISG15/IFIH1/PTPRC/CALM1/CORO1A/ATIC/TMSB4X/GBP5/SP100/TNFAIP3/XBP1/ZFP36/GSTP1/IL2RG/HELLS/VIM/MCM2/XRCC5/SPOCK2/ACTG1/ZFP36L2/RIPOR2/CYLD/TNFRSF1B/TRIM25/PCK2/HSPA5/INPP5K/HSP90AB1/GAPDH/XCL1/HSPA1B/IL7R/PHB1/PARP14/STAT3/IL6ST/TRAF3/OASL/NFE2L2/TUBA1B/EBI3/NFKBIZ/ATP5F1B/JAK1/CD47/BIRC3/KLF2/TNFRSF18/SPPL2A/EIF4E2/TNIP2/STAT4/EIF5A/TNFRSF4/MAPK1/LSP1/SLC25A5/EXT1/ARID5B/ZFP36…	10
Psoriasis	GO:0046631	alpha-beta T cell activation	0.000169123903725316	TYK2/PTPRC/TRAC/RSAD2/IL2RG/CD3D/HMGB1/HLA-E/BCL3/PNP/HLA-A/HSPH1/IL23A/XCL1/STAT3/JUNB/EBI3/NFKBIZ/JAK1/FOSL2/ITPKB/BCL2/STAT4/FOXP3/TNFSF8/SOCS3/IL2RA/ELF4/MEN1/RORA/RPL22/MYB/SOCS1/BCL11B/IL4R/PRKCQ/TNFRSF14/LEF1/JAK3/IL12RB1/CD3G/HLA-DRB1	11
Multiple sclerosis	GO:0070228	regulation of lymphocyte apoptotic process	0.000169417455363268	PRKCQ/ADAM8/DOCK8/BCL3/JAK3/HIF1A/IL7R/ADA/CD74/ARG2/CD27/CD3G/BCL11B/LGALS9	3
Ulcerative colitis	GO:0051607	defense response to virus	0.000169894053596897	PMAIP1/BECN1/GBP2/IRF3/SIN3A/HSP90AA1/BCL2/DDIT4/DDX17/STAT1/MAP3K14/UBE2N/NT5C2/POLR3G/EXOC1/CARD8/TRIM56/APOBEC3G/MAVS/SERINC5/BNIP3/TRIM38/NCBP3/APOBEC3H/IFIT2/ADAR/PHB2/SHFL/RAB2B/SETD2/ILF3/TNF/STAT2/NT5C3A/DTX3L/LYST/MX1/OAS1/IFI44L/OAS2/OAS3/MX2/PARP9/EIF2AK2/ISG15/IFI6/USP18/ISG20/IFIT5/DDX60/IFIT1/RIGI/GBP1/PLSCR1/IRF7/DDX60L/IFI16/TNFAIP3/RSAD2	11
Multiple sclerosis	GO:0002703	regulation of leukocyte mediated immunity	0.000171221069791175	HLA-E/NDFIP1/HLA-DRA/MLH1/DDX21/CD55/IL4R/JAK3/TGFB1/IL7R/TNF/TFRC/ITGB2/ARRB2/MALT1/HSPD1/CD80/HLA-B/HLA-C/TAP2/HMGB1/HLA-A/HLA-DRB1/B2M/MSH2/RIGI/LGALS9/ARID5A	9
Multiple sclerosis	GO:0070229	negative regulation of lymphocyte apoptotic process	0.000171898185710463	PRKCQ/DOCK8/BCL3/JAK3/HIF1A/IL7R/ADA/CD74/ARG2/CD27/BCL11B	3
Allergic disease	GO:0051249	regulation of lymphocyte activation	0.00017314340098614	EXOSC6/NDFIP1/TNFSF11/IL15RA/IL2RA/IL7R/PELI1/TNFSF9/JUNB/DUSP22/NCK2/IL4/LEF1/BMI1/MZB1/CDKN1A/LAPTM5/ADA/EBI3/MALT1/CORO1A/CD2/HMGB1/CD5/CD38/HLA-DPA1/PRKCQ/HLA-E/GPR183/TNFSF8/HLA-DRA/MLH1/HLA-DMA/MARCHF7/CD4/PRELID1/HLA-A/YES1/SMARCD1/DPP4/TNFAIP3/CGAS/XBP1/CD27/BCL2/B2M/PHF10/NFKBIZ/SLC15A4/ARID1B/JAK3/LGALS9/HLA-DQA2/CD46/NSD2/CD40LG/CARD11/ZFP36L2/PTPN6/CD3E/IL7/CCL5/SPN/CTLA4/TNIP2/JAK2/S…	10
Allergic disease	GO:0050863	regulation of T cell activation	0.000173173965524118	NDFIP1/TNFSF11/IL2RA/IL7R/PELI1/TNFSF9/JUNB/DUSP22/NCK2/IL4/LEF1/BMI1/LAPTM5/ADA/EBI3/MALT1/CORO1A/CD2/HMGB1/CD5/HLA-DPA1/PRKCQ/HLA-E/TNFSF8/HLA-DRA/HLA-DMA/MARCHF7/CD4/PRELID1/HLA-A/YES1/SMARCD1/DPP4/CGAS/XBP1/CD27/B2M/PHF10/NFKBIZ/ARID1B/JAK3/LGALS9/HLA-DQA2/CD46/CD40LG/CARD11/PTPN6/CD3E/IL7/CCL5/SPN/CTLA4/JAK2/SOD1/TWSG1/BATF/LAG3/RASGRP1/LGALS3/ADAM8/PAG1/RAC2/HES1/HAVCR2/FOXP3/IL10/FOXO3/RHO…	10
Inflammatory bowel disease	GO:0002758	innate immune response-activating signaling pathway	0.000174315315566029	EIF2AK2/OAS1/IFIH1/PHB2/PJA2/CSNK1A1/HSPA1B/HSPA1A/TRIM25/TNF/BECN1/FLOT1/GBP2/ZNRF1/ARRB2/HSPD1/PHB1/PLCG2/HMGB1/TRAF3/TNIP1/TNFAIP3/RFTN1/OASL/DDX60/NFKBIZ/YWHAE/BIRC3/TNIP2/TAX1BP1/RSAD2/NEK7/LY96/MAPKAPK2/PELI1/NINJ1/GBP5/IPO5/CARD8/OAS3/CYLD/STMP1/RIGI/IRF7/IFI35	8
Rheumatoid arthritis	GO:0048002	antigen processing and presentation of peptide antigen	0.000174363633843581	TAP1/HLA-DPA1/HLA-E/HLA-DRA/HLA-DMA/CD74/HLA-A/HLA-B/CALR/HLA-C/B2M/CTSD/HLA-DOA/HLA-DQA1/HLA-DPB1/TRAF6/ERAP2/HLA-DQB1/HLA-DQB2/HLA-DRB1	7
Ankylosing spondylitis	GO:0060429	epithelium development	0.000175451329042398	IQGAP1/ZEB1/ACTG1/TNFSF11/PPP3CA/GRSF1/LEF1/ID2/SUFU/CDK6/EZH2/SERPINE2/MAP2K1/ITGA2/RDX/IL6ST/SSBP3/ITGAX/NFKBIZ/AHI1/FOSL2/TRPC4AP/KLF2/ARID4B/ARID4A/BCL2/CLIC4/PSAP/ABI1/HNRNPH3/CTNNB1/AQP3/FNDC3A/EPAS1/PHGDH/FOXP3/MAPK1/CBFA2T2/NR3C1/EXT1/ZFP36L1/MICAL2/FGFR1/STK4/SPINT2/PDE4D/PFN1/SOCS3/TUBB/ITGB1/CFLAR/HBEGF/MAGED1/WDR77/CDKN1A/CEP152/CSF1/HOXB4/SLC7A11/S1PR1/RAP1A/PGK1/JAK2/SOD1/EDF1/HIF1A…	2
Ankylosing spondylitis	GO:0001667	ameboidal-type cell migration	0.000175853287108702	IQGAP1/IL4/NR4A1/RCC2/PLCG2/ITGA2/HMGB1/ATP5F1A/NFE2L2/CALR/ATP5F1B/ZEB2/PDCD6/AKT3/PKN2/RAC1/ARID5B/FGFR1/P2RX4/SIRT1/PFN1/ITGB1/HBEGF/ARHGDIB/ITGA4/LPXN/MTA2/MAP4K4/ADTRP/PXN/ARF6/TGFBR1/HIF1A/GNA12/PIK3CG/CTSH/CORO1C/ITGB7/RTN4/PPARG/TNFSF12/APPL1/ARHGEF7/FUT8/PML/NHERF1/WASF2/PATZ1/PTEN/ILK/TWIST1/ITGB1BP1/TIMP1/LGALS8	2
Primary biliary cholangitis	GO:0050778	positive regulation of immune response	0.000175936519093035	BIRC3/LCK/TNFAIP3/NFKBIA/IRF1/TNIP1/HLA-DPA1/CD80/STAT5B/AIM2/CD3G/IL12A/CD74/HLA-E/HLA-DOA/CD2AP/GBP5/SLA2/LAG3/HLA-DMA/LPXN/HMGB1/C5/RGCC/HLA-DQA1/CD59/BRAF/ZBTB1/HAVCR2/HLA-DPB1/TRAF6/GBP1/JAK2/IFNG/FYB1/STAT6/BRD4/HLA-DQB1/MAVS/CASP1/RBCK1/IRF3/CTLA4/MATR3/PRNP/IRAK4/TRAC/PRKCE/HLA-DQB2/HLA-DRB1/CSNK1A1/TASL/LAT/HLA-B/ZNFX1/PARP9/HLA-C/TAP2/PLCL2/HLA-A/B2M/MSH2/HLA-DRA/CTSS/RIGI/LGALS9/ARID5A	12
Rheumatoid arthritis	GO:0046651	lymphocyte proliferation	0.000182134046087454	TYK2/PTPRC/CD38/HLA-DPA1/PRKCQ/HLA-E/NDFIP1/DOCK2/GPR183/TNFSF8/NCK2/MARCHF7/IL2RA/XCL1/IL23A/ADA/TFRC/CD74/MALT1/LEF1/TNFRSF14/IL7R/HMGB1/HLA-A/IL6ST/EBI3/NFKBIZ/FOSL2/SH2D2A/CTLA4/BCL2/CTNNB1/TNFRSF4/FOXP3/PELI1/DOCK8/SOS2/ELF4/CDKN1A/CD6/HSPD1/PNP/PRKAR1A/CD70/ARG2/STAT5B/IL12A/TP53/IRF1/HAVCR2/HLA-DPB1/TRAF6/IL13/JAK2/AIF1/PRNP/HLA-DRB1	10
Ulcerative colitis	GO:0089718	amino acid import across plasma membrane	0.00018486528752964	ARL6IP1/SLC38A1/SLC38A2/SLC1A4/SLC7A11/SLC7A5/SLC3A2/SLC7A1/SLC1A5/ARL6IP5/TNF/ITGB1	1
Multiple sclerosis	GO:0002286	T cell activation involved in immune response	0.000189125528491921	GPR183/HLA-DRA/IL4R/JAK1/EIF2AK4/STAT3/BCL3/SOCS3/RAB27A/JAK3/JUNB/RELB/CD74/MALT1/LEF1/CD80/HMGB1/HLA-DRB1/LGALS9	5
Inflammatory bowel disease	GO:0009986	cell surface	0.000189237797997914	SLC1A4/CD63/PTPRC/CD38/PHB2/HLA-DPA1/HLA-E/CLEC2D/CTSB/PTPRJ/HLA-DRA/HLA-DMA/IL15RA/IL2RA/IL6ST/IL23R/AAMP/HSPA5/TNFRSF18/HSP90AB1/CD226/TNF/TGFB1/FLOT1/B4GALT1/ADA/TFRC/ITGB2/CD74/CD69/TGFBR3/ITGAE/ENO1/HSP90AA1/HSPD1/CCR7/IL7R/PHB1/ITGA2/HMGB1/HLA-A/ATP5F1A/HLA-B/ITGAX/EBI3/CALR/ATP5F1B/CTLA4/CD47/HLA-C/CLIC4/TNFRSF4/HMMR/B2M/ADAM10/PDIA4/MAP3K5/ADAM8/LDLR/ERP44/CD2/TMX3/LAMP3/IL12RB2/ITGB1/HBE…	10
Asthma	GO:0002757	immune response-activating signaling pathway	0.000191436113473966	GRB2/UFD1/RSAD2/PELI1/ELF1/DUSP22/CSNK1A1/WDFY1/BIRC3/RPS6KA3/LAPTM5/ADA/MALT1/HMGB1/FOSL1/CARD11/HLA-A/YES1/PLCG2/ZNRF1/TNFAIP3/IFIH1/CGAS/PHB2/OASL/BCL2/NFKBIZ/TIFA/SLC15A4/WNK1/NINJ1/TAX1BP1/KHDRBS1/DDX3X/PTPN6/PAK2/PRKCE/CD3E/TNIP1/PUM2/NLRC3/MFHAS1/HSPA1A/HSPA1B/OAS1/OAS3/EIF2AK2/DDX60/RIGI/GBP1/PLSCR1/IRF7/IFI35/CD247/TASL	10
Primary biliary cholangitis	GO:0030666	endocytic vesicle membrane	0.000191534003056735	IL7R/HLA-DPA1/TAP1/CD3G/CD74/HLA-E/RAB7A/UBC/HLA-DQA1/RAB38/HBEGF/HLA-DPB1/CAMK2D/ATP6V0A1/HLA-DQB1/HLA-DQB2/HLA-DRB1/HLA-B/HLA-C/TAP2/HLA-A/B2M/HLA-DRA	5
Rheumatoid arthritis	GO:0046635	positive regulation of alpha-beta T cell activation	0.000192841177840513	TYK2/PTPRC/PRKCQ/HLA-E/HLA-DRA/XCL1/IL23A/ADA/CBFB/MALT1/HLA-A/EBI3/NFKBIZ/ITPKB/FOXP3/HSPH1/PNP/SOCS1/RUNX3/IL12A/JAK2/IFNG/BRD4/HLA-DRB1	8
Crohns disease	GO:0002753	cytoplasmic pattern recognition receptor signaling pathway	0.000195285753374411	LSM14A/EIF2AK2/OAS1/IFIH1/PHB2/CSNK1A1/TRIM25/HSPA1B/BECN1/FLOT1/GBP2/PHB1/PLCG2/HMGB1/TNFAIP3/RFTN1/OASL/DDX60/YWHAE/BIRC3/TNIP2/TAX1BP1/RSAD2/NEK7/PELI1/GBP5/IPO5/CARD8/OAS3/HSPA1A/CYLD/RIGI/IRF7/TNF	8
Asthma	GO:0002833	positive regulation of response to biotic stimulus	0.00019533125304324	UFD1/RSAD2/PELI1/CSNK1A1/WDFY1/BIRC3/RPS6KA3/RPS19/POLR3G/HMGB1/FOSL1/PLCG2/ZNRF1/TNFAIP3/IFIH1/CGAS/PHB2/OASL/NFKBIZ/TIFA/SLC15A4/NINJ1/ZNFX1/TAX1BP1/DDX3X/TRIM56/PAK2/PRKCE/TNIP1/PUM2/NLRC3/MFHAS1/HSPA1A/HSPA1B/OAS1/OAS3/PARP9/EIF2AK2/DDX60/RIGI/PLSCR1/IRF7/IFI16/IFI35/TASL	10
Inflammatory bowel disease	GO:0022407	regulation of cell-cell adhesion	0.000198325874783026	TYK2/PTPRC/LAPTM5/HLA-DPA1/PRKCQ/HLA-E/NDFIP1/HLA-DRA/NCK2/HLA-DMA/MARCHF7/IL21/IL2RA/IL6ST/LGALS1/IL23R/TMEM131L/PPP3CA/IL23A/XCL1/TNF/JAK3/TGFB1/FLOT1/ADA/TFRC/CBFB/ITGB2/SMARCC2/CD74/MALT1/LEF1/HSPH1/HSPD1/CCR7/IL7R/SERPINE2/HMGB1/HLA-A/RDX/KIFAP3/EBI3/NFKBIZ/ARID1B/JAK1/CTLA4/CD47/ITPKB/DUSP22/SMARCD1/B2M/FOXP3/ZBTB1/ADAM8/PTPN2/SPINT2/YES1/PELI1/XBP1/DOCK8/NFAT5/SIRPG/LGALS9/LCK/CYLD/SOCS1/C…	10
Type 1 diabetes	GO:0046631	alpha-beta T cell activation	0.000198810502520695	TYK2/PTPRC/PRKCQ/HLA-E/RPL22/NDFIP1/DOCK2/GPR183/TNFSF8/HLA-DRA/IL2RA/IL23A/XCL1/ARG2/HMGB1/HLA-A/STAT3/JUNB/EBI3/NFKBIZ/JAK1/FOSL2/ITPKB/BCL2/RSAD2/STAT4/FOXP3/SOCS3/ELF4/MEN1/RORA/ADA/MALT1/SOCS1/CD3G/HLA-DRB1/BCL11B/LGALS9/IRF1	11
Allergic disease	GO:0043085	positive regulation of catalytic activity	0.00019985162004152	RFC3/ZFP91/TNFSF11/DBI/PPP1R15A/NDUFA4/MSH3/IL4/ITGAM/MAP3K5/BMI1/CDKN1A/RPS27L/LAPTM5/RHOC/CYFIP2/MALT1/SSBP1/HNRNPA2B1/ATP2B4/TBC1D5/HMGB1/SERINC5/IQGAP1/HNRNPD/PIDD1/CASP9/SYDE2/MAP4K2/PHB2/CAP1/PRKCQ/PPIA/HMGB2/CYCS/PSME3/CALM3/HSPA1A/CD4/GCLM/PRELID1/ABI1/UBE2S/TXN/RALGAPA1/STAT3/PMAIP1/VCP/TAB2/HSPE1/ITGB2/PERP/CCND3/RAB3GAP1/UBE2L3/SMAD3/PSAP/GCH1/LGALS9/FAM162A/TBC1D14/RALB/DDX3X/SIPA1L1/…	10
Multiple sclerosis	GO:0002294	CD4-positive, alpha-beta T cell differentiation involved in immune response	0.000200127810885453	GPR183/HLA-DRA/IL4R/JAK1/STAT3/BCL3/SOCS3/JAK3/JUNB/RELB/MALT1/LEF1/CD80/HMGB1/HLA-DRB1/LGALS9	8
Inflammatory bowel disease	GO:0045785	positive regulation of cell adhesion	0.00020382125606986	TYK2/PTPRC/HLA-DPA1/PRKCQ/HLA-E/PTPRJ/HLA-DRA/NCK2/HLA-DMA/IL21/IL2RA/IL6ST/LGALS1/IL23R/PPP3CA/IL23A/TNFRSF18/XCL1/TNF/FLOT1/ARPC2/ADA/TFRC/CBFB/ITGB2/SPOCK2/SMARCC2/CD74/MALT1/LEF1/HSPH1/HSPD1/CCR7/IL7R/CDK6/ITGA2/HMGB1/HLA-A/KIFAP3/EBI3/NFKBIZ/CALR/ARID1B/JAK1/CD47/ITPKB/SMARCD1/B2M/FOXP3/RAC1/ZBTB1/ADAM8/STK4/YES1/XBP1/DOCK8/NFAT5/SIRPG/LGALS9/LCK/CYLD/CSF1/SOCS1/CD70/MAP4K4/SOX12/CLECL1P	10
Ankylosing spondylitis	GO:0045597	positive regulation of cell differentiation	0.000208615756793283	ISG15/ZEB1/ASXL2/PTPRC/TNFSF11/PPP3CA/IL23A/LGALS9/LEF1/MAP3K5/IL4/HSPA1B/CD27/ID2/IL7R/SOD2/EZH2/SERPINE2/MAP2K1/HMGB1/METRNL/STAT3/IL6ST/JUNB/TCF12/NFKBIZ/ARID1B/AHI1/ZEB2/ITPKB/BCL2/CTNNB1/SOCS2/SMARCD1/FOXP3/MAML1/ZFP36L1/ZBTB1/FGFR1/ADAM8/SOX5/ARRB2/STK4/PA2G4/SIRT1/EIF4G1/XBP1/MAN2A1/DICER1/EIF4G2/SOCS3/IL2RA/SIN3A/ITGB1/REST/IL2RG/PRMT5/CD4/MDM2/CYLD/CSF1/HOXB4/SOCS1/MYB/RAP1A/PPP1R13L/TSP…	7
Ankylosing spondylitis	GO:0046651	lymphocyte proliferation	0.000209088429529438	TYK2/PTPRC/IRF1/TMEM131L/PPP3CA/IL23A/LGALS9/LEF1/IL4/XCL1/IL7R/HMGB1/HLA-A/IL6ST/EBI3/NFKBIZ/FOSL2/SH2D2A/CTLA4/BCL2/CTNNB1/TNFRSF4/FOXP3/PELI1/DOCK8/TNFSF8/IL2RA/SOS2/ELF4/CDKN1A/CD70/CCL5/SPN/JAK2/TWSG1/RASGRP1/MZB1/CD38/LGALS3/PIK3CG/RAC2/HES1/HAVCR2/IL10/PTPN6/TNFRSF14/CASP3/MSN/ATM/RASAL3/PTPN22/TNFRSF1B	10
Ankylosing spondylitis	GO:0071559	response to transforming growth factor beta	0.000209088429529438	ZEB1/ZYX/WWOX/HSPA5/IL4/XCL1/STAT3/NFKBIZ/ZEB2/ARID4B/ARID4A/CHST11/TRIM33/DUSP22/HIPK2/OGT/NR3C1/ZFP36L1/USP9X/SOX5/ARRB2/SIRT1/YES1/SIN3A/CFLAR/MEN1/PDCD5/LPXN/PXN/NRROS/TGFBR1/TWSG1/PPARA/PPARG/APPL1/FUT8/PML/HDAC1/FURIN/FOS	4
Crohns disease	GO:0051249	regulation of lymphocyte activation	0.000209312552262527	TYK2/ZEB1/PTPRC/CD38/LAPTM5/HLA-DPA1/PRKCQ/HLA-E/NDFIP1/GPR183/TNFSF8/HLA-DRA/NCK2/MLH1/HLA-DMA/MARCHF7/IL15RA/IL2RA/CD4/PIBF1/TMEM131L/PPP3CA/IL23A/XCL1/JAK3/SOS1/JUNB/TGFB1/CD6/ID2/IL7R/CAMK4/HMGB1/HLA-A/IL6ST/AKIRIN2/TNFAIP3/EBI3/NFKBIZ/ARID1B/SH3KBP1/CTLA4/CD47/ITPKB/BCL2/TNIP2/DUSP22/CTNNB1/TNFRSF4/SMARCD1/B2M/FOXP3/ZFP36L1/ZBTB1/ADAM8/PTPN2/CD2/YES1/PELI1/XBP1/DOCK8/SOS2/SIRPG/EXOSC6/LGALS9…	10
Psoriasis	GO:1903900	regulation of viral life cycle	0.000210244743958699	MX1/EIF2AK2/OAS2/OAS1/ISG15/IFIH1/TOP2A/RSAD2/STAU1/TOP2B/ZC3HAV1/HMGB1/RAD23A/KPNA2/TNIP1/TRIM25/INPP5K/HACD3/PPIA/OASL/BCL2/PKN2/SRPK2/MPHOSPH8/LAMP3/SNX3/RESF1/APOBEC3C/ZNFX1/TRIM22/ISG20/N4BP1/HLA-DRB1/CSNK2B	12
Rheumatoid arthritis	GO:0032943	mononuclear cell proliferation	0.000211019741173506	TYK2/PTPRC/CD38/HLA-DPA1/PRKCQ/HLA-E/NDFIP1/DOCK2/GPR183/TNFSF8/NCK2/MARCHF7/IL2RA/XCL1/IL23A/ADA/TFRC/CD74/MALT1/LEF1/TNFRSF14/IL7R/HMGB1/HLA-A/IL6ST/EBI3/NFKBIZ/FOSL2/SH2D2A/CTLA4/BCL2/CTNNB1/TNFRSF4/FOXP3/PELI1/DOCK8/SOS2/ELF4/CDKN1A/CD6/HSPD1/PNP/PRKAR1A/CSF1/CD70/ARG2/STAT5B/IL12A/TP53/IRF1/HAVCR2/HLA-DPB1/TRAF6/IL13/JAK2/AIF1/PRNP/HLA-DRB1	11
Rheumatoid arthritis	GO:0002460	adaptive immune response based on somatic recombination of immune receptors built from immunoglobulin superfamily domains	0.000216147307754069	TYK2/PTPRC/PRKCQ/HLA-E/NDFIP1/HLA-DRA/MLH1/XCL1/IL23A/TNF/ADA/TFRC/BCL3/CD74/MALT1/LEF1/BACH2/IL7R/PHB1/NFKB2/HMGB1/HLA-A/STAT3/JUNB/TNFAIP3/RFTN1/HLA-B/EBI3/NFKBIZ/JAK1/DENND1B/HLA-C/RSAD2/STAT4/DUSP22/B2M/FOXP3/ZBTB1/MYO1G/CTSC/SOCS3/RORA/HSPD1/CSF2RB/CD70/IL12A/SLA2/C5/RNF168/HAVCR2/TRAF6/JAK2/STAT6/BRD4/IL2RB/HLA-DRB1	10
Allergic disease	GO:0032944	regulation of mononuclear cell proliferation	0.000218223139918438	NDFIP1/IL2RA/PELI1/TNFSF9/NCK2/IL4/BMI1/MZB1/CDKN1A/ADA/EBI3/CORO1A/HMGB1/CD38/HLA-DPA1/PRKCQ/HLA-E/GPR183/TNFSF8/MARCHF7/HLA-A/BCL2/LGALS9/CD46/BCL2L1/CD40LG/CARD11/PTPN6/CD3E/IL7/CCL5/SPN/CTLA4/JAK2/CSF1/TWSG1/LGALS3/RAC2/HES1/HAVCR2/FOXP3/IL10/TNFRSF14/CASP3/ATM/RASAL3/PTPN22/TNFRSF1B	9
Allergic disease	GO:0071456	cellular response to hypoxia	0.000218223139918438	FOS/P4HB/MDM2/BNIP3L/PHB2/HP1BP3/HIPK2/CFLAR/VHL/EPAS1/PMAIP1/BCL2/CHCHD2/BNIP3/TMBIM6/FAM162A/CCNA2/PRKCE/RGCC/NPEPPS/PGK1/HIF1A/ADAM8/AK4/PPARG/LMNA/FOXO3/EGLN3/ACAA2/EGLN1/TWIST1/NOL3/ZFP36L1	6
Rheumatoid arthritis	GO:0002449	lymphocyte mediated immunity	0.000219387485350671	CD96/PTPRC/HLA-E/NDFIP1/HLA-DRA/MLH1/XCL1/IL23A/TNF/TFRC/BCL3/NKG7/RNF19B/ARRB2/CD74/MALT1/IL7R/HMGB1/HLA-A/PLEKHM2/RFTN1/HLA-B/NFKBIZ/DENND1B/HLA-C/RSAD2/DUSP22/B2M/FOXP3/ZBTB1/PRDX1/CD2/MYO1G/CTSC/KIF5B/TUBB/TUBB4B/SERPINB9/HSPD1/LYST/CSF2RB/CD70/STAT5B/GZMB/IL12A/SLA2/LAG3/C5/RNF168/HAVCR2/TRAF6/STAT6/IL2RB/HLA-DRB1	10
Primary sclerosing cholangitis	GO:0003823	antigen binding	0.000219930734249908	HLA-DPA1/HLA-E/HLA-DRA/HLA-DMA/TAP1/HLA-B/HLA-C/TAP2/HLA-A/HLA-DRB1/B2M	8
Crohns disease	GO:0002429	immune response-activating cell surface receptor signaling pathway	0.000220480208442737	OAS1/PTPRC/CD38/PJA2/LAPTM5/BAG6/PTPRJ/SQSTM1/SOS1/ZNRF1/KCNN4/PLCG2/HLA-A/TRAF3/TNFAIP3/RFTN1/NFKBIZ/DENND1B/FOSL2/CTLA4/CD47/BCL2/TNIP2/TAX1BP1/DUSP22/FOXP3/MAPK1/PTPN2/IKBKG/LY96/YES1/PELI1/MYO1G/NINJ1/PDE4D/THEMIS/GRB2/CARD11/LCK/CYLD/LPXN/PHPT1/GBP1/PLSCR1/IFI35/CD247/ITK/CD81	7
Ankylosing spondylitis	GO:0032943	mononuclear cell proliferation	0.000221521960127645	TYK2/PTPRC/IRF1/TMEM131L/PPP3CA/IL23A/LGALS9/LEF1/IL4/XCL1/IL7R/HMGB1/HLA-A/IL6ST/EBI3/NFKBIZ/FOSL2/SH2D2A/CTLA4/BCL2/CTNNB1/TNFRSF4/FOXP3/PELI1/DOCK8/TNFSF8/IL2RA/SOS2/ELF4/CDKN1A/CSF1/CD70/CCL5/SPN/JAK2/TWSG1/RASGRP1/MZB1/CD38/LGALS3/PIK3CG/RAC2/HES1/HAVCR2/IL10/PTPN6/TNFRSF14/CASP3/MSN/ATM/RASAL3/PTPN22/TNFRSF1B	11
Ankylosing spondylitis	GO:0007162	negative regulation of cell adhesion	0.000221521960127645	PTPRC/IRF1/TMEM131L/LGALS9/XCL1/RCC2/SERPINE2/HMGB1/RDX/ATP5F1B/CTLA4/DUSP22/FOXP3/ADAM10/PTPN2/SPINT2/PELI1/IL2RA/LAPTM5/LPXN/SOCS1/MAP4K4/ADTRP/MBP/SPN/JAK2/TWSG1/PPARA/LAG3/AKNA/LGALS3/PAG1/CORO1C/HAVCR2/IL10/PTPN6/TNFRSF14/CASP3/JAK3/PTEN/ITGB1BP1/PTPN22	5
Ankylosing spondylitis	GO:0033209	tumor necrosis factor-mediated signaling pathway	0.000222067596394498	BIRC3/TNFAIP3/NFKBIA/TNFSF11/TNFRSF25/HSPA1B/TRAF3/TNFRSF18/SPPL2A/EIF5A/TNFRSF4/EXT1/PTPN2/TANK/MAPKAPK2/DICER1/CARD8/CARD16/LAPTM5/CYLD/CD70/JAK2/FOXO3/TNFRSF14/CASP1/TRAF1/ILK/TNFRSF1B	5
Psoriasis	GO:1903131	mononuclear cell differentiation	0.000223204438181825	ZEB1/PTPRC/CD2/TESPA1/B2M/XBP1/PREX1/RSAD2/LCK/IL2RG/PRELID1/TOP2B/CD3D/HMGB1/MSH2/ZFP36L2/BCL3/PNP/CYLD/IKZF1/IL23A/ID2/IL7R/CDK6/EZH2/CAMK4/PLCG2/STAT3/JUNB/HLA-B/NFKBIZ/ARID1B/JAK1/FOSL2/CTLA4/ITPKB/BCL2/STAT4/CTNNB1/SMARCD1/FOXP3/DOCK10/SLC25A5/ITM2A/BATF3/ZFP36L1/ZBTB1/ADAM8/PTPN2/MFNG/TNFSF8/SOCS3/IL2RA/THEMIS/SOS2/ITGB1/MEN1/RORA/RPL22/MYB/BRD7/CSF1/SOCS1/FOS/EGR1/TNFSF9/PLCL2/BCL11B/IL4R/…	11
Psoriasis	GO:0042110	T cell activation	0.000223204438181825	TYK2/ZEB1/PTPRC/CD2/RAC2/CORO1A/TESPA1/TRAC/B2M/EIF2AK4/XBP1/PREX1/RSAD2/LCK/IL2RG/PRELID1/CD3D/HMGB1/SLC7A1/ZFP36L2/HLA-E/RIPOR2/CASP3/BCL3/PNP/CYLD/CYRIB/TNFRSF1B/HLA-A/HSPH1/IL23A/XCL1/IL7R/CDK6/CAMK4/STAT3/IL6ST/JUNB/EBI3/NFKBIZ/ARID1B/JAK1/FOSL2/SH2D2A/CTLA4/CD47/ITPKB/BCL2/STAT4/DUSP22/CTNNB1/TNFRSF4/SMARCD1/FOXP3/ZFP36L1/ZBTB1/ADAM8/PTPN2/YES1/CD7/PELI1/DOCK8/TNFSF8/SOCS3/IL2RA/THEMIS/SOS2…	11
Psoriasis	GO:0048871	multicellular organismal-level homeostasis	0.000223204438181825	OAS1/ISG15/HMGB2/RAC2/CORO1A/ETS1/GNAS/ATF4/TMOD3/B2M/TNFAIP3/FABP5/ZFP36/CFLAR/OGT/HMGB1/SMAP1/ACTG1/CASP3/ATP5IF1/CYLD/LNPEP/UBAP2L/IKZF1/KLF13/INPP5K/DIAPH3/HSPA1B/ID2/IL7R/SOD2/CDK6/EZH2/METRNL/STAT3/RPS19/KMT2E/NFKBIZ/ZEB2/FOSL2/ITPKB/KLF2/ARID4A/BCL2/VPS54/AKT3/NEMP1/CTNNB1/SCD/HIPK2/AQP3/EPAS1/FOXP3/DOCK10/SLC25A5/EXT1/ZFP36L1/ADAM8/PTPN2/AKAP11/PRDX1/P2RX4/CCNB2/RAB7A/SIRT1/EIF4G1/RPS24/I…	10
Rheumatoid arthritis	GO:0002478	antigen processing and presentation of exogenous peptide antigen	0.000223729830789906	HLA-DPA1/HLA-E/HLA-DRA/HLA-DMA/CD74/HLA-A/B2M/CTSD/HLA-DOA/HLA-DQA1/HLA-DPB1/TRAF6/HLA-DQB1/HLA-DQB2/HLA-DRB1	6
Asthma	GO:0002253	activation of immune response	0.000224175112784512	GRB2/UFD1/RSAD2/PELI1/ELF1/DUSP22/CSNK1A1/WDFY1/BIRC3/RPS6KA3/LAPTM5/ADA/MALT1/HMGB1/FOSL1/CARD11/HLA-A/YES1/PLCG2/ZNRF1/TNFAIP3/IFIH1/CGAS/PHB2/OASL/BCL2/NFKBIZ/TIFA/SLC15A4/WNK1/NINJ1/ZNFX1/TAX1BP1/KHDRBS1/CD46/DDX3X/PTPN6/PAK2/PRKCE/CD3E/TNIP1/PUM2/NLRC3/MFHAS1/HSPA1A/HSPA1B/OAS1/OAS3/EIF2AK2/DDX60/RIGI/GBP1/PLSCR1/IRF7/IFI16/IFI35/CD247/TASL	10
Celiac disease	GO:0120193	tight junction organization	0.000228621138776601	TNF/DLG1/ACTG1/PDCD6IP/SRF/EXT1	1
Inflammatory bowel disease	GO:0002753	cytoplasmic pattern recognition receptor signaling pathway	0.000230089518777333	EIF2AK2/OAS1/IFIH1/PHB2/CSNK1A1/HSPA1B/HSPA1A/TRIM25/TNF/BECN1/FLOT1/GBP2/PHB1/PLCG2/HMGB1/TNFAIP3/RFTN1/OASL/DDX60/YWHAE/BIRC3/TNIP2/TAX1BP1/RSAD2/NEK7/PELI1/GBP5/IPO5/CARD8/OAS3/CYLD/STMP1/RIGI/IRF7	8
Inflammatory bowel disease	GO:0051336	regulation of hydrolase activity	0.000230089518777333	IFI6/OAS2/OAS1/PTPRC/PHB2/HSP90B1/FKBP1A/LAPTM5/HMGB2/CYCS/RABGAP1/PSME3/RGS16/HSPA1A/GPR65/HSP90AB1/XCL1/GZMA/RPS27L/TNF/TRIAP1/PSME2/STAT3/SOS1/RALBP1/SPOCK2/PMAIP1/MALT1/CALM1/HSPD1/USP47/ARL6IP1/NPM1/PHB1/EZH2/RCC2/SERPINE2/TMBIM6/HMGB1/RDX/TBC1D5/SIPA1L1/OASL/PDCD6/AIFM1/BIRC3/PSAP/PSME1/DOCK10/RAB3GAP1/MAP3K5/FGFR1/PSMB8/TANK/SIRT1/DOCK8/HSPE1/NOL3/CASP8AP2/CTSD/LAMP3/RGL4/ZC3H15/SERPINB9/S…	10
Primary biliary cholangitis	GO:0023026	MHC class II protein complex binding	0.000231545605116517	HLA-DPA1/CD74/HLA-DOA/HLA-DMA/HLA-DQA1/HLA-DPB1/HLA-DQB1/HLA-DQB2/HLA-DRB1/B2M/HLA-DRA	4
Multiple sclerosis	GO:0051345	positive regulation of hydrolase activity	0.000232407760337781	CCL3/LCK/CCL4/PHB2/LAPTM5/HMGB2/CYCS/PSME3/HSPA1A/CALM1/HSP90AB1/ECT2/ZC3H15/DOCK8/GPR65/STAT3/SOS1/RPS27L/TNF/PSME2/RALBP1/PMAIP1/MALT1/HSPD1/CYFIP2/ITK/RAPGEF1/HMGB1/MAP4K4/FASLG/MBP/TBC1D4/MTCH1/PSME1/CTSS/ARHGAP25/LGALS9/IFT57/DOCK9	8
Inflammatory bowel disease	GO:0007159	leukocyte cell-cell adhesion	0.000234021270538694	TYK2/PTPRC/LAPTM5/HLA-DPA1/PRKCQ/HLA-E/NDFIP1/HLA-DRA/NCK2/HLA-DMA/MARCHF7/IL21/IL2RA/IL6ST/LGALS1/IL23R/TMEM131L/PPP3CA/IL23A/XCL1/TNF/JAK3/ADA/TFRC/CBFB/ITGB2/SMARCC2/CD74/MALT1/LEF1/HSPH1/HSPD1/CCR7/IL7R/HMGB1/HLA-A/TNIP1/EBI3/NFKBIZ/ARID1B/CTLA4/CD47/ITPKB/DUSP22/SMARCD1/B2M/FOXP3/EXT1/ZBTB1/ADAM8/PTPN2/YES1/PELI1/XBP1/DOCK8/NFAT5/ITGB1/SIRPG/LGALS9/LCK/CYLD/SOCS1/CD70/SOX12/CLECL1P	11
Ankylosing spondylitis	GO:0007169	transmembrane receptor protein tyrosine kinase signaling pathway	0.000235700309485456	TYK2/IFI6/IQGAP1/OSBPL8/CD63/LCK/MAP2K1/STAT3/SIPA1L1/JAK1/SAMD10/AHI1/PDCD6/LEPROT/ABI1/PHIP/CTNNB1/SOCS2/OGT/MAPK1/EXT1/RAC1/ARID5B/FGFR1/PTPN2/DDIT4/RAB7A/SIRT1/MAPKAPK2/YES1/CD7/SIK2/SOCS3/C2CD5/POLR1G/CTSD/SOS2/ITGB1/MBD5/MVP/HBEGF/CD4/CSF1/SOCS1/PXN/JAK2/VEGFB/HIF1A/MZB1/TRAT1/CPNE3/NPTN/PTPRJ/RTN4/MAPKAPK3/RBPJ/SMPD3/APPL1/ARHGEF7/CASP3/NHERF1/JAK3/WDR54/LCP2/MYO1E/MPZL1/PTPN3	5
Ankylosing spondylitis	GO:0001944	vasculature development	0.000236991204088047	ACTG1/TNFAIP3/FLVCR1/LEF1/SUFU/SOD2/NR4A1/MAP2K1/STAT3/JUNB/WARS1/ITGAX/NFE2L2/ATP5F1B/JAK1/PDCD6/SH2D2A/CD47/KLF2/CLIC4/AKT3/SAT1/CTNNB1/HIPK2/GGNBP2/PDCD4/EPAS1/MAPK1/ADAM10/SRPK2/NAA15/ZFP36L1/FGFR1/ADAM8/LDLR/SARS1/STK4/SIRT1/NINJ1/XBP1/SOCS3/ITGB1/CFLAR/ZNF354C/RORA/MDM2/S1PR1/ADTRP/RAP1A/PKM/PGK1/TGFBR1/VEGFB/HIF1A/CXCR4/PIK3CG/LIF/CTSH/HES1/PTPRJ/PPARG/IL10/RBPJ/TNFSF12/TYMP/PML/B4GALT1/WA…	6
Ankylosing spondylitis	GO:0051897	positive regulation of phosphatidylinositol 3-kinase/protein kinase B signal transduction	0.000236991204088047	OSBPL8/CCL3/TNFSF11/PHB1/FGFR1/ADAM8/ARRB2/P2RX4/SIRT1/RICTOR/ITGB1/HBEGF/TXN/CCL5/JAK2/TGFBR1/PIK3CG/PTPRJ/HCST/RTN4/PTPN6/PIK3R5/OSM/ITGB1BP1	2
Allergic disease	GO:0032943	mononuclear cell proliferation	0.00023910301634647	NDFIP1/IL2RA/IL7R/PELI1/TNFSF9/NCK2/IL4/LEF1/BMI1/MZB1/CDKN1A/ADA/EBI3/MALT1/CORO1A/HMGB1/CD38/HLA-DPA1/PRKCQ/HLA-E/DOCK2/GPR183/TNFSF8/MARCHF7/HLA-A/BCL2/CCND3/NFKBIZ/LGALS9/CD46/BCL2L1/CD40LG/CARD11/PTPN6/CD3E/IL7/CCL5/SPN/CTLA4/JAK2/CSF1/TWSG1/RASGRP1/LGALS3/PIK3CG/RAC2/HES1/HAVCR2/FOXP3/FOSL2/IL10/TNFRSF14/CASP3/MSN/ATM/RASAL3/PTPN22/TNFRSF1B	11
Ankylosing spondylitis	GO:0045089	positive regulation of innate immune response	0.000244164789195028	EIF2AK2/OAS1/IFIH1/BIRC3/TNFAIP3/NFKBIA/IRF1/TRIM25/IRF3/HSPA1B/PHB1/PLCG2/HMGB1/TRAF3/RPS19/AKIRIN2/TNIP1/RFTN1/OASL/DDX60/NFKBIZ/YWHAE/TNIP2/TAX1BP1/RSAD2/ADAM8/NEK7/ARRB2/TRIM56/LY96/MAPKAPK2/PELI1/NINJ1/GBP5/IPO5/SIN3A/CARD8/CYLD/MATR3/CCL5/GBP2/LAG3/RASGRP1/CGAS/RNF125/HAVCR2/RTN4/MAPKAPK3/TASL/CASP6/APPL1/SEC14L1/HEXIM1/TRAF3IP3/CASP1/XRCC5/PTPN22/PQBP1	9
Ankylosing spondylitis	GO:0002831	regulation of response to biotic stimulus	0.000244292428211146	EIF2AK2/OAS1/ISG15/CD96/HERC5/IFIH1/BIRC3/TNFAIP3/NFKBIA/IRF1/TRIM25/IRF3/IL23A/LGALS9/HSPA1B/PHB1/PLCG2/HMGB1/PARP14/HLA-A/TRAF3/RPS19/AKIRIN2/TNIP1/RFTN1/OASL/HLA-B/DDX60/NFE2L2/NFKBIZ/YWHAE/EIF4E2/TNIP2/TAX1BP1/RSAD2/FOXP3/ADAM8/NEK7/PTPN2/ARRB2/TRIM56/LY96/MAPKAPK2/PELI1/NINJ1/GBP5/IPO5/SIN3A/SERPINB9/CARD8/CARD16/LYAR/CYLD/MATR3/CCL5/GBP2/SPN/LAG3/RASGRP1/CGAS/RNF125/HAVCR2/RTN4/PPARG/MAPKAP…	10
Crohns disease	GO:0071357	cellular response to type I interferon	0.000244333025932075	LSM14A/TYK2/OAS2/OAS1/ISG15/IFIH1/TRAF3/JAK1/EIF4E2/PTPN2/TRIM56/TANK/SIN3A/OAS3/IFNAR1/SP100/ADAR/USP18/IFIT1/STAT1/IRF7/GIGYF2	5
Inflammatory bowel disease	GO:0002262	myeloid cell homeostasis	0.000250192497306716	ISG15/KMT2E/RPS19/HMGB2/HSPA1B/HSPA1A/ZFP36L1/FLVCR1/STAT3/PTBP3/HIF1A/HSPA9/NCAPG2/TGFBR3/KLF2/ID2/CDK6/HMGB1/ITPKB/ARID4A/NEMP1/HIPK2/EPAS1/B2M/FOXP3/SLC25A5/PTPN2/PRDX1/RPS24/CFLAR/CSF1/LIPA/ADAR/CHMP5/STAT1/SLC7A11/GPI	8
Inflammatory bowel disease	GO:0034340	response to type I interferon	0.000250192497306716	TYK2/MX1/OAS2/OAS1/ISG15/IFIH1/SHFL/SIN3A/TRAF3/JAK1/EIF4E2/PTPN2/TRIM56/TANK/OAS3/IFNAR1/SP100/ADAR/USP18/IFIT1/STAT1/IRF7/GIGYF2	5
Rheumatoid arthritis	GO:0019884	antigen processing and presentation of exogenous antigen	0.000250585547845109	HLA-DPA1/HLA-E/HLA-DRA/HLA-DMA/CD74/HLA-A/PSME1/B2M/CTSD/HLA-DOA/HLA-DQA1/HLA-DPB1/TRAF6/HLA-DQB1/HLA-DQB2/HLA-DRB1	5
Rheumatoid arthritis	GO:0045597	positive regulation of cell differentiation	0.000250585547845109	ISG15/ZEB1/ASXL2/PTPRC/HMGB2/MDM2/HLA-DRA/IL15RA/IL2RA/ZFP36L1/SIN3A/IL23A/HSPA1B/TNF/EGR2/ADA/CBFB/SMARCC2/ARRB2/CD74/MALT1/LEF1/ID2/IL7R/SOD2/EZH2/SERPINE2/MAP2K1/HMGB1/METRNL/STAT3/IL6ST/JUNB/TCF12/NFKBIZ/ARID1B/AHI1/ZEB2/ITPKB/BCL2/CTNNB1/SOCS2/SMARCD1/FOXP3/MAML1/ZBTB1/MAP3K5/FGFR1/ADAM8/SOX5/STK4/PA2G4/SIRT1/EIF4G1/XBP1/MAN2A1/DICER1/EIF4G2/SOCS3/ITGB1/REST/KLF10/HSPA1A/PNP/CYLD/CSF1/HOXB4/…	7
Multiple sclerosis	GO:0002287	alpha-beta T cell activation involved in immune response	0.000251634688734633	GPR183/HLA-DRA/IL4R/JAK1/STAT3/BCL3/SOCS3/JAK3/JUNB/RELB/MALT1/LEF1/CD80/HMGB1/HLA-DRB1/LGALS9	8
Multiple sclerosis	GO:0002293	alpha-beta T cell differentiation involved in immune response	0.000251634688734633	GPR183/HLA-DRA/IL4R/JAK1/STAT3/BCL3/SOCS3/JAK3/JUNB/RELB/MALT1/LEF1/CD80/HMGB1/HLA-DRB1/LGALS9	8
Multiple sclerosis	GO:0032943	mononuclear cell proliferation	0.000251634688734633	IRF1/CD38/HLA-DPA1/PRKCQ/HLA-E/NDFIP1/DOCK2/GPR183/TNFSF8/NCK2/MARCHF7/IL2RA/PPP3CA/CD55/DOCK8/SOS1/IL7R/CD6/ADA/TFRC/CD74/MALT1/LEF1/ARG2/TNFRSF14/HSPD1/CD80/HMGB1/PLCL2/HLA-A/CTLA4/HLA-DRB1/TNFRSF4/LGALS9	11
Crohns disease	GO:0002460	adaptive immune response based on somatic recombination of immune receptors built from immunoglobulin superfamily domains	0.000252665524756204	TYK2/PTPRC/PRKCQ/HLA-E/NDFIP1/HLA-DRA/MLH1/CD4/IL23A/XCL1/STAT3/BCL3/SOCS3/RAB27A/JAK3/JUNB/TGFB1/RELB/BACH2/IL7R/PHB1/NFKB2/HMGB1/HLA-A/TNFAIP3/RFTN1/HLA-B/EBI3/NFKBIZ/JAK1/DENND1B/HLA-C/RSAD2/STAT4/DUSP22/B2M/FOXP3/ZBTB1/MYO1G/CTSC/RORA/EXOSC6/UNG/CSF2RB/CD70/IRF7/CD81/TNF	10
Asthma	GO:0062207	regulation of pattern recognition receptor signaling pathway	0.000261400478869819	UFD1/RSAD2/PELI1/CSNK1A1/WDFY1/BIRC3/HMGB1/PLCG2/ZNRF1/TNFAIP3/CGAS/OASL/SLC15A4/NINJ1/TAX1BP1/DDX3X/PUM2/NLRC3/MFHAS1/HSPA1A/HSPA1B/EIF2AK2/DDX60/IRF7/IFI35/TASL	5
Primary biliary cholangitis	GO:0003779	actin binding	0.000262425922929511	ARPC2/KLHL5/ABLIM1/SSH2/SPTBN1/ACTN1/CXCR4/ITGB1/MACF1/CD2AP/LSP1/SYNE2/CAPG/MARCKSL1/PARVG/PALLD/TPM4/GBP1/FLNA/AFDN/SNTB1/AIF1/PXK/CAPZA2/PRKCE/FSCN1/PLEKHG3/PSTPIP2/PDLIM7/LIMD2/UTRN/MICAL2/CTNNA1/ADD3/CFL1/DST	2
Type 1 diabetes	GO:0002250	adaptive immune response	0.000262895499258324	TYK2/TAP1/PTPRC/HLA-DPA1/PRKCQ/HLA-E/NDFIP1/GPR183/HLA-DRA/MLH1/HLA-DMA/IL23A/XCL1/ARG2/BACH2/IL7R/PHB1/CAMK4/NFKB2/HMGB1/HLA-A/STAT3/IL6ST/JUNB/AKIRIN2/TNFAIP3/RFTN1/HLA-B/EBI3/NFKBIZ/JAK1/DENND1B/CTLA4/HLA-C/RSAD2/STAT4/DUSP22/B2M/FOXP3/ZBTB1/SIRT1/CD7/MYO1G/CTSC/SOCS3/LAMP3/THEMIS/RORA/RNF19B/ADA/MALT1/CSF2RB/CD70/PIK3CD/UNG/LAT/ERAP2/TAP2/IL2RB/CD74/CD3G/HLA-DRB1/MSH2/CTSS/IRF1/ARID5A	11
Rheumatoid arthritis	GO:0052547	regulation of peptidase activity	0.000264361246327657	IFI6/LAPTM5/CYCS/PSME3/RPS27L/TNF/TRIAP1/PSME2/SPOCK2/PMAIP1/MALT1/SERPINE2/HMGB1/STAT3/USP47/PDCD6/AIFM1/BIRC3/PSME1/MAP3K5/PSMB8/TANK/SIRT1/HSPE1/NOL3/CASP8AP2/CTSD/LAMP3/SERPINB9/CARD8/REST/PDCD5/HSPD1/LCK/BBC3/AIM2/MBP/SERPINB1/FAM162A/JAK2/PLAUR/PPARG/FURIN/CARD16/CASP1/FAS/CST7/GAPDH/PSMB9	10
Inflammatory bowel disease	GO:0040011	locomotion	0.000265790051343596	OSBPL8/PTPRC/PRKCQ/TCAF1/PPIA/ELP5/RPS19/HMGB2/MDM2/DOCK2/GPR183/PTPRJ/AAMP/PPP3CA/IL23A/HSPA5/TNFRSF18/RRAS2/PLP2/XCL1/ACTA2/TNF/STAT3/IL16/TGFB1/HIF1A/BMERB1/ADA/ITGB2/RALBP1/GLUL/SPOCK2/ARRB2/CD74/TGFBR3/LEF1/SIN3A/PFN1/TMSB4X/KIF14/CNN2/BCL2/GNAI2/CCR7/SOD2/MEAK7/NR4A1/CDK6/RCC2/SERPINE2/PLCG2/MAP2K1/ITGA2/HMGB1/RDX/ACTG1/ATP5F1A/ITGAX/NFE2L2/CALR/ATP5F1B/ZEB2/PDCD6/CD47/ARID4B/ARID4A/CLIC4/A…	11
Inflammatory bowel disease	GO:0002768	immune response-regulating cell surface receptor signaling pathway	0.000265790051343596	OAS1/PTPRC/CD38/PJA2/LAPTM5/PRKCQ/BAG6/PTPRJ/CD226/SOS1/ZNRF1/KCNN4/ADA/MALT1/CD247/BCL2/FYB1/CCR7/PLCG2/HLA-A/TRAF3/TNFAIP3/RFTN1/NFKBIZ/DENND1B/FOSL2/CTLA4/CD47/TNIP2/TAX1BP1/DUSP22/FOXP3/MAPK1/PTPN2/IKBKG/LY96/YES1/PELI1/MYO1G/NINJ1/PDE4D/THEMIS/LCK/CYLD/LPXN/PHPT1/LIPA/GBP1/PLSCR1/IFI35	7
Crohns disease	GO:0046633	alpha-beta T cell proliferation	0.000270308368633426	TYK2/PTPRC/PRKCQ/HLA-E/NDFIP1/DOCK2/IL2RA/IL23A/XCL1/HLA-A/EBI3/FOXP3/ELF4/LGALS9/CARD11/CD81	8
Rheumatoid arthritis	GO:0002495	antigen processing and presentation of peptide antigen via MHC class II	0.000272709769924533	HLA-DPA1/HLA-DRA/HLA-DMA/CD74/B2M/CTSD/HLA-DOA/HLA-DQA1/HLA-DPB1/TRAF6/HLA-DQB1/HLA-DQB2/HLA-DRB1	4
Inflammatory bowel disease	GO:0042267	natural killer cell mediated cytotoxicity	0.000275419245073754	HLA-E/IL21/CD226/RAB27A/TGFB1/NKG7/RNF19B/ARRB2/HLA-A/PLEKHM2/HLA-B/PRDX1/CD2/KIF5B/TUBB/TUBB4B/SERPINB9/LGALS9/SLAMF7	8
Ankylosing spondylitis	GO:0030217	T cell differentiation	0.000278082404102252	ZEB1/PTPRC/LCK/IRF1/TMEM131L/IL23A/LGALS9/LEF1/IL4/CD27/IL7R/CDK6/CAMK4/HMGB1/STAT3/JUNB/NFKBIZ/ARID1B/JAK1/FOSL2/CTLA4/ITPKB/BCL2/RSAD2/STAT4/CTNNB1/SMARCD1/B2M/FOXP3/ZFP36L1/ZBTB1/ADAM8/PTPN2/CD2/XBP1/TNFSF8/SOCS3/IL2RA/THEMIS/SOS2/MEN1/RORA/IL2RG/CD4/CYLD/SOCS1/MYB/SPN/SOD1/BATF/LAG3/RASGRP1/FOXO3/RHOH/JAK3/PATZ1/ITK/PTPN22	10
Ankylosing spondylitis	GO:0002228	natural killer cell mediated immunity	0.000278082404102252	CD96/LGALS9/HLA-A/PLEKHM2/HLA-B/PRDX1/ARRB2/CD2/KIF5B/TUBB/TUBB4B/SERPINB9/RNF19B/LYST/NKG7/LAG3/RASGRP1/HAVCR2/PTPN6/GZMB	9
Ankylosing spondylitis	GO:0071456	cellular response to hypoxia	0.000278082404102252	TMBIM6/CHCHD2/NFE2L2/AIFM1/BCL2/HIPK2/AQP3/EPAS1/ZFP36L1/ADAM8/SIRT1/STC2/NOL3/CFLAR/RORA/MDM2/NPEPPS/PGK1/HIF1A/BNIP3L/AK4/PPARG/LMNA/FOXO3/EGLN3/ACAA2/FOS/FAM162A/EGLN1/TWIST1	6
Multiple sclerosis	GO:0070663	regulation of leukocyte proliferation	0.000280859201028524	CNN2/TNFAIP3/IRF1/CD38/HLA-DPA1/PRKCQ/HLA-E/NDFIP1/GPR183/TNFSF8/NCK2/MARCHF7/IL2RA/PPP3CA/CD55/SOS1/CD6/ADA/TFRC/CD74/ARG2/TNFRSF14/CD80/HMGB1/HLA-A/CTLA4/HLA-DRB1/CSF2/TNFRSF4/LGALS9	11
Asthma	GO:0002753	cytoplasmic pattern recognition receptor signaling pathway	0.000283433136242153	UFD1/RSAD2/PELI1/CSNK1A1/WDFY1/BIRC3/HMGB1/PLCG2/TNFAIP3/IFIH1/CGAS/PHB2/OASL/TIFA/SLC15A4/TAX1BP1/DDX3X/PUM2/NLRC3/HSPA1A/HSPA1B/OAS1/OAS3/EIF2AK2/DDX60/RIGI/IRF7/TASL	8
Psoriasis	GO:0048525	negative regulation of viral process	0.000287783425778262	MX1/EIF2AK2/OAS2/OAS1/ISG15/IFIH1/ZFP36/RSAD2/ZC3HAV1/TNIP1/TRIM25/INPP5K/PPIA/OASL/SRPK2/MPHOSPH8/SNX3/RESF1/APOBEC3C/ZNFX1/STAT1/ISG20/TRIM14/N4BP1/CSNK2B	12
Psoriasis	GO:0002252	immune effector process	0.000287783425778262	CD96/PTPRC/CD2/RAC2/CORO1A/DHX36/B2M/EIF2AK4/XBP1/RSAD2/HMGB1/MSH2/HLA-E/BCL3/CYRIB/GZMB/TNFRSF1B/TMBIM6/HLA-A/HLA-C/IL23A/XCL1/IL7R/PHB1/PLCG2/STAT3/JUNB/PLEKHM2/RPS19/RFTN1/HLA-B/KMT2E/DDX60/NFKBIZ/JAK1/DENND1B/STAT4/DUSP22/KARS1/TNFRSF4/FOXP3/DOCK10/ITM2A/ZBTB1/DDX1/PRDX1/ARRB2/SIRT1/MAPKAPK2/YES1/MYO1G/CTSC/KIF5B/MFNG/SOCS3/ITGB2/TUBB/TUBB4B/SERPINB9/SNAP23/MEN1/RORA/PHB2/MYB/PKN1/LITAF/LAPTM…	11
Primary biliary cholangitis	GO:0006954	inflammatory response	0.000292152581298851	CCL3/BIRC3/TNFAIP3/CCL4/NFKBIA/NR3C1/TNIP1/CD6/TMEM258/ABCC1/STAT5B/IFNGR2/PTGER4/AIM2/STAT3/HLA-E/IL2RA/CXCR4/ITGB1/CD2AP/GBP5/MCPH1/GSDMD/RORA/CXCR3/LGALS1/CCR1/HMGB1/TNFRSF4/NFATC3/C5/CTSC/HAVCR2/DHRS7B/IL13/CCR4/JAK2/IFNG/BRD4/PPARG/FURIN/SBNO2/STK39/CARD16/MAVS/AKNA/HIF1A/CASP1/IRF3/AIF1/PXK/CST7/GPR68/CSF1/HLA-DRB1/CSNK1A1/LAT/TRIM14/SLC39A8/CAMK4/ALOX5AP/LGALS9	9
Type 1 diabetes	GO:0030217	T cell differentiation	0.00029305596758429	ZEB1/PTPRC/RPL22/DOCK2/GPR183/TNFSF8/HLA-DRA/IL2RA/ZFP36L1/IL23A/IL7R/CDK6/CAMK4/HMGB1/STAT3/JUNB/NFKBIZ/ARID1B/JAK1/FOSL2/CTLA4/ITPKB/BCL2/RSAD2/STAT4/CTNNB1/SMARCD1/B2M/FOXP3/ZBTB1/ADAM8/PTPN2/CD2/XBP1/SOCS3/THEMIS/SOS2/MEN1/RORA/ADA/MALT1/LCK/CYLD/SOCS1/PIK3CD/TCF7/NFATC3/CD74/SMARCD2/CD3G/HLA-DRB1/PATZ1/BCL11B/LGALS9/IRF1	10
Crohns disease	GO:1903131	mononuclear cell differentiation	0.000294020988076298	ZEB1/PTPRC/RPL22/NDFIP1/DOCK2/GPR183/TNFSF8/PTPRJ/HLA-DRA/IL15RA/IL2RA/CD4/TMEM131L/IL23A/STAT3/BCL3/SOCS3/JAK3/SOS1/JUNB/TGFB1/RELB/ID2/IL7R/CDK6/EZH2/CAMK4/PLCG2/HMGB1/HLA-B/NFKBIZ/ARID1B/JAK1/FOSL2/CTLA4/ITPKB/BCL2/RSAD2/STAT4/CTNNB1/SMARCD1/B2M/FOXP3/DOCK10/SLC25A5/ITM2A/BATF3/ZFP36L1/ZBTB1/ADAM8/PTPN2/CD2/XBP1/MFNG/THEMIS/SOS2/ITGB1/MEN1/RORA/GPR18/LGALS9/CARD11/LCK/CYLD/CSF1/SOCS1/CMTM7/IRF…	11
Rheumatoid arthritis	GO:0040012	regulation of locomotion	0.000294077876085694	CNN2/OSBPL8/PTPRC/TCAF1/ELP5/MDM2/GPR183/PTPRJ/XCL1/SIN3A/IL23A/HSPA5/ACTA2/TNF/ADA/GLUL/SPOCK2/CD74/TGFBR3/LEF1/TNFRSF14/SOD2/MEAK7/CDK6/RCC2/SERPINE2/PLCG2/ITGA2/HMGB1/RDX/STAT3/ACTG1/ATP5F1A/ITGAX/NFE2L2/CALR/ATP5F1B/ZEB2/PDCD6/CD47/TNFRSF18/ARID4B/ARID4A/BCL2/CLIC4/AKT3/DUSP22/PKN2/DOCK10/OGT/MAPK1/ADAM10/RAC1/FGFR1/ADAM8/PTPN2/P2RX4/STK4/SIRT1/SPINT2/XBP1/DOCK8/PFN1/ITGB1/HBEGF/ARHGDIB/GADD4…	10
Crohns disease	GO:0050867	positive regulation of cell activation	0.000294980387176713	TYK2/PTPRC/CD38/HLA-DPA1/PRKCQ/HLA-E/GPR183/HLA-DRA/NCK2/MLH1/HLA-DMA/IL15RA/IL2RA/CD4/PPP3CA/IL23A/XCL1/TGFB1/CD6/IL7R/HMGB1/HLA-A/IL6ST/AKIRIN2/EBI3/NFKBIZ/ARID1B/SH3KBP1/CD47/ITPKB/BCL2/TNIP2/KARS1/TNFRSF4/SMARCD1/B2M/FOXP3/ZBTB1/ADAM8/CD2/YES1/PELI1/XBP1/CTSC/DOCK8/SIRPG/EXOSC6/LGALS9/CDKN1A/ACTA2/CARD11/AIF1/LCK/CYLD/SOCS1/CD70/CLECL1P/CD81/TNF	10
Crohns disease	GO:0048871	multicellular organismal-level homeostasis	0.000297594594444325	OAS1/ISG15/CD38/KMT2E/RPS19/HMGB2/SCD/GPR183/TPP1/IL2RA/SQSTM1/ZFP36/IREB2/FLVCR1/HSPA1B/STAT3/JAK3/SOS1/PTBP3/HIF1A/GPR174/ID2/IL7R/SOD2/CDK6/EZH2/HMGB1/METRNL/ACTG1/TNFAIP3/NFKBIZ/ZEB2/FOSL2/ITPKB/KLF2/ARID4A/BCL2/VPS54/AKT3/NEMP1/CTNNB1/HIPK2/AQP3/EPAS1/B2M/FOXP3/DOCK10/OGT/SLC25A5/EXT1/ZFP36L1/ADAM8/PTPN2/FABP5/AKAP11/PRDX1/P2RX4/CCNB2/RAB7A/SIRT1/EIF4G1/RPS24/AMPD2/SOS2/ITGB1/CFLAR/PGAM5/LGA…	10
Primary biliary cholangitis	GO:0001819	positive regulation of cytokine production	0.000298533050016109	CCL3/IRF1/CCDC88B/EGR1/CD6/HLA-DPA1/CD80/STAT5B/PTGER4/AIM2/MBP/STAT3/IL12A/CD74/HLA-E/CD58/SPTBN1/GBP5/GSDMD/RORA/HMGB1/CSF2/C5/RGCC/HAVCR2/HLA-DPB1/TRAF6/RAD21/IL13/JAK2/IFNG/POU2AF1/TIGIT/MAVS/PNP/HIF1A/CASP1/IRF3/AIF1/ARHGEF2/GAPDH/LTB/SORL1/HLA-A/STAT1/B2M/RIGI/FRMD8/LGALS9/CD2/ARID5A	11
Primary biliary cholangitis	GO:0045619	regulation of lymphocyte differentiation	0.000298533050016109	IRF1/IL7R/CD27/CD80/STAT5B/RUNX3/CD74/HLA-DOA/IL2RA/ARID1A/ID2/AMBRA1/LAG3/HMGB1/BRAF/ZBTB1/IFNG/BRD4/PNP/IL15RA/CTLA4/SMARCA4/HLA-DRB1/TCF7/ZFP36L1/SMARCD2/HLA-DRA/ITPKB/CAMK4/LGALS9/CD2	9
Crohns disease	GO:1902533	positive regulation of intracellular signal transduction	0.000305203644788836	EIF2AK2/IQGAP1/OSBPL8/AKAP13/PTPRC/PARK7/MAP4K2/PHB2/PJA2/FKBP1A/LAPTM5/P2RX5/DHX15/SLC44A2/PPIA/RAP1B/PDCD4/MIER1/NDFIP1/GPR183/HINT1/PTPRJ/NCK2/GPR65/CSNK1A1/TRIM25/CD4/PPP3CA/LAMTOR4/IL23A/XCL1/SOS1/TGFB1/BECN1/FLOT1/GPR174/PHB1/EZH2/PLCG2/MAP2K1/HMGB1/KSR1/CALR/BIRC3/ITPKB/TNIP2/TERF2IP/AKT3/DUSP22/CTNNB1/EIF5A/HIPK2/OGT/RAC1/SIK3/RPL37/USP9X/MAP3K5/FGFR1/ADAM8/PTPN2/PDE8A/IKBKG/DDX1/ARRB2/P2…	8
Inflammatory bowel disease	GO:0009617	response to bacterium	0.000308425557709471	OAS2/OAS1/ISG15/CD96/IFI44/DHX15/HLA-E/RPS19/HMGB2/PDCD4/TNFSF8/MLH1/H2BC21/IL23R/IL23A/CCDC186/GZMA/TNF/CNP/BCL3/FKBP5/GBP2/GBP4/MALT1/ABCD2/CCR7/IL7R/SOD2/NR4A1/PLCG2/NFKB2/HMGB1/HLA-A/FAU/AKIRIN2/TNIP1/TNFAIP3/HLA-B/NFKBIZ/FOSL2/PRDX3/TNIP2/B2M/FOXP3/MAPK1/IKBKG/LY96/RAB7A/MAPKAPK2/PELI1/XBP1/GBP5/RPL13A/SNX3/IL12RB2/CARD8/GSDMD/LGALS9/OAS3/OTUD5/CSF2RB/IFNAR1/CMPK2/CHMP5/USP18/HERC6/GBP1/IRF8	11
Psoriasis	GO:0030217	T cell differentiation	0.000308743540775228	ZEB1/PTPRC/CD2/TESPA1/B2M/XBP1/PREX1/RSAD2/LCK/IL2RG/PRELID1/CD3D/HMGB1/ZFP36L2/BCL3/PNP/CYLD/IL23A/IL7R/CDK6/CAMK4/STAT3/JUNB/NFKBIZ/ARID1B/JAK1/FOSL2/CTLA4/ITPKB/BCL2/STAT4/CTNNB1/SMARCD1/FOXP3/ZFP36L1/ZBTB1/ADAM8/PTPN2/TNFSF8/SOCS3/IL2RA/THEMIS/SOS2/MEN1/RORA/RPL22/MYB/BRD7/SOCS1/EGR1/TNFSF9/BCL11B/IL4R/LEF1/VAV1/JAK3/IL12RB1/CD3G/HLA-DRB1	10
Multiple sclerosis	GO:0045580	regulation of T cell differentiation	0.000311112979285359	IRF1/HLA-DRA/IL2RA/ADAM8/IL4R/JAK3/SOS1/JUNB/IL7R/ADA/CBFB/SMARCC2/CD74/MALT1/LEF1/CD27/CD80/TCF7/HMGB1/CTLA4/SMARCD2/HLA-DRB1/ITPKB/CAMK4/LGALS9/CD2	8
Ankylosing spondylitis	GO:0045785	positive regulation of cell adhesion	0.000313054768031979	TYK2/PTPRC/LCK/TNFSF11/PPP3CA/IL23A/LGALS9/LEF1/IL4/XCL1/CD27/IL7R/CDK6/ITGA2/HMGB1/HLA-A/IL6ST/KIFAP3/EBI3/NFKBIZ/CALR/ARID1B/JAK1/CD47/ITPKB/TNFRSF18/SMARCD1/B2M/FOXP3/RAC1/ZBTB1/ADAM8/STK4/YES1/XBP1/DOCK8/IL2RA/ITGB2/NFAT5/SIRPG/ITGA4/IL2RG/CD4/CYLD/CSF1/SOCS1/CD70/MAP4K4/CCL5/SPN/GCNT1/JAK2/RASGRP1/LIF/HES1/CD44/HAVCR2/PTPRJ/IL10/PTPN6/STX3/ARHGEF7/FOXO3/ADAM19/RHOH/TNFRSF14/ATM/ILK/ITGB1BP1/…	10
Ankylosing spondylitis	GO:0009725	response to hormone	0.000313054768031979	TYK2/OSBPL8/AHCYL1/PTPRC/TRIM25/PPP3CA/USO1/HSPA1B/MEAK7/NR4A1/TFAP4/PHB1/ITGA2/RDX/STAT3/ATP5F1A/TCF12/DHCR24/NFE2L2/CALR/ARID1B/JAK1/AIFM1/FOSL2/LEPROT/BCL2/VPS54/STAT4/PHIP/SOCS2/PDCD4/RAN/OGT/MAPK1/NR3C1/ZFP36L1/SMYD3/UBE2L3/PTPN2/DDIT4/SIRT1/XBP1/STC2/SIK2/SOCS3/C2CD5/CTSD/SERPINB9/SOS2/MBD5/CFLAR/DDX17/REST/SLC25A33/CDKN1A/MDM2/UCP2/SOCS1/ATP1A1/ADTRP/BCL2L11/PKM/PXN/TSPO/GCNT1/JAK2/ARID5A/…	7
Allergic disease	GO:0070661	leukocyte proliferation	0.000315389605576225	NDFIP1/TNFSF11/IL2RA/IL7R/PELI1/TNFSF9/JUNB/NCK2/IL4/LEF1/BMI1/MZB1/CDKN1A/ADA/EBI3/MALT1/CORO1A/HMGB1/CD38/HLA-DPA1/PRKCQ/HLA-E/DOCK2/GPR183/TNFSF8/MARCHF7/HLA-A/TNFAIP3/BCL2/CCND3/NFKBIZ/LGALS9/CD46/BCL2L1/CD40LG/CARD11/PTPN6/CD3E/IL7/CCL5/SPN/CTLA4/JAK2/CSF1/TWSG1/RASGRP1/LGALS3/PIK3CG/RAC2/HES1/HAVCR2/FOXP3/FOSL2/IL10/TNFRSF14/CASP3/MSN/ATM/RASAL3/PTPN22/TNFRSF1B	10
Primary biliary cholangitis	GO:0007015	actin filament organization	0.00031643301562786	ACTG1/ZYX/ARPC2/RUFY3/CTTN/PTGER4/SSH2/SPTBN1/ACTN1/CD2AP/SH3KBP1/ABI1/CAPG/MARCKSL1/TTC17/TPM4/RGCC/BRAF/STMN1/JAK2/ELMO1/FLNA/WASHC5/S1PR1/PXN/AIF1/MEGF9/CAPZA2/RFLNB/ARHGEF2/TGFBR1/PRKCE/FSCN1/PSTPIP2/LIMD2/MICAL2/ADD3/CFL1/ARHGAP25	4
Ankylosing spondylitis	GO:0097190	apoptotic signaling pathway	0.000317933917904292	IFI6/PTPRC/LCK/TNFAIP3/RBCK1/MLLT11/WWOX/TNFRSF25/MAP3K5/HSPA1B/CD27/SOD2/PPIA/TPT1/TMBIM6/USP47/JMY/CHEK2/NFE2L2/NFKBIZ/PDCD6/AIFM1/BCL2/PHIP/CTNNB1/EIF5A/HIPK2/RRM2B/SLC25A5/FGFR1/PTPN2/DDIT4/P2RX4/STK4/FHIT/SIRT1/XBP1/CTSC/CYCS/NOL3/CASP8AP2/CFLAR/MAGED1/CSNK2A1/RHOT1/PDCD5/CDKN1A/RPS27L/MDM2/ZC3HC1/CYLD/TRIAP1/CD70/SHISA5/BBC3/TNFRSF10B/ARL6IP5/BCL2L11/MCL1/PERP/SPN/JAK2/SOD1/TGFBR1/HIF1A/BNI…	6
Ankylosing spondylitis	GO:1902533	positive regulation of intracellular signal transduction	0.000317992010963591	EIF2AK2/IQGAP1/OSBPL8/AKAP13/PTPRC/CCL3/BIRC3/LCK/CCL4/GPR65/TNFSF11/TRIM25/PPP3CA/LAMTOR4/RBCK1/IRF3/IL23A/LGALS9/MAP3K5/XCL1/CD27/PHB1/EZH2/PPIA/PLCG2/MAP2K1/HMGB1/KSR1/CALR/ITPKB/TNIP2/TERF2IP/AKT3/DUSP22/CTNNB1/EIF5A/HIPK2/PDCD4/OGT/RAC1/SIK3/RPL37/USP9X/FGFR1/ADAM8/PTPN2/PDE8A/IKBKG/DDX1/ARRB2/P2RX4/TRIM56/MIOS/SIRT1/PELI1/RICTOR/NFAT5/CLEC16A/SOS2/ITGB1/CFLAR/HBEGF/CARD16/CD4/LAPTM5/CSF1/SH…	8
Rheumatoid arthritis	GO:0046634	regulation of alpha-beta T cell activation	0.000318763837551865	TYK2/PTPRC/PRKCQ/HLA-E/NDFIP1/HLA-DRA/IL2RA/XCL1/IL23A/ADA/CBFB/MALT1/TNFRSF14/HMGB1/HLA-A/JUNB/EBI3/NFKBIZ/ITPKB/FOXP3/HSPH1/PNP/SOCS1/ARG2/RUNX3/IL12A/IRF1/JAK2/IFNG/BRD4/HLA-DRB1	9
Ankylosing spondylitis	GO:0050727	regulation of inflammatory response	0.000319733993471881	PTPRC/CCL3/BIRC3/TNFAIP3/NFKBIA/TNFSF11/IRF3/IL23A/IL4/XCL1/PLCG2/METRNL/STAT3/IL6ST/RPS19/TNIP1/NFKBIZ/CD47/KARS1/PDCD4/FOXP3/ADAM8/PTPN2/LDLR/YES1/NINJ1/CTSC/SOCS3/IL2RA/RICTOR/ELF4/GSDMD/RORA/CARD16/NEAT1/CYLD/CCL5/SPN/JAK2/SOD1/NKG7/PPARA/AKNA/PIK3CG/PPARG/IL10/PTPN6/FURIN/OSM/ATM/CASP1/GPSM3/TNFRSF1B	7
Ankylosing spondylitis	GO:0071407	cellular response to organic cyclic compound	0.000319733993471881	IFIH1/IRF3/HSPA1B/TFAP4/PHB1/EZH2/SLC39A9/ITGA2/ATP5F1A/CALR/AIFM1/KLF2/VPS54/CTNNB1/RAN/MAPK1/NR3C1/GRAMD1B/ZFP36L1/SMYD3/UBE2L3/DDIT4/ARRB2/P2RX4/SIRT1/BLM/H2AZ1/SIN3A/CFLAR/DDX17/REST/RORA/PRMT5/MDM2/NRIP1/ATP1A1/ARL6IP5/ADTRP/BCL2L11/RAP1A/JAK2/EZR/PPARA/TOP2B/TAF1/CGAS/PIK3CG/HSP90B1/RAP1B/BMAL1/GNG2/IL10/PGRMC2/CASP6/GNAS/PRMT2/FOXO3/UBR5/HDAC1/CASP3/NHERF1/MSN/YWHAH/CNOT1/PQBP1/GCLM/ID3	5
Rheumatoid arthritis	GO:0007249	canonical NF-kappaB signal transduction	0.000324981092895377	AKAP13/FKBP1A/DHX15/SLC44A2/MIER1/NDFIP1/LTB/TRIM25/REL/TNF/TFRC/BCL3/ARRB2/CD74/MALT1/TGFBR3/HACD3/PLCG2/NFKB2/TRAF3/TNIP1/TNFAIP3/BIRC3/TNIP2/TERF2IP/ADAM8/IKBKG/DDX1/PRDX1/TANK/SIRT1/PELI1/NFAT5/CARD8/CFLAR/RORA/SHISA5/TNFRSF10B/NDFIP2/LIMS1/LGALS1/TRAF6/ERC1/ILK/BRD4/FLNA/CARD16/MAVS/CASP1/RBCK1/IRF3/PPM1N/IRAK4/PPP5C/GAPDH/PRKCE/HLA-DRB1/SLC35B2	8
Inflammatory bowel disease	GO:0043367	CD4-positive, alpha-beta T cell differentiation	0.00032558790090735	GPR183/HLA-DRA/IL21/IL23R/IL23A/STAT3/BCL3/SOCS3/JAK3/JUNB/RELB/CBFB/MALT1/LEF1/HMGB1/NFKBIZ/JAK1/RSAD2/STAT4/FOXP3/MEN1/RORA/LGALS9/SOCS1	8
Rheumatoid arthritis	GO:0002443	leukocyte mediated immunity	0.000325896673555609	CD96/PTPRC/KMT2E/HLA-E/NDFIP1/HLA-DRA/MLH1/XCL1/IL23A/TNF/TFRC/BCL3/ITGB2/NKG7/RNF19B/ARRB2/CD74/MALT1/IL7R/PLCG2/HMGB1/HLA-A/PLEKHM2/RFTN1/HLA-B/NFKBIZ/DENND1B/HLA-C/RSAD2/DUSP22/B2M/FOXP3/ZBTB1/DDX1/PRDX1/CD2/MYO1G/CTSC/KIF5B/TUBB/TUBB4B/SERPINB9/SNAP23/HSPD1/LYST/CSF2RB/CD70/STAT5B/GZMB/IL12A/SLA2/LAG3/C5/RNF168/HAVCR2/TRAF6/IL13/STAT6/CCL3/MAVS/IRAK4/IL2RB/HLA-DRB1	10
Rheumatoid arthritis	GO:0043367	CD4-positive, alpha-beta T cell differentiation	0.000326051192762197	GPR183/HLA-DRA/IL23A/BCL3/CBFB/MALT1/LEF1/HMGB1/STAT3/JUNB/NFKBIZ/JAK1/RSAD2/STAT4/FOXP3/SOCS3/MEN1/RORA/SOCS1/PTGER4/RUNX3/KMT2A/BRAF/IFNG/STAT6/BRD4/HLA-DRB1	8
Rheumatoid arthritis	GO:0032946	positive regulation of mononuclear cell proliferation	0.000326051192762197	TYK2/PTPRC/CD38/HLA-DPA1/PRKCQ/HLA-E/GPR183/NCK2/IL2RA/XCL1/IL23A/ADA/TFRC/CD74/HMGB1/HLA-A/IL6ST/EBI3/BCL2/TNFRSF4/FOXP3/PELI1/CDKN1A/CD6/PNP/CSF1/CD70/STAT5B/IL12A/HAVCR2/HLA-DPB1/TRAF6/IL13/JAK2/AIF1	9
Rheumatoid arthritis	GO:0002399	MHC class II protein complex assembly	0.000326051192762197	HLA-DPA1/HLA-DRA/HLA-DMA/B2M/HLA-DOA/HLA-DQA1/HLA-DPB1/HLA-DQB1/HLA-DQB2/HLA-DRB1	4
Rheumatoid arthritis	GO:0002503	peptide antigen assembly with MHC class II protein complex	0.000326051192762197	HLA-DPA1/HLA-DRA/HLA-DMA/B2M/HLA-DOA/HLA-DQA1/HLA-DPB1/HLA-DQB1/HLA-DQB2/HLA-DRB1	4
Multiple sclerosis	GO:0042605	peptide antigen binding	0.000330366211670885	HLA-DPA1/HLA-E/HLA-DRA/HLA-DMA/TAP1/HLA-B/HLA-C/TAP2/HLA-A/HLA-DRB1/B2M	8
Crohns disease	GO:0002696	positive regulation of leukocyte activation	0.000331351453143552	TYK2/PTPRC/CD38/HLA-DPA1/PRKCQ/HLA-E/GPR183/HLA-DRA/NCK2/MLH1/HLA-DMA/IL15RA/IL2RA/CD4/PPP3CA/IL23A/XCL1/TGFB1/CD6/IL7R/HMGB1/HLA-A/IL6ST/AKIRIN2/EBI3/NFKBIZ/ARID1B/SH3KBP1/CD47/ITPKB/BCL2/TNIP2/KARS1/TNFRSF4/SMARCD1/B2M/FOXP3/ZBTB1/ADAM8/CD2/YES1/PELI1/XBP1/CTSC/DOCK8/SIRPG/EXOSC6/LGALS9/CDKN1A/CARD11/AIF1/LCK/CYLD/SOCS1/CD70/CLECL1P/CD81/TNF	10
Crohns disease	GO:0030098	lymphocyte differentiation	0.000331351453143552	ZEB1/PTPRC/RPL22/NDFIP1/DOCK2/GPR183/TNFSF8/PTPRJ/HLA-DRA/IL15RA/IL2RA/CD4/TMEM131L/IL23A/STAT3/BCL3/SOCS3/JAK3/SOS1/JUNB/TGFB1/RELB/ID2/IL7R/CDK6/EZH2/CAMK4/PLCG2/HMGB1/NFKBIZ/ARID1B/JAK1/FOSL2/CTLA4/ITPKB/BCL2/RSAD2/STAT4/CTNNB1/SMARCD1/B2M/FOXP3/DOCK10/SLC25A5/ITM2A/ZFP36L1/ZBTB1/ADAM8/PTPN2/CD2/XBP1/MFNG/THEMIS/SOS2/ITGB1/MEN1/RORA/GPR18/LGALS9/CARD11/LCK/CYLD/SOCS1/CMTM7/TNFRSF9/ITK	11
Psoriasis	GO:0002253	activation of immune response	0.000334046050638104	EIF2AK2/OAS1/IFIH1/PTPRC/YWHAE/GBP5/TESPA1/TRAC/TNFAIP3/TRAT1/RSAD2/LCK/HSP90AA1/FYB1/ELF1/CD3D/HMGB1/XRCC5/IPO5/CYLD/TNIP1/TRIM25/HLA-A/HSPA8/HSPA1B/PHB1/PLCG2/TRAF3/RFTN1/OASL/DDX60/NFKBIZ/DENND1B/FOSL2/CTLA4/CD47/BIRC3/BCL2/TNIP2/TAX1BP1/DUSP22/FOXP3/MAPK1/NEK7/PTPN2/IKBKG/ARRB2/LY96/MAPKAPK2/YES1/PELI1/MYO1G/NINJ1/PDE4D/SIN3A/THEMIS/CARD8/TASL/PHB2/RPS6KA3/NFKBIL1/LAPTM5/LPXN/PHPT1/MATR3/PLCL…	10
Inflammatory bowel disease	GO:0002335	mature B cell differentiation	0.000342946310214604	GPR183/IL21/LGALS1/BCL3/ADA/MALT1/PLCG2/NFKBIZ/DOCK10/ITM2A/XBP1/MFNG/CMTM7/IRF8	4
Primary biliary cholangitis	GO:1902107	positive regulation of leukocyte differentiation	0.000346564413042652	IL7R/CD27/CD80/STAT5B/RUNX3/CD74/IL2RA/ARID1A/ID2/AMBRA1/CCR1/HMGB1/ZBTB1/TRAF6/IFNG/BRD4/PNP/IL15RA/PRKCA/GPR68/CSF1/SMARCA4/HLA-DRB1/EEIG1/ZFP36L1/SMARCD2/HLA-DRA/ITPKB/LGALS9	7
Primary biliary cholangitis	GO:1903708	positive regulation of hemopoiesis	0.000346564413042652	IL7R/CD27/CD80/STAT5B/RUNX3/CD74/IL2RA/ARID1A/ID2/AMBRA1/CCR1/HMGB1/ZBTB1/TRAF6/IFNG/BRD4/PNP/IL15RA/PRKCA/GPR68/CSF1/SMARCA4/HLA-DRB1/EEIG1/ZFP36L1/SMARCD2/HLA-DRA/ITPKB/LGALS9	7
Crohns disease	GO:0030217	T cell differentiation	0.0003484086661107	ZEB1/PTPRC/RPL22/DOCK2/GPR183/TNFSF8/HLA-DRA/IL2RA/CD4/TMEM131L/IL23A/STAT3/BCL3/SOCS3/JAK3/SOS1/JUNB/TGFB1/RELB/IL7R/CDK6/CAMK4/HMGB1/NFKBIZ/ARID1B/JAK1/FOSL2/CTLA4/ITPKB/BCL2/RSAD2/STAT4/CTNNB1/SMARCD1/B2M/FOXP3/ZFP36L1/ZBTB1/ADAM8/PTPN2/CD2/XBP1/THEMIS/SOS2/MEN1/RORA/GPR18/LGALS9/CARD11/LCK/CYLD/SOCS1/TNFRSF9/ITK	10
Ulcerative colitis	GO:0019058	viral life cycle	0.000353084307270167	SMC5/TNFRSF14/BCL2/LGALS1/PPIA/EEF1A1/ITGB7/SLC3A2/SLC7A1/DDX6/HSP90AB1/DPP4/CTSB/TOP2B/TFRC/RAB7A/APOBEC3G/LARP1/SLC1A5/MAVS/PPIB/DDX5/TRIM38/UVRAG/TMEM41B/KPNA3/APOBEC3H/ADAR/SHFL/ILF3/PCBP1/CD80/TNF/TASOR/PDCD6IP/INPP5K/MX1/OAS1/OAS2/OAS3/LGALS9/EIF2AK2/ISG15/CHMP5/ISG20/LY6E/IFIT5/IFIT1/PLSCR1/IFI16/HSPA1A/ITGB1/CHMP2A/NUCKS1/RSAD2	10
Primary sclerosing cholangitis	GO:0050863	regulation of T cell activation	0.000354626429704025	LAPTM5/HLA-DPA1/PRKCQ/HLA-E/NDFIP1/TNFSF8/HLA-DRA/NCK2/HLA-DMA/MARCHF7/IL2RA/TMEM131L/PPP3CA/ADA/TFRC/CBFB/SMARCC2/CD74/MALT1/LEF1/LAT/TCF7/HMGB1/HLA-A/CTLA4/SMARCD2/HLA-DRB1/B2M/ITPKB/CAMK4/LGALS9/IRF1/CD2	10
Ankylosing spondylitis	GO:0002833	positive regulation of response to biotic stimulus	0.000355299418383017	EIF2AK2/OAS1/IFIH1/BIRC3/TNFAIP3/NFKBIA/IRF1/TRIM25/IRF3/HSPA1B/PHB1/PLCG2/HMGB1/TRAF3/RPS19/AKIRIN2/TNIP1/RFTN1/OASL/DDX60/NFKBIZ/YWHAE/TNIP2/TAX1BP1/RSAD2/ADAM8/NEK7/ARRB2/TRIM56/LY96/MAPKAPK2/PELI1/NINJ1/GBP5/IPO5/SIN3A/CARD8/CYLD/MATR3/CCL5/GBP2/LAG3/RASGRP1/CGAS/RNF125/HAVCR2/RTN4/MAPKAPK3/TASL/CASP6/APPL1/SEC14L1/HEXIM1/TRAF3IP3/CASP1/XRCC5/PTPN22/PQBP1	10
Rheumatoid arthritis	GO:0032944	regulation of mononuclear cell proliferation	0.000356510731558101	TYK2/PTPRC/CD38/HLA-DPA1/PRKCQ/HLA-E/NDFIP1/GPR183/TNFSF8/NCK2/MARCHF7/IL2RA/XCL1/IL23A/ADA/TFRC/CD74/TNFRSF14/HMGB1/HLA-A/IL6ST/EBI3/CTLA4/BCL2/CTNNB1/TNFRSF4/FOXP3/PELI1/SOS2/CDKN1A/CD6/PNP/PRKAR1A/CSF1/CD70/ARG2/STAT5B/IL12A/IRF1/HAVCR2/HLA-DPB1/TRAF6/IL13/JAK2/AIF1/PRNP/HLA-DRB1	9
Rheumatoid arthritis	GO:0031347	regulation of defense response	0.000356510731558101	EIF2AK2/OAS1/ISG15/CD96/HERC5/IFIH1/PTPRC/PHB2/PJA2/HLA-E/RPS19/HMGB2/PDCD4/NDFIP1/IL2RA/CSNK1A1/XCL1/TRIM25/SIN3A/IL23A/HSPA1B/TNF/ADA/NKG7/ARRB2/PHB1/PLCG2/HMGB1/METRNL/PARP14/HLA-A/STAT3/IL6ST/TRAF3/AKIRIN2/TNIP1/TNFAIP3/RFTN1/OASL/HLA-B/DDX60/NFE2L2/NFKBIZ/CD47/YWHAE/BIRC3/EIF4E2/TNIP2/TAX1BP1/RSAD2/KARS1/FOXP3/ADAM8/NEK7/PTPN2/LDLR/TRIM56/LY96/MAPKAPK2/YES1/PELI1/NINJ1/CTSC/GBP5/SOCS3/IPO5/R…	10
Multiple sclerosis	GO:0042608	T cell receptor binding	0.000356927387866722	LCK/HLA-E/DOCK2/HLA-DRA/HLA-A/CD3G/HLA-DRB1	5
Rheumatoid arthritis	GO:2000145	regulation of cell motility	0.000358902845255799	CNN2/OSBPL8/PTPRC/TCAF1/ELP5/MDM2/GPR183/PTPRJ/XCL1/SIN3A/IL23A/HSPA5/ACTA2/TNF/ADA/GLUL/SPOCK2/CD74/TGFBR3/LEF1/TNFRSF14/SOD2/MEAK7/CDK6/RCC2/SERPINE2/PLCG2/ITGA2/HMGB1/RDX/STAT3/ACTG1/ATP5F1A/ITGAX/NFE2L2/CALR/ATP5F1B/ZEB2/PDCD6/CD47/TNFRSF18/ARID4B/ARID4A/BCL2/CLIC4/AKT3/DUSP22/PKN2/DOCK10/OGT/MAPK1/ADAM10/RAC1/FGFR1/ADAM8/P2RX4/STK4/SIRT1/SPINT2/XBP1/DOCK8/PFN1/ITGB1/HBEGF/ARHGDIB/GADD45A/ZMY…	10
Crohns disease	GO:0002768	immune response-regulating cell surface receptor signaling pathway	0.000359147274478158	OAS1/PTPRC/CD38/PJA2/LAPTM5/PRKCQ/BAG6/PTPRJ/SQSTM1/SOS1/ZNRF1/KCNN4/PLCG2/HLA-A/TRAF3/TNFAIP3/RFTN1/NFKBIZ/DENND1B/FOSL2/CTLA4/CD47/BCL2/TNIP2/TAX1BP1/DUSP22/FOXP3/MAPK1/PTPN2/IKBKG/LY96/YES1/PELI1/MYO1G/NINJ1/PDE4D/THEMIS/GRB2/CARD11/LCK/CYLD/LPXN/PHPT1/GBP1/PLSCR1/IFI35/CD247/ITK/CD81	7
Type 1 diabetes	GO:0043368	positive T cell selection	0.000365778969946069	PTPRC/DOCK2/IL23A/STAT3/JAK1/ITPKB/BCL2/FOXP3/PTPN2/SOCS3/THEMIS/CYLD/NFATC3/CD74/CD3G/BCL11B	9
Rheumatoid arthritis	GO:0002396	MHC protein complex assembly	0.000367776767753353	HLA-DPA1/HLA-DRA/HLA-DMA/HLA-A/CALR/B2M/HLA-DOA/HLA-DQA1/HLA-DPB1/HLA-DQB1/HLA-DQB2/HLA-DRB1	5
Rheumatoid arthritis	GO:0002501	peptide antigen assembly with MHC protein complex	0.000367776767753353	HLA-DPA1/HLA-DRA/HLA-DMA/HLA-A/CALR/B2M/HLA-DOA/HLA-DQA1/HLA-DPB1/HLA-DQB1/HLA-DQB2/HLA-DRB1	5
Rheumatoid arthritis	GO:0050671	positive regulation of lymphocyte proliferation	0.000367776767753353	TYK2/PTPRC/CD38/HLA-DPA1/PRKCQ/HLA-E/GPR183/NCK2/IL2RA/XCL1/IL23A/ADA/TFRC/CD74/HMGB1/HLA-A/IL6ST/EBI3/BCL2/TNFRSF4/FOXP3/PELI1/CDKN1A/CD6/PNP/CD70/STAT5B/IL12A/HAVCR2/HLA-DPB1/TRAF6/IL13/JAK2/AIF1	9
Rheumatoid arthritis	GO:0042116	macrophage activation	0.000368977307065915	PTPRC/PJA2/TNF/ITGB2/CD74/PLCG2/TNIP2/KARS1/LDLR/CTSC/RORA/HSPD1/IFNGR2/HAVCR2/IL13/JAK2/IFNG/SBNO2/CCL3/STK39/AIF1/CST7/PRKCE	3
Psoriasis	GO:0009615	response to virus	0.000370287520428219	TYK2/MX1/EIF2AK2/IFI44L/IFI6/OAS2/OAS1/ISG15/HERC5/IFI44/IFIH1/PTPRC/GBP5/DHX36/ZMPSTE24/TNFAIP3/EIF2AK4/RSAD2/HSP90AA1/ZC3HAV1/CFL1/BCL3/PIM2/TRIM25/TPT1/IL23A/NT5C3A/XCL1/CDK6/ATG16L1/PHB1/IFIT3/TRAF3/OASL/ITGAX/DDX60/CALR/JAK1/BCL2/EIF5A/FOXP3/BATF3/ARF1/EXT1/DDIT4/IKBKG/RPS15A/DDX1/TRIM56/TANK/CCT5/SIN3A/RTP4/CARD8/DDX17/PHB2/DHX9/IFIT2/APOBEC3C/IFNGR1/ZNFX1/TRIM22/SERINC5/DTX3L/DDX60L/STAT1/…	12
Rheumatoid arthritis	GO:0000323	lytic vacuole	0.000370690156509084	CD63/LAPTM5/CAP1/HLA-DPA1/SLC44A2/NBR1/RAP1B/CTSB/ANXA11/ACTR10/HLA-DRA/TPP1/HLA-DMA/GDI2/FTH1/USP4/ADA/AP1S2/NKG7/RNF19B/CD74/MEAK7/GUSB/ATG16L1/TM6SF1/NCF2/TMEM30A/EEF1A1/PLEKHM2/TNFAIP3/TMEM97/ANK2/CALR/MREG/CMTM6/SPPL2A/GGH/PSAP/RPS6KC1/RAB9A/B2M/MAPK1/SNX2/TRIP10/RAB12/ADAM8/LDLR/SRGN/FABP5/P2RX4/MIOS/PA2G4/RAB7A/AP1B1/LAMP2/CTSC/FNBP1/KIF5B/CTSD/GLA/LAMP3/TUBB/CLEC16A/TUBB4B/ENTPD4/ATP6AP1/…	5
Rheumatoid arthritis	GO:0005764	lysosome	0.000370690156509084	CD63/LAPTM5/CAP1/HLA-DPA1/SLC44A2/NBR1/RAP1B/CTSB/ANXA11/ACTR10/HLA-DRA/TPP1/HLA-DMA/GDI2/FTH1/USP4/ADA/AP1S2/NKG7/RNF19B/CD74/MEAK7/GUSB/ATG16L1/TM6SF1/NCF2/TMEM30A/EEF1A1/PLEKHM2/TNFAIP3/TMEM97/ANK2/CALR/MREG/CMTM6/SPPL2A/GGH/PSAP/RPS6KC1/RAB9A/B2M/MAPK1/SNX2/TRIP10/RAB12/ADAM8/LDLR/SRGN/FABP5/P2RX4/MIOS/PA2G4/RAB7A/AP1B1/LAMP2/CTSC/FNBP1/KIF5B/CTSD/GLA/LAMP3/TUBB/CLEC16A/TUBB4B/ENTPD4/ATP6AP1/…	5
Multiple sclerosis	GO:0070231	T cell apoptotic process	0.000374167846456495	PRKCQ/IL2RA/ADAM8/DOCK8/BCL3/JAK3/HIF1A/IL7R/ADA/ARG2/CD27/FASLG/BCL11B/LGALS9	4
Psoriasis	GO:0002757	immune response-activating signaling pathway	0.000374577193987241	EIF2AK2/OAS1/IFIH1/PTPRC/YWHAE/GBP5/TESPA1/TRAC/TNFAIP3/TRAT1/RSAD2/LCK/FYB1/ELF1/CD3D/HMGB1/IPO5/CYLD/TNIP1/TRIM25/HLA-A/HSPA8/HSPA1B/PHB1/PLCG2/TRAF3/RFTN1/OASL/DDX60/NFKBIZ/DENND1B/FOSL2/CTLA4/CD47/BIRC3/BCL2/TNIP2/TAX1BP1/DUSP22/FOXP3/MAPK1/NEK7/PTPN2/IKBKG/ARRB2/LY96/MAPKAPK2/YES1/PELI1/MYO1G/NINJ1/PDE4D/THEMIS/CARD8/TASL/PHB2/RPS6KA3/NFKBIL1/LAPTM5/LPXN/PHPT1/PLCL2/CTSS/SLA2/EP300/VAV1/NOP5…	10
Psoriasis	GO:0001817	regulation of cytokine production	0.000374577193987241	TYK2/EIF2AK2/OAS2/OAS1/ISG15/IQGAP1/CD96/IFIH1/PTPRC/CD2/HMGB2/GBP5/DHX36/RAC1/ATF4/B2M/TNFAIP3/XBP1/ZFP36/GSTP1/RSAD2/LTB/HSP90AA1/ELF1/ZC3HAV1/HMGB1/HLA-E/CASP3/SPTBN1/BCL3/PNP/CYLD/XAF1/CYRIB/TNFRSF1B/PDCD4/HLA-A/IL23A/HSP90AB1/GAPDH/XCL1/HSPA1B/IL16/PHB1/EZH2/PLCG2/STAT3/IL6ST/TRAF3/AKIRIN2/RFTN1/HLA-B/EBI3/DENND1B/CD47/KLF2/FOXP3/ZBTB1/ZBTB25/FGFR1/ADAM8/SRGN/DDX1/ARRB2/SARS1/TRIM56/LY96/TAN…	12
Ulcerative colitis	GO:0045071	negative regulation of viral genome replication	0.000376522693629769	APOBEC3G/MAVS/APOBEC3H/SHFL/ILF3/TNF/TASOR/INPP5K/MX1/OAS1/OAS2/OAS3/EIF2AK2/ISG15/ISG20/IFIT5/IFIT1/PLSCR1/IFI16/RSAD2	10
Allergic disease	GO:2001236	regulation of extrinsic apoptotic signaling pathway	0.000380767006994414	ATF3/WWOX/ZC3HC1/IFI6/SP100/HMGB2/PSME3/HSPA1A/GCLM/ACVR1/TNFAIP3/CFLAR/RIPK1/PMAIP1/BCL2/ICAM1/RFFL/BCL2L1/DDX3X/PAK2/IL7/FGFR1/MCL1/TGFBR1/LGALS3/LMNA/TNFSF12/PML/ITM2C/TRAF1/NOL3/MAL/LTB	2
Ankylosing spondylitis	GO:0043069	negative regulation of programmed cell death	0.000382866621480158	EIF2AK2/IFI6/BIRC3/TNFAIP3/RBCK1/HSPA5/LEF1/IL4/HSPA1B/CD27/IL7R/SOD2/GPX4/PPIA/IFIT3/PTMA/TPT1/PLCG2/TMBIM6/IL6ST/KIFAP3/USP47/NFE2L2/AHI1/PRDX3/ITPKB/TNFRSF18/PLK1/BCL2/VPS54/TNIP2/CHST11/TAX1BP1/PHIP/CTNNB1/HIPK2/SOCS2/PDCD4/RRM2B/STAMBP/SLC25A5/KLHL20/NAA15/ADAM8/SON/PA2G4/SIRT1/PELI1/XBP1/DOCK8/NOL3/CFL1/SOCS3/ASNS/LAMP3/RICTOR/SIN3A/SERPINB9/ITGB1/CFLAR/CARD16/CSNK2A1/LAPTM5/CDKN1A/MDM2/ZC3…	10
Primary biliary cholangitis	GO:0140375	immune receptor activity	0.000386944625368275	IL7R/HLA-DPA1/IFNGR2/CD74/HLA-DOA/IL2RA/CXCR4/CXCR3/CCR1/HLA-DQA1/CCR4/HLA-DQB1/IL15RA/IL2RB/HLA-DQB2/HLA-DRB1/HLA-DRA	2
Multiple sclerosis	GO:0042026	protein refolding	0.000387554931982276	FKBP1A/HSPA1A/HSP90AA1/HSPA9/HSPA5/HSPA1B/HSPD1/HSPA6/B2M	3
Multiple sclerosis	GO:0002292	T cell differentiation involved in immune response	0.000387554931982276	GPR183/HLA-DRA/IL4R/JAK1/STAT3/BCL3/SOCS3/JAK3/JUNB/RELB/MALT1/LEF1/CD80/HMGB1/HLA-DRB1/LGALS9	7
Multiple sclerosis	GO:2000106	regulation of leukocyte apoptotic process	0.000387554931982276	PRKCQ/ADAM8/DOCK8/BCL3/JAK3/HIF1A/IL7R/ADA/CD74/ARG2/CD27/PIK3CD/CD3G/ITPKB/BCL11B/LGALS9	4
Ankylosing spondylitis	GO:0032944	regulation of mononuclear cell proliferation	0.000387776827148927	TYK2/PTPRC/IRF1/TMEM131L/PPP3CA/IL23A/LGALS9/IL4/XCL1/HMGB1/HLA-A/IL6ST/EBI3/CTLA4/BCL2/CTNNB1/TNFRSF4/FOXP3/PELI1/TNFSF8/IL2RA/SOS2/CDKN1A/CSF1/CD70/CCL5/SPN/JAK2/TWSG1/MZB1/CD38/LGALS3/RAC2/HES1/HAVCR2/IL10/PTPN6/TNFRSF14/CASP3/ATM/RASAL3/PTPN22/TNFRSF1B	9
Ankylosing spondylitis	GO:0002221	pattern recognition receptor signaling pathway	0.00039055578618231	EIF2AK2/OAS1/IFIH1/BIRC3/TNFAIP3/NFKBIA/IRF1/TRIM25/IRF3/HSPA1B/PHB1/PLCG2/HMGB1/TRAF3/TNIP1/RFTN1/OASL/DDX60/NFKBIZ/YWHAE/TNIP2/TAX1BP1/RSAD2/NEK7/ARRB2/LY96/MAPKAPK2/PELI1/NINJ1/GBP5/IPO5/CARD8/CYLD/GBP2/CGAS/RNF125/HAVCR2/RTN4/MAPKAPK3/TASL/APPL1/SEC14L1/TRAF3IP3/CASP1/PTPN22	8
Psoriasis	GO:0001816	cytokine production	0.00039594158681709	TYK2/EIF2AK2/OAS2/OAS1/ISG15/IQGAP1/CD96/IFIH1/PTPRC/CD2/HMGB2/GBP5/DHX36/RAC1/ATF4/B2M/TNFAIP3/XBP1/ZFP36/GSTP1/RSAD2/LTB/HSP90AA1/ELF1/ZC3HAV1/HMGB1/HLA-E/CASP3/SPTBN1/BCL3/PNP/CYLD/XAF1/CYRIB/TNFRSF1B/PDCD4/HLA-A/IL23A/HSP90AB1/GAPDH/XCL1/HSPA1B/IL16/PHB1/EZH2/PLCG2/STAT3/IL6ST/TRAF3/AKIRIN2/RFTN1/HLA-B/EBI3/DENND1B/CD47/KLF2/FOXP3/ZBTB1/ZBTB25/FGFR1/ADAM8/SRGN/DDX1/ARRB2/SARS1/TRIM56/LY96/TAN…	12
Ankylosing spondylitis	GO:0031960	response to corticosteroid	0.00039849169480315	PTPRC/TFAP4/ATP5F1A/AIFM1/FOSL2/BCL2/RAN/NR3C1/ZFP36L1/SMYD3/UBE2L3/DDIT4/CFLAR/REST/CDKN1A/UCP2/BCL2L11/JAK2/IL10/RPL27/FOXO3/BCKDHB/CASP3/FOS	5
Primary biliary cholangitis	GO:0019885	antigen processing and presentation of endogenous peptide antigen via MHC class I	0.000398691429294457	TAP1/HLA-E/ERAP2/HLA-B/HLA-C/TAP2/HLA-A/B2M	9
Inflammatory bowel disease	GO:0070665	positive regulation of leukocyte proliferation	0.000402844512384296	TYK2/PTPRC/CD38/HLA-DPA1/PRKCQ/HLA-E/GPR183/NCK2/IL21/IL2RA/IL6ST/IL23R/PPP3CA/IL23A/XCL1/ADA/TFRC/CD74/BCL2/HMGB1/HLA-A/EBI3/TNFRSF4/FOXP3/MAPK1/PELI1/LGALS9/CDKN1A/CSF2RB/CSF1/CD70/CLECL1P	9
Ankylosing spondylitis	GO:0002429	immune response-activating cell surface receptor signaling pathway	0.000406923715189332	OAS1/PTPRC/LCK/TNFAIP3/NFKBIA/RBCK1/IRF3/ITGAM/PLCG2/HLA-A/TRAF3/RFTN1/NFKBIZ/DENND1B/FOSL2/CTLA4/CD47/BCL2/TNIP2/TAX1BP1/DUSP22/FOXP3/MAPK1/PTPN2/IKBKG/LY96/YES1/PELI1/MYO1G/NINJ1/PDE4D/THEMIS/LAPTM5/CYLD/LPXN/PHPT1/EZR/CD38/LGALS3/SPPL3/TRAT1/EIF2B2/PTPRJ/ELF1/PTPN6/APPL1/CD247/LCP2/ITK/PTPN22	7
Ankylosing spondylitis	GO:0042098	T cell proliferation	0.000406923715189332	TYK2/PTPRC/IRF1/TMEM131L/PPP3CA/IL23A/LGALS9/IL4/XCL1/HMGB1/HLA-A/IL6ST/EBI3/SH2D2A/CTLA4/CTNNB1/TNFRSF4/FOXP3/PELI1/DOCK8/TNFSF8/IL2RA/SOS2/ELF4/CD70/CCL5/SPN/JAK2/TWSG1/RASGRP1/LGALS3/PIK3CG/RAC2/HES1/HAVCR2/IL10/PTPN6/TNFRSF14/CASP3/MSN/RASAL3/TNFRSF1B	9
Rheumatoid arthritis	GO:0050670	regulation of lymphocyte proliferation	0.000409877876386102	TYK2/PTPRC/CD38/HLA-DPA1/PRKCQ/HLA-E/NDFIP1/GPR183/TNFSF8/NCK2/MARCHF7/IL2RA/XCL1/IL23A/ADA/TFRC/CD74/TNFRSF14/HMGB1/HLA-A/IL6ST/EBI3/CTLA4/BCL2/CTNNB1/TNFRSF4/FOXP3/PELI1/SOS2/CDKN1A/CD6/PNP/PRKAR1A/CD70/ARG2/STAT5B/IL12A/IRF1/HAVCR2/HLA-DPB1/TRAF6/IL13/JAK2/AIF1/PRNP/HLA-DRB1	9
Asthma	GO:0050776	regulation of immune response	0.000409937919439301	EXOSC6/GRB2/UFD1/NDFIP1/RSAD2/PELI1/JUNB/ELF1/DUSP22/IL23A/CSNK1A1/WDFY1/ADAR/BIRC3/RPS6KA3/RPS19/LAPTM5/ADA/MALT1/POLR3G/HMGB1/FOSL1/CARD11/HLA-A/HLA-B/YES1/PLCG2/ZNRF1/TNFAIP3/IFIH1/CGAS/PHB2/OASL/XBP1/HLA-C/BCL2/B2M/ITGB2/NFKBIZ/TIFA/SMAD3/SLC15A4/WNK1/NINJ1/ZNFX1/JAK3/LGALS9/HLA-DQA2/TAX1BP1/KHDRBS1/CD46/DDX3X/NSD2/PTPN6/PARP14/TRIM56/PAK2/PRKCE/CD4/CD3E/TNIP1/PUM2/NLRC3/TRIM21/MFHAS1/HSPA1A/…	12
Asthma	GO:0039531	regulation of cytoplasmic pattern recognition receptor signaling pathway	0.000409937919439301	UFD1/RSAD2/PELI1/CSNK1A1/WDFY1/BIRC3/HMGB1/PLCG2/TNFAIP3/CGAS/OASL/SLC15A4/TAX1BP1/DDX3X/PUM2/NLRC3/HSPA1A/HSPA1B/EIF2AK2/DDX60/TASL	4
Asthma	GO:0002764	immune response-regulating signaling pathway	0.000409937919439301	GRB2/UFD1/RSAD2/PELI1/ELF1/DUSP22/CSNK1A1/WDFY1/BIRC3/RPS6KA3/LAPTM5/ADA/MALT1/HMGB1/FOSL1/CARD11/HLA-A/YES1/PLCG2/ZNRF1/TNFAIP3/IFIH1/CGAS/PHB2/OASL/BCL2/NFKBIZ/TIFA/SLC15A4/WNK1/NINJ1/TAX1BP1/KHDRBS1/DDX3X/PTPN6/PAK2/PRKCE/CD3E/TNIP1/PUM2/NLRC3/MFHAS1/HSPA1A/HSPA1B/OAS1/OAS3/EIF2AK2/DDX60/RIGI/GBP1/PLSCR1/IRF7/IFI35/CD247/TASL	10
Multiple sclerosis	GO:0002821	positive regulation of adaptive immune response	0.000415884587235888	PRKCQ/HLA-E/HLA-DRA/MLH1/CD55/EIF2AK4/TGFB1/TNF/ADA/TFRC/MALT1/HSPD1/HLA-B/HLA-C/TAP2/HLA-A/HLA-DRB1/B2M/MSH2/ARID5A	6
Multiple sclerosis	GO:1902533	positive regulation of intracellular signal transduction	0.000415884587235888	CCL3/BIRC3/LCK/CCL4/MAP4K2/PHB2/PJA2/FKBP1A/LAPTM5/P2RX5/DHX15/SLC44A2/PPIA/RAP1B/PDCD4/MIER1/NDFIP1/GPR183/HINT1/PTPRJ/NCK2/CSNK1A1/PRMT1/OSBPL8/UBE3A/ADAM8/RPL37/LITAF/MCL1/NDC80/ECT2/DDX21/PPP3CA/PRKCA/RPS15/GPR65/SOS1/TGFB1/BECN1/FLOT1/GPR174/REL/ACTA2/TNF/USP4/ADA/TFRC/ARRB2/CD74/PMAIP1/MALT1/TGFBR3/CD27/PIM1/GADD45A/LTB/ERP29/HMGB1/MAP4K4/FASLG/HLA-DRB1/ITPKB/PRR5L/IFIT5/LGALS9/TPR	8
Allergic disease	GO:0046651	lymphocyte proliferation	0.00042575793460509	NDFIP1/IL2RA/IL7R/PELI1/TNFSF9/NCK2/IL4/LEF1/BMI1/MZB1/CDKN1A/ADA/EBI3/MALT1/CORO1A/HMGB1/CD38/HLA-DPA1/PRKCQ/HLA-E/DOCK2/GPR183/TNFSF8/MARCHF7/HLA-A/BCL2/CCND3/NFKBIZ/LGALS9/CD46/CD40LG/CARD11/PTPN6/CD3E/IL7/CCL5/SPN/CTLA4/JAK2/TWSG1/RASGRP1/LGALS3/PIK3CG/RAC2/HES1/HAVCR2/FOXP3/FOSL2/IL10/TNFRSF14/CASP3/MSN/ATM/RASAL3/PTPN22/TNFRSF1B	10
Rheumatoid arthritis	GO:0043066	negative regulation of apoptotic process	0.000432239976036059	EIF2AK2/IFI6/CD38/PHB2/HSP90B1/PRKCQ/PPIA/HMGB2/PDCD4/BAG6/MDM2/NNT/PSME3/MARCHF7/SIN3A/HSPA5/HSPA1B/TNF/TRIAP1/BTG2/RRM2B/ADA/TFRC/BCL3/HSPA9/CD74/MALT1/LEF1/IL7R/SOD2/IFIT3/PTMA/TPT1/TMBIM6/IL6ST/KIFAP3/USP47/TNFAIP3/NFE2L2/AHI1/BIRC3/PRDX3/ITPKB/TNFRSF18/PLK1/BCL2/VPS54/TNIP2/CHST11/TAX1BP1/PHIP/CTNNB1/HIPK2/SOCS2/STAMBP/SLC25A5/KLHL20/NAA15/ADAM8/SON/PA2G4/SIRT1/XBP1/DOCK8/NOL3/CFL1/SOCS3/ASN…	10
Inflammatory bowel disease	GO:0002294	CD4-positive, alpha-beta T cell differentiation involved in immune response	0.000434928022776089	GPR183/HLA-DRA/IL21/IL23R/IL23A/STAT3/BCL3/SOCS3/JAK3/JUNB/RELB/MALT1/LEF1/HMGB1/NFKBIZ/JAK1/STAT4/FOXP3/MEN1/RORA/LGALS9	8
Primary sclerosing cholangitis	GO:1903706	regulation of hemopoiesis	0.000435107225705806	HMGB2/NDFIP1/HLA-DRA/IL15RA/IL2RA/TMEM131L/PPP3CA/TNF/ADA/CBFB/HSPA9/SMARCC2/CD74/MALT1/LEF1/ISG15/RPTOR/EEIG1/CDK6/TCF7/ZFP36L1/HLA-B/HMGB1/STAT1/CTLA4/SMARCD2/HLA-DRB1/B2M/ITPKB/CAMK4/LGALS9/IRF1/CD2	8
Primary sclerosing cholangitis	GO:0070663	regulation of leukocyte proliferation	0.000435107225705806	CD38/HLA-DPA1/PRKCQ/HLA-E/NDFIP1/GPR183/TNFSF8/NCK2/MARCHF7/IL2RA/TMEM131L/PPP3CA/ADA/TFRC/CD74/HMGB1/HLA-A/CTLA4/HLA-DRB1/CSF2/TNFRSF4/TNFAIP3/LGALS9/IRF1	11
Primary biliary cholangitis	GO:0042608	T cell receptor binding	0.000439342116979414	LCK/CD3G/HLA-E/HLA-DRB1/HLA-A/HLA-DRA/DOCK2	5
Primary biliary cholangitis	GO:0023023	MHC protein complex binding	0.000439342116979414	HLA-DPA1/CD74/HLA-DOA/HLA-DMA/HLA-DQA1/HLA-DPB1/HLA-DQB1/HLA-DQB2/HLA-DRB1/B2M/HLA-DRA	4
Primary biliary cholangitis	GO:0042277	peptide binding	0.000439342116979414	NFKBIA/NKTR/HLA-DPA1/SEC61A2/TAP1/CD74/HLA-E/HLA-DOA/HLA-DMA/HLA-DQA1/HLA-DPB1/ERAP2/PPARG/FURIN/HLA-DQB1/SRP54/PRNP/ITM2A/HLA-DQB2/HLA-DRB1/HLA-B/SORL1/HLA-C/TAP2/HLA-A/B2M/NUP98/HLA-DRA	5
Rheumatoid arthritis	GO:0023023	MHC protein complex binding	0.000441973833074325	HLA-DPA1/ANXA11/HLA-DRA/HLA-DMA/CD74/YWHAE/B2M/HSP90AA1/HLA-DOA/HLA-DQA1/HLA-DPB1/HLA-DQB1/HLA-DQB2/HLA-DRB1/HSP90AB1	4
Inflammatory bowel disease	GO:0002366	leukocyte activation involved in immune response	0.000442267676460849	PTPRC/NDFIP1/DOCK2/GPR183/HLA-DRA/MLH1/IL21/LGALS1/NBN/IL23R/IL23A/TNF/STAT3/BCL3/SOCS3/RAB27A/JAK3/JUNB/TGFB1/RELB/ADA/TFRC/ITGB2/NKG7/CD74/MALT1/LEF1/HSPD1/PLCG2/HMGB1/NFKBIZ/JAK1/STAT4/KARS1/FOXP3/DOCK10/ITM2A/XBP1/MFNG/SNAP23/MEN1/RORA/LGALS9/UNG/IFI35/IRF8	9
Inflammatory bowel disease	GO:0002821	positive regulation of adaptive immune response	0.000442267676460849	TYK2/PTPRC/PRKCQ/HLA-E/HLA-DRA/MLH1/IL6ST/IL23R/IL23A/XCL1/CD226/TNF/TGFB1/ADA/TFRC/MALT1/HSPD1/HLA-A/AKIRIN2/HLA-B/NFKBIZ/DENND1B/HLA-C/RSAD2/B2M/FOXP3/ZBTB1/SIRT1	6
Primary biliary cholangitis	GO:0019221	cytokine-mediated signaling pathway	0.000447354410115471	CCL3/BIRC3/TNFAIP3/CCL4/NFKBIA/IRF1/IL7R/EGR1/STAT5B/IFNGR2/AIM2/STAT3/IL12A/TP53/CD74/IL2RA/CXCR4/LIMS1/CXCR3/CCR1/TNFRSF4/CSF2/IFITM2/TRAF6/CCR4/JAK2/IFNG/STAT6/ILK/PPARG/STK39/CARD16/MAVS/HIF1A/IL15RA/CASP1/IRF3/IRAK4/FAS/JAK1/IL2RB/SP100/CSF1/PARP9/RFFL/STAT1/IFI27/STAT2	9
Primary sclerosing cholangitis	GO:0002443	leukocyte mediated immunity	0.00045059630234088	KMT2E/HLA-E/NDFIP1/HLA-DRA/MLH1/TNF/TFRC/BCL3/ITGB2/NKG7/RNF19B/ARRB2/CD74/MALT1/LAT/HLA-B/HLA-C/TAP2/HMGB1/GZMB/HLA-A/IL2RB/HLA-DRB1/B2M/MSH2/RIGI/LGALS9/CD2/ARID5A	10
Ulcerative colitis	GO:0045069	regulation of viral genome replication	0.000450950441190279	BCL2/PPIA/TOP2B/APOBEC3G/LARP1/MAVS/DDX5/TRIM38/APOBEC3H/ADAR/SHFL/ILF3/TNF/TASOR/INPP5K/MX1/OAS1/OAS2/OAS3/EIF2AK2/ISG15/ISG20/IFIT5/IFIT1/PLSCR1/IFI16/RSAD2	9
Crohns disease	GO:0046641	positive regulation of alpha-beta T cell proliferation	0.000454262200084159	TYK2/PTPRC/PRKCQ/HLA-E/IL23A/XCL1/HLA-A/EBI3/LGALS9/CARD11/CD81	6
Inflammatory bowel disease	GO:0140374	antiviral innate immune response	0.000455334395752454	MX1/EIF2AK2/OAS1/IFIH1/PHB2/DHX15/TRIM25/TNF/PHB1/IFIT3/CARD8/USP18/IFIT1/RIGI/IFIT2	4
Type 1 diabetes	GO:0019882	antigen processing and presentation	0.000455546018246167	TAP1/HLA-DPA1/HLA-E/HLA-DRA/HLA-DMA/TAPBPL/HLA-A/RFTN1/HLA-B/CALR/HLA-C/PSME1/B2M/EXT1/PSMB8/CTSD/LNPEP/RAB5B/MFSD6/ERAP2/TAP2/CD74/HLA-DRB1/CTSS	8
Primary sclerosing cholangitis	GO:0002824	positive regulation of adaptive immune response based on somatic recombination of immune receptors built from immunoglobulin superfamily domains	0.000460354073262984	PRKCQ/HLA-E/HLA-DRA/MLH1/TNF/ADA/TFRC/MALT1/HLA-B/HLA-C/TAP2/HLA-A/HLA-DRB1/B2M/MSH2/ARID5A	7
Primary sclerosing cholangitis	GO:0070661	leukocyte proliferation	0.000460354073262984	CD38/HLA-DPA1/PRKCQ/HLA-E/NDFIP1/DOCK2/GPR183/TNFSF8/NCK2/MARCHF7/IL2RA/TMEM131L/PPP3CA/ADA/TFRC/CD74/MALT1/LEF1/HMGB1/PLCL2/HLA-A/CTLA4/HLA-DRB1/CSF2/TNFRSF4/TNFAIP3/LGALS9/IRF1	10
Multiple sclerosis	GO:0002824	positive regulation of adaptive immune response based on somatic recombination of immune receptors built from immunoglobulin superfamily domains	0.000466078262003666	PRKCQ/HLA-E/HLA-DRA/MLH1/CD55/TGFB1/TNF/ADA/TFRC/MALT1/HSPD1/HLA-B/HLA-C/TAP2/HLA-A/HLA-DRB1/B2M/MSH2/ARID5A	7
Inflammatory bowel disease	GO:0070663	regulation of leukocyte proliferation	0.000470954874463414	TYK2/PTPRC/CD38/HLA-DPA1/PRKCQ/HLA-E/NDFIP1/GPR183/TNFSF8/NCK2/MARCHF7/IL21/IL2RA/IL6ST/IL23R/TMEM131L/PPP3CA/IL23A/XCL1/SOS1/ADA/TFRC/CD74/CNN2/BCL2/HMGB1/HLA-A/TNFAIP3/EBI3/CTLA4/CTNNB1/TNFRSF4/FOXP3/MAPK1/PELI1/SOS2/LGALS9/CDKN1A/CSF2RB/CSF1/CD70/CLECL1P/TNFRSF9	11
Ankylosing spondylitis	GO:0002460	adaptive immune response based on somatic recombination of immune receptors built from immunoglobulin superfamily domains	0.000471253060038091	TYK2/PTPRC/TNFAIP3/HLA-C/IL23A/LEF1/IL4/XCL1/CD27/BACH2/IL7R/PHB1/NFKB2/HMGB1/HLA-A/STAT3/JUNB/RFTN1/HLA-B/EBI3/NFKBIZ/JAK1/DENND1B/RSAD2/STAT4/DUSP22/B2M/FOXP3/ZBTB1/MYO1G/CTSC/SOCS3/RORA/CD4/CSF2RB/CD70/IL2RB/SPN/JAK2/ARID5A/BATF/PRF1/CTSH/TAP2/HAVCR2/IL10/PTPN6/IL21R/JAK3/TNFRSF1B	10
Ankylosing spondylitis	GO:0035295	tube development	0.000471253060038091	ZEB1/ACTG1/TNFAIP3/LEF1/ID2/SUFU/NR4A1/SERPINE2/MAP2K1/STAT3/IL6ST/JUNB/SSBP3/WARS1/ITGAX/NFE2L2/ATP5F1B/JAK1/AHI1/PDCD6/FOSL2/SH2D2A/CD47/KLF2/BCL2/CLIC4/AKT3/SAT1/CTNNB1/HIPK2/EPAS1/PHGDH/MAPK1/CBFA2T2/NR3C1/EXT1/SRPK2/SCAPER/NAA15/ZFP36L1/MICAL2/FGFR1/ADAM8/LDLR/SARS1/STK4/SIRT1/EIF4G1/SPINT2/NINJ1/XBP1/MAN2A1/PFN1/RPL13A/ITGB1/ZNF354C/MAGED1/RORA/CDKN1A/CSF1/SLC7A11/S1PR1/ADTRP/BCL2L11/RAP1A/…	6
Ankylosing spondylitis	GO:0006935	chemotaxis	0.000471253060038091	CCL3/CCL4/TNFSF11/IL23A/LGALS9/LEF1/XCL1/NR4A1/PPIA/MAP2K1/ITGA2/HMGB1/RPS19/CALR/MAPK1/LSP1/ADAM10/RAC1/FGFR1/ADAM8/PTPN2/ARRB2/P2RX4/NINJ1/RPL13A/ITGB2/HBEGF/CSF1/S1PR1/PLP2/CCL5/LYST/SPN/VEGFB/CXCR4/LGALS3/PIK3CG/RAC2/CKLF/PTPRJ/IL10/CCR4/TYMP/STX3/S100A4/CMTM7/SBDS/GPSM3	5
Ankylosing spondylitis	GO:0042330	taxis	0.000471253060038091	CCL3/CCL4/TNFSF11/IL23A/LGALS9/LEF1/XCL1/NR4A1/PPIA/MAP2K1/ITGA2/HMGB1/RPS19/CALR/MAPK1/LSP1/ADAM10/RAC1/FGFR1/ADAM8/PTPN2/ARRB2/P2RX4/NINJ1/RPL13A/ITGB2/HBEGF/CSF1/S1PR1/PLP2/CCL5/LYST/SPN/VEGFB/CXCR4/LGALS3/PIK3CG/RAC2/CKLF/PTPRJ/IL10/CCR4/TYMP/STX3/S100A4/CMTM7/SBDS/GPSM3	5
Ankylosing spondylitis	GO:0009617	response to bacterium	0.000471253060038091	OAS2/OAS1/ISG15/CD96/IFI44/TNFAIP3/NFKBIA/RBCK1/IRF3/IL23A/LGALS9/GZMA/CNP/ITGAM/IL7R/SOD2/NR4A1/PLCG2/NFKB2/HMGB1/HLA-A/RPS19/FAU/AKIRIN2/TNIP1/HLA-B/NFKBIZ/FOSL2/PRDX3/TNIP2/PDCD4/B2M/FOXP3/MAPK1/IKBKG/LY96/RAB7A/MAPKAPK2/PELI1/XBP1/TNFSF8/GBP5/RPL13A/SNX3/IL12RB2/CARD8/GSDMD/CARD16/CD4/CSF2RB/C15orf48/GBP2/LYST/TSPO/SPN/GCH1/JAK2/ARID5A/CAPN2/TAP2/HAVCR2/MAPKAPK3/IL10/RBPJ/CCR4/TNFRSF14/CASP3/…	11
Ankylosing spondylitis	GO:0050670	regulation of lymphocyte proliferation	0.000471253060038091	TYK2/PTPRC/IRF1/TMEM131L/PPP3CA/IL23A/LGALS9/IL4/XCL1/HMGB1/HLA-A/IL6ST/EBI3/CTLA4/BCL2/CTNNB1/TNFRSF4/FOXP3/PELI1/TNFSF8/IL2RA/SOS2/CDKN1A/CD70/CCL5/SPN/JAK2/TWSG1/MZB1/CD38/LGALS3/RAC2/HES1/HAVCR2/IL10/PTPN6/TNFRSF14/CASP3/ATM/RASAL3/PTPN22/TNFRSF1B	9
Rheumatoid arthritis	GO:0002504	antigen processing and presentation of peptide or polysaccharide antigen via MHC class II	0.000476585085219538	HLA-DPA1/HLA-DRA/HLA-DMA/CD74/B2M/CTSD/HLA-DOA/HLA-DQA1/HLA-DPB1/TRAF6/HLA-DQB1/HLA-DQB2/HLA-DRB1	4
Multiple sclerosis	GO:0042093	T-helper cell differentiation	0.000479812971978361	GPR183/HLA-DRA/IL4R/JAK1/STAT3/BCL3/SOCS3/JAK3/JUNB/RELB/MALT1/LEF1/CD80/HMGB1/HLA-DRB1	6
Type 1 diabetes	GO:0002443	leukocyte mediated immunity	0.000480698538696393	CD96/PTPRC/KMT2E/HLA-E/NDFIP1/HLA-DRA/MLH1/IL23A/XCL1/IL7R/GZMB/PLCG2/HMGB1/HLA-A/PLEKHM2/RFTN1/HLA-B/NFKBIZ/DENND1B/HLA-C/RSAD2/DUSP22/B2M/FOXP3/ZBTB1/DDX1/PRDX1/ARRB2/CD2/MYO1G/CTSC/KIF5B/ITGB2/TUBB/TUBB4B/SERPINB9/SNAP23/RNF19B/MALT1/CORO1A/CSF2RB/CD70/PIK3CD/DDX21/UNG/LAT/TAP2/IL2RB/CD74/HLA-DRB1/MSH2/RIGI/LGALS9/ARID5A	10
Type 1 diabetes	GO:0019883	antigen processing and presentation of endogenous antigen	0.000482218117030831	TAP1/HLA-E/HLA-DRA/HLA-A/HLA-B/HLA-C/B2M/ERAP2/TAP2/CD74/HLA-DRB1	7
Type 1 diabetes	GO:0046633	alpha-beta T cell proliferation	0.000482218117030831	TYK2/PTPRC/PRKCQ/HLA-E/NDFIP1/DOCK2/IL2RA/IL23A/XCL1/ARG2/HLA-A/EBI3/FOXP3/ELF4/LGALS9/IRF1	8
Type 1 diabetes	GO:0002474	antigen processing and presentation of peptide antigen via MHC class I	0.000482218117030831	TAP1/HLA-E/TAPBPL/HLA-A/HLA-B/CALR/HLA-C/B2M/LNPEP/MFSD6/ERAP2/TAP2	8
Multiple sclerosis	GO:0002705	positive regulation of leukocyte mediated immunity	0.00048229272348068	HLA-E/HLA-DRA/MLH1/DDX21/CD55/TGFB1/TNF/TFRC/ITGB2/MALT1/HSPD1/HLA-B/HLA-C/TAP2/HLA-A/HLA-DRB1/B2M/MSH2/RIGI/ARID5A	7
Multiple sclerosis	GO:0045646	regulation of erythrocyte differentiation	0.00048229272348068	HMGB2/HSPA1A/PRMT1/STAT3/HIF1A/HSPA9/HSPA1B/CDK6/ZFP36L1/STAT1/B2M	5
Rheumatoid arthritis	GO:0045580	regulation of T cell differentiation	0.000483037519774272	ZEB1/PTPRC/HLA-DRA/IL2RA/IL23A/ADA/CBFB/SMARCC2/CD74/MALT1/LEF1/IL7R/CAMK4/HMGB1/JUNB/NFKBIZ/ARID1B/CTLA4/ITPKB/SMARCD1/FOXP3/ZBTB1/ADAM8/PTPN2/CD2/XBP1/SOS2/PNP/CYLD/SOCS1/STAT5B/RUNX3/IRF1/HLA-DOA/ARID1A/AMBRA1/LAG3/BRAF/IFNG/BRD4/SMARCA4/HLA-DRB1	8
Rheumatoid arthritis	GO:0045619	regulation of lymphocyte differentiation	0.000486869610382172	ZEB1/PTPRC/NDFIP1/HLA-DRA/IL15RA/IL2RA/ZFP36L1/IL23A/ADA/CBFB/SMARCC2/CD74/MALT1/LEF1/ID2/IL7R/CAMK4/HMGB1/JUNB/NFKBIZ/ARID1B/CTLA4/ITPKB/SMARCD1/FOXP3/ZBTB1/ADAM8/PTPN2/CD2/XBP1/SOS2/PNP/CYLD/SOCS1/STAT5B/RUNX3/IRF1/HLA-DOA/ARID1A/AMBRA1/LAG3/BRAF/IFNG/BRD4/SMARCA4/HLA-DRB1	9
Multiple sclerosis	GO:0002706	regulation of lymphocyte mediated immunity	0.000489674581859245	HLA-E/NDFIP1/HLA-DRA/MLH1/CD55/TGFB1/IL7R/TNF/TFRC/ARRB2/MALT1/HSPD1/CD80/HLA-B/HLA-C/TAP2/HMGB1/HLA-A/HLA-DRB1/B2M/MSH2/LGALS9/ARID5A	8
Allergic disease	GO:0036294	cellular response to decreased oxygen levels	0.000493385733691335	FOS/P4HB/MDM2/BNIP3L/PHB2/HP1BP3/HIPK2/CFLAR/VHL/EPAS1/PMAIP1/BCL2/CHCHD2/BNIP3/TMBIM6/FAM162A/CCNA2/PRKCE/RGCC/NPEPPS/PGK1/HIF1A/ADAM8/AK4/PPARG/LMNA/FOXO3/EGLN3/ACAA2/EGLN1/TWIST1/NOL3/ZFP36L1	6
Primary sclerosing cholangitis	GO:0002699	positive regulation of immune effector process	0.000494966986265555	PHB2/LAPTM5/HLA-E/RPS19/HLA-DRA/MLH1/TNF/TFRC/ITGB2/CD74/MALT1/HLA-B/HLA-C/TAP2/HLA-A/HLA-DRB1/B2M/MSH2/TNFRSF4/RIGI/LGALS9/ARID5A	9
Primary biliary cholangitis	GO:0045580	regulation of T cell differentiation	0.000499220490719651	IRF1/IL7R/CD27/CD80/STAT5B/RUNX3/CD74/HLA-DOA/IL2RA/ARID1A/AMBRA1/LAG3/HMGB1/BRAF/ZBTB1/IFNG/BRD4/PNP/CTLA4/SMARCA4/HLA-DRB1/TCF7/SMARCD2/HLA-DRA/ITPKB/CAMK4/LGALS9/CD2	8
Primary biliary cholangitis	GO:0009617	response to bacterium	0.000499220490719651	TNFAIP3/NFKBIA/IL7R/TNIP1/CD6/CD80/PTGER4/IL12A/GBP4/SOD2/HLA-E/GBP5/GSDMD/CEP192/RAB7A/HMGB1/CSF2/CMPK2/ST13/HAVCR2/RNF213/TRAF6/IL13/GBP1/CCR4/JAK2/PPM1D/SBNO2/CHD7/CARD16/MAVS/CASP1/RBCK1/IRF3/PRKCA/CDK19/IRAK4/TRAC/PRKCE/HLA-DRB1/HLA-B/ZNFX1/TAP2/HLA-A/FASLG/PLAC8/B2M/LGALS9/ARID5A	11
Primary sclerosing cholangitis	GO:0050867	positive regulation of cell activation	0.00049927240150807	CD38/HLA-DPA1/PRKCQ/HLA-E/GPR183/HLA-DRA/NCK2/MLH1/HLA-DMA/IL15RA/IL2RA/PPP3CA/ACTA2/TNF/ADA/TFRC/CBFB/SMARCC2/CD74/MALT1/LEF1/HMGB1/HLA-A/SMARCD2/HLA-DRB1/B2M/MSH2/ITPKB/TNFRSF4/LGALS9/CD2	10
Primary biliary cholangitis	GO:0001816	cytokine production	0.000503041012034347	CCL3/TNFAIP3/IRF1/CCDC88B/EGR1/CD6/HLA-DPA1/CD80/STAT5B/PTGER4/AIM2/MBP/STAT3/IL12A/CD74/HLA-E/CD58/SPTBN1/CD2AP/GBP5/GSDMD/MORC3/RORA/LAG3/HMGB1/CSF2/NFATC3/SERPINB1/C5/RGCC/ZBTB1/HAVCR2/HLA-DPB1/TRAF6/RAD21/IL13/GBP1/JAK2/IFNG/FURIN/POU2AF1/N4BP1/TIGIT/CARD16/MAVS/PNP/HIF1A/CASP1/IRF3/AIF1/PRNP/ARHGEF2/GAPDH/HLA-DRB1/LTB/SRGN/HLA-B/SORL1/HLA-A/STAT1/ZBTB32/B2M/ZNF134/PATZ1/RIGI/FRMD8/LGALS9/CD2…	12
Allergic disease	GO:0002252	immune effector process	0.000505107273837727	EXOSC6/NDFIP1/IL7R/RSAD2/JUNB/DUSP22/HLA-C/IL4/ITGAM/LEF1/MZB1/GZMB/RPS19/LAPTM5/RNF19B/ADA/MALT1/CORO1A/CD2/HMGB1/PHB2/KMT2E/HLA-E/DOCK2/GPR183/HLA-DRA/MLH1/HLA-A/HLA-B/YES1/PLCG2/STAT3/CGAS/XBP1/CD27/B2M/ITGB2/ICAM1/MYB/NFKBIZ/APBB1IP/TMBIM6/SLC15A4/JAK3/LGALS9/CD46/NSD2/CD40LG/PTPN6/PTGER4/PRKCE/RGCC/DDX60/RIGI/IRF7/IFI35/SNX4/LYST/IL2RB/CD84/PRDX1/SPN/ARID5A/BATF/NKG7/LAG3/RASGRP1/PRF1/LGALS3…	11
Type 1 diabetes	GO:0042110	T cell activation	0.000505958252987243	TYK2/ZEB1/PTPRC/FKBP1A/LAPTM5/HLA-DPA1/PRKCQ/HLA-E/RPL22/NDFIP1/DOCK2/GPR183/TNFSF8/HLA-DRA/NCK2/HLA-DMA/MARCHF7/IL2RA/ZFP36L1/IL23A/XCL1/ARG2/IL7R/CDK6/CAMK4/HMGB1/HLA-A/STAT3/IL6ST/JUNB/EBI3/NFKBIZ/ARID1B/JAK1/FOSL2/SH2D2A/CTLA4/CD47/ITPKB/BCL2/RSAD2/STAT4/DUSP22/CTNNB1/TNFRSF4/SMARCD1/B2M/FOXP3/ZBTB1/ADAM8/PTPN2/CD2/YES1/CD7/PELI1/XBP1/DOCK8/SOCS3/THEMIS/SOS2/ELF4/SIRPG/MEN1/RORA/ADA/MALT1/COR…	11
Primary sclerosing cholangitis	GO:1902105	regulation of leukocyte differentiation	0.000506074168814699	NDFIP1/HLA-DRA/IL15RA/IL2RA/TMEM131L/PPP3CA/TNF/ADA/CBFB/SMARCC2/CD74/MALT1/LEF1/RPTOR/EEIG1/CDK6/TCF7/ZFP36L1/HLA-B/HMGB1/CTLA4/SMARCD2/HLA-DRB1/ITPKB/CAMK4/LGALS9/IRF1/CD2	8
Primary sclerosing cholangitis	GO:0002449	lymphocyte mediated immunity	0.000506074168814699	HLA-E/NDFIP1/HLA-DRA/MLH1/TNF/TFRC/BCL3/NKG7/RNF19B/ARRB2/CD74/MALT1/HLA-B/HLA-C/TAP2/HMGB1/GZMB/HLA-A/IL2RB/HLA-DRB1/B2M/MSH2/LGALS9/CD2/ARID5A	10
Primary sclerosing cholangitis	GO:0046651	lymphocyte proliferation	0.000506074168814699	CD38/HLA-DPA1/PRKCQ/HLA-E/NDFIP1/DOCK2/GPR183/TNFSF8/NCK2/MARCHF7/IL2RA/TMEM131L/PPP3CA/ADA/TFRC/CD74/MALT1/LEF1/HMGB1/PLCL2/HLA-A/CTLA4/HLA-DRB1/TNFRSF4/LGALS9/IRF1	10
Primary sclerosing cholangitis	GO:0045087	innate immune response	0.000506074168814699	G3BP2/MAP4K2/PHB2/PJA2/SRPK2/HLA-DPA1/UBE2L6/DHX15/HLA-E/RPS19/HMGB2/SYNCRIP/CSNK1A1/TNF/SHFL/GBP4/NKG7/RNF19B/ARRB2/CD74/MALT1/VPS26B/IFIT3/HERC5/ISG15/IFIT2/ZYX/TASL/GBP1/HLA-B/ZNFX1/PARP9/HLA-C/HMGB1/GZMB/HLA-A/FASLG/STAT1/TRIM14/CTSS/IFIT5/RIGI/IFI27/WRNIP1/TNFAIP3/LGALS9/IRF1/STAT2/CD2/ARID5A/OASL	13
Ankylosing spondylitis	GO:0001568	blood vessel development	0.000507194505842013	ACTG1/TNFAIP3/FLVCR1/LEF1/SUFU/NR4A1/MAP2K1/STAT3/JUNB/WARS1/ITGAX/NFE2L2/ATP5F1B/JAK1/PDCD6/SH2D2A/CD47/KLF2/CLIC4/AKT3/SAT1/CTNNB1/HIPK2/GGNBP2/EPAS1/MAPK1/SRPK2/NAA15/ZFP36L1/FGFR1/ADAM8/LDLR/SARS1/STK4/SIRT1/NINJ1/XBP1/SOCS3/ITGB1/CFLAR/ZNF354C/RORA/MDM2/S1PR1/ADTRP/RAP1A/PKM/PGK1/TGFBR1/VEGFB/HIF1A/CXCR4/PIK3CG/CTSH/HES1/PTPRJ/PPARG/IL10/RBPJ/TNFSF12/TYMP/PML/B4GALT1/WASF2/MYO1E/EGLN1/TWIST1…	5
Primary biliary cholangitis	GO:0060333	type II interferon-mediated signaling pathway	0.000509344752399708	IRF1/IFNGR2/TP53/JAK2/IFNG/PPARG/JAK1/SP100/PARP9/STAT1	2
Ankylosing spondylitis	GO:0036294	cellular response to decreased oxygen levels	0.000513375243821239	TMBIM6/CHCHD2/NFE2L2/AIFM1/BCL2/HIPK2/AQP3/EPAS1/ZFP36L1/ADAM8/SIRT1/STC2/NOL3/CFLAR/RORA/MDM2/NPEPPS/PGK1/HIF1A/BNIP3L/AK4/PPARG/LMNA/FOXO3/EGLN3/ACAA2/FOS/FAM162A/EGLN1/TWIST1	6
Psoriasis	GO:0101002	ficolin-1-rich granule	0.000513669555585328	RAC1/GSTP1/KPNB1/HSP90AA1/HMGB1/SLC2A3/CAB39/PNP/PSMB1/PKM/CTSB/HSPA8/HSP90AB1/HSPA1B/GUSB/PPIA/EEF1A1/COPB1/ITGAX/FTH1/MAPK1/ILF2/APEH/ADAM8/DYNLT1/LAMP2/HUWE1/CTSD/ITGB2/PSMB7/ARPC5/MVP/GSDMD/YPEL5/ATP6AP2/COTL1/DYNC1LI1/CTSS/CSNK2B/GPI	5
Psoriasis	GO:0042470	melanosome	0.000513669555585328	SLC1A4/CD63/PDIA6/YWHAE/RAC1/PDIA4/HSP90AA1/YWHAZ/CCT4/CTSB/HSPA8/HSPA5/HSP90AB1/NAP1L1/CNP/MREG/GGH/RAB9A/RAN/PRDX1/RAB7A/CTSD/ITGB1/CLTC/RAB38/ATP1A1/CANX/TPP1/TMED10	7
Psoriasis	GO:0048770	pigment granule	0.000513669555585328	SLC1A4/CD63/PDIA6/YWHAE/RAC1/PDIA4/HSP90AA1/YWHAZ/CCT4/CTSB/HSPA8/HSPA5/HSP90AB1/NAP1L1/CNP/MREG/GGH/RAB9A/RAN/PRDX1/RAB7A/CTSD/ITGB1/CLTC/RAB38/ATP1A1/CANX/TPP1/TMED10	7
Allergic disease	GO:0043069	negative regulation of programmed cell death	0.000514334741668992	HDAC3/IL7R/PELI1/SOD2/ADAR/ZC3HC1/IL4/IFIT3/LEF1/BMI1/SELENOS/BIRC3/RPS6KA3/IFI6/CDKN1A/MDM2/LAPTM5/TM7SF3/RRM2B/ADA/MALT1/FKBP8/CCNG1/CORO1A/HCLS1/BNIP3L/PIDD1/PRKCH/PPP1R10/CD38/PHB2/HSP90B1/PRKCQ/PPIA/HMGB2/PDCD4/BAG6/NNT/PSME3/MARCHF7/HSPA1A/GCLM/PRELID1/TPT1/PLCG2/ACVR1/HIPK2/TNFAIP3/CFLAR/VHL/PRDX3/RIPK1/XBP1/PTMA/BFAR/CD27/BCL2/PPARA/PPT1/ICAM1/AKR1B1/CSNK2A2/BNIP3/TMBIM6/RFFL/SMAD3/GCH1/A…	10
Allergic disease	GO:0040011	locomotion	0.000514334741668992	HDAC7/TNFSF11/DUSP22/SOD2/IL4/PLP2/LEF1/PPIB/MDM2/RPS19/ACTA2/RHOC/GADD45A/SP100/S100A11/ADA/CORO1A/ATP2B4/HMGB1/PRKCQ/TCAF1/PPIA/ELP5/HMGB2/DOCK2/GPR183/PTPRJ/PLCG2/MACF1/CXCR4/ACVR1/DPP4/ENPP2/ATP5F1A/ACTG1/STAT3/CXCR3/SPOCK2/XBP1/SPINT2/BCL2/ITGB2/DNAJA4/ICAM1/RAP2A/RFFL/SMAD3/RCC2/WNK1/NINJ1/LGALS9/RAB11A/RDX/RNF20/SP1/ITGAX/SERPINE2/CCL28/PTGER4/PRKCE/ADARB1/RGCC/SRF/CMTM7/NEXN/RIGI/MAP2K1/V…	11
Inflammatory bowel disease	GO:0002456	T cell mediated immunity	0.000524337563741298	PTPRC/HLA-E/HLA-DRA/IL23R/IL23A/XCL1/RAB27A/MALT1/HSPD1/IL7R/HMGB1/HLA-A/RFTN1/HLA-B/NFKBIZ/DENND1B/HLA-C/RSAD2/DUSP22/B2M/FOXP3/ZBTB1/MYO1G/CTSC/CD70	10
Inflammatory bowel disease	GO:0034101	erythrocyte homeostasis	0.00052593725546039	ISG15/KMT2E/RPS19/HMGB2/HSPA1B/HSPA1A/ZFP36L1/FLVCR1/STAT3/PTBP3/HIF1A/HSPA9/NCAPG2/TGFBR3/KLF2/ID2/CDK6/ARID4A/NEMP1/HIPK2/EPAS1/B2M/SLC25A5/PTPN2/PRDX1/RPS24/CFLAR/ADAR/CHMP5/STAT1/GPI	8
Ankylosing spondylitis	GO:0002456	T cell mediated immunity	0.000529639585150151	PTPRC/HLA-C/IL23A/IL4/XCL1/IL7R/HMGB1/HLA-A/RFTN1/HLA-B/NFKBIZ/DENND1B/RSAD2/DUSP22/B2M/FOXP3/ZBTB1/MYO1G/CTSC/CD70/SPN/ARID5A/PRF1/CTSH/TAP2/TNFRSF1B	10
Type 1 diabetes	GO:0048871	multicellular organismal-level homeostasis	0.000532972208340175	OAS1/ISG15/CD38/KMT2E/RPS19/HMGB2/SCD/GPR183/TPP1/IL2RA/ZFP36L1/HSPA1B/ID2/IL7R/SOD2/CDK6/EZH2/HMGB1/METRNL/STAT3/ACTG1/TNFAIP3/NFKBIZ/ZEB2/FOSL2/ITPKB/KLF2/ARID4A/BCL2/VPS54/AKT3/NEMP1/CTNNB1/HIPK2/AQP3/EPAS1/B2M/FOXP3/DOCK10/OGT/SLC25A5/EXT1/ADAM8/PTPN2/FABP5/AKAP11/PRDX1/P2RX4/CCNB2/RAB7A/SIRT1/EIF4G1/RPS24/AMPD2/SOS2/ITGB1/CFLAR/PGAM5/TUBA1A/ADA/CORO1A/HCLS1/LNPEP/TMOD3/CYLD/CSF1/UCP2/HSPA9/P…	10
Type 1 diabetes	GO:0071345	cellular response to cytokine stimulus	0.000532972208340175	TYK2/MX1/OAS2/OAS1/ISG15/IFIH1/PTPRC/LAPTM5/HLA-DPA1/SMARCA5/PTPRJ/SYNCRIP/IL15RA/IL2RA/TRIM25/ZFP36L1/HSPA5/XCL1/HSPA1B/IL7R/BIRC3/PHB1/PARP14/STAT3/ACTG1/IL6ST/TRAF3/TNFAIP3/OASL/NFE2L2/TUBA1B/EBI3/NFKBIZ/ATP5F1B/JAK1/CD47/KLF2/TNFRSF18/SPPL2A/EIF4E2/TNIP2/STAT4/EIF5A/TNFRSF4/MAPK1/LSP1/SLC25A5/EXT1/ARID5B/MAP3K5/PTPN2/TRIM56/TANK/SIRT1/MAPKAPK2/XBP1/DICER1/KIF5B/DOCK8/GBP5/SOCS3/RPL13A/RBMX/NF…	10
Multiple sclerosis	GO:0051336	regulation of hydrolase activity	0.000534822226185041	CCL3/BIRC3/LCK/CCL4/PHB2/HSP90B1/FKBP1A/LAPTM5/HMGB2/CYCS/RABGAP1/PSME3/HSPA1A/CDKN2D/ARHGAP9/CALM1/HSP90AB1/ECT2/ZC3H15/TRIAP1/DOCK8/GPR65/STAT3/SOS1/RPS27L/TNF/PSME2/RALBP1/SPOCK2/PMAIP1/MALT1/HSPD1/RRP1B/CYFIP2/ITK/RAPGEF1/RFFL/HMGB1/MAP4K4/FASLG/MBP/TBC1D4/LAMP3/PSMB9/MTCH1/PSME1/CTSS/ARHGAP25/LGALS9/IFT57/DOCK9	10
Multiple sclerosis	GO:0043367	CD4-positive, alpha-beta T cell differentiation	0.000534822226185041	GPR183/HLA-DRA/IL4R/JAK1/STAT3/BCL3/SOCS3/JAK3/JUNB/RELB/CBFB/MALT1/LEF1/CD80/HMGB1/HLA-DRB1/LGALS9	8
Inflammatory bowel disease	GO:0071346	cellular response to type II interferon	0.000538347857879638	TYK2/HLA-DPA1/SYNCRIP/XCL1/TNF/GBP2/GBP4/VPS26B/CALM1/PARP14/ACTG1/JAK1/CD47/PTPN2/KIF5B/GBP5/RPL13A/LGALS9/SP100/PARP9/STAT1/GBP1/ZYX/IRF8	8
Allergic disease	GO:0043066	negative regulation of apoptotic process	0.000538896641853311	HDAC3/IL7R/SOD2/ADAR/ZC3HC1/IL4/IFIT3/LEF1/BMI1/SELENOS/BIRC3/RPS6KA3/IFI6/CDKN1A/MDM2/RRM2B/ADA/MALT1/FKBP8/CCNG1/CORO1A/HCLS1/BNIP3L/PIDD1/PRKCH/PPP1R10/CD38/PHB2/HSP90B1/PRKCQ/PPIA/HMGB2/PDCD4/BAG6/NNT/PSME3/MARCHF7/HSPA1A/GCLM/PRELID1/TPT1/ACVR1/HIPK2/TNFAIP3/CFLAR/VHL/PRDX3/RIPK1/XBP1/PTMA/BFAR/CD27/BCL2/PPARA/PPT1/ICAM1/AKR1B1/CSNK2A2/BNIP3/TMBIM6/RFFL/SMAD3/GCH1/ARMC10/SLC25A5/JAK3/TAX1BP1…	10
Allergic disease	GO:0050670	regulation of lymphocyte proliferation	0.000546503376883512	NDFIP1/IL2RA/PELI1/TNFSF9/NCK2/IL4/BMI1/MZB1/CDKN1A/ADA/EBI3/CORO1A/HMGB1/CD38/HLA-DPA1/PRKCQ/HLA-E/GPR183/TNFSF8/MARCHF7/HLA-A/BCL2/LGALS9/CD46/CD40LG/CARD11/PTPN6/CD3E/IL7/CCL5/SPN/CTLA4/JAK2/TWSG1/LGALS3/RAC2/HES1/HAVCR2/FOXP3/IL10/TNFRSF14/CASP3/ATM/RASAL3/PTPN22/TNFRSF1B	9
Inflammatory bowel disease	GO:0002699	positive regulation of immune effector process	0.000547444454558634	PTPRC/PHB2/LAPTM5/HLA-E/RPS19/HLA-DRA/MLH1/IL21/IL23R/IL23A/XCL1/CD226/TNF/TGFB1/TFRC/ITGB2/CD74/MALT1/HSPD1/PHB1/PLCG2/HLA-A/HLA-B/DDX60/NFKBIZ/DENND1B/HLA-C/RSAD2/TNFRSF4/B2M/FOXP3/ZBTB1/DDX1/SIRT1/MAPKAPK2/XBP1/LGALS9/RIGI/GPI	9
Ankylosing spondylitis	GO:1901699	cellular response to nitrogen compound	0.000549035176349295	TYK2/OSBPL8/ZEB1/AHCYL1/IFIH1/PPP3CA/LAMTOR4/IRF3/MAP3K5/USO1/NR4A1/EZH2/STAT3/ATP5F1A/NFE2L2/ARID1B/JAK1/AIFM1/LEPROT/KLF2/PHIP/CTNNB1/SOCS2/OGT/MAPK1/ZFP36L1/PTPN2/ARRB2/P2RX4/SIRT1/XBP1/BLM/SIK2/SOCS3/C2CD5/CTSD/IPO5/SIN3A/SOS2/MBD5/CFLAR/ITGA4/PRMT5/SLC25A33/MDM2/UCP2/SOCS1/RAP1A/PKM/PXN/JAK2/EZR/TOP2B/TAF1/MZB1/CGAS/CXCR4/PIK3CG/CAPN2/HSP90B1/RAP1B/GRK2/PPARG/GNG2/CASP6/SMPD3/APPL1/GNAS/FOXO…	4
Inflammatory bowel disease	GO:0002287	alpha-beta T cell activation involved in immune response	0.000550784714679896	GPR183/HLA-DRA/IL21/IL23R/IL23A/STAT3/BCL3/SOCS3/JAK3/JUNB/RELB/MALT1/LEF1/HMGB1/NFKBIZ/JAK1/STAT4/FOXP3/MEN1/RORA/LGALS9	8
Inflammatory bowel disease	GO:0002293	alpha-beta T cell differentiation involved in immune response	0.000550784714679896	GPR183/HLA-DRA/IL21/IL23R/IL23A/STAT3/BCL3/SOCS3/JAK3/JUNB/RELB/MALT1/LEF1/HMGB1/NFKBIZ/JAK1/STAT4/FOXP3/MEN1/RORA/LGALS9	8
Primary sclerosing cholangitis	GO:0042277	peptide binding	0.000553500021964465	HLA-DPA1/PPIA/HLA-E/TOMM20/HLA-DRA/TPP1/HLA-DMA/PPP3CA/ERAP2/TAP1/ITGB2/NUP98/CD74/HSP90AB1/HLA-B/SORL1/HLA-C/TAP2/HLA-A/HLA-DRB1/B2M	5
Crohns disease	GO:0060337	type I interferon-mediated signaling pathway	0.000555254490938798	LSM14A/TYK2/OAS2/OAS1/ISG15/IFIH1/TRAF3/JAK1/EIF4E2/PTPN2/TRIM56/TANK/SIN3A/OAS3/IFNAR1/SP100/ADAR/USP18/STAT1/IRF7/GIGYF2	4
Asthma	GO:0031349	positive regulation of defense response	0.000556505437445903	UFD1/RSAD2/PELI1/IL23A/CSNK1A1/WDFY1/BIRC3/RPS6KA3/RPS19/POLR3G/HMGB1/FOSL1/PLCG2/ZNRF1/TNFAIP3/IFIH1/RIPK1/CGAS/PHB2/OASL/NFKBIZ/TIFA/NEAT1/SLC15A4/ALOX5AP/NINJ1/ZNFX1/TAX1BP1/DDX3X/OSM/TRIM56/PTGER4/PAK2/PRKCE/TNIP1/PUM2/NLRC3/MFHAS1/HSPA1A/HSPA1B/OAS1/OAS3/PARP9/EIF2AK2/DDX60/RIGI/PLSCR1/IRF7/IFI16/IFI35/TASL	9
Ankylosing spondylitis	GO:0043408	regulation of MAPK cascade	0.000562395515568094	EIF2AK2/IQGAP1/AKAP13/PTPRC/CCL3/CCL4/TNFSF11/LGALS9/MAP3K5/XCL1/CD27/DUSP4/PHB1/EZH2/PPIA/PLCG2/MAP2K1/HMGB1/PEBP1/KSR1/TNIP1/DUSP22/CTNNB1/HIPK2/PDCD4/MAPK1/FGFR1/ADAM8/PTPN2/PDE8A/PRDX1/ARRB2/STK4/RANBP9/CFLAR/MEN1/DUSP2/PRMT5/CD4/LAPTM5/CYLD/MAP4K4/DUSP5/ARL6IP5/RAP1A/CCL5/JAK2/SOD1/EZR/RASGRP1/PIK3CG/LIF/CD44/HAVCR2/RAP1B/GADD45B/PTPRJ/PPARG/STK38/PTPN6/DVL3/PIK3R5/NHERF1/OSM/ATP6AP2/WDR54/I…	4
Rheumatoid arthritis	GO:0050727	regulation of inflammatory response	0.000564670524749216	PTPRC/HLA-E/RPS19/PDCD4/NDFIP1/IL2RA/XCL1/IL23A/TNF/ADA/NKG7/PLCG2/METRNL/STAT3/IL6ST/TNIP1/TNFAIP3/NFKBIZ/CD47/BIRC3/KARS1/FOXP3/ADAM8/PTPN2/LDLR/YES1/NINJ1/CTSC/SOCS3/RICTOR/ELF4/GSDMD/RORA/IER3/NEAT1/CYLD/ABCC1/STAT5B/PTGER4/AIM2/MCPH1/LGALS1/IL13/JAK2/IFNG/BRD4/PPARG/FURIN/SBNO2/CCL3/STK39/CARD16/AKNA/CASP1/IRF3/CST7/HLA-DRB1	7
Multiple sclerosis	GO:0070227	lymphocyte apoptotic process	0.000564706195201916	PRKCQ/IL2RA/ADAM8/DOCK8/BCL3/JAK3/HIF1A/IL7R/ADA/CD74/ARG2/CD27/FASLG/CD3G/BCL11B/LGALS9	3
Inflammatory bowel disease	GO:0002263	cell activation involved in immune response	0.0005667272214507	PTPRC/NDFIP1/DOCK2/GPR183/HLA-DRA/MLH1/IL21/LGALS1/NBN/IL23R/IL23A/TNF/STAT3/BCL3/SOCS3/RAB27A/JAK3/JUNB/TGFB1/RELB/ADA/TFRC/ITGB2/NKG7/CD74/MALT1/LEF1/HSPD1/PLCG2/HMGB1/NFKBIZ/JAK1/STAT4/KARS1/FOXP3/DOCK10/ITM2A/XBP1/MFNG/SNAP23/MEN1/RORA/LGALS9/UNG/IFI35/IRF8	6
Multiple sclerosis	GO:0002474	antigen processing and presentation of peptide antigen via MHC class I	0.000571618337497351	HLA-E/MFSD6/ERAP2/TAP1/HLA-B/HLA-C/TAP2/HLA-A/B2M	8
Rheumatoid arthritis	GO:0030139	endocytic vesicle	0.000572166342619433	TAP1/HSP90B1/HLA-DPA1/HLA-E/MDM2/ANXA11/HLA-DRA/TFRC/ARRB2/CD74/VPS26B/IL7R/NCF2/HLA-A/ACTG1/TBC1D5/HLA-B/CALR/SH3KBP1/CTLA4/HLA-C/RAB9A/B2M/ADAM8/LDLR/RPS27A/RAB7A/LAMP2/KIF5B/SNX3/SNAP23/HBEGF/HSPH1/HSP90AA1/RAB14/CTTN/CD3G/AMBRA1/UBC/HLA-DQA1/RAB38/HLA-DPB1/CAMK2D/UVRAG/ATP6V0A1/HLA-DQB1/HLA-DQB2/HLA-DRB1/ZYX	7
Psoriasis	GO:0008284	positive regulation of cell population proliferation	0.000575995334210426	TYK2/PTPRC/ASPM/HMGB2/RAC2/CORO1A/CCNA2/NEAT1/TNFAIP3/XBP1/CDK2/CSNK2A1/CFLAR/COX17/NME1/TTK/HMGB1/KIF14/SLC7A1/HLA-E/S100A6/PNP/BIRC5/EAPP/SHMT2/HLA-A/IL23A/NAP1L1/XCL1/ID2/IL7R/NR4A1/CDK6/PHB1/CNOT6L/EZH2/ITGA2/STAT3/IL6ST/AKIRIN2/SSBP3/ITGAX/EBI3/CALR/PDCD6/FOSL2/CD47/PRDX3/RNF187/BCL2/N4BP2L2/AKT3/PHIP/CTNNB1/HIPK2/TNFRSF4/STAMBP/SMARCD1/MEF2D/FOXP3/MAPK1/SLC25A5/ADAM10/SRPK2/MAP3K5/FGFR1/RPS…	9
Psoriasis	GO:0002764	immune response-regulating signaling pathway	0.000577188377734621	EIF2AK2/OAS1/IFIH1/PTPRC/YWHAE/GBP5/TESPA1/TRAC/TNFAIP3/TRAT1/RSAD2/LCK/FYB1/ELF1/CD3D/HMGB1/IPO5/CYLD/TNIP1/TRIM25/HLA-A/HSPA8/HSPA1B/PHB1/PLCG2/TRAF3/RFTN1/OASL/DDX60/NFKBIZ/DENND1B/FOSL2/CTLA4/CD47/BIRC3/BCL2/TNIP2/TAX1BP1/DUSP22/FOXP3/MAPK1/NEK7/PTPN2/IKBKG/ARRB2/LY96/MAPKAPK2/YES1/PELI1/MYO1G/NINJ1/PDE4D/THEMIS/CARD8/TASL/PHB2/RPS6KA3/NFKBIL1/LAPTM5/LPXN/PHPT1/PLCL2/CTSS/PRKCQ/SLA2/EP300/VAV…	10
Ankylosing spondylitis	GO:0046631	alpha-beta T cell activation	0.000577287053083481	TYK2/PTPRC/IRF1/IL23A/LGALS9/LEF1/XCL1/HMGB1/HLA-A/STAT3/JUNB/EBI3/NFKBIZ/JAK1/FOSL2/ITPKB/BCL2/RSAD2/STAT4/FOXP3/TNFSF8/SOCS3/IL2RA/ELF4/MEN1/RORA/IL2RG/SOCS1/MYB/SPN/JAK2/TWSG1/BATF/NKG7/CD247/TNFRSF14/JAK3/ITK/RASAL3	11
Ankylosing spondylitis	GO:0071396	cellular response to lipid	0.000578678134898072	TNFAIP3/NFKBIA/IRF3/HSPA1B/TFAP4/PHB1/SLC39A9/PLCG2/ITGA2/HMGB1/ATP5F1A/TNIP1/NFKBIZ/CALR/AIFM1/VPS54/TNIP2/PDCD4/SMARCD1/RAN/MAPK1/NR3C1/GRAMD1B/ZFP36L1/SMYD3/UBE2L3/LDLR/DDIT4/LY96/SIRT1/YES1/XBP1/H2AZ1/GBP5/CARD8/CFLAR/DDX17/REST/RORA/CARD16/NRIP1/ATP1A1/MYB/ADTRP/BCL2L11/GBP2/TSPO/JAK2/ARID5A/PPARA/CAPN2/HES1/HAVCR2/BMAL1/GNG2/IL10/PGRMC2/PRMT2/FOXO3/UBR5/HDAC1/FOS/MSN/ATM/YWHAH/CASP1/XRCC5/C…	5
Ulcerative colitis	GO:0019079	viral genome replication	0.000579363154380995	SMC5/BCL2/PPIA/EEF1A1/TOP2B/APOBEC3G/LARP1/MAVS/PPIB/DDX5/TRIM38/TMEM41B/APOBEC3H/ADAR/SHFL/ILF3/PCBP1/TNF/TASOR/INPP5K/MX1/OAS1/OAS2/OAS3/EIF2AK2/ISG15/ISG20/IFIT5/IFIT1/PLSCR1/IFI16/NUCKS1/RSAD2	10
Primary biliary cholangitis	GO:0001817	regulation of cytokine production	0.000580177131293064	CCL3/TNFAIP3/IRF1/CCDC88B/EGR1/CD6/HLA-DPA1/CD80/STAT5B/PTGER4/AIM2/MBP/STAT3/IL12A/CD74/HLA-E/CD58/SPTBN1/CD2AP/GBP5/GSDMD/MORC3/RORA/LAG3/HMGB1/CSF2/SERPINB1/C5/RGCC/ZBTB1/HAVCR2/HLA-DPB1/TRAF6/RAD21/IL13/GBP1/JAK2/IFNG/FURIN/POU2AF1/N4BP1/TIGIT/CARD16/MAVS/PNP/HIF1A/CASP1/IRF3/AIF1/PRNP/ARHGEF2/GAPDH/HLA-DRB1/LTB/SRGN/HLA-B/SORL1/HLA-A/STAT1/ZBTB32/B2M/ZNF134/PATZ1/RIGI/FRMD8/LGALS9/CD2/ARID5A	12
Psoriasis	GO:0045069	regulation of viral genome replication	0.00058449741999375	MX1/EIF2AK2/OAS2/OAS1/ISG15/IFIH1/TOP2A/RSAD2/STAU1/TOP2B/ZC3HAV1/RAD23A/TNIP1/INPP5K/HACD3/PPIA/OASL/BCL2/PKN2/SRPK2/MPHOSPH8/RESF1/APOBEC3C/ZNFX1/ISG20/N4BP1	9
Psoriasis	GO:0071353	cellular response to interleukin-4	0.00058449741999375	CORO1A/XBP1/IL2RG/MCM2/HSPA5/HSP90AB1/XCL1/PARP14/TUBA1B/JAK1/PTPN2/RPL3/IL4R/LEF1/JAK3	7
Psoriasis	GO:0071396	cellular response to lipid	0.00058449741999375	HMGB2/GNG2/CCNA2/GBP5/TNFAIP3/XBP1/ZFP36/CFLAR/GSTP1/VIM/HMGB1/XRCC5/ZFP36L2/TNIP1/ADTRP/TNFRSF1B/PCK2/PDCD4/HSPA8/HSPA1B/CASP7/TFAP4/PHB1/SLC39A9/PLCG2/ITGA2/ATP5F1A/NFKBIZ/CALR/AIFM1/VPS54/TNIP2/SMARCD1/RAN/MAPK1/NR3C1/GRAMD1B/ZFP36L1/SMYD3/UBE2L3/LDLR/DDIT4/LY96/SIRT1/YES1/H2AZ1/CARD8/DDX17/REST/RORA/FDX1/MSN/KDM1A/PHB2/UFM1/MYB/HNRNPD/LBH/SELENOS/PKN1/LITAF/NFKBIL1/NRIP1/ATP1A1/FOS/SBNO2/ATM/…	5
Allergic disease	GO:0045785	positive regulation of cell adhesion	0.00058612590522293	TNFSF11/IL2RA/IL7R/TNFSF9/NCK2/ARPC2/IL4/LEF1/P4HB/BMI1/ADA/EBI3/MALT1/CORO1A/HMGB1/CD5/HLA-DPA1/PRKCQ/HLA-E/PTPRJ/HLA-DRA/HLA-DMA/CD4/HLA-A/YES1/SMARCD1/DPP4/NFAT5/SPOCK2/XBP1/CD27/B2M/ITGB2/PHF10/NFKBIZ/APBB1IP/SMAD3/ARID1B/LGALS9/HLA-DQA2/CD46/CD40LG/CARD11/PTPN6/HSD17B12/CCL28/PRKCE/CD3E/IL7/ETS1/CCL5/SPN/GCNT1/JAK2/CSF1/RASGRP1/LIF/ADAM8/HES1/CD44/HAVCR2/FOXP3/IL10/STX3/ARHGEF7/FOXO3/ADAM19/…	10
Crohns disease	GO:0009617	response to bacterium	0.000590060166295737	OAS2/OAS1/ISG15/CD96/IFI44/DHX15/HLA-E/RPS19/HMGB2/PDCD4/TNFSF8/MLH1/CD4/RNF213/ZFP36/CXCL10/IL23A/GZMA/CNP/BCL3/FKBP5/GBP2/CD6/IL7R/SOD2/NR4A1/PLCG2/NFKB2/HMGB1/HLA-A/FAU/AKIRIN2/TNIP1/TNFAIP3/HLA-B/NFKBIZ/FOSL2/PRDX3/TNIP2/B2M/FOXP3/MAPK1/IKBKG/LY96/RAB7A/MAPKAPK2/PELI1/XBP1/GBP5/RPL13A/SNX3/IL12RB2/CARD8/GSDMD/LGALS9/OAS3/OTUD5/CSF2RB/IFNAR1/CMPK2/CHMP5/USP18/HERC6/GBP1/CCDC186/TNF	11
Multiple sclerosis	GO:2000107	negative regulation of leukocyte apoptotic process	0.000598780753108568	PRKCQ/DOCK8/BCL3/JAK3/HIF1A/IL7R/ADA/CD74/ARG2/CD27/ITPKB/BCL11B	3
Rheumatoid arthritis	GO:0046633	alpha-beta T cell proliferation	0.000604807168442574	TYK2/PTPRC/PRKCQ/HLA-E/NDFIP1/DOCK2/IL2RA/XCL1/IL23A/TNFRSF14/HLA-A/EBI3/FOXP3/ELF4/ARG2/IRF1/JAK2	8
Rheumatoid arthritis	GO:0002429	immune response-activating cell surface receptor signaling pathway	0.000608797030020192	OAS1/PTPRC/CD38/PJA2/LAPTM5/BAG6/PTPRJ/ADA/MALT1/PLCG2/HLA-A/TRAF3/TNFAIP3/RFTN1/NFKBIZ/DENND1B/FOSL2/CTLA4/CD47/BCL2/TNIP2/TAX1BP1/DUSP22/FOXP3/MAPK1/PTPN2/IKBKG/LY96/YES1/PELI1/MYO1G/NINJ1/PDE4D/THEMIS/LCK/CYLD/LPXN/PHPT1/CD3G/CD2AP/SLA2/BRAF/HLA-DPB1/TRAF6/GBP1/FYB1/HLA-DQB1/RBCK1/IRF3/PRNP/IRAK4/TRAC/PRKCE/HLA-DRB1	7
Ankylosing spondylitis	GO:0042267	natural killer cell mediated cytotoxicity	0.000609125012407354	LGALS9/HLA-A/PLEKHM2/HLA-B/PRDX1/ARRB2/CD2/KIF5B/TUBB/TUBB4B/SERPINB9/RNF19B/LYST/NKG7/LAG3/RASGRP1/HAVCR2/PTPN6/GZMB	8
Allergic disease	GO:0001819	positive regulation of cytokine production	0.000610610566044459	ZC3HAV1/RSAD2/EGR1/PELI1/IL4/CHUK/LAPTM5/EBI3/MALT1/CD2/POLR3G/HMGB1/HLA-DPA1/PRKCQ/HLA-E/HMGB2/PTPRJ/HSPA1A/CD4/HLA-A/PLCG2/STAT3/IFIH1/IL1RAP/RIPK1/CGAS/XBP1/B2M/MYB/SMAD3/LGALS9/CD46/DDX3X/CD40LG/CARD11/OSM/TRIM56/PTGER4/CD3E/IL7/RGCC/OAS1/OAS2/OAS3/EIF2AK2/ISG15/STAT1/RIGI/IRF7/IFI16/CD84/MBP/RAD21/SPN/JAK2/SOD1/ARID5A/BATF/HIF1A/SPTBN1/RASGRP1/PIK3CG/ADAM8/HAVCR2/FOXP3/RFTN1/IL10/APPL1/TNFRS…	11
Multiple sclerosis	GO:0048871	multicellular organismal-level homeostasis	0.00061129764477777	ACTG1/TNFAIP3/CD38/KMT2E/RPS19/HMGB2/SCD/GPR183/TPP1/IL2RA/HSPA1A/RACGAP1/PRMT1/ADAM8/EIF4G1/LYAR/IL4R/PRKCA/STAT3/JAK3/SOS1/PTBP3/HIF1A/GPR174/IL7R/FLVCR1/TNF/ADA/TFRC/HSPA9/NCAPG2/CD74/PMAIP1/TGFBR3/LETMD1/IQCB1/HSPA1B/PIK3CD/LAT/CDK6/GNAS/ZFP36L1/SORL1/HMGB1/PLCL2/CRTC3/STAT1/MBP/PLAC8/B2M/ITPKB/SLC39A8/LGALS9	10
Psoriasis	GO:0071356	cellular response to tumor necrosis factor	0.000619229322281362	TMSB4X/TNFAIP3/ZFP36/GSTP1/ZFP36L2/CYLD/TNFRSF1B/PCK2/INPP5K/XCL1/HSPA1B/TRAF3/NFE2L2/BIRC3/KLF2/TNFRSF18/SPPL2A/EIF5A/TNFRSF4/MAPK1/EXT1/ZFP36L1/MAP3K5/PTPN2/TANK/SIRT1/MAPKAPK2/DICER1/CARD8/RORA/DHX9/LAPTM5/CD70/FOS/TNFRSF14/HIPK1/ILK/STAT1/GBP1/RELA	5
Psoriasis	GO:0034101	erythrocyte homeostasis	0.000619229322281362	ISG15/HMGB2/RAC2/ETS1/TMOD3/B2M/ZFP36/CFLAR/SMAP1/CASP3/ATP5IF1/IKZF1/KLF13/DIAPH3/HSPA1B/ID2/CDK6/STAT3/RPS19/KMT2E/KLF2/ARID4A/NEMP1/HIPK2/EPAS1/SLC25A5/ZFP36L1/PTPN2/PRDX1/RPS24/MYB/STAT1/GPI	8
Psoriasis	GO:0002831	regulation of response to biotic stimulus	0.000619229322281362	EIF2AK2/OAS1/ISG15/CD96/HERC5/IFIH1/HMGB2/YWHAE/GBP5/ZMPSTE24/TNFAIP3/EIF2AK4/RSAD2/HSP90AA1/HMGB1/XRCC5/YWHAZ/HLA-E/IPO5/CYLD/TNIP1/TRIM25/HLA-A/HSPA8/IL23A/HSPA1B/PHB1/PLCG2/PARP14/TRAF3/RPS19/AKIRIN2/RFTN1/OASL/HLA-B/DDX60/NFE2L2/NFKBIZ/BIRC3/EIF4E2/TNIP2/TAX1BP1/FOXP3/ADAM8/NEK7/PTPN2/ARRB2/TRIM56/LY96/MAPKAPK2/PELI1/NINJ1/SIN3A/SERPINB9/CARD8/TASL/PHB2/DHX9/RPS6KA3/NFKBIL1/MATR3/ZNFX1/CTSS/T…	10
Psoriasis	GO:0019079	viral genome replication	0.000619229322281362	MX1/EIF2AK2/OAS2/OAS1/ISG15/IFIH1/EIF2AK4/TOP2A/RSAD2/STAU1/CCNK/TOP2B/ZC3HAV1/RAD23A/TNIP1/INPP5K/HACD3/ATG16L1/PHB1/PPIA/EEF1A1/SMC5/OASL/BCL2/PKN2/SRPK2/MPHOSPH8/RESF1/APOBEC3C/ZNFX1/ISG20/N4BP1	10
Psoriasis	GO:0048872	homeostasis of number of cells	0.000619229322281362	ISG15/HMGB2/RAC2/CORO1A/ETS1/TMOD3/B2M/TNFAIP3/ZFP36/CFLAR/HMGB1/SMAP1/CASP3/ATP5IF1/CYLD/UBAP2L/IKZF1/KLF13/DIAPH3/HSPA1B/ID2/IL7R/CDK6/EZH2/STAT3/RPS19/KMT2E/NFKBIZ/FOSL2/ITPKB/KLF2/ARID4A/BCL2/VPS54/AKT3/NEMP1/HIPK2/EPAS1/FOXP3/DOCK10/SLC25A5/EXT1/ZFP36L1/PTPN2/PRDX1/CCNB2/RPS24/IL2RA/SOS2/MYB/PKN1/CSF1/STAT1/JAK3/PPP2CA/BCL2L11/GPI	11
Primary biliary cholangitis	GO:0031341	regulation of cell killing	0.000628314053345313	IL7R/STAT5B/IL12A/HLA-E/LAG3/CD59/HAVCR2/IL13/IFNG/HLA-DRB1/HLA-B/HLA-C/TAP2/HLA-A/B2M/HLA-DRA/LGALS9	6
Primary sclerosing cholangitis	GO:0042608	T cell receptor binding	0.000634891132623405	HLA-E/DOCK2/HLA-DRA/HLA-A/CD3G/HLA-DRB1	5
Multiple sclerosis	GO:0006458	'de novo' protein folding	0.000644770788583709	FKBP1A/HSPA1A/CCT2/DNAJB1/HSPA9/CD74/HSPA5/HSPA1B/HSPH1/HSPD1/HSPA6	3
Inflammatory bowel disease	GO:0008284	positive regulation of cell population proliferation	0.000652243088395648	TYK2/PTPRC/CD38/CNOT6L/SRPK2/HLA-DPA1/LBH/PRKCQ/HLA-E/HMGB2/PAXBP1/MDM2/GPR183/NCK2/MARCHF7/IL21/IL2RA/JUN/IL6ST/IL23R/PPP3CA/IL23A/XCL1/TNF/STAT3/TGFB1/B4GALT1/HIF1A/ADA/TFRC/SSBP3/CD74/TGFBR3/LEF1/KIF14/ASPM/BCL2/GNAI2/NPM1/ID2/IL7R/NR4A1/CDK6/PHB1/EZH2/ITGA2/HMGB1/HLA-A/AKIRIN2/TNFAIP3/ITGAX/EBI3/CALR/PDCD6/FOSL2/CD47/PRDX3/RNF187/N4BP2L2/AKT3/PHIP/CTNNB1/NME1/HIPK2/TNFRSF4/STAMBP/SMARCD1/MEF2…	9
Primary sclerosing cholangitis	GO:0001916	positive regulation of T cell mediated cytotoxicity	0.00065267304127677	HLA-E/HLA-DRA/HLA-B/HLA-C/TAP2/HLA-A/HLA-DRB1/B2M	8
Primary sclerosing cholangitis	GO:0050670	regulation of lymphocyte proliferation	0.00065267304127677	CD38/HLA-DPA1/PRKCQ/HLA-E/NDFIP1/GPR183/TNFSF8/NCK2/MARCHF7/IL2RA/TMEM131L/PPP3CA/ADA/TFRC/CD74/HMGB1/HLA-A/CTLA4/HLA-DRB1/TNFRSF4/LGALS9/IRF1	9
Allergic disease	GO:1902533	positive regulation of intracellular signal transduction	0.000658374236925624	NDFIP1/HDAC3/TNFSF11/CSNK1A1/PELI1/FNIP2/DUSP22/NCK2/MAP3K5/MFHAS1/CHUK/BIRC3/RPS20/ACTA2/TRIM22/LAPTM5/RHOC/GADD45A/ADA/MALT1/HCLS1/HMGB1/EIF5A/SHISA5/IQGAP1/RRAGC/MAP4K2/PHB2/PJA2/FKBP1A/P2RX5/DHX15/SLC44A2/PPIA/RAP1B/PDCD4/MIER1/GPR183/HINT1/PTPRJ/TIFA/ALPK1/CD4/PLCG2/ACVR1/HIPK2/TXN/NFAT5/CFLAR/PDE8A/RIPK1/PMAIP1/VCP/CD27/TERF2IP/SIK3/TAB2/KSR1/ICAM1/USP32/LGALS9/CTH/RPL37/DDX3X/CARD11/OSM/PT…	8
Primary biliary cholangitis	GO:0030139	endocytic vesicle	0.000659371629058345	ACTG1/ZYX/IL7R/HLA-DPA1/CTTN/TAP1/CD3G/CD74/HLA-E/SH3KBP1/AMBRA1/RAB7A/UBC/HLA-DQA1/RAB38/HBEGF/HLA-DPB1/CAMK2D/UVRAG/ATP6V0A1/HLA-DQB1/CTLA4/HLA-DQB2/HLA-DRB1/HLA-B/HLA-C/TAP2/HLA-A/TRIM14/B2M/HLA-DRA/CTSS	7
Ankylosing spondylitis	GO:0022409	positive regulation of cell-cell adhesion	0.000663337606058436	TYK2/PTPRC/LCK/TNFSF11/PPP3CA/IL23A/LGALS9/LEF1/IL4/XCL1/CD27/IL7R/HMGB1/HLA-A/IL6ST/KIFAP3/EBI3/NFKBIZ/ARID1B/JAK1/CD47/ITPKB/SMARCD1/B2M/FOXP3/ZBTB1/ADAM8/YES1/XBP1/DOCK8/IL2RA/ITGB2/NFAT5/SIRPG/ITGA4/IL2RG/CD4/CYLD/SOCS1/CD70/CCL5/SPN/GCNT1/JAK2/RASGRP1/HES1/CD44/HAVCR2/IL10/PTPN6/FOXO3/ADAM19/RHOH/TNFRSF14/RASAL3	10
Inflammatory bowel disease	GO:0042149	cellular response to glucose starvation	0.000666966026990752	HSPA5/SESN1/BECN1/PLIN3/PMAIP1/ATF4/BCL2/YWHAZ/NFE2L2/UPP1/HNRNPA1/SIRT1/XBP1/ASNS/IFI16	3
Ankylosing spondylitis	GO:0060284	regulation of cell development	0.000671104098774861	ISG15/ZEB1/PTPRC/CCL3/BHLHE40/NFKBIA/IRF1/TNFSF11/TMEM131L/PPP3CA/IL23A/LGALS9/LEF1/H4C3/IL4/HSPA1B/CD27/ID2/IL7R/CDK6/EZH2/CAMK4/SERPINE2/MAP2K1/HMGB1/STAT3/IL6ST/JUNB/KIFAP3/RPS19/HLA-B/NFKBIZ/ARID1B/CTLA4/ITPKB/RFLNB/BCL2/CTNNB1/SMARCD1/B2M/FOXP3/ZFP36L1/ZBTB1/ADAM8/PTPN2/LDLR/CD2/DYNLT1/XBP1/MAN2A1/DICER1/EIF4G2/DIP2B/IL2RA/SOS2/ITGB1/REST/IL2RG/PRMT5/CD4/CYLD/CSF1/SOCS1/MYB/TSPO/SOD1/BATF/HI…	7
Rheumatoid arthritis	GO:0033209	tumor necrosis factor-mediated signaling pathway	0.000674032094523646	LAPTM5/HSPA1B/TNF/TNFRSF14/TRAF3/TNFAIP3/BIRC3/TNFRSF18/SPPL2A/EIF5A/TNFRSF4/EXT1/PTPN2/TANK/MAPKAPK2/DICER1/CARD8/HSPA1A/CYLD/CD70/AIM2/TP53/LIMS1/TRAF6/JAK2/ILK/CARD16/CASP1/FAS	5
Primary biliary cholangitis	GO:0045087	innate immune response	0.000678066749019427	ACTG1/CCL3/BIRC3/LCK/TNFAIP3/CCL4/NFKBIA/ZYX/IRF1/USP14/TNIP1/CD6/HLA-DPA1/STAT5B/IFNGR2/AIM2/CIITA/GZMB/IL12A/TP53/CD74/GBP4/HLA-E/CD58/GBP5/GSDMD/MORC3/PRDX1/LAG3/HMGB1/IFITM2/C5/IFI6/ZBTB1/HAVCR2/TRAF6/GBP1/JAK2/IFNG/PPARG/N4BP1/MAVS/CASP1/IRF3/SHMT2/AIF1/MATR3/IRAK4/RNF19B/JAK1/ARHGEF2/GAPDH/PRKCE/SP100/CSF1/CSNK1A1/TASL/HLA-B/ZNFX1/PARP9/HLA-C/HLA-A/FASLG/STAT1/TRIM14/CTSS/IFIT5/RIGI/IFI27/W…	13
Inflammatory bowel disease	GO:0032946	positive regulation of mononuclear cell proliferation	0.000683773011287313	TYK2/PTPRC/CD38/HLA-DPA1/PRKCQ/HLA-E/GPR183/NCK2/IL21/IL2RA/IL6ST/IL23R/PPP3CA/IL23A/XCL1/ADA/TFRC/CD74/BCL2/HMGB1/HLA-A/EBI3/TNFRSF4/FOXP3/PELI1/LGALS9/CDKN1A/CSF1/CD70/CLECL1P	9
Primary biliary cholangitis	GO:0012507	ER to Golgi transport vesicle membrane	0.000685350310856486	HLA-DPA1/CD74/HLA-E/HLA-DQA1/CD59/HLA-DPB1/HLA-DQB1/VTI1A/HLA-DQB2/HLA-DRB1/HLA-B/HLA-C/HLA-A/B2M/HLA-DRA	3
Multiple sclerosis	GO:0042277	peptide binding	0.000688017045001872	NFKBIA/HLA-DPA1/PPIA/HLA-E/TOMM20/HLA-DRA/TPP1/HLA-DMA/HSP90AB1/ITM2B/PPP3CA/NPEPPS/NKTR/ITGB2/NUP98/CD74/SRP68/ERAP2/TAP1/HLA-B/SORL1/HLA-C/TAP2/HLA-A/HLA-DRB1/B2M	5
Allergic disease	GO:0062208	positive regulation of pattern recognition receptor signaling pathway	0.000688567536123266	RSAD2/PELI1/WDFY1/MFHAS1/HMGB1/PJA2/HSPA1A/PLCG2/ZNRF1/OASL/SLC15A4/NINJ1/DDX3X/PUM2/DDX60/IFI35/GBP2/RTN4/TASL/PTPN22	5
Ankylosing spondylitis	GO:0001818	negative regulation of cytokine production	0.000693639289861128	OAS1/CD96/PTPRC/TNFAIP3/XAF1/IL23A/LGALS9/LEF1/IL4/XCL1/EZH2/HMGB1/KLF2/PDCD4/FOXP3/RAC1/FGFR1/SRGN/ARRB2/SARS1/DICER1/CARD8/ELF4/CARD16/LAPTM5/CYLD/CD84/TSPO/RAD21/TWSG1/EZR/PPARA/LAG3/RNF125/HAVCR2/NPTN/IL10/PTPN6/TRIB2/PML/CASP3/FURIN/JAK3/TWIST1/PTPN22	5
Inflammatory bowel disease	GO:0032069	regulation of nuclease activity	0.000709973522188943	OAS2/OAS1/HMGB2/HSPA1A/GZMA/NPM1/TMBIM6/HMGB1/OASL/SIRT1/OAS3	4
Inflammatory bowel disease	GO:0042093	T-helper cell differentiation	0.000709973522188943	GPR183/HLA-DRA/IL21/IL23R/IL23A/STAT3/BCL3/SOCS3/JAK3/JUNB/RELB/MALT1/LEF1/HMGB1/NFKBIZ/JAK1/STAT4/FOXP3/MEN1/RORA	6
Inflammatory bowel disease	GO:0045824	negative regulation of innate immune response	0.000709973522188943	OAS1/ISG15/CD96/HLA-E/RPS19/TGFB1/ARRB2/YWHAZ/PARP14/HLA-A/TNFAIP3/HLA-B/EIF4E2/PTPN2/SERPINB9/LGALS9/OAS3/ADAR/USP18/IFI16/GIGYF2	4
Inflammatory bowel disease	GO:0071357	cellular response to type I interferon	0.000709973522188943	TYK2/OAS2/OAS1/ISG15/IFIH1/SIN3A/TRAF3/JAK1/EIF4E2/PTPN2/TRIM56/TANK/OAS3/IFNAR1/SP100/ADAR/USP18/IFIT1/STAT1/IRF7/GIGYF2	5
Multiple sclerosis	GO:2000514	regulation of CD4-positive, alpha-beta T cell activation	0.000710403416775066	PRKCQ/NDFIP1/HLA-DRA/IL2RA/CD55/IL4R/JAK3/JUNB/CBFB/MALT1/ARG2/CD80/HMGB1/HLA-DRB1/LGALS9	4
Type 1 diabetes	GO:0002456	T cell mediated immunity	0.000713020618899767	PTPRC/HLA-E/HLA-DRA/IL23A/XCL1/IL7R/HMGB1/HLA-A/RFTN1/HLA-B/NFKBIZ/DENND1B/HLA-C/RSAD2/DUSP22/B2M/FOXP3/ZBTB1/MYO1G/CTSC/MALT1/CD70/TAP2/HLA-DRB1/ARID5A	10
Type 1 diabetes	GO:0002483	antigen processing and presentation of endogenous peptide antigen	0.000713020618899767	TAP1/HLA-E/HLA-DRA/HLA-A/HLA-B/HLA-C/B2M/ERAP2/TAP2/HLA-DRB1	9
Type 1 diabetes	GO:0002711	positive regulation of T cell mediated immunity	0.000713020618899767	PTPRC/HLA-E/HLA-DRA/IL23A/XCL1/HLA-A/HLA-B/DENND1B/HLA-C/RSAD2/B2M/FOXP3/ZBTB1/MALT1/TAP2/HLA-DRB1/ARID5A	9
Primary sclerosing cholangitis	GO:0045619	regulation of lymphocyte differentiation	0.000716461498277878	NDFIP1/HLA-DRA/IL15RA/IL2RA/TMEM131L/ADA/CBFB/SMARCC2/CD74/MALT1/LEF1/TCF7/ZFP36L1/HMGB1/CTLA4/SMARCD2/HLA-DRB1/ITPKB/CAMK4/LGALS9/IRF1/CD2	9
Allergic disease	GO:1903039	positive regulation of leukocyte cell-cell adhesion	0.000721335340842255	TNFSF11/IL2RA/IL7R/TNFSF9/NCK2/IL4/LEF1/BMI1/ADA/EBI3/MALT1/CORO1A/HMGB1/CD5/HLA-DPA1/PRKCQ/HLA-E/HLA-DRA/HLA-DMA/CD4/HLA-A/YES1/SMARCD1/DPP4/NFAT5/XBP1/CD27/B2M/ITGB2/PHF10/NFKBIZ/ARID1B/LGALS9/HLA-DQA2/CD46/CD40LG/CARD11/PTPN6/CD3E/IL7/ETS1/CCL5/SPN/GCNT1/JAK2/RASGRP1/ADAM8/HES1/CD44/HAVCR2/FOXP3/FOXO3/RHOH/TNFRSF14/RASAL3/ITGA4/ZBTB1	10
Ankylosing spondylitis	GO:0001525	angiogenesis	0.000723156718111472	ACTG1/TNFAIP3/LEF1/NR4A1/STAT3/WARS1/ITGAX/NFE2L2/ATP5F1B/JAK1/PDCD6/SH2D2A/CD47/KLF2/CLIC4/AKT3/SAT1/CTNNB1/HIPK2/EPAS1/SRPK2/NAA15/FGFR1/ADAM8/SARS1/STK4/SIRT1/NINJ1/XBP1/ITGB1/ZNF354C/RORA/S1PR1/ADTRP/PKM/PGK1/TGFBR1/VEGFB/HIF1A/CXCR4/PIK3CG/CTSH/PTPRJ/PPARG/IL10/RBPJ/TNFSF12/TYMP/PML/B4GALT1/WASF2/EGLN1/TWIST1/ITGB1BP1	4
Ankylosing spondylitis	GO:0032870	cellular response to hormone stimulus	0.000723156718111472	TYK2/OSBPL8/AHCYL1/PPP3CA/USO1/HSPA1B/NR4A1/TFAP4/PHB1/RDX/STAT3/ATP5F1A/NFE2L2/CALR/ARID1B/JAK1/AIFM1/LEPROT/VPS54/PHIP/SOCS2/RAN/OGT/MAPK1/NR3C1/ZFP36L1/SMYD3/UBE2L3/PTPN2/DDIT4/SIRT1/XBP1/SIK2/SOCS3/C2CD5/CTSD/SERPINB9/SOS2/MBD5/CFLAR/DDX17/REST/SLC25A33/MDM2/UCP2/SOCS1/ATP1A1/ADTRP/BCL2L11/PKM/PXN/JAK2/ARID5A/PPARA/MZB1/CTSH/CTSB/BMAL1/PPARG/GNG2/PGRMC2/APPL1/PRMT2/FOXO3/UBR5/HDAC1/FOS/JAK3/Y…	5
Ankylosing spondylitis	GO:0010761	fibroblast migration	0.00072415126580515	IQGAP1/RCC2/ZEB2/RAC1/ARID5B/ITGB1/MTA2/GNA12/CORO1C/APPL1/ARHGEF7/FUT8/PML/NHERF1/ILK/ITGB1BP1	2
Type 1 diabetes	GO:0002694	regulation of leukocyte activation	0.000729137856629268	TYK2/ZEB1/PTPRC/CD38/PJA2/LAPTM5/HLA-DPA1/PRKCQ/HLA-E/NDFIP1/GPR183/TNFSF8/HLA-DRA/NCK2/MLH1/HLA-DMA/MARCHF7/IL15RA/IL2RA/ZFP36L1/IL23A/XCL1/ARG2/ID2/IL7R/CAMK4/HMGB1/HLA-A/IL6ST/JUNB/AKIRIN2/TNFAIP3/EBI3/NFKBIZ/ARID1B/SH3KBP1/CTLA4/CD47/ITPKB/BCL2/TNIP2/DUSP22/CTNNB1/KARS1/TNFRSF4/SMARCD1/B2M/FOXP3/ZBTB1/ADAM8/PTPN2/LDLR/CD2/YES1/PELI1/XBP1/CTSC/DOCK8/SOS2/SIRPG/RORA/CDKN1A/ADA/MALT1/CORO1A/LCK/…	10
Type 1 diabetes	GO:0031347	regulation of defense response	0.000729137856629268	EIF2AK2/OAS1/ISG15/CD96/HERC5/IFIH1/PTPRC/UFD1/PHB2/PJA2/HLA-E/RPS19/HMGB2/PDCD4/NDFIP1/IL2RA/CSNK1A1/TRIM25/IL23A/XCL1/HSPA1B/ARG2/BIRC3/IL22/RPS6KA3/PHB1/PLCG2/HMGB1/METRNL/PARP14/HLA-A/STAT3/IL6ST/TRAF3/AKIRIN2/TNIP1/TNFAIP3/RFTN1/OASL/HLA-B/DDX60/NFE2L2/NFKBIZ/CD47/YWHAE/EIF4E2/TNIP2/TAX1BP1/RSAD2/KARS1/FOXP3/ADAM8/NEK7/PTPN2/LDLR/ARRB2/TRIM56/LY96/MAPKAPK2/YES1/PELI1/NINJ1/CTSC/GBP5/SOCS3/IP…	10
Psoriasis	GO:0034612	response to tumor necrosis factor	0.000729772477541327	TMSB4X/TNFAIP3/ZFP36/GSTP1/ZFP36L2/CASP3/CYLD/TNFRSF1B/PCK2/INPP5K/XCL1/HSPA1B/TRAF3/NFE2L2/BIRC3/KLF2/TNFRSF18/SPPL2A/EIF5A/TNFRSF4/MAPK1/EXT1/ADAM10/ZFP36L1/MAP3K5/PTPN2/TANK/SIRT1/MAPKAPK2/DICER1/CARD8/RORA/DHX9/LAPTM5/CD70/FOS/TNFRSF14/HIPK1/ILK/STAT1/GBP1/RELA	5
Psoriasis	GO:0044772	mitotic cell cycle phase transition	0.000733103500175993	RAD51C/ANAPC1/CALM1/GTSE1/PLK1/CCNA2/CKS2/CENPF/CENPE/TMOD3/SPDL1/ANAPC11/CDK2/DLGAP5/RBL2/CALM2/TTK/CDC20/KIF14/BUB3/ZFP36L2/CDCA8/BIRC5/PIM2/GSPT1/PKIA/ID2/RIOK2/TFAP4/CDK6/EZH2/RCC2/RDX/SMC5/USP47/CHEK2/KMT2E/ARID1B/BCL2/CDC25A/UBE2S/FOXN3/RRM2B/SMARCD1/PSME1/CDK2AP2/ZFP36L1/CCNB2/EIF4G1/BLM/USP37/TFDP1/SIN3A/ITGB1/CCNH/ENSA/LSM10/RRM2/PHB2/BRD7/UBE2A/DYNC1LI1/BABAM1/MIIP/CDKN1A/RPS27L/MDM2/TR…	4
Allergic disease	GO:0070663	regulation of leukocyte proliferation	0.00073315202047616	NDFIP1/IL2RA/PELI1/TNFSF9/NCK2/IL4/BMI1/MZB1/CDKN1A/ADA/EBI3/CORO1A/HMGB1/CD38/HLA-DPA1/PRKCQ/HLA-E/GPR183/TNFSF8/MARCHF7/HLA-A/TNFAIP3/BCL2/LGALS9/CD46/BCL2L1/CD40LG/CARD11/PTPN6/CD3E/IL7/CCL5/SPN/CTLA4/JAK2/CSF1/TWSG1/LGALS3/RAC2/HES1/HAVCR2/FOXP3/IL10/TNFRSF14/CASP3/ATM/RASAL3/PTPN22/TNFRSF1B	11
Ankylosing spondylitis	GO:0007160	cell-matrix adhesion	0.000735848273548815	CD96/CD63/ACTG1/ZYX/ITGAM/CDK6/RCC2/ITGA2/TRPM7/ITGAX/BCL2/DUSP22/CTNNB1/MKLN1/RAC1/ITGB2/ITGB1/ITGA4/CSF1/MAP4K4/BCL2L11/PARVG/CORO1C/CD44/ITGB7/PTPRJ/TLN1/ARHGEF7/PTEN/ILK/ITGB1BP1	1
Multiple sclerosis	GO:0007249	canonical NF-kappaB signal transduction	0.000737348471343565	BIRC3/TNFAIP3/NFKBIA/FKBP1A/DHX15/SLC44A2/MIER1/NDFIP1/OPTN/ADAM8/LITAF/ECT2/DDX21/BCL3/TGFB1/FLOT1/RELB/ERC1/REL/TNF/TFRC/ARRB2/CD74/MALT1/TGFBR3/TNIP1/LTB/FASLG/STAT1/HLA-DRB1/SLC39A8/IFIT5/LGALS9	8
Rheumatoid arthritis	GO:1903900	regulation of viral life cycle	0.00074080588749278	MX1/EIF2AK2/OAS2/OAS1/ISG15/IFIH1/SRPK2/PABPC1/PPIA/TRIM25/TNF/SHFL/CD74/HACD3/HMGB1/TNIP1/OASL/BCL2/RSAD2/PKN2/MPHOSPH8/LAMP3/SNX3/RESF1/APOBEC3C/CIITA/DDB1/LGALS1/IFITM2/FURIN/N4BP1/MAVS/ARK2N/HLA-DRB1	12
Multiple sclerosis	GO:0050670	regulation of lymphocyte proliferation	0.000744723201914281	IRF1/CD38/HLA-DPA1/PRKCQ/HLA-E/NDFIP1/GPR183/TNFSF8/NCK2/MARCHF7/IL2RA/PPP3CA/CD55/SOS1/CD6/ADA/TFRC/CD74/ARG2/TNFRSF14/CD80/HMGB1/HLA-A/CTLA4/HLA-DRB1/TNFRSF4/LGALS9	9
Primary sclerosing cholangitis	GO:0032943	mononuclear cell proliferation	0.000746362468487771	CD38/HLA-DPA1/PRKCQ/HLA-E/NDFIP1/DOCK2/GPR183/TNFSF8/NCK2/MARCHF7/IL2RA/TMEM131L/PPP3CA/ADA/TFRC/CD74/MALT1/LEF1/HMGB1/PLCL2/HLA-A/CTLA4/HLA-DRB1/TNFRSF4/LGALS9/IRF1	11
Primary sclerosing cholangitis	GO:0002696	positive regulation of leukocyte activation	0.000746362468487771	CD38/HLA-DPA1/PRKCQ/HLA-E/GPR183/HLA-DRA/NCK2/MLH1/HLA-DMA/IL15RA/IL2RA/PPP3CA/TNF/ADA/TFRC/CBFB/SMARCC2/CD74/MALT1/LEF1/HMGB1/HLA-A/SMARCD2/HLA-DRB1/B2M/MSH2/ITPKB/TNFRSF4/LGALS9/CD2	10
Allergic disease	GO:0097191	extrinsic apoptotic signaling pathway	0.000756708517581735	ATF3/MLLT11/WWOX/ZC3HC1/IFI6/BLOC1S2/SP100/PIDD1/HMGB2/PSME3/HSPA1A/GCLM/ACVR1/TNFAIP3/CFLAR/RIPK1/PMAIP1/CD27/BCL2/ICAM1/NFKBIZ/RFFL/SMAD3/DEDD/BCL2L1/DDX3X/PAK2/IL7/BCL2L11/FGFR1/MCL1/JAK2/TGFBR1/LGALS3/LMNA/TNFSF12/CRADD/FOXO3/PML/ITM2C/TRAF1/NOL3/MAL/TNFRSF1B/LTB	2
Psoriasis	GO:0031960	response to corticosteroid	0.000757658534002254	PTPRC/ZFP36/CFLAR/TYMS/ZFP36L2/CASP3/PCK2/TFAP4/ATP5F1A/AIFM1/FOSL2/BCL2/RAN/NR3C1/ZFP36L1/SMYD3/UBE2L3/DDIT4/REST/CDKN1A/UCP2/FOS/FOSB/BCL2L11	5
Psoriasis	GO:0002262	myeloid cell homeostasis	0.000757658534002254	ISG15/HMGB2/RAC2/ETS1/TMOD3/B2M/ZFP36/CFLAR/HMGB1/SMAP1/CASP3/ATP5IF1/IKZF1/KLF13/DIAPH3/HSPA1B/ID2/CDK6/STAT3/RPS19/KMT2E/ITPKB/KLF2/ARID4A/NEMP1/HIPK2/EPAS1/FOXP3/SLC25A5/ZFP36L1/PTPN2/PRDX1/RPS24/MYB/CSF1/STAT1/BCL2L11/GPI	8
Psoriasis	GO:0070670	response to interleukin-4	0.000757658534002254	CORO1A/XBP1/IL2RG/MCM2/HSPA5/HSP90AB1/XCL1/PARP14/TUBA1B/JAK1/PTPN2/RPL3/IL4R/LEF1/JAK3	7
Multiple sclerosis	GO:0040011	locomotion	0.000757658762207995	CNN2/ACTG1/CCL3/CCL4/PRKCQ/TCAF1/PPIA/ELP5/RPS19/HMGB2/MDM2/DOCK2/GPR183/PTPRJ/MYADM/OSBPL8/ADAM8/CYP1B1/GPSM3/PPP3CA/PRKCA/DOCK8/CCDC25/STAT3/IL16/TGFB1/HIF1A/BMERB1/TNFRSF18/RRAS2/ACTA2/TNF/ADA/ITGB2/RALBP1/GLUL/SPOCK2/ARRB2/CD74/HSPA5/TGFBR3/LEF1/TNFRSF14/STAT5A/GADD45A/FAM89B/PIK3CD/ITGA4/ARHGDIB/PLEKHG3/CDK6/SORL1/RFFL/HMGB1/MAP4K4/CTNNA1/AKIRIN1/AGO2/CSF2/PRR5L/PATZ1/UBE2I/RIGI/LGALS9/SYNE2…	11
Type 1 diabetes	GO:0002449	lymphocyte mediated immunity	0.000763147696223817	CD96/PTPRC/HLA-E/NDFIP1/HLA-DRA/MLH1/IL23A/XCL1/IL7R/GZMB/HMGB1/HLA-A/PLEKHM2/RFTN1/HLA-B/NFKBIZ/DENND1B/HLA-C/RSAD2/DUSP22/B2M/FOXP3/ZBTB1/PRDX1/ARRB2/CD2/MYO1G/CTSC/KIF5B/TUBB/TUBB4B/SERPINB9/RNF19B/MALT1/CORO1A/CSF2RB/CD70/UNG/TAP2/IL2RB/CD74/HLA-DRB1/MSH2/LGALS9/ARID5A	10
Ankylosing spondylitis	GO:0002753	cytoplasmic pattern recognition receptor signaling pathway	0.000768836675920225	EIF2AK2/OAS1/IFIH1/BIRC3/TNFAIP3/NFKBIA/TRIM25/IRF3/HSPA1B/PHB1/PLCG2/HMGB1/RFTN1/OASL/DDX60/YWHAE/TNIP2/TAX1BP1/RSAD2/NEK7/PELI1/GBP5/IPO5/CARD8/CYLD/GBP2/CGAS/RNF125/HAVCR2/RTN4/TASL/SEC14L1/TRAF3IP3/PTPN22	8
Ankylosing spondylitis	GO:0008544	epidermis development	0.000768836675920225	PPP3CA/ATP2A2/EZH2/MAP2K1/NFKBIZ/FOSL2/TRPC4AP/BCL2/CLIC4/CTNNB1/AQP3/EXT1/ZFP36L1/FGFR1/FABP5/STK4/TFDP1/CFLAR/CDKN1A/SOD1/PPARA/PLAAT4/ALDH3A2/MACROH2A1/HES1/OPN3/KLF7/PALLD/RBPJ/HDAC1/EMP1/CASP3/NHERF1/ELOVL1	3
Crohns disease	GO:0070663	regulation of leukocyte proliferation	0.000770957501934759	TYK2/PTPRC/CD38/HLA-DPA1/PRKCQ/HLA-E/NDFIP1/GPR183/TNFSF8/NCK2/MARCHF7/IL2RA/TMEM131L/PPP3CA/IL23A/XCL1/SOS1/CD6/HMGB1/HLA-A/IL6ST/TNFAIP3/EBI3/CTLA4/BCL2/CNN2/CTNNB1/TNFRSF4/FOXP3/MAPK1/PELI1/SOS2/LGALS9/CDKN1A/CARD11/AIF1/CSF2RB/CSF1/CD70/CLECL1P/TNFRSF9/CD81	11
Ankylosing spondylitis	GO:0002697	regulation of immune effector process	0.000773322985624725	CD96/PTPRC/HLA-C/IL23A/LGALS9/IL4/XCL1/ITGAM/IL7R/PHB1/PLCG2/TMBIM6/HMGB1/HLA-A/JUNB/RPS19/HLA-B/DDX60/NFKBIZ/DENND1B/RSAD2/DUSP22/TNFRSF4/B2M/FOXP3/ZBTB1/DDX1/ARRB2/SIRT1/MAPKAPK2/XBP1/ITGB2/SERPINB9/LAPTM5/CD84/SPN/ARID5A/BATF/LAG3/RASGRP1/MZB1/CGAS/LGALS3/RAC2/TAP2/HAVCR2/IL10/PTPN6/APPL1/TNFRSF14/JAK3/TWIST1/TNFRSF1B	9
Ankylosing spondylitis	GO:0002758	innate immune response-activating signaling pathway	0.00078069108248484	EIF2AK2/OAS1/IFIH1/BIRC3/TNFAIP3/NFKBIA/IRF1/TRIM25/IRF3/HSPA1B/PHB1/PLCG2/HMGB1/TRAF3/TNIP1/RFTN1/OASL/DDX60/NFKBIZ/YWHAE/TNIP2/TAX1BP1/RSAD2/NEK7/ARRB2/LY96/MAPKAPK2/PELI1/NINJ1/GBP5/IPO5/CARD8/CYLD/GBP2/CGAS/RNF125/HAVCR2/RTN4/MAPKAPK3/TASL/APPL1/SEC14L1/TRAF3IP3/CASP1/PTPN22	8
Type 1 diabetes	GO:0051607	defense response to virus	0.000784852663264998	MX1/EIF2AK2/IFI44L/IFI6/OAS2/OAS1/ISG15/HERC5/IFIH1/PTPRC/PHB2/DHX15/TRIM25/IL23A/IFIT3/IFIT2/ATG16L1/PHB1/TRAF3/TNFAIP3/OASL/ITGAX/DDX60/BCL2/RSAD2/FOXP3/DDIT4/DDX1/TRIM56/TANK/GBP5/SIN3A/RTP4/CARD8/DDX17/APOBEC3C/TRIM22/APOBEC3H/BNIP3L/POLR3G/SERINC5/DDX21/GBP1/ZNFX1/PARP9/STAT1/IFIT5/RIGI/IFI27/IRF1/STAT2	11
Rheumatoid arthritis	GO:0005773	vacuole	0.000790840253810184	CD63/LAPTM5/CAP1/HLA-DPA1/SLC44A2/NBR1/RAP1B/CTSB/ANXA11/ACTR10/HLA-DRA/TPP1/HLA-DMA/GDI2/FTH1/USP4/ADA/AP1S2/NKG7/RNF19B/CD74/MEAK7/GUSB/ATG16L1/TM6SF1/NCF2/TMEM30A/EEF1A1/PLEKHM2/TNFAIP3/TBC1D5/JMY/TMEM97/ANK2/CALR/MREG/CMTM6/SPPL2A/GGH/TAX1BP1/PSAP/RPS6KC1/RAB9A/B2M/MAPK1/SNX2/TRIP10/RAB12/ADAM8/LDLR/SRGN/FABP5/P2RX4/MIOS/PA2G4/RAB7A/AP1B1/LAMP2/CTSC/FNBP1/KIF5B/CTSD/GLA/LAMP3/TUBB/CLEC16A/TUB…	5
Rheumatoid arthritis	GO:0002821	positive regulation of adaptive immune response	0.000794516905895668	TYK2/PTPRC/PRKCQ/HLA-E/HLA-DRA/MLH1/XCL1/IL23A/TNF/ADA/TFRC/MALT1/HLA-A/IL6ST/AKIRIN2/HLA-B/NFKBIZ/DENND1B/HLA-C/RSAD2/B2M/FOXP3/ZBTB1/SIRT1/HSPD1/IL12A/TRAF6/JAK2/STAT6/BRD4/HLA-DRB1	6
Ankylosing spondylitis	GO:0022408	negative regulation of cell-cell adhesion	0.000802061149927234	IRF1/TMEM131L/LGALS9/XCL1/SERPINE2/HMGB1/RDX/CTLA4/DUSP22/FOXP3/PTPN2/SPINT2/PELI1/IL2RA/LAPTM5/SOCS1/ADTRP/MBP/SPN/JAK2/TWSG1/PPARA/LAG3/AKNA/LGALS3/PAG1/HAVCR2/IL10/PTPN6/TNFRSF14/CASP3/JAK3/PTPN22	7
Rheumatoid arthritis	GO:0001818	negative regulation of cytokine production	0.0008047815086624	OAS1/CD96/PTPRC/LAPTM5/PDCD4/NDFIP1/XAF1/XCL1/REL/IL23A/TNF/BCL3/ARRB2/LEF1/ABCD2/EZH2/HMGB1/TNFAIP3/KLF2/FOXP3/RAC1/FGFR1/SRGN/SARS1/DICER1/CARD8/ELF4/OTUD5/CYLD/ARG2/PTGER4/IL12A/CD2AP/MORC3/LAG3/SERPINB1/RGCC/HAVCR2/RAD21/IL13/GBP1/IFNG/FURIN/N4BP1/TIGIT/CARD16/PRNP/HLA-DRB1/HSP90AB1	5
Type 1 diabetes	GO:0043069	negative regulation of programmed cell death	0.000806806850104989	EIF2AK2/IFI6/CD38/PHB2/HSP90B1/LAPTM5/PRKCQ/PPIA/HMGB2/PDCD4/BAG6/MDM2/NNT/PSME3/MARCHF7/HSPA5/HSPA1B/IFIT3/ARG2/IL7R/SOD2/GPX4/BIRC3/RPS6KA3/PTMA/TPT1/PLCG2/TMBIM6/IL6ST/KIFAP3/USP47/TNFAIP3/NFE2L2/AHI1/PRDX3/ITPKB/TNFRSF18/PLK1/BCL2/VPS54/TNIP2/CHST11/TAX1BP1/PHIP/CTNNB1/HIPK2/SOCS2/RRM2B/STAMBP/SLC25A5/KLHL20/NAA15/ADAM8/SON/PA2G4/SIRT1/PELI1/XBP1/DOCK8/NOL3/CFL1/SOCS3/ASNS/LAMP3/RICTOR/SIN3A/…	10
Primary sclerosing cholangitis	GO:0050776	regulation of immune response	0.000813582648732336	CD38/PHB2/PJA2/FKBP1A/LAPTM5/HLA-DPA1/PRKCQ/HLA-E/RPS19/HMGB2/BAG6/NDFIP1/PTPRJ/HLA-DRA/MLH1/HLA-DMA/CSNK1A1/TNF/ADA/TFRC/ITGB2/ARRB2/CD74/MALT1/ISG15/RGCC/TASL/LAT/FYB1/GBP1/HLA-B/ZNFX1/PARP9/HLA-C/TAP2/HMGB1/PLCL2/HLA-A/CTLA4/CD3G/HLA-DRB1/B2M/MSH2/CTSS/RIGI/TNFAIP3/LGALS9/IRF1/STAT2/ARID5A/OASL	12
Primary sclerosing cholangitis	GO:0032944	regulation of mononuclear cell proliferation	0.000813582648732336	CD38/HLA-DPA1/PRKCQ/HLA-E/NDFIP1/GPR183/TNFSF8/NCK2/MARCHF7/IL2RA/TMEM131L/PPP3CA/ADA/TFRC/CD74/HMGB1/HLA-A/CTLA4/HLA-DRB1/TNFRSF4/LGALS9/IRF1	9
Primary sclerosing cholangitis	GO:0002822	regulation of adaptive immune response based on somatic recombination of immune receptors built from immunoglobulin superfamily domains	0.000813582648732336	PRKCQ/HLA-E/NDFIP1/HLA-DRA/MLH1/TNF/ADA/TFRC/MALT1/HLA-B/HLA-C/TAP2/HMGB1/HLA-A/HLA-DRB1/B2M/MSH2/TNFAIP3/ARID5A	9
Rheumatoid arthritis	GO:0030334	regulation of cell migration	0.000818320788791886	CNN2/OSBPL8/PTPRC/TCAF1/ELP5/MDM2/GPR183/PTPRJ/XCL1/SIN3A/IL23A/HSPA5/ACTA2/TNF/ADA/GLUL/CD74/TGFBR3/LEF1/TNFRSF14/SOD2/MEAK7/RCC2/SERPINE2/PLCG2/ITGA2/HMGB1/RDX/STAT3/ACTG1/ATP5F1A/ITGAX/NFE2L2/CALR/ATP5F1B/ZEB2/PDCD6/CD47/TNFRSF18/ARID4B/ARID4A/BCL2/CLIC4/AKT3/DUSP22/DOCK10/OGT/MAPK1/ADAM10/RAC1/FGFR1/ADAM8/P2RX4/STK4/SIRT1/XBP1/DOCK8/PFN1/ITGB1/HBEGF/ARHGDIB/GADD45A/ZMYND8/KIF2A/GNAI2/MIIP/MTA…	10
Allergic disease	GO:0070232	regulation of T cell apoptotic process	0.000818558969276358	IL7R/ADA/PRKCQ/PRELID1/CD27/BCL2/JAK3/LGALS9/BCL11B/BCL2L11/CCL5/HIF1A/LGALS3/ADAM8/KIFAP3/GIMAP8	4
Type 1 diabetes	GO:0019884	antigen processing and presentation of exogenous antigen	0.000819303076014127	HLA-DPA1/HLA-E/HLA-DRA/HLA-DMA/HLA-A/PSME1/B2M/CTSD/LNPEP/MFSD6/TAP2/CD74/HLA-DRB1/CTSS	5
Primary sclerosing cholangitis	GO:0002821	positive regulation of adaptive immune response	0.000819514213498813	PRKCQ/HLA-E/HLA-DRA/MLH1/TNF/ADA/TFRC/MALT1/HLA-B/HLA-C/TAP2/HLA-A/HLA-DRB1/B2M/MSH2/ARID5A	6
Inflammatory bowel disease	GO:0031667	response to nutrient levels	0.000820834361894866	EIF2AK2/ZEB1/WIPI2/MDM2/NNT/PSPH/FADS1/IL15RA/CSNK1A1/TRIM25/HSPA5/TNF/SESN1/F5/BECN1/VDR/PLIN3/TFRC/GLUL/PMAIP1/ATF4/BCL2/GNAI2/LAMP2/EIF4G1/YWHAZ/SOD2/MEAK7/ITGA2/TBC1D5/JMY/NFE2L2/NFKBIZ/ZEB2/AQP3/OGT/MAPK1/UPP1/MAP3K5/LDLR/HNRNPA1/MIOS/SIRT1/XBP1/STC2/ASNS/RICTOR/CLEC16A/ENSA/CDKN1A/UCP2/LIPA/STAT1/IFI16/DDIT3/KLF10	3
Ankylosing spondylitis	GO:0048514	blood vessel morphogenesis	0.000837261229985706	ACTG1/TNFAIP3/LEF1/NR4A1/STAT3/JUNB/WARS1/ITGAX/NFE2L2/ATP5F1B/JAK1/PDCD6/SH2D2A/CD47/KLF2/CLIC4/AKT3/SAT1/CTNNB1/HIPK2/EPAS1/SRPK2/NAA15/ZFP36L1/FGFR1/ADAM8/LDLR/SARS1/STK4/SIRT1/NINJ1/XBP1/ITGB1/ZNF354C/RORA/S1PR1/ADTRP/RAP1A/PKM/PGK1/TGFBR1/VEGFB/HIF1A/CXCR4/PIK3CG/CTSH/HES1/PTPRJ/PPARG/IL10/RBPJ/TNFSF12/TYMP/PML/B4GALT1/WASF2/MYO1E/EGLN1/TWIST1/ITGB1BP1	4
Primary sclerosing cholangitis	GO:0098552	side of membrane	0.000837705406551405	RPS29/FKBP1A/HLA-DPA1/HLA-E/CLEC2D/CTSB/HLA-DRA/IL2RA/PPP3CA/ESYT2/TNF/ADA/TFRC/ITGB2/CD74/CD69/TGFBR3/ITGAE/GNG8/PTPN7/GNAS/HLA-B/HLA-C/HLA-A/FASLG/IL2RB/CTLA4/CD3G/HLA-DRB1/B2M/CPM/TNFRSF4/CD2	9
Crohns disease	GO:0070665	positive regulation of leukocyte proliferation	0.000839698347462455	TYK2/PTPRC/CD38/HLA-DPA1/PRKCQ/HLA-E/GPR183/NCK2/IL2RA/PPP3CA/IL23A/XCL1/CD6/HMGB1/HLA-A/IL6ST/EBI3/BCL2/TNFRSF4/FOXP3/MAPK1/PELI1/LGALS9/CDKN1A/CARD11/AIF1/CSF2RB/CSF1/CD70/CLECL1P/CD81	9
Ankylosing spondylitis	GO:0051896	regulation of phosphatidylinositol 3-kinase/protein kinase B signal transduction	0.000839836095289966	OSBPL8/CCL3/TNFSF11/PHB1/SERPINE2/PDCD6/STAMBP/FGFR1/ADAM8/ARRB2/P2RX4/SIRT1/RICTOR/ITGB1/HBEGF/TXN/CCL5/JAK2/TGFBR1/PPARA/RASGRP1/PIK3CG/PTPRJ/HCST/RTN4/PTPN6/PIK3R5/NHERF1/OSM/PTEN/TWIST1/ITGB1BP1	1
Rheumatoid arthritis	GO:0016032	viral process	0.000844200556662402	MX1/EIF2AK2/OAS2/OAS1/ISG15/IFIH1/SRPK2/PABPC1/EIF3A/RCC1/PPIA/CTSB/SSB/CSNK1A1/TRIM25/DDX6/HSPA1B/TNF/SHFL/TFRC/ZDHHC20/CD74/LEF1/TNFRSF14/HACD3/TFAP4/ATG16L1/PHB1/ITGA2/HMGB1/EEF1A1/TNIP1/SMC5/OASL/BCL2/RSAD2/TNFRSF4/PKN2/RAN/MPHOSPH8/LDLR/RAB7A/DYNLT1/MAN2A1/MGAT4A/CFL1/HCFC1/LAMP3/SNX3/RESF1/ITGB1/REST/HSPA1A/PDCD6IP/RRP1B/APOBEC3C/CIITA/TP53/CXCR4/RSF1/DDB1/LGALS1/CCL4/IFITM2/EIF3L/UVRAG/FUR…	13
Ankylosing spondylitis	GO:0042129	regulation of T cell proliferation	0.00085380222134047	TYK2/PTPRC/IRF1/TMEM131L/PPP3CA/IL23A/LGALS9/IL4/XCL1/HMGB1/HLA-A/IL6ST/EBI3/CTLA4/CTNNB1/FOXP3/PELI1/TNFSF8/IL2RA/SOS2/CD70/CCL5/SPN/JAK2/TWSG1/LGALS3/RAC2/HES1/HAVCR2/IL10/PTPN6/TNFRSF14/CASP3/RASAL3/TNFRSF1B	9
Inflammatory bowel disease	GO:0042098	T cell proliferation	0.00085853408026475	TYK2/PTPRC/HLA-DPA1/PRKCQ/HLA-E/NDFIP1/DOCK2/TNFSF8/NCK2/MARCHF7/IL21/IL2RA/IL6ST/IL23R/TMEM131L/PPP3CA/IL23A/XCL1/SOS1/TFRC/MALT1/CCND3/HMGB1/HLA-A/EBI3/SH2D2A/CTLA4/CTNNB1/TNFRSF4/FOXP3/PELI1/DOCK8/SOS2/ELF4/LGALS9/CD70/LIPA/CLECL1P/TNFRSF9	9
Inflammatory bowel disease	GO:0034341	response to type II interferon	0.00085853408026475	TYK2/HLA-DPA1/SYNCRIP/IL23R/XCL1/TNF/SHFL/GBP2/GBP4/CD74/VPS26B/CALM1/PARP14/ACTG1/JAK1/CD47/PTPN2/KIF5B/GBP5/RPL13A/LGALS9/SP100/PARP9/STAT1/GBP1/ZYX/IRF8	7
Inflammatory bowel disease	GO:0030099	myeloid cell differentiation	0.00085853408026475	ISG15/KMT2E/RPS19/HMGB2/NR3C1/NDFIP1/GPR183/HSPA1B/HSPA1A/H4C8/IL23R/ZFP36L1/PPP3CA/IL23A/FLVCR1/TNF/STAT3/JUNB/TGFB1/PTBP3/HIF1A/RELB/TFRC/CBFB/HSPA9/NCAPG2/MAF/CD74/TGFBR3/LEF1/CCR7/KLF2/ID2/CDK6/CAMK4/FOSL2/PRDX3/ITPKB/ARID4A/VPS54/ABI1/NEMP1/CTNNB1/HIPK2/EPAS1/B2M/SLC25A5/BATF3/PTPN2/SIRT1/ATP6AP1/CFLAR/MT1G/CSF1/UCP2/SOCS1/LIPA/ADAR/CHMP5/STAT1/IRF7/IFI16/IRF8/KLF10	7
Multiple sclerosis	GO:0001906	cell killing	0.00085924155153181	HLA-E/RPS19/HLA-DRA/CD55/RNF19B/RAB27A/TGFB1/GBP2/IL7R/NKG7/ARRB2/GBP1/HLA-B/HLA-C/TAP2/GZMB/HLA-A/HLA-DRB1/B2M/HMGN2/LGALS9/CD2	10
Crohns disease	GO:0032069	regulation of nuclease activity	0.000864259714952006	OAS2/OAS1/HMGB2/NPM1/GZMA/TMBIM6/HMGB1/OASL/SIRT1/OAS3/HSPA1A	4
Multiple sclerosis	GO:0040017	positive regulation of locomotion	0.000868048490517546	ACTG1/CCL3/CCL4/ELP5/MDM2/MYADM/ADAM8/CYP1B1/GPSM3/PPP3CA/PRKCA/DOCK8/CCDC25/STAT3/IL16/TGFB1/HIF1A/TNFRSF18/RRAS2/ACTA2/TNF/SPOCK2/CD74/HSPA5/TGFBR3/LEF1/TNFRSF14/STAT5A/FAM89B/PIK3CD/ITGA4/HMGB1/MAP4K4/AKIRIN1/AGO2/CSF2/UBE2I/LGALS9/SYNE2/TCAF2	8
Allergic disease	GO:0051051	negative regulation of transport	0.000874369903244504	SREBF2/NDFIP1/RSAD2/SELENOS/SYT11/SP100/PKIA/ADA/CORO1A/HMGB1/INSIG1/RAP1B/CALM3/KLF7/TXN/RAB7A/GRB10/PXK/BCL2/FABP5/SUFU/TMBIM6/CAMK2D/WNK1/LGALS9/UBQLN2/OSM/SERPINE2/PRKCE/ANKRD13A/MTMR2/PLSCR1/CAB39/UCP2/ARL6IP5/ADTRP/RAP1A/CD84/TSPO/ARF6/LGALS3/LIF/TRAT1/PKIG/HES1/CALM2/APPL1/GPR35/ISCU/BIN1/NHERF1/WDR54/PTEN/UNC119/TNFRSF1B	2
Primary sclerosing cholangitis	GO:0002475	antigen processing and presentation via MHC class Ib	0.00087470622224565	HLA-E/HLA-B/HLA-C/TAP2/HLA-A/B2M	4
Primary sclerosing cholangitis	GO:0045059	positive thymic T cell selection	0.00087470622224565	DOCK2/CD74/SRF/NFATC3/CD3G/ITPKB	5
Crohns disease	GO:0008284	positive regulation of cell population proliferation	0.000878476205411103	TYK2/PTPRC/CD38/CNOT6L/SRPK2/HLA-DPA1/LBH/PRKCQ/HLA-E/HMGB2/PAXBP1/MDM2/GPR183/NCK2/MARCHF7/IL2RA/NME1/CXCL10/NPM1/PPP3CA/IL23A/SYF2/XCL1/STAT3/TGFB1/B4GALT1/HIF1A/CD6/ID2/IL7R/NR4A1/CDK6/PHB1/EZH2/ITGA2/HMGB1/HLA-A/IL6ST/AKIRIN2/SSBP3/TNFAIP3/ITGAX/EBI3/CALR/PDCD6/FOSL2/CD47/PRDX3/RNF187/BCL2/N4BP2L2/AKT3/PHIP/CTNNB1/HIPK2/TNFRSF4/STAMBP/SMARCD1/MEF2D/FOXP3/MAPK1/SLC25A5/ADAM10/MAP3K5/FGFR1/RPS1…	9
Inflammatory bowel disease	GO:0050671	positive regulation of lymphocyte proliferation	0.000886537751659268	TYK2/PTPRC/CD38/HLA-DPA1/PRKCQ/HLA-E/GPR183/NCK2/IL21/IL2RA/IL6ST/IL23R/PPP3CA/IL23A/XCL1/ADA/TFRC/CD74/BCL2/HMGB1/HLA-A/EBI3/TNFRSF4/FOXP3/PELI1/LGALS9/CDKN1A/CD70/CLECL1P	9
Primary sclerosing cholangitis	GO:0002705	positive regulation of leukocyte mediated immunity	0.000899678798020522	HLA-E/HLA-DRA/MLH1/TNF/TFRC/ITGB2/MALT1/HLA-B/HLA-C/TAP2/HLA-A/HLA-DRB1/B2M/MSH2/RIGI/ARID5A	7
Primary biliary cholangitis	GO:0032612	interleukin-1 production	0.00090286817808879	CCL3/TNFAIP3/EGR1/AIM2/STAT3/GBP5/GSDMD/HMGB1/SERPINB1/HAVCR2/RAD21/JAK2/IFNG/CARD16/CASP1/LGALS9	4
Primary biliary cholangitis	GO:0032652	regulation of interleukin-1 production	0.00090286817808879	CCL3/TNFAIP3/EGR1/AIM2/STAT3/GBP5/GSDMD/HMGB1/SERPINB1/HAVCR2/RAD21/JAK2/IFNG/CARD16/CASP1/LGALS9	4
Inflammatory bowel disease	GO:0002292	T cell differentiation involved in immune response	0.00092508129790658	GPR183/HLA-DRA/IL21/IL23R/IL23A/STAT3/BCL3/SOCS3/JAK3/JUNB/RELB/MALT1/LEF1/HMGB1/NFKBIZ/JAK1/STAT4/FOXP3/MEN1/RORA/LGALS9	7
Inflammatory bowel disease	GO:0097193	intrinsic apoptotic signaling pathway	0.00092508129790658	IFI6/PPIA/BAG6/CYCS/MDM2/HINT1/NCK2/MLH1/MARCHF7/HSPA1A/NBN/RPS27L/TNF/TRIAP1/RRM2B/BCL3/BECN1/HIF1A/CD74/PMAIP1/ENO1/ATF4/BCL2/MELK/USP47/DDIT4/SOD2/TPT1/TMBIM6/JMY/CHEK2/NFE2L2/AIFM1/CTNNB1/EIF5A/HIPK2/MAP3K5/PTPN2/FHIT/SIRT1/XBP1/NOL3/CUL2/CDKN1A/LCK/CYLD/SHISA5/BBC3/TNFRSF10B/ZNF622/IFI16/DDIT3/SKIL/IER3	6
Type 1 diabetes	GO:0051249	regulation of lymphocyte activation	0.000928295484751034	TYK2/ZEB1/PTPRC/CD38/LAPTM5/HLA-DPA1/PRKCQ/HLA-E/NDFIP1/GPR183/TNFSF8/HLA-DRA/NCK2/MLH1/HLA-DMA/MARCHF7/IL15RA/IL2RA/ZFP36L1/IL23A/XCL1/ARG2/ID2/IL7R/CAMK4/HMGB1/HLA-A/IL6ST/JUNB/AKIRIN2/TNFAIP3/EBI3/NFKBIZ/ARID1B/SH3KBP1/CTLA4/CD47/ITPKB/BCL2/TNIP2/DUSP22/CTNNB1/TNFRSF4/SMARCD1/B2M/FOXP3/ZBTB1/ADAM8/PTPN2/CD2/YES1/PELI1/XBP1/DOCK8/SOS2/SIRPG/CDKN1A/ADA/MALT1/CORO1A/LCK/CYLD/SOCS1/CD70/LAT/TCF7/C…	10
Type 1 diabetes	GO:0002521	leukocyte differentiation	0.000928295484751034	ZEB1/PTPRC/RPL22/NR3C1/NDFIP1/DOCK2/GPR183/TNFSF8/PTPRJ/HLA-DRA/IL15RA/IL2RA/ZFP36L1/IL23A/ID2/IL7R/CDK6/EZH2/CAMK4/PLCG2/HMGB1/STAT3/JUNB/HLA-B/NFKBIZ/ARID1B/JAK1/FOSL2/CTLA4/ITPKB/BCL2/VPS54/RSAD2/STAT4/CTNNB1/SMARCD1/B2M/FOXP3/DOCK10/SLC25A5/ITM2A/BATF3/ZBTB1/ADAM8/PTPN2/CD2/SIRT1/XBP1/MFNG/SOCS3/THEMIS/ATP6AP1/SOS2/ITGB1/MEN1/RORA/ADA/MALT1/HCLS1/LCK/CYLD/CSF1/UCP2/SOCS1/PIK3CD/ITGA4/EEIG1/PO…	11
Type 1 diabetes	GO:0002478	antigen processing and presentation of exogenous peptide antigen	0.000928295484751034	HLA-DPA1/HLA-E/HLA-DRA/HLA-DMA/HLA-A/B2M/CTSD/LNPEP/MFSD6/TAP2/CD74/HLA-DRB1/CTSS	6
Inflammatory bowel disease	GO:0009991	response to extracellular stimulus	0.000951348945216114	EIF2AK2/ZEB1/PTPRC/WIPI2/RPS19/MDM2/NNT/PSPH/FADS1/IL15RA/CSNK1A1/TRIM25/HSPA5/TNF/SESN1/F5/BECN1/VDR/PLIN3/TFRC/GLUL/PMAIP1/ATF4/BCL2/GNAI2/LAMP2/EIF4G1/YWHAZ/SOD2/MEAK7/ITGA2/TBC1D5/JMY/NFE2L2/NFKBIZ/ZEB2/AQP3/OGT/MAPK1/UPP1/MAP3K5/LDLR/HNRNPA1/MIOS/SIRT1/XBP1/STC2/ASNS/RICTOR/CLEC16A/ENSA/GSDMD/CDKN1A/UCP2/LIPA/STAT1/IFI16/DDIT3/KLF10	5
Inflammatory bowel disease	GO:0051241	negative regulation of multicellular organismal process	0.000951348945216114	OAS1/CD96/PTPRC/CD38/PHB2/LAPTM5/HLA-E/RPS19/PDCD4/NDFIP1/XAF1/MARCHF7/IL2RA/IL23R/TMEM131L/PPP3CA/IL23A/HSP90AB1/ATP2A2/XCL1/TNF/BTG2/BCL3/JAK3/TGFB1/HIF1A/RELB/ADA/CBFB/HSPA9/ARRB2/CD74/LEF1/ABCD2/SIN3A/SPART/ATF4/BCL2/GNAI2/YWHAH/CCR7/RAD21/KLF2/ID2/CDK6/EZH2/SERPINE2/HMGB1/KIFAP3/TNFAIP3/CALR/CTLA4/RFLNB/ARID4B/ARID4A/DUSP22/CTNNB1/SOCS2/B2M/FOXP3/OGT/RAC1/FGFR1/PTPN2/LDLR/SRGN/P2RX4/SARS1/ST…	11
Inflammatory bowel disease	GO:0030155	regulation of cell adhesion	0.000990145453245583	TYK2/PTPRC/LAPTM5/HLA-DPA1/PRKCQ/HLA-E/NDFIP1/PTPRJ/HLA-DRA/NCK2/HLA-DMA/MARCHF7/IL21/IL2RA/IL6ST/LGALS1/IL23R/TMEM131L/PPP3CA/IL23A/TNFRSF18/XCL1/TNF/JAK3/TGFB1/FLOT1/ARPC2/ADA/TFRC/CBFB/ITGB2/SPOCK2/SMARCC2/CD74/MALT1/LEF1/KIF14/HSPH1/BCL2/HSPD1/CCR7/IL7R/CDK6/RCC2/SERPINE2/ITGA2/HMGB1/HLA-A/RDX/ACTG1/KIFAP3/EBI3/NFKBIZ/CALR/ATP5F1B/ARID1B/JAK1/CTLA4/CD47/ITPKB/DUSP22/SMARCD1/B2M/FOXP3/ADAM10/R…	10
Allergic disease	GO:0022409	positive regulation of cell-cell adhesion	0.00100093820030146	TNFSF11/IL2RA/IL7R/TNFSF9/NCK2/IL4/LEF1/BMI1/ADA/EBI3/MALT1/CORO1A/HMGB1/CD5/HLA-DPA1/PRKCQ/HLA-E/HLA-DRA/HLA-DMA/CD4/HLA-A/YES1/SMARCD1/DPP4/NFAT5/XBP1/CD27/B2M/ITGB2/PHF10/NFKBIZ/ARID1B/LGALS9/HLA-DQA2/CD46/CD40LG/CARD11/PTPN6/CD3E/IL7/ETS1/CCL5/SPN/GCNT1/JAK2/RASGRP1/ADAM8/HES1/CD44/HAVCR2/FOXP3/IL10/FOXO3/ADAM19/RHOH/TNFRSF14/KIFAP3/RASAL3/ITGA4/ZBTB1	10
Type 1 diabetes	GO:0002460	adaptive immune response based on somatic recombination of immune receptors built from immunoglobulin superfamily domains	0.00100355147822553	TYK2/PTPRC/PRKCQ/HLA-E/NDFIP1/HLA-DRA/MLH1/IL23A/XCL1/BACH2/IL7R/PHB1/NFKB2/HMGB1/HLA-A/STAT3/JUNB/TNFAIP3/RFTN1/HLA-B/EBI3/NFKBIZ/JAK1/DENND1B/HLA-C/RSAD2/STAT4/DUSP22/B2M/FOXP3/ZBTB1/MYO1G/CTSC/SOCS3/RORA/ADA/MALT1/CSF2RB/CD70/UNG/TAP2/IL2RB/CD74/HLA-DRB1/MSH2/ARID5A	10
Type 1 diabetes	GO:0045088	regulation of innate immune response	0.00100355147822553	EIF2AK2/OAS1/ISG15/CD96/IFIH1/UFD1/PHB2/PJA2/HLA-E/RPS19/HMGB2/CSNK1A1/TRIM25/HSPA1B/BIRC3/RPS6KA3/PHB1/PLCG2/HMGB1/PARP14/HLA-A/TRAF3/AKIRIN2/TNIP1/TNFAIP3/RFTN1/OASL/HLA-B/DDX60/NFE2L2/NFKBIZ/YWHAE/EIF4E2/TNIP2/TAX1BP1/RSAD2/ADAM8/NEK7/PTPN2/ARRB2/TRIM56/LY96/MAPKAPK2/PELI1/NINJ1/GBP5/IPO5/SIN3A/SERPINB9/CARD8/POLR3G/CYLD/MATR3/TASL/ZNFX1/PARP9/CTSS/RIGI/LGALS9/IRF1/STAT2	10
Inflammatory bowel disease	GO:0002819	regulation of adaptive immune response	0.00100586756388932	TYK2/PTPRC/PRKCQ/HLA-E/NDFIP1/HLA-DRA/MLH1/IL6ST/IL23R/IL23A/XCL1/CD226/TNF/JAK3/JUNB/TGFB1/ADA/TFRC/MALT1/HSPD1/IL7R/HMGB1/HLA-A/AKIRIN2/TNFAIP3/HLA-B/NFKBIZ/DENND1B/HLA-C/RSAD2/DUSP22/B2M/FOXP3/ZBTB1/SIRT1/IRF7	11
Rheumatoid arthritis	GO:0040017	positive regulation of locomotion	0.00102455803173853	PTPRC/ELP5/MDM2/XCL1/IL23A/HSPA5/ACTA2/TNF/SPOCK2/CD74/TGFBR3/LEF1/TNFRSF14/SOD2/PLCG2/ITGA2/HMGB1/RDX/STAT3/ACTG1/ATP5F1A/ITGAX/NFE2L2/CALR/ATP5F1B/PDCD6/CD47/TNFRSF18/BCL2/AKT3/MAPK1/ADAM10/RAC1/FGFR1/ADAM8/P2RX4/STK4/SIRT1/XBP1/DOCK8/PFN1/ITGB1/HBEGF/GNAI2/CAVIN1/CSF1/PHPT1/MAP4K4/CCR1/IL12A/CXCR4/SYNE2/CCL4/CSF2/RIPOR2/CCR4/JAK2/IFNG/FLNA/S1PR1/CCL3/STK39/HIF1A/AIF1/PRKCA/STX3/ARHGEF2/TGFBR1/…	8
Ankylosing spondylitis	GO:1903038	negative regulation of leukocyte cell-cell adhesion	0.0010274192615552	IRF1/TMEM131L/LGALS9/XCL1/HMGB1/CTLA4/DUSP22/FOXP3/PTPN2/PELI1/IL2RA/LAPTM5/SOCS1/ADTRP/SPN/TWSG1/PPARA/LAG3/LGALS3/PAG1/HAVCR2/IL10/PTPN6/TNFRSF14/CASP3/JAK3/PTPN22	6
Ankylosing spondylitis	GO:0060627	regulation of vesicle-mediated transport	0.0010274192615552	CD63/PTPRC/ACTG1/PPP3CA/LGALS9/IL4/ATP2A2/ITGAM/PLCG2/MAP2K1/ITGA2/HMGB1/RDX/TBC1D5/CALR/AHI1/CD47/CNN2/RAB9A/MKLN1/B2M/MAPK1/ARF1/RAC1/RAB3GAP1/RAB12/ARRB2/RAB7A/ACSL3/STAM/C2CD5/RUFY1/ITGB2/SNX3/REST/SIRPG/IL2RG/LYAR/IL2RB/RAP1A/CD84/ARF6/ATP13A2/SOD1/DENND10/EZR/LGALS3/RAC2/RAP1B/PTPRJ/SMPD3/APPL1/BIN1/UBQLN2/MSN/WDR54/UNC119/YIPF5	1
Rheumatoid arthritis	GO:0043122	regulation of canonical NF-kappaB signal transduction	0.00103186850697497	AKAP13/FKBP1A/DHX15/SLC44A2/MIER1/NDFIP1/LTB/TRIM25/REL/TNF/TFRC/ARRB2/CD74/MALT1/TGFBR3/PLCG2/TRAF3/TNIP1/TNFAIP3/BIRC3/TNIP2/TERF2IP/IKBKG/DDX1/TANK/SIRT1/PELI1/NFAT5/CARD8/CFLAR/RORA/SHISA5/TNFRSF10B/NDFIP2/LIMS1/LGALS1/TRAF6/ILK/BRD4/FLNA/CARD16/MAVS/CASP1/RBCK1/IRF3/PPM1N/IRAK4/PPP5C/GAPDH/PRKCE/HLA-DRB1/SLC35B2	7
Rheumatoid arthritis	GO:0071356	cellular response to tumor necrosis factor	0.00103186850697497	LAPTM5/XCL1/ZFP36L1/HSPA1B/TNF/TNFRSF14/TRAF3/TNFAIP3/NFE2L2/BIRC3/KLF2/TNFRSF18/SPPL2A/EIF5A/TNFRSF4/MAPK1/EXT1/MAP3K5/PTPN2/TANK/SIRT1/MAPKAPK2/DICER1/CARD8/RORA/HSPA1A/CYLD/CD70/AIM2/TP53/CD58/LIMS1/CCL4/TRAF6/GBP1/JAK2/ILK/CCL3/CARD16/CASP1/FAS/ARHGEF2	5
Ankylosing spondylitis	GO:0002683	negative regulation of immune system process	0.0010390197943517	OAS1/ISG15/CD96/PTPRC/CCL3/TNFAIP3/IRF1/TMEM131L/LGALS9/IL4/XCL1/ID2/IL7R/CDK6/TMBIM6/HMGB1/PARP14/HLA-A/RPS19/HLA-B/CTLA4/EIF4E2/TAX1BP1/CNN2/DUSP22/CTNNB1/FOXP3/PTPN2/LDLR/ARRB2/YES1/PELI1/IL2RA/SERPINB9/CARD8/LYAR/LAPTM5/LPXN/SOCS1/PHPT1/ADTRP/CD84/SPN/TWSG1/EZR/LAG3/CGAS/LGALS3/PAG1/RNF125/HAVCR2/PTPRJ/PPARG/IL10/ELF1/PTPN6/APPL1/SEC14L1/TNFRSF14/TAPBPL/CASP3/FURIN/JAK3/ATM/TWIST1/PTPN22	8
Crohns disease	GO:0002262	myeloid cell homeostasis	0.00104969099519528	ISG15/KMT2E/RPS19/HMGB2/ZFP36/IREB2/FLVCR1/HSPA1B/STAT3/PTBP3/HIF1A/ID2/CDK6/HMGB1/ITPKB/KLF2/ARID4A/NEMP1/HIPK2/EPAS1/B2M/FOXP3/SLC25A5/ZFP36L1/PTPN2/PRDX1/RPS24/CFLAR/HSPA1A/CSF1/ADAR/CHMP5/STAT1/SLC7A11/GPI	8
Allergic disease	GO:0002753	cytoplasmic pattern recognition receptor signaling pathway	0.00105128107411078	UFD1/CSNK1A1/RSAD2/PELI1/WDFY1/BIRC3/HMGB1/PHB2/HSPA1A/TIFA/ALPK1/PLCG2/TNFAIP3/IFIH1/CGAS/OASL/SLC15A4/TAX1BP1/DDX3X/PUM2/NLRC3/OAS1/OAS3/EIF2AK2/DDX60/RIGI/IRF7/GBP2/TNIP2/RNF125/HAVCR2/RFTN1/RTN4/TASL/SEC14L1/TRAF3IP3/PTPN22	8
Ankylosing spondylitis	GO:0019058	viral life cycle	0.00105340291352976	MX1/EIF2AK2/OAS2/OAS1/ISG15/IFIH1/RAB1B/TRIM25/LGALS9/HSPA1B/HACD3/ATG16L1/PHB1/PPIA/ITGA2/HMGB1/EEF1A1/TNIP1/SMC5/OASL/BCL2/RSAD2/TNFRSF4/PKN2/SRPK2/MPHOSPH8/LDLR/RAB7A/DYNLT1/LAMP3/SNX3/RESF1/ITGB1/CD4/APOBEC3C/CCL5/LY6E/TOP2B/CXCR4/TPCN1/STOM/CTSB/ITGB7/GRK2/JPT2/TNFRSF14/ADARB1/FURIN/EPS15/TMEM41B/APOBEC3H	10
Ankylosing spondylitis	GO:1903039	positive regulation of leukocyte cell-cell adhesion	0.00105340291352976	TYK2/PTPRC/LCK/TNFSF11/PPP3CA/IL23A/LGALS9/LEF1/IL4/XCL1/CD27/IL7R/HMGB1/HLA-A/IL6ST/EBI3/NFKBIZ/ARID1B/CD47/ITPKB/SMARCD1/B2M/FOXP3/ZBTB1/ADAM8/YES1/XBP1/DOCK8/IL2RA/ITGB2/NFAT5/SIRPG/ITGA4/IL2RG/CD4/CYLD/SOCS1/CD70/CCL5/SPN/GCNT1/JAK2/RASGRP1/HES1/CD44/HAVCR2/PTPN6/FOXO3/RHOH/TNFRSF14/RASAL3	10
Type 1 diabetes	GO:0033993	response to lipid	0.00105831767413257	CD96/PTPRC/CD38/INSIG1/PHB2/LBH/HMGB2/PDCD4/NR3C1/SCD/MDM2/PSPH/TRIM25/ZFP36L1/HSPA1B/CNP/SOD2/GPX4/NR4A1/TFAP4/IL22/RPS6KA3/PHB1/EZH2/SLC39A9/PLCG2/NFKB2/ITGA2/HMGB1/STAT3/ATP5F1A/AKIRIN2/TNIP1/TNFAIP3/NFKBIZ/CALR/AIFM1/FOSL2/PRDX3/BCL2/VPS54/TNIP2/CTNNB1/AQP3/SOCS2/SMARCD1/RAN/FOXP3/MAPK1/GRAMD1B/SMYD3/UBE2L3/LDLR/DDIT4/LY96/SIRT1/MAPKAPK2/YES1/PELI1/XBP1/STC2/H2AZ1/GBP5/RPL13A/IL12RB2/CARD8/CF…	7
Ankylosing spondylitis	GO:0060326	cell chemotaxis	0.00105834777456115	CCL3/CCL4/TNFSF11/IL23A/LGALS9/LEF1/XCL1/NR4A1/PPIA/HMGB1/RPS19/CALR/MAPK1/ADAM10/RAC1/FGFR1/ADAM8/ARRB2/P2RX4/NINJ1/RPL13A/ITGB2/HBEGF/CSF1/S1PR1/CCL5/LYST/VEGFB/CXCR4/LGALS3/PIK3CG/RAC2/CKLF/IL10/CCR4/SBDS/GPSM3	4
Type 1 diabetes	GO:0002831	regulation of response to biotic stimulus	0.00106030543470615	EIF2AK2/OAS1/ISG15/CD96/HERC5/IFIH1/UFD1/PHB2/PJA2/HLA-E/RPS19/HMGB2/CSNK1A1/TRIM25/IL23A/HSPA1B/ARG2/BIRC3/RPS6KA3/PHB1/PLCG2/HMGB1/PARP14/HLA-A/TRAF3/AKIRIN2/TNIP1/TNFAIP3/RFTN1/OASL/HLA-B/DDX60/NFE2L2/NFKBIZ/YWHAE/EIF4E2/TNIP2/TAX1BP1/RSAD2/FOXP3/ADAM8/NEK7/PTPN2/ARRB2/TRIM56/LY96/MAPKAPK2/PELI1/NINJ1/GBP5/IPO5/SIN3A/SERPINB9/CARD8/TRIM22/POLR3G/CYLD/MATR3/TASL/ZNFX1/PARP9/STAT1/HLA-DRB1/CTSS/…	10
Psoriasis	GO:0045597	positive regulation of cell differentiation	0.00106238787703075	ISG15/ZEB1/ASXL2/PTPRC/ASPM/HMGB2/BTG1/ETS1/DHX36/TESPA1/EVI2B/XBP1/ZFP36/IL2RG/HMGB1/XRCC5/SMAP1/SYAP1/RIPOR2/PNP/CYLD/TNFRSF1B/IL23A/HSP90AB1/NAP1L1/HSPA1B/ID2/IL7R/SOD2/EZH2/SERPINE2/MAP2K1/METRNL/STAT3/IL6ST/JUNB/TCF12/NFKBIZ/ARID1B/AHI1/ZEB2/ITPKB/BCL2/CTNNB1/SOCS2/SMARCD1/FOXP3/MAML1/ZFP36L1/ZBTB1/MAP3K5/FGFR1/ADAM8/SOX5/ARRB2/STK4/PA2G4/SIRT1/EIF4G1/MAN2A1/DICER1/EIF4G2/SOCS3/IL2RA/SIN3A/I…	7
Inflammatory bowel disease	GO:0002313	mature B cell differentiation involved in immune response	0.00106303349198413	GPR183/IL21/LGALS1/BCL3/ADA/PLCG2/NFKBIZ/DOCK10/ITM2A/XBP1/MFNG/IRF8	2
Allergic disease	GO:0043068	positive regulation of programmed cell death	0.00106970563523934	ATF3/MLLT11/WWOX/SOD2/NCK2/IFIT2/MAP3K5/CDKN1A/LAPTM5/GADD45A/BNIP3L/HMGB1/EIF5A/PIDD1/IGF2R/CASP9/SRPK2/PDCD4/NR3C1/PRELID1/RPS6KA2/JMY/CFLAR/RIPK1/PMAIP1/RBM5/BCL2/MYB/BNIP3/RYBP/GCH1/CAMK2D/LGALS9/FAM162A/DDX3X/CD40LG/ATG7/PAK2/RGCC/GBP1/ZNF622/TRAF7/UBE2Z/ARL6IP5/STK17B/BCL2L11/CCL5/GBP2/TSPO/MCL1/CTLA4/JAK2/SOD1/TGFBR1/PRF1/CTSD/CAPN2/CTSH/UBB/ADAM8/GADD45B/PPARG/IL10/CASP6/TNFSF12/CRADD/PRM…	3
Allergic disease	GO:2001234	negative regulation of apoptotic signaling pathway	0.00107117680655747	SOD2/ZC3HC1/BMI1/SELENOS/IFI6/MDM2/RRM2B/PPIA/HMGB2/PSME3/MARCHF7/HSPA1A/GCLM/PRELID1/TPT1/ACVR1/TNFAIP3/CFLAR/RIPK1/XBP1/BCL2/ICAM1/CSNK2A2/TMBIM6/RFFL/ARMC10/SLC25A5/CTH/BCL2L1/DDX3X/YBX3/IL7/PARL/MCL1/TGFBR1/HIF1A/LGALS3/CD44/IL10/LMNA/HDAC1/ACAA2/IVNS1ABP/NOL3	8
Multiple sclerosis	GO:0032944	regulation of mononuclear cell proliferation	0.00107509892207229	IRF1/CD38/HLA-DPA1/PRKCQ/HLA-E/NDFIP1/GPR183/TNFSF8/NCK2/MARCHF7/IL2RA/PPP3CA/CD55/SOS1/CD6/ADA/TFRC/CD74/ARG2/TNFRSF14/CD80/HMGB1/HLA-A/CTLA4/HLA-DRB1/TNFRSF4/LGALS9	9
Multiple sclerosis	GO:0002709	regulation of T cell mediated immunity	0.00107619769357331	HLA-E/HLA-DRA/CD55/IL7R/MALT1/HSPD1/CD80/HLA-B/HLA-C/TAP2/HMGB1/HLA-A/HLA-DRB1/B2M/ARID5A	9
Primary sclerosing cholangitis	GO:0002819	regulation of adaptive immune response	0.00108153374891673	PRKCQ/HLA-E/NDFIP1/HLA-DRA/MLH1/TNF/ADA/TFRC/MALT1/HLA-B/HLA-C/TAP2/HMGB1/HLA-A/HLA-DRB1/B2M/MSH2/TNFAIP3/IRF1/ARID5A	11
Rheumatoid arthritis	GO:1902105	regulation of leukocyte differentiation	0.00109593380556434	ZEB1/PTPRC/NDFIP1/HLA-DRA/IL15RA/IL2RA/ZFP36L1/IL23A/TNF/ADA/CBFB/SMARCC2/CD74/MALT1/LEF1/ID2/IL7R/CDK6/CAMK4/HMGB1/JUNB/HLA-B/NFKBIZ/ARID1B/CTLA4/ITPKB/CTNNB1/SMARCD1/FOXP3/ZBTB1/ADAM8/PTPN2/CD2/XBP1/SOS2/KLF10/PNP/CYLD/CSF1/SOCS1/CCR1/STAT5B/RUNX3/IRF1/HLA-DOA/ARID1A/PRXL2A/AMBRA1/LAG3/BRAF/TRAF6/IFNG/BRD4/CCL3/CUL4A/PRKCA/GPR68/SMARCA4/HLA-DRB1	8
Ankylosing spondylitis	GO:0060711	labyrinthine layer development	0.00109858192600487	LEF1/MAP2K1/JUNB/GGNBP2/MAPK1/ZFP36L1/SPINT2/SOCS3/HES1/IL10/RBPJ/EGLN1	2
Crohns disease	GO:0002521	leukocyte differentiation	0.00110134630787063	ZEB1/PTPRC/RPL22/NR3C1/NDFIP1/DOCK2/GPR183/TNFSF8/PTPRJ/HLA-DRA/TOB2/IL15RA/IL2RA/CD4/IREB2/TMEM131L/PPP3CA/IL23A/STAT3/BCL3/SOCS3/JAK3/SOS1/JUNB/TGFB1/RELB/ID2/IL7R/CDK6/EZH2/CAMK4/PLCG2/HMGB1/HLA-B/NFKBIZ/ARID1B/JAK1/FOSL2/CTLA4/ITPKB/BCL2/VPS54/RSAD2/STAT4/CTNNB1/SMARCD1/B2M/FOXP3/DOCK10/SLC25A5/ITM2A/BATF3/ZFP36L1/ZBTB1/ADAM8/PTPN2/CD2/SIRT1/XBP1/MFNG/THEMIS/ATP6AP1/SOS2/ITGB1/MEN1/RORA/GPR18…	11
Crohns disease	GO:0051251	positive regulation of lymphocyte activation	0.00110134630787063	TYK2/PTPRC/CD38/HLA-DPA1/PRKCQ/HLA-E/GPR183/HLA-DRA/NCK2/MLH1/HLA-DMA/IL15RA/IL2RA/CD4/PPP3CA/IL23A/XCL1/TGFB1/CD6/IL7R/HMGB1/HLA-A/IL6ST/AKIRIN2/EBI3/NFKBIZ/ARID1B/SH3KBP1/CD47/ITPKB/BCL2/TNIP2/TNFRSF4/SMARCD1/B2M/FOXP3/ZBTB1/ADAM8/YES1/PELI1/XBP1/DOCK8/SIRPG/EXOSC6/LGALS9/CDKN1A/CARD11/AIF1/LCK/CYLD/SOCS1/CD70/CLECL1P/CD81	10
Crohns disease	GO:0034101	erythrocyte homeostasis	0.00110134630787063	ISG15/KMT2E/RPS19/HMGB2/ZFP36/IREB2/FLVCR1/HSPA1B/STAT3/PTBP3/HIF1A/ID2/CDK6/KLF2/ARID4A/NEMP1/HIPK2/EPAS1/B2M/SLC25A5/ZFP36L1/PTPN2/PRDX1/RPS24/CFLAR/HSPA1A/ADAR/CHMP5/STAT1/GPI	8
Inflammatory bowel disease	GO:0045619	regulation of lymphocyte differentiation	0.00111470354412685	ZEB1/PTPRC/NDFIP1/HLA-DRA/IL15RA/IL2RA/IL23R/ZFP36L1/TMEM131L/IL23A/JAK3/SOS1/JUNB/ADA/CBFB/SMARCC2/CD74/MALT1/LEF1/ID2/IL7R/CAMK4/HMGB1/NFKBIZ/ARID1B/CTLA4/ITPKB/SMARCD1/FOXP3/ZBTB1/ADAM8/PTPN2/CD2/XBP1/SOS2/LGALS9/CYLD/SOCS1/SOX12	9
Inflammatory bowel disease	GO:0052548	regulation of endopeptidase activity	0.00111470354412685	IFI6/LAPTM5/CYCS/PSME3/RPS27L/TNF/TRIAP1/PSME2/STAT3/SPOCK2/PMAIP1/MALT1/HSPD1/USP47/ARL6IP1/SERPINE2/HMGB1/PDCD6/AIFM1/BIRC3/PSME1/MAP3K5/PSMB8/SIRT1/HSPE1/NOL3/CASP8AP2/CTSD/LAMP3/SERPINB9/CARD8/REST/LGALS9/PDCD5/LCK/BBC3/SERPINB1/IFI16/PSMB9	10
Inflammatory bowel disease	GO:0071560	cellular response to transforming growth factor beta stimulus	0.00111470354412685	ZEB1/FKBP1A/NR3C1/HSPA1A/JUN/ZFP36L1/HSPA5/HSP90AB1/XCL1/ACTA2/STAT3/TGFB1/ARRB2/TGFBR3/SIN3A/NFKBIZ/ZEB2/ARID4B/ARID4A/CHST11/TRIM33/DUSP22/HIPK2/OGT/USP9X/SOX5/SIRT1/YES1/CFLAR/MEN1/PDCD5/LPXN/FAM89B/ZYX/SKIL	5
Inflammatory bowel disease	GO:0033077	T cell differentiation in thymus	0.00111470354412685	ZEB1/PTPRC/DOCK2/ZFP36L1/TMEM131L/SOS1/ADA/CD74/BCL2/CCR7/IL7R/CDK6/CAMK4/ITPKB/CTNNB1/B2M/FOXP3/ZBTB1/ADAM8/PTPN2/SOS2/TNFRSF9	9
Multiple sclerosis	GO:0009617	response to bacterium	0.00113674854958915	CDK4/TNFAIP3/NFKBIA/DHX15/HLA-E/RPS19/HMGB2/PDCD4/TNFSF8/MLH1/OPTN/LITAF/CD55/PRKCA/USP18/BCL3/FKBP5/GBP2/IL7R/TNF/CD6/GBP4/MALT1/ABCD2/ARG2/TNFRSF14/TNIP1/CD80/GBP1/HLA-B/ZNFX1/TAP2/HMGB1/HLA-A/FASLG/RNF213/PLAC8/HLA-DRB1/B2M/CSF2/CEP192/LGALS9/ARID5A	11
Type 1 diabetes	GO:0070661	leukocyte proliferation	0.00113746619143331	TYK2/PTPRC/CD38/HLA-DPA1/PRKCQ/HLA-E/NDFIP1/DOCK2/GPR183/TNFSF8/NCK2/MARCHF7/IL2RA/IL23A/XCL1/ARG2/IL7R/HMGB1/HLA-A/IL6ST/JUNB/TNFAIP3/EBI3/NFKBIZ/FOSL2/SH2D2A/CTLA4/BCL2/CNN2/CTNNB1/TNFRSF4/FOXP3/MAPK1/PELI1/DOCK8/SOS2/ELF4/CDKN1A/ADA/MALT1/CORO1A/CSF2RB/CSF1/CD70/PLCL2/CD74/HLA-DRB1/CSF2/LGALS9/IRF1	10
Multiple sclerosis	GO:0044183	protein folding chaperone	0.00114479374569812	HSP90B1/HSPA1A/CCT2/HSP90AA1/HSP90AB1/DNAJB1/HSPA4/HSPA9/CD74/HSPA5/HSPA1B/HSPH1/HSPD1/HSPA6	2
Ankylosing spondylitis	GO:0003013	circulatory system process	0.0011583773129368	SLC1A4/AKAP13/ERAP2/ATP2A2/ID2/SOD2/SLC5A3/MANF/ANK2/ZEB2/YWHAE/KLF2/SLC2A13/EPAS1/EXT1/TMEM65/FABP5/P2RX4/YES1/PDE4D/ITGB1/HBEGF/ITGA4/MDM2/ATP1A1/ADD3/PPP1R13L/GCH1/SOD1/VEGFB/PPARA/GNA12/CXCR4/CD38/PIK3CG/HRH2/GRK2/PTPRJ/PPARG/CALM2/BIN1/NHERF1/SLC2A3/ATP6AP2/ITGB1BP1/SLCO3A1/GCLM	3
Crohns disease	GO:0014070	response to organic cyclic compound	0.00116338360586211	IFIH1/PTPRC/PARK7/CD38/INSIG1/PHB2/HSP90B1/P2RX5/LBH/HMGB2/RAP1B/NR3C1/MDM2/PSPH/TRIM25/BRCA1/ZFP36/RAE1/CXCL10/NPM1/HSPA1B/STAT3/TGFB1/BECN1/FLOT1/VDR/PLPP1/SOD2/GPX4/TFAP4/PHB1/EZH2/SLC39A9/ITGA2/ATP5F1A/RFTN1/NFKBIZ/CALR/AIFM1/FOSL2/KLF2/BCL2/VPS54/CTNNB1/AQP3/SOCS2/RAN/FOXP3/MAPK1/GRAMD1B/ZFP36L1/SMYD3/UBE2L3/DDIT4/DDX1/ARRB2/P2RX4/SIRT1/PELI1/BLM/STC2/H2AZ1/PSMB2/SIN3A/CFLAR/DDX17/REST/RORA/…	8
Crohns disease	GO:0001906	cell killing	0.00116338360586211	PTPRC/HLA-E/RPS19/HLA-DRA/IL23A/XCL1/GZMA/RAB27A/TGFB1/GBP2/IL7R/HLA-A/HMGN2/PLEKHM2/HLA-B/HLA-C/B2M/PRDX1/ARRB2/CD2/NINJ1/CTSC/KIF5B/GBP5/TUBB/TUBB4B/SERPINB9/LGALS9/GBP1/RNF19B/SLAMF7	10
Ankylosing spondylitis	GO:0071417	cellular response to organonitrogen compound	0.0011647603344741	TYK2/OSBPL8/ZEB1/AHCYL1/PPP3CA/LAMTOR4/USO1/NR4A1/EZH2/STAT3/NFE2L2/ARID1B/JAK1/LEPROT/KLF2/PHIP/CTNNB1/SOCS2/OGT/MAPK1/ZFP36L1/PTPN2/ARRB2/P2RX4/SIRT1/XBP1/BLM/SIK2/SOCS3/C2CD5/CTSD/IPO5/SIN3A/SOS2/MBD5/CFLAR/ITGA4/PRMT5/SLC25A33/MDM2/UCP2/SOCS1/RAP1A/PKM/PXN/JAK2/EZR/TOP2B/TAF1/MZB1/CXCR4/PIK3CG/CAPN2/HSP90B1/RAP1B/PPARG/GNG2/CASP6/SMPD3/APPL1/GNAS/FOXO3/CASP3/NHERF1/FOS/JAK3/RAB10/PTPN22/GCLM	2
Inflammatory bowel disease	GO:0032609	type II interferon production	0.00117493535488455	TYK2/ISG15/CD96/LAPTM5/HLA-DPA1/IL21/IL23R/IL23A/XCL1/CD226/TNF/BCL3/HSPD1/CCR7/HMGB1/HLA-A/EBI3/CD47/FOXP3/CD2/PDE4D/IL12RB2/LGALS9/DDIT3/IRF8	4
Inflammatory bowel disease	GO:0032649	regulation of type II interferon production	0.00117493535488455	TYK2/ISG15/CD96/LAPTM5/HLA-DPA1/IL21/IL23R/IL23A/XCL1/CD226/TNF/BCL3/HSPD1/CCR7/HMGB1/HLA-A/EBI3/CD47/FOXP3/CD2/PDE4D/IL12RB2/LGALS9/DDIT3/IRF8	4
Rheumatoid arthritis	GO:0050852	T cell receptor signaling pathway	0.00117524861981483	PTPRC/LAPTM5/PTPRJ/ADA/MALT1/PLCG2/HLA-A/RFTN1/NFKBIZ/DENND1B/FOSL2/CTLA4/DUSP22/FOXP3/MAPK1/PTPN2/IKBKG/PDE4D/THEMIS/LCK/CYLD/PHPT1/CD3G/CD2AP/SLA2/BRAF/HLA-DPB1/TRAF6/GBP1/FYB1/HLA-DQB1/RBCK1/PRNP/TRAC/HLA-DRB1	6
Multiple sclerosis	GO:2000147	positive regulation of cell motility	0.00117706246725638	ACTG1/CCL3/CCL4/ELP5/MDM2/MYADM/ADAM8/CYP1B1/GPSM3/PPP3CA/PRKCA/DOCK8/CCDC25/STAT3/TGFB1/HIF1A/TNFRSF18/RRAS2/ACTA2/TNF/SPOCK2/CD74/HSPA5/TGFBR3/LEF1/TNFRSF14/STAT5A/FAM89B/PIK3CD/ITGA4/HMGB1/MAP4K4/AKIRIN1/AGO2/CSF2/UBE2I/LGALS9/SYNE2/TCAF2	8
Primary sclerosing cholangitis	GO:0002706	regulation of lymphocyte mediated immunity	0.00118401044657759	HLA-E/NDFIP1/HLA-DRA/MLH1/TNF/TFRC/ARRB2/MALT1/HLA-B/HLA-C/TAP2/HMGB1/HLA-A/HLA-DRB1/B2M/MSH2/LGALS9/ARID5A	8
Crohns disease	GO:0070661	leukocyte proliferation	0.00118514632206802	TYK2/PTPRC/CD38/HLA-DPA1/PRKCQ/HLA-E/NDFIP1/DOCK2/GPR183/TNFSF8/NCK2/MARCHF7/IL2RA/TMEM131L/PPP3CA/IL23A/XCL1/SOS1/JUNB/CD6/IL7R/HMGB1/HLA-A/IL6ST/TNFAIP3/EBI3/NFKBIZ/FOSL2/SH2D2A/CTLA4/BCL2/CNN2/CTNNB1/TNFRSF4/FOXP3/MAPK1/PELI1/DOCK8/SOS2/ELF4/LGALS9/CDKN1A/CARD11/AIF1/CSF2RB/CSF1/CD70/CLECL1P/TNFRSF9/CD81	10
Ankylosing spondylitis	GO:0050792	regulation of viral process	0.00120304498312441	MX1/EIF2AK2/OAS2/OAS1/ISG15/IFIH1/TRIM25/LGALS9/HACD3/PPIA/HMGB1/TNIP1/OASL/BCL2/RSAD2/PKN2/SRPK2/MPHOSPH8/RAB7A/DYNLT1/LAMP3/SNX3/RESF1/CD4/APOBEC3C/CCL5/LY6E/PPARA/TOP2B/CXCR4/STOM/HEXIM1/ADARB1/FURIN/APOBEC3H	13
Ankylosing spondylitis	GO:2000116	regulation of cysteine-type endopeptidase activity	0.00120304498312441	IFI6/BIRC3/LCK/LGALS9/MAP3K5/HMGB1/USP47/PDCD6/AIFM1/SIRT1/CYCS/HSPE1/NOL3/CASP8AP2/CTSD/LAMP3/CARD8/REST/CARD16/CSNK2A1/PDCD5/LAPTM5/RPS27L/TRIAP1/BBC3/ARL6IP5/PERP/JAK2/CD44/PPARG/CRADD/EGLN3/FAM162A/CASP1/PSMB9	8
Ankylosing spondylitis	GO:0043281	regulation of cysteine-type endopeptidase activity involved in apoptotic process	0.00120304498312441	IFI6/LCK/LGALS9/MAP3K5/HMGB1/USP47/PDCD6/AIFM1/SIRT1/CYCS/HSPE1/NOL3/CASP8AP2/CTSD/LAMP3/CARD8/REST/CARD16/CSNK2A1/PDCD5/LAPTM5/RPS27L/TRIAP1/BBC3/ARL6IP5/JAK2/CD44/PPARG/CRADD/EGLN3/FAM162A/CASP1	6
Ankylosing spondylitis	GO:0050852	T cell receptor signaling pathway	0.00120304498312441	PTPRC/LCK/RBCK1/PLCG2/HLA-A/RFTN1/NFKBIZ/DENND1B/FOSL2/CTLA4/DUSP22/FOXP3/MAPK1/PTPN2/IKBKG/PDE4D/THEMIS/LAPTM5/CYLD/PHPT1/EZR/LGALS3/SPPL3/TRAT1/EIF2B2/PTPRJ/ELF1/PTPN6/CD247/LCP2/ITK/PTPN22	6
Psoriasis	GO:0032103	positive regulation of response to external stimulus	0.00120480483331303	EIF2AK2/OAS1/IFIH1/HMGB2/RAC2/YWHAE/ETS1/NEAT1/TMSB4X/GBP5/RAC1/TNFAIP3/RSAD2/HSP90AA1/HMGB1/XRCC5/HLA-E/RIPOR2/IPO5/CYLD/TNIP1/TRIM25/ALOX5AP/PDCD4/HSPA8/IL23A/XCL1/HSPA1B/IL16/PHB1/PLCG2/ITGA2/IL6ST/TRAF3/RPS19/AKIRIN2/RFTN1/OASL/DDX60/NFKBIZ/CALR/CD47/BIRC3/TNIP2/TAX1BP1/KARS1/MAPK1/ADAM10/FGFR1/ADAM8/NEK7/LDLR/ARRB2/P2RX4/TRIM56/LY96/MAPKAPK2/PELI1/NINJ1/CTSC/SIN3A/CARD8/GSDMD/TASL/PHB2/DHX9/…	10
Psoriasis	GO:0009617	response to bacterium	0.00120480483331303	OAS2/OAS1/ISG15/CD96/IFI44/HMGB2/GBP5/TRAC/B2M/TNFAIP3/XBP1/ZFP36/GSTP1/VIM/HMGB1/HLA-E/CASP3/BCL3/TNIP1/CYRIB/TNFRSF1B/PCK2/PDCD4/HLA-A/IL23A/CCDC186/GZMA/CNP/CASP7/IL7R/SOD2/NR4A1/PLCG2/NFKB2/RPS19/FAU/AKIRIN2/HLA-B/NFKBIZ/FOSL2/PRDX3/TNIP2/FOXP3/MAPK1/IKBKG/LY96/RAB7A/MAPKAPK2/PELI1/TNFSF8/RPL13A/SNX3/IL12RB2/CARD8/GSDMD/OTUD5/SELENOS/RPS6KA3/LITAF/NFKBIL1/CSF2RB/FOS/ZNFX1/SBNO2/PLAC8/TNFRSF14…	11
Type 1 diabetes	GO:0050865	regulation of cell activation	0.00121215617195202	TYK2/ZEB1/PTPRC/CD38/PJA2/LAPTM5/HLA-DPA1/PRKCQ/HLA-E/NDFIP1/GPR183/TNFSF8/HLA-DRA/NCK2/MLH1/HLA-DMA/MARCHF7/IL15RA/IL2RA/ZFP36L1/IL23A/XCL1/ARG2/ID2/IL7R/CAMK4/SERPINE2/HMGB1/HLA-A/IL6ST/JUNB/AKIRIN2/TNFAIP3/EBI3/NFKBIZ/ARID1B/SH3KBP1/CTLA4/CD47/ITPKB/BCL2/TNIP2/DUSP22/CTNNB1/KARS1/TNFRSF4/SMARCD1/B2M/FOXP3/ZBTB1/ADAM8/PTPN2/LDLR/CD2/YES1/PELI1/XBP1/CTSC/DOCK8/SOS2/SIRPG/RORA/CDKN1A/ACTA2/ADA/MA…	10
Primary sclerosing cholangitis	GO:0098609	cell-cell adhesion	0.00122325165092031	LAPTM5/HLA-DPA1/PRKCQ/PPIA/HLA-E/NDFIP1/HLA-DRA/NCK2/HLA-DMA/MARCHF7/IL2RA/TMEM131L/PPP3CA/TNF/ADA/TFRC/CBFB/PALLD/ITGB2/SMARCC2/CD74/MALT1/ITGAE/LEF1/RGCC/SRF/GNAS/ZFP36L1/HMGB1/HLA-A/CTNNA1/CTLA4/SMARCD2/MBP/HLA-DRB1/B2M/ITPKB/SLC39A8/LGALS9/IRF1/CD2	12
Primary sclerosing cholangitis	GO:0098553	lumenal side of endoplasmic reticulum membrane	0.00122339630944869	HLA-DPA1/HLA-E/HLA-DRA/CD74/HLA-B/HLA-C/HLA-A/HLA-DRB1	5
Type 1 diabetes	GO:0001906	cell killing	0.00122501755577983	PTPRC/HLA-E/RPS19/HLA-DRA/IL23A/XCL1/GZMA/IL7R/GZMB/HLA-A/HMGN2/PLEKHM2/HLA-B/HLA-C/B2M/PRDX1/ARRB2/CD2/NINJ1/CTSC/KIF5B/GBP5/TUBB/TUBB4B/SERPINB9/RNF19B/CORO1A/GBP1/TAP2/HLA-DRB1/LGALS9	10
Multiple sclerosis	GO:1902107	positive regulation of leukocyte differentiation	0.0012282982071238	HLA-DRA/IL15RA/IL2RA/ADAM8/PPP3CA/IL4R/PRKCA/TGFB1/IL7R/TNF/ADA/CBFB/SMARCC2/CD74/MALT1/LEF1/CD27/CD80/EEIG1/ZFP36L1/HMGB1/SMARCD2/HLA-DRB1/ITPKB/LGALS9	7
Multiple sclerosis	GO:1903708	positive regulation of hemopoiesis	0.0012282982071238	HLA-DRA/IL15RA/IL2RA/ADAM8/PPP3CA/IL4R/PRKCA/TGFB1/IL7R/TNF/ADA/CBFB/SMARCC2/CD74/MALT1/LEF1/CD27/CD80/EEIG1/ZFP36L1/HMGB1/SMARCD2/HLA-DRB1/ITPKB/LGALS9	7
Allergic disease	GO:0052547	regulation of peptidase activity	0.00123960330369421	MAP3K5/BIRC3/RPS6KA3/IFI6/RPS27L/LAPTM5/CYFIP2/MALT1/HMGB1/PIDD1/CASP9/CYCS/PSME3/PRELID1/STAT3/PMAIP1/VCP/SPOCK2/PSMB8/HSPE1/PERP/RFFL/SMAD3/LGALS9/FAM162A/DDX3X/SERPINE2/PAK2/IFI16/ARL6IP5/MBP/JAK2/ATP13A2/CSTB/CTSD/CTSH/CD44/PPARG/CRADD/EGLN3/BIN1/HDAC1/FURIN/CASP1/PSMB9/TIMP1/NOL3	10
Rheumatoid arthritis	GO:0002819	regulation of adaptive immune response	0.00124794713724192	TYK2/PTPRC/PRKCQ/HLA-E/NDFIP1/HLA-DRA/MLH1/XCL1/IL23A/TNF/ADA/TFRC/MALT1/TNFRSF14/IL7R/HMGB1/HLA-A/IL6ST/JUNB/AKIRIN2/TNFAIP3/HLA-B/NFKBIZ/DENND1B/HLA-C/RSAD2/DUSP22/B2M/FOXP3/ZBTB1/SIRT1/HSPD1/IL12A/IRF1/HAVCR2/TRAF6/JAK2/STAT6/BRD4/SAMSN1/HLA-DRB1	11
Allergic disease	GO:1903131	mononuclear cell differentiation	0.00125137050873153	NDFIP1/IL15RA/IL2RA/IL7R/FOS/RSAD2/EGR1/TNFSF9/JUNB/IL4/LEF1/BMI1/ADA/MALT1/CD2/HMGB1/RPL22/DOCK2/GPR183/TNFSF8/PTPRJ/HLA-DRA/CD4/PRELID1/HLA-B/PLCG2/SMARCD1/STAT3/BATF3/XBP1/CD27/BCL2/B2M/PHF10/MYB/NFKBIZ/SLC25A5/ARID1B/JAK3/LGALS9/CD46/CD40LG/CARD11/ZFP36L2/PTPN6/PTGER4/CD3E/IL7/BCL11B/SRF/CMTM7/IRF7/IFI16/SPN/CTLA4/SOD1/CSF1/BATF/LAG3/TOP2B/RASGRP1/ADAM8/FOXP3/KLF6/PPARG/FOSL2/IL10/RBPJ/DOCK10…	11
Allergic disease	GO:0052548	regulation of endopeptidase activity	0.00125137050873153	MAP3K5/BIRC3/RPS6KA3/IFI6/RPS27L/LAPTM5/CYFIP2/MALT1/HMGB1/PIDD1/CASP9/CYCS/PSME3/PRELID1/STAT3/PMAIP1/VCP/SPOCK2/PSMB8/HSPE1/PERP/RFFL/SMAD3/LGALS9/FAM162A/DDX3X/SERPINE2/PAK2/IFI16/ARL6IP5/MBP/JAK2/ATP13A2/CTSD/CD44/PPARG/CRADD/EGLN3/BIN1/HDAC1/FURIN/CASP1/PSMB9/TIMP1/NOL3	10
Type 1 diabetes	GO:0005198	structural molecule activity	0.00125226112565219	H4C8/H1-2/H2AC6/H2BC21/H2BC5/RPS27/RPS29/EIF3A/MRPL9/RPS19/RPL22/MRPS34/SEPTIN7/RPL22L1/RPL36/TMEM30A/ACTG1/HMGA1/COPB1/FAU/RPS28/ANK2/TUBA1B/CCDC6/RPLP1/RPL7A/RPS11/SRBD1/MRPS15/B2M/MRPL13/TUBD1/RPL37/MRPL27/RPS27A/RPS15A/RPS24/SEC31A/H2AZ1/RPL13A/NUP88/TUBB/TUBB4B/ARPC5/RPS12/RPL18A/RPS20/RPS27L/TUBA1A/RPL41/CENPA/DST/RPL38/RPL10A/RPL3/MRPL52/RPL37A/RPS18/MATR3/MRPL51/RSL24D1/MRPS23/MRPL3/CTNNA…	3
Inflammatory bowel disease	GO:0044772	mitotic cell cycle phase transition	0.00125567772387353	RAD51C/ANAPC1/PHB2/KMT2E/RCC1/MDM2/PSME3/RPA2/DONSON/NBN/ZFP36L1/PPP3CA/KDM8/RPS27L/TRIAP1/XPC/PSME2/RRM2B/CTDSP2/SMARCC2/SIN3A/KIF14/CALM1/BCL2/CENPF/MELK/RAD21/DBF4/CCNG1/USP47/CCND3/KNL1/EIF4G1/RBL2/ID2/RIOK2/TFAP4/CDK6/EZH2/RCC2/RDX/SMC5/CHEK2/ARID1B/CDC20/PLK1/PKIA/CDC25A/UBE2S/FOXN3/SMARCD1/PSME1/CDK2AP2/CKS2/CCNB2/BLM/USP37/TFDP1/SPDL1/ITGB1/CCNH/ENSA/LSM10/DLGAP5/CUL2/MIIP/BABAM1/CDKN1A/G…	4
Inflammatory bowel disease	GO:0050729	positive regulation of inflammatory response	0.00125567772387353	HLA-E/RPS19/PDCD4/IL21/IL6ST/LGALS1/IL23A/TNF/IL16/TGFB1/NKG7/CCR7/PLCG2/TNIP1/NFKBIZ/CD47/KARS1/ADAM8/LDLR/NINJ1/CTSC/GSDMD/NEAT1/IFI35	5
Psoriasis	GO:0048545	response to steroid hormone	0.00125618784229706	PTPRC/HMGB2/ZFP36/CFLAR/TYMS/TXNIP/ZFP36L2/CASP3/ADTRP/PCK2/HSPA8/HSPA1B/TFAP4/PHB1/ATP5F1A/CALR/AIFM1/FOSL2/BCL2/VPS54/RAN/MAPK1/NR3C1/ZFP36L1/SMYD3/UBE2L3/DDIT4/SIRT1/DDX17/REST/KDM1A/PHB2/UFM1/LBH/PKN1/CDKN1A/MDM2/UCP2/ATP1A1/FOS/FOSB/EP300/NCOA4/BCL2L11/GPI/RELA	5
Primary sclerosing cholangitis	GO:1903037	regulation of leukocyte cell-cell adhesion	0.00126366052393175	LAPTM5/HLA-DPA1/PRKCQ/HLA-E/NDFIP1/HLA-DRA/NCK2/HLA-DMA/MARCHF7/IL2RA/TMEM131L/PPP3CA/TNF/ADA/TFRC/CBFB/ITGB2/SMARCC2/CD74/MALT1/LEF1/HMGB1/HLA-A/CTLA4/SMARCD2/HLA-DRB1/B2M/ITPKB/LGALS9/IRF1	10
Rheumatoid arthritis	GO:0002768	immune response-regulating cell surface receptor signaling pathway	0.00126611792943072	OAS1/PTPRC/CD38/PJA2/LAPTM5/PRKCQ/BAG6/PTPRJ/ADA/MALT1/PLCG2/HLA-A/TRAF3/TNFAIP3/RFTN1/NFKBIZ/DENND1B/FOSL2/CTLA4/CD47/BCL2/TNIP2/TAX1BP1/DUSP22/FOXP3/MAPK1/PTPN2/IKBKG/LY96/YES1/PELI1/MYO1G/NINJ1/PDE4D/THEMIS/LCK/CYLD/LPXN/PHPT1/CD3G/CD2AP/SLA2/BRAF/HLA-DPB1/TRAF6/GBP1/FYB1/HLA-DQB1/RBCK1/IRF3/PRNP/IRAK4/TRAC/PRKCE/HLA-DRB1	7
Rheumatoid arthritis	GO:0002711	positive regulation of T cell mediated immunity	0.00127378890787598	PTPRC/HLA-E/HLA-DRA/XCL1/IL23A/MALT1/HLA-A/HLA-B/DENND1B/HLA-C/RSAD2/B2M/FOXP3/ZBTB1/HSPD1/IL12A/TRAF6/HLA-DRB1	9
Psoriasis	GO:0014070	response to organic cyclic compound	0.00127392724082808	IFIH1/PTPRC/HMGB2/GNG2/CCNA2/GNAS/DHX36/ZFP36/DHFR/CFLAR/TXN2/TYMS/HSP90AA1/NASP/TOP2B/TXNIP/ZFP36L2/CASP3/ADTRP/TRIM25/PCK2/HSPA8/INPP5K/HSPA1B/CASP7/GNAQ/SOD2/GPX4/TFAP4/PHB1/EZH2/SLC39A9/ITGA2/STAT3/ATP5F1A/RFTN1/NFKBIZ/CALR/AIFM1/FOSL2/KLF2/BCL2/VPS54/CTNNB1/AQP3/SOCS2/RAN/FOXP3/MAPK1/NR3C1/GRAMD1B/ZFP36L1/SMYD3/UBE2L3/DDIT4/DDX1/ARRB2/P2RX4/SIRT1/PELI1/BLM/STC2/H2AZ1/PSMB2/SIN3A/DDX17/REST/R…	8
Ulcerative colitis	GO:0045087	innate immune response	0.00127439112690885	XCL1/RAB27A/JAK3/TGFB1/BECN1/FLOT1/GBP2/ZNRF1/RELB/IRF3/SIN3A/CSNK1A1/TNFRSF14/CALM1/HMGB2/HSP90AA1/HSPD1/YWHAZ/HLA-A/STAT1/SHMT2/CALCOCO2/EPRS1/HLA-C/TIFA/TRIM4/JAK1/LRP8/UBE2N/PTPN2/STX8/NOP53/POLR3G/SP100/CEBPG/NFE2L2/CARD8/CSF1/TRIM56/APOBEC3G/VPS26B/YWHAE/IFNGR1/GZMB/IKBKB/CYLD/PIK3R1/ARID5A/MAVS/MAP3K5/PUM2/ALPK1/RNASET2/SERINC5/PARP14/LYAR/TRIM38/GAPDH/NKG7/HLA-B/APOBEC3H/IFIT2/ACTG1/ADAR/…	13
Ankylosing spondylitis	GO:0071453	cellular response to oxygen levels	0.00127648403750318	TMBIM6/CHCHD2/NFE2L2/AIFM1/BCL2/HIPK2/AQP3/EPAS1/ZFP36L1/ADAM8/SIRT1/STC2/NOL3/ATP6AP1/CFLAR/RORA/MDM2/NPEPPS/PGK1/HIF1A/BNIP3L/AK4/PPARG/LMNA/FOXO3/EGLN3/ACAA2/FOS/FAM162A/EGLN1/TWIST1	6
Crohns disease	GO:0001568	blood vessel development	0.00127927230307137	SRPK2/MDM2/PTPRJ/AAMP/BRCA1/RNF213/CXCL10/FLVCR1/STAT3/SOCS3/SOS1/JUNB/TGFB1/B4GALT1/HIF1A/SUFU/NR4A1/MAP2K1/ACTG1/WARS1/TNFAIP3/ITGAX/NFE2L2/ATP5F1B/JAK1/PDCD6/SH2D2A/CD47/KLF2/CLIC4/AKT3/SAT1/CTNNB1/HIPK2/GGNBP2/EPAS1/MAPK1/NAA15/ZFP36L1/FGFR1/ADAM8/LDLR/SARS1/STK4/SIRT1/NINJ1/XBP1/ITGB1/CFLAR/ZNF354C/RORA/FOSL1/GADD45A/ACTA2/POFUT1/SP100/STAT1/LUZP1/HIPK1/DDIT3/TNF/EGR2	5
Crohns disease	GO:0002449	lymphocyte mediated immunity	0.00127927230307137	CD96/PTPRC/HLA-E/NDFIP1/HLA-DRA/MLH1/IL23A/XCL1/BCL3/RAB27A/TGFB1/IL7R/HMGB1/HLA-A/PLEKHM2/RFTN1/HLA-B/NFKBIZ/DENND1B/HLA-C/RSAD2/DUSP22/B2M/FOXP3/ZBTB1/PRDX1/ARRB2/CD2/MYO1G/CTSC/KIF5B/TUBB/TUBB4B/SERPINB9/EXOSC6/LGALS9/UNG/CSF2RB/CD70/IRF7/RNF19B/SLAMF7/CD81/TNF	10
Psoriasis	GO:0016032	viral process	0.00128207470888055	MX1/EIF2AK2/OAS2/OAS1/ISG15/IFIH1/SSB/EIF2AK4/TOP2A/ZFP36/RSAD2/STAU1/CCNK/TOP2B/ZC3HAV1/HMGB1/RAD23A/SLC7A1/CFL1/KPNA2/TNIP1/TRIM25/CTSB/INPP5K/HSP90AB1/HSPA1B/HACD3/TFAP4/ATG16L1/PHB1/PPIA/ITGA2/EEF1A1/SMC5/OASL/BCL2/TNFRSF4/PKN2/RAN/SRPK2/MPHOSPH8/LDLR/RAB7A/DYNLT1/MAN2A1/MGAT4A/HCFC1/LAMP3/SNX3/RESF1/ITGB1/REST/DHX9/SPCS3/MCTS1/APOBEC3C/CANX/ZNFX1/TRIM22/TNFRSF14/LEF1/EP300/CHD1/STAT1/ISG20/T…	13
Inflammatory bowel disease	GO:0032615	interleukin-12 production	0.00128834742248186	LAPTM5/LTB/IL23R/IL23A/JAK3/IL16/ARRB2/HSPD1/CCR7/PLCG2/HMGB1/HLA-B/CD47/LGALS9/IRF8	4
Inflammatory bowel disease	GO:0032655	regulation of interleukin-12 production	0.00128834742248186	LAPTM5/LTB/IL23R/IL23A/JAK3/IL16/ARRB2/HSPD1/CCR7/PLCG2/HMGB1/HLA-B/CD47/LGALS9/IRF8	4
Ankylosing spondylitis	GO:0002768	immune response-regulating cell surface receptor signaling pathway	0.00128871866845525	OAS1/PTPRC/LCK/TNFAIP3/NFKBIA/RBCK1/IRF3/ITGAM/PLCG2/HLA-A/TRAF3/RFTN1/NFKBIZ/DENND1B/FOSL2/CTLA4/CD47/BCL2/TNIP2/TAX1BP1/DUSP22/FOXP3/MAPK1/PTPN2/IKBKG/LY96/YES1/PELI1/MYO1G/NINJ1/PDE4D/THEMIS/LAPTM5/CYLD/LPXN/PHPT1/EZR/CD38/LGALS3/SPPL3/TRAT1/EIF2B2/PTPRJ/ELF1/PTPN6/APPL1/CD247/LCP2/ITK/PTPN22	7
Inflammatory bowel disease	GO:0009897	external side of plasma membrane	0.00129579617565593	PTPRC/HLA-E/CLEC2D/CTSB/IL2RA/IL6ST/IL23R/TNFRSF18/CD226/TNF/FLOT1/B4GALT1/ADA/TFRC/ITGB2/CD74/CD69/TGFBR3/ITGAE/CCR7/IL7R/ITGA2/HLA-A/HLA-B/ITGAX/EBI3/CALR/CTLA4/HLA-C/TNFRSF4/B2M/MAP3K5/LDLR/CD2/IL12RB2/ITGB1/CSF2RB/SLAMF7/TNFRSF9	10
Inflammatory bowel disease	GO:0042470	melanosome	0.00129579617565593	SLC1A4/CD63/HSP90B1/CTSB/ANXA11/TPP1/HSPA5/HSP90AB1/CNP/RAB27A/FLOT1/TFRC/HSP90AA1/YWHAZ/MREG/YWHAE/GGH/RAB9A/RAN/RAC1/PDIA4/PRDX1/RAB7A/CTSD/ITGB1/GCHFR/ATP1A1	7
Inflammatory bowel disease	GO:0048770	pigment granule	0.00129579617565593	SLC1A4/CD63/HSP90B1/CTSB/ANXA11/TPP1/HSPA5/HSP90AB1/CNP/RAB27A/FLOT1/TFRC/HSP90AA1/YWHAZ/MREG/YWHAE/GGH/RAB9A/RAN/RAC1/PDIA4/PRDX1/RAB7A/CTSD/ITGB1/GCHFR/ATP1A1	7
Ankylosing spondylitis	GO:0048646	anatomical structure formation involved in morphogenesis	0.001309301639364	AKAP13/ACTG1/TNFAIP3/LEF1/SUFU/NR4A1/DUSP4/NFKB2/MAP2K1/ITGA2/STAT3/JUNB/SSBP3/WARS1/ITGAX/NFE2L2/ANK2/ATP5F1B/JAK1/AHI1/PDCD6/SH2D2A/CD47/KLF2/CLIC4/ABI1/AKT3/SAT1/CTNNB1/HIPK2/EPAS1/MAPK1/EXT1/SRPK2/NAA15/FGFR1/ADAM8/SARS1/STK4/MIOS/SIRT1/SPINT2/TXNRD1/NINJ1/XBP1/DICER1/MFNG/PFN1/ITGB2/ITGB1/CFLAR/DUSP2/ZNF354C/ETS2/RORA/ITGA4/MATR3/S1PR1/DUSP5/ADTRP/BCL2L11/PKM/PERP/PGK1/TGFBR1/VEGFB/TWSG1/HIF…	4
Multiple sclerosis	GO:0002711	positive regulation of T cell mediated immunity	0.00132269422911452	HLA-E/HLA-DRA/CD55/MALT1/HSPD1/HLA-B/HLA-C/TAP2/HLA-A/HLA-DRB1/B2M/ARID5A	9
Type 1 diabetes	GO:0002768	immune response-regulating cell surface receptor signaling pathway	0.00135610446675955	OAS1/PTPRC/CD38/PJA2/LAPTM5/PRKCQ/BAG6/PTPRJ/PLCG2/HLA-A/TRAF3/TNFAIP3/RFTN1/NFKBIZ/DENND1B/FOSL2/CTLA4/CD47/BCL2/TNIP2/TAX1BP1/DUSP22/FOXP3/MAPK1/PTPN2/IKBKG/LY96/YES1/PELI1/MYO1G/NINJ1/PDE4D/THEMIS/ADA/MALT1/LCK/CYLD/LPXN/PHPT1/PIK3CD/MAP3K1/LAT/FYB1/GBP1/PLCL2/CD3G/HLA-DRB1	7
Multiple sclerosis	GO:0030139	endocytic vesicle	0.00136828351952705	ACTG1/ZYX/HSP90B1/HLA-DPA1/HLA-E/MDM2/ANXA11/HLA-DRA/ADAM8/HSP90AA1/BECN1/IL7R/TFRC/ARRB2/CD74/VPS26B/HSPH1/RAB5B/TAP1/HLA-B/HLA-C/TAP2/HLA-A/CTLA4/CD3G/TRIM14/HLA-DRB1/B2M/CTSS	7
Multiple sclerosis	GO:0001725	stress fiber	0.00136828351952705	CNN2/ZYX/SEPTIN7/LIMA1/ACTA2/PALLD/BAG3/PDLIM7/SEPTIN9/ACTN1/ABLIM1/DST/SEPTIN11	3
Multiple sclerosis	GO:0097517	contractile actin filament bundle	0.00136828351952705	CNN2/ZYX/SEPTIN7/LIMA1/ACTA2/PALLD/BAG3/PDLIM7/SEPTIN9/ACTN1/ABLIM1/DST/SEPTIN11	3
Crohns disease	GO:0001944	vasculature development	0.00137383537432966	SRPK2/PDCD4/MDM2/PTPRJ/AAMP/BRCA1/RNF213/CXCL10/FLVCR1/STAT3/SOCS3/SOS1/JUNB/TGFB1/B4GALT1/HIF1A/SUFU/SOD2/NR4A1/MAP2K1/ACTG1/WARS1/TNFAIP3/ITGAX/NFE2L2/ATP5F1B/JAK1/PDCD6/SH2D2A/CD47/KLF2/CLIC4/AKT3/SAT1/CTNNB1/HIPK2/GGNBP2/EPAS1/MAPK1/ADAM10/NAA15/ZFP36L1/FGFR1/ADAM8/LDLR/SARS1/STK4/SIRT1/NINJ1/XBP1/ITGB1/CFLAR/ZNF354C/RORA/FOSL1/GADD45A/ACTA2/POFUT1/SP100/STAT1/LUZP1/HIPK1/DDIT3/TNF/EGR2	6
Ankylosing spondylitis	GO:0030522	intracellular receptor signaling pathway	0.00138823626312688	EIF2AK2/OAS1/ASXL2/IFIH1/BIRC3/TNFAIP3/NFKBIA/TRIM25/IRF3/HSPA1B/NR4A1/PHB1/EZH2/PLCG2/HMGB1/STAT3/RFTN1/OASL/DDX60/CALR/YWHAE/KLF2/TNIP2/TAX1BP1/RSAD2/MAPK1/NR3C1/NEK7/FABP5/SIRT1/PELI1/GBP5/IPO5/CARD8/DDX17/RORA/CYLD/GBP2/JAK2/PPARA/CGAS/RNF125/HAVCR2/BMAL1/RTN4/PPARG/TASL/PRMT2/PML/SEC14L1/UBR5/TRAF3IP3/HDAC1/YWHAH/TWIST1/CNOT1/PTPN22	5
Multiple sclerosis	GO:0033218	amide binding	0.00139096243192793	NFKBIA/PHB2/FKBP1A/HLA-DPA1/PPIA/HLA-E/TOMM20/HLA-DRA/TPP1/HLA-DMA/HSP90AB1/ITM2B/PPP3CA/VDAC2/FKBP5/NPEPPS/NKTR/ITGB2/NUP98/CD74/SRP68/ERAP2/TAP1/HLA-B/SORL1/HLA-C/TAP2/HLA-A/HLA-DRB1/B2M	4
Rheumatoid arthritis	GO:0150076	neuroinflammatory response	0.00139137586331079	PTPRC/NR3C1/TNF/ITGB2/PLCG2/ZEB2/VPS54/LDLR/CTSC/ITGB1/IFNGR2/IL13/JAK2/IFNG/CCL3/AIF1/CST7	3
Primary sclerosing cholangitis	GO:0023026	MHC class II protein complex binding	0.0013942340517158	HLA-DPA1/ANXA11/HLA-DRA/HLA-DMA/CD74/HSP90AB1/HLA-DRB1/B2M	4
Ankylosing spondylitis	GO:0035239	tube morphogenesis	0.0013943201389098	ZEB1/ACTG1/TNFAIP3/LEF1/ID2/SUFU/NR4A1/STAT3/JUNB/WARS1/ITGAX/NFE2L2/ATP5F1B/JAK1/AHI1/PDCD6/SH2D2A/CD47/KLF2/BCL2/CLIC4/AKT3/SAT1/CTNNB1/HIPK2/EPAS1/NR3C1/EXT1/SRPK2/NAA15/ZFP36L1/MICAL2/FGFR1/ADAM8/LDLR/SARS1/STK4/SIRT1/SPINT2/NINJ1/XBP1/PFN1/ITGB1/ZNF354C/MAGED1/RORA/CSF1/S1PR1/ADTRP/BCL2L11/RAP1A/PKM/PGK1/TGFBR1/VEGFB/HIF1A/CXCR4/PIK3CG/CTSH/HES1/HS3ST3B1/PTPRJ/PPARG/IL10/RBPJ/TNFSF12/DVL3/TY…	5
Allergic disease	GO:0048871	multicellular organismal-level homeostasis	0.00139601753029956	ASXL1/HDAC3/TNFSF11/IL2RA/PRKACB/IL7R/EGR1/SOD2/ADAR/IL4/ANKH/SH2B3/MFHAS1/RPS19/TUBA1A/ADA/CORO1A/HCLS1/LNPEP/TMOD3/HMGB1/CD38/KMT2E/HMGB2/SCD/GPR183/TPP1/HSPA1A/MTF1/MLLT6/CXCR4/HIPK2/TNFAIP3/RAB7A/ACTG1/CFLAR/STAT3/GRB10/METRNL/EPAS1/PMAIP1/BCL2/B2M/FABP5/MYB/AKR1B1/NFKBIZ/SLC15A4/SLC25A5/SFXN1/JAK3/LGALS9/PLAC8/RCOR1/CARD11/KLF13/IQCB1/QKI/IL7/CAMLG/SRF/OAS1/ISG15/CHMP5/STAT1/GIGYF2/EXT1/ETS1…	10
Rheumatoid arthritis	GO:0042098	T cell proliferation	0.00142165509390606	TYK2/PTPRC/HLA-DPA1/PRKCQ/HLA-E/NDFIP1/DOCK2/TNFSF8/NCK2/MARCHF7/IL2RA/XCL1/IL23A/TFRC/MALT1/TNFRSF14/HMGB1/HLA-A/IL6ST/EBI3/SH2D2A/CTLA4/CTNNB1/TNFRSF4/FOXP3/PELI1/DOCK8/SOS2/ELF4/CD6/PNP/PRKAR1A/CD70/ARG2/STAT5B/TP53/IRF1/HAVCR2/HLA-DPB1/TRAF6/JAK2/AIF1/PRNP/HLA-DRB1	9
Rheumatoid arthritis	GO:0002366	leukocyte activation involved in immune response	0.00142165509390606	PTPRC/NDFIP1/DOCK2/GPR183/HLA-DRA/MLH1/IL23A/TNF/ADA/TFRC/BCL3/ITGB2/NKG7/CD74/MALT1/LEF1/PLCG2/HMGB1/STAT3/JUNB/NFKBIZ/JAK1/STAT4/KARS1/FOXP3/DOCK10/ITM2A/XBP1/MFNG/SOCS3/SNAP23/MEN1/RORA/HSPD1/PTGER4/KMT2A/TP53/LGALS1/RNF168/HAVCR2/IL13/IFNG/STAT6/BRD4/SBNO2/POU2AF1/CCL3/LFNG/PRKCE/HLA-DRB1/IRF8	9
Inflammatory bowel disease	GO:0002711	positive regulation of T cell mediated immunity	0.00143059312458722	PTPRC/HLA-E/HLA-DRA/IL23R/IL23A/XCL1/MALT1/HSPD1/HLA-A/HLA-B/DENND1B/HLA-C/RSAD2/B2M/FOXP3/ZBTB1	9
Rheumatoid arthritis	GO:0002228	natural killer cell mediated immunity	0.00143175937858967	CD96/HLA-E/NKG7/RNF19B/ARRB2/HLA-A/PLEKHM2/HLA-B/PRDX1/CD2/KIF5B/TUBB/TUBB4B/SERPINB9/LYST/STAT5B/GZMB/IL12A/LAG3/HAVCR2	9
Rheumatoid arthritis	GO:0043123	positive regulation of canonical NF-kappaB signal transduction	0.00143175937858967	AKAP13/FKBP1A/DHX15/SLC44A2/MIER1/NDFIP1/LTB/TRIM25/REL/TNF/TFRC/CD74/MALT1/BIRC3/TNIP2/TERF2IP/IKBKG/DDX1/PELI1/NFAT5/CFLAR/SHISA5/TNFRSF10B/NDFIP2/LIMS1/LGALS1/TRAF6/ILK/BRD4/FLNA/CARD16/MAVS/CASP1/RBCK1/IRF3/IRAK4/PPP5C/GAPDH/PRKCE/HLA-DRB1/SLC35B2	4
Rheumatoid arthritis	GO:0050792	regulation of viral process	0.00143175937858967	MX1/EIF2AK2/OAS2/OAS1/ISG15/IFIH1/SRPK2/PABPC1/PPIA/TRIM25/TNF/SHFL/CD74/HACD3/HMGB1/TNIP1/OASL/BCL2/RSAD2/PKN2/MPHOSPH8/RAB7A/DYNLT1/LAMP3/SNX3/RESF1/APOBEC3C/CIITA/CXCR4/RSF1/DDB1/LGALS1/IFITM2/FURIN/N4BP1/MAVS/ARK2N/HLA-DRB1	13
Rheumatoid arthritis	GO:0060326	cell chemotaxis	0.00143175937858967	PRKCQ/PPIA/RPS19/HMGB2/GPR183/XCL1/IL23A/ITGB2/ARRB2/CD74/LEF1/NR4A1/HMGB1/CALR/MAPK1/ADAM10/RAC1/FGFR1/ADAM8/P2RX4/NINJ1/RPL13A/HBEGF/LYST/CSF1/CCR1/ABCC1/IL12A/CXCR4/CXCR3/CCL4/C5/RIPOR2/CCR4/S1PR1/CCL3/STK39/SRP54/AIF1/SBDS	4
Allergic disease	GO:0071453	cellular response to oxygen levels	0.00143222309777932	FOS/P4HB/MDM2/BNIP3L/PHB2/HP1BP3/HIPK2/CFLAR/VHL/EPAS1/PMAIP1/BCL2/CHCHD2/BNIP3/TMBIM6/FAM162A/ATG7/CCNA2/PRKCE/RGCC/NPEPPS/PGK1/HIF1A/ADAM8/AK4/PPARG/LMNA/FOXO3/EGLN3/ACAA2/EGLN1/TWIST1/NOL3/ZFP36L1	6
Rheumatoid arthritis	GO:0002313	mature B cell differentiation involved in immune response	0.0014326800444259	GPR183/ADA/BCL3/PLCG2/NFKBIZ/DOCK10/ITM2A/XBP1/MFNG/LGALS1/POU2AF1/LFNG/IRF8	2
Crohns disease	GO:0032946	positive regulation of mononuclear cell proliferation	0.00143644951500844	TYK2/PTPRC/CD38/HLA-DPA1/PRKCQ/HLA-E/GPR183/NCK2/IL2RA/PPP3CA/IL23A/XCL1/CD6/HMGB1/HLA-A/IL6ST/EBI3/BCL2/TNFRSF4/FOXP3/PELI1/LGALS9/CDKN1A/CARD11/AIF1/CSF1/CD70/CLECL1P/CD81	9
Primary biliary cholangitis	GO:0015629	actin cytoskeleton	0.00143944304748052	ACTG1/ZYX/ARPC2/CTTN/SEPTIN9/TSPAN5/ABLIM1/SPTBN1/ACTN1/MACF1/CD2AP/LSP1/STK17B/CAPG/LPXN/PARVG/SH3GL1/PALLD/TTC17/TPM4/AHNAK/GBP1/FYB1/MYL6B/ILK/FLNA/PXN/AIF1/CAPZA2/RFLNB/FSCN1/PSTPIP2/PDLIM7/LIMD2/MICAL2/CTNNA1/CFL1/DST/IFIT5/RIGI/SEPTIN11	2
Inflammatory bowel disease	GO:0002244	hematopoietic progenitor cell differentiation	0.00144797464655425	EIF2AK2/PTPRC/SOS1/TGFB1/ZBTB24/HSPA9/SSBP3/SIN3A/BCL2/CHD2/CDK6/DHTKD1/NFE2L2/METTL14/N4BP2L2/TENT2/EXT1/ZBTB1/SOS2/REST/PUS7/HOXB4/LIPA/ADAR/HERC6	5
Type 1 diabetes	GO:0052547	regulation of peptidase activity	0.00144937981881165	IFI6/LAPTM5/CYCS/PSME3/BIRC3/RPS6KA3/SERPINE2/HMGB1/STAT3/USP47/PDCD6/AIFM1/PSME1/MAP3K5/PSMB8/TANK/SIRT1/HSPE1/NOL3/CASP8AP2/CTSD/LAMP3/SERPINB9/CARD8/REST/RPS27L/CYFIP2/MALT1/PDCD5/LCK/TRIAP1/BBC3/RFFL/FASLG/MBP/PSMB9/MTCH1/CTSS/LGALS9/IFT57	10
Type 1 diabetes	GO:0009617	response to bacterium	0.00144937981881165	OAS2/OAS1/ISG15/CD96/IFI44/H2BC21/DHX15/HLA-E/RPS19/HMGB2/PDCD4/TNFSF8/MLH1/IL23A/GZMA/CNP/ARG2/IL7R/SOD2/NR4A1/RPS6KA3/PLCG2/NFKB2/HMGB1/HLA-A/FAU/AKIRIN2/TNIP1/TNFAIP3/HLA-B/NFKBIZ/FOSL2/PRDX3/TNIP2/B2M/FOXP3/MAPK1/IKBKG/LY96/RAB7A/MAPKAPK2/PELI1/XBP1/GBP5/RPL13A/SNX3/IL12RB2/CARD8/GSDMD/IFNAR1/MALT1/CSF2RB/GBP1/ZNFX1/TAP2/FASLG/RNF213/PLAC8/HLA-DRB1/CSF2/CEP192/LGALS9/ARID5A/GBP4	11
Type 1 diabetes	GO:1903900	regulation of viral life cycle	0.00144937981881165	MX1/EIF2AK2/OAS2/OAS1/ISG15/IFIH1/SRPK2/PABPC1/PPIA/TRIM25/HACD3/HMGB1/TNIP1/OASL/BCL2/RSAD2/PKN2/MPHOSPH8/LAMP3/SNX3/RESF1/APOBEC3C/TRIM22/APOBEC3H/ZNFX1/CD74/HLA-DRB1/IFIT5/LGALS9	12
Type 1 diabetes	GO:0050792	regulation of viral process	0.00144937981881165	MX1/EIF2AK2/OAS2/OAS1/ISG15/IFIH1/SRPK2/PABPC1/PPIA/TRIM25/HACD3/HMGB1/TNIP1/OASL/BCL2/RSAD2/PKN2/MPHOSPH8/RAB7A/DYNLT1/LAMP3/SNX3/RESF1/APOBEC3C/TRIM22/APOBEC3H/ZNFX1/STAT1/CD74/TRIM14/HLA-DRB1/IFIT5/LGALS9	13
Type 1 diabetes	GO:0002429	immune response-activating cell surface receptor signaling pathway	0.00144937981881165	OAS1/PTPRC/CD38/PJA2/LAPTM5/BAG6/PTPRJ/PLCG2/HLA-A/TRAF3/TNFAIP3/RFTN1/NFKBIZ/DENND1B/FOSL2/CTLA4/CD47/BCL2/TNIP2/TAX1BP1/DUSP22/FOXP3/MAPK1/PTPN2/IKBKG/LY96/YES1/PELI1/MYO1G/NINJ1/PDE4D/THEMIS/ADA/MALT1/LCK/CYLD/LPXN/PHPT1/PIK3CD/LAT/FYB1/GBP1/PLCL2/CD3G/HLA-DRB1	7
Type 1 diabetes	GO:0050867	positive regulation of cell activation	0.00144937981881165	TYK2/PTPRC/CD38/HLA-DPA1/PRKCQ/HLA-E/GPR183/HLA-DRA/NCK2/MLH1/HLA-DMA/IL15RA/IL2RA/IL23A/XCL1/IL7R/HMGB1/HLA-A/IL6ST/AKIRIN2/EBI3/NFKBIZ/ARID1B/SH3KBP1/CD47/ITPKB/BCL2/TNIP2/KARS1/TNFRSF4/SMARCD1/B2M/FOXP3/ZBTB1/ADAM8/CD2/YES1/PELI1/XBP1/CTSC/DOCK8/SIRPG/CDKN1A/ACTA2/ADA/MALT1/CORO1A/LCK/CYLD/SOCS1/CD70/CD74/SMARCD2/HLA-DRB1/MSH2/LGALS9	10
Type 1 diabetes	GO:0032103	positive regulation of response to external stimulus	0.00144937981881165	EIF2AK2/OAS1/IFIH1/UFD1/PHB2/PJA2/HLA-E/RPS19/HMGB2/PDCD4/CSNK1A1/TRIM25/IL23A/XCL1/HSPA1B/BIRC3/RPS6KA3/PHB1/PLCG2/ITGA2/HMGB1/IL6ST/TRAF3/AKIRIN2/TNIP1/TNFAIP3/RFTN1/OASL/DDX60/NFKBIZ/CALR/CD47/YWHAE/TNIP2/TAX1BP1/RSAD2/KARS1/MAPK1/ADAM10/RAC1/FGFR1/ADAM8/NEK7/LDLR/ARRB2/P2RX4/TRIM56/LY96/MAPKAPK2/PELI1/NINJ1/CTSC/GBP5/IPO5/SIN3A/CARD8/GSDMD/POLR3G/NEAT1/CYLD/CSF1/MATR3/TASL/ZNFX1/PARP9/CD74/AK…	10
Type 1 diabetes	GO:0001909	leukocyte mediated cytotoxicity	0.00144937981881165	PTPRC/HLA-E/HLA-DRA/IL23A/XCL1/IL7R/GZMB/HLA-A/PLEKHM2/HLA-B/HLA-C/B2M/PRDX1/ARRB2/CD2/CTSC/KIF5B/TUBB/TUBB4B/SERPINB9/RNF19B/CORO1A/TAP2/HLA-DRB1/LGALS9	10
Allergic disease	GO:0072332	intrinsic apoptotic signaling pathway by p53 class mediator	0.00144966360402367	WWOX/CDKN1A/MDM2/RPS27L/RRM2B/EIF5A/SHISA5/BAG6/HINT1/MARCHF7/HIPK2/JMY/PMAIP1/BCL2/PERP/DDIT4/ARMC10/IFI16/UBB/CD44/CASP6/PML/CDIP1/RPS7	9
Inflammatory bowel disease	GO:0032944	regulation of mononuclear cell proliferation	0.00145022911374162	TYK2/PTPRC/CD38/HLA-DPA1/PRKCQ/HLA-E/NDFIP1/GPR183/TNFSF8/NCK2/MARCHF7/IL21/IL2RA/IL6ST/IL23R/TMEM131L/PPP3CA/IL23A/XCL1/SOS1/ADA/TFRC/CD74/BCL2/HMGB1/HLA-A/EBI3/CTLA4/CTNNB1/TNFRSF4/FOXP3/PELI1/SOS2/LGALS9/CDKN1A/CSF1/CD70/CLECL1P/TNFRSF9	9
Inflammatory bowel disease	GO:0072332	intrinsic apoptotic signaling pathway by p53 class mediator	0.00145022911374162	BAG6/MDM2/HINT1/MARCHF7/RPS27L/TRIAP1/RRM2B/BCL3/CD74/PMAIP1/BCL2/DDIT4/JMY/CHEK2/EIF5A/HIPK2/FHIT/SIRT1/CDKN1A/SHISA5/IFI16	9
Crohns disease	GO:0043069	negative regulation of programmed cell death	0.00145213889438221	EIF2AK2/IFI6/PARK7/CD38/PHB2/HSP90B1/LAPTM5/PRKCQ/PPIA/HMGB2/PDCD4/BAG6/MDM2/NNT/PSME3/MARCHF7/TM7SF3/BRCA1/NPM1/HSPA5/TNFRSF18/RPS3A/ENO1/HSPA1B/BCL3/SOCS3/JAK3/BECN1/HIF1A/IL7R/SOD2/GPX4/IFIT3/PTMA/TPT1/PLCG2/TMBIM6/IL6ST/KIFAP3/USP47/TNFAIP3/NFE2L2/AHI1/BIRC3/PRDX3/ITPKB/PLK1/BCL2/VPS54/TNIP2/CHST11/TAX1BP1/PHIP/CTNNB1/HIPK2/SOCS2/RRM2B/STAMBP/SLC25A5/KLHL20/NAA15/ADAM8/SON/PA2G4/SIRT1/PELI1/X…	10
Primary biliary cholangitis	GO:0050776	regulation of immune response	0.00145256861311336	BIRC3/LCK/TNFAIP3/NFKBIA/IRF1/IL7R/TNIP1/HLA-DPA1/CD80/STAT5B/AIM2/CD3G/IL12A/CD74/HLA-E/HLA-DOA/CD2AP/GBP5/SLA2/LAG3/HLA-DMA/LPXN/HMGB1/HCST/C5/RGCC/HLA-DQA1/CD59/BRAF/ZBTB1/HAVCR2/HLA-DPB1/TRAF6/GBP1/JAK2/IFNG/FYB1/STAT6/BRD4/PPARG/FURIN/HLA-DQB1/N4BP1/MAVS/CASP1/RBCK1/IRF3/SAMSN1/CTLA4/MATR3/PRNP/IRAK4/TRAC/PRKCE/HLA-DQB2/HLA-DRB1/CSNK1A1/TASL/LAT/HLA-B/ZNFX1/PARP9/HLA-C/TAP2/PLCL2/HLA-A/B2M/M…	12
Psoriasis	GO:0051384	response to glucocorticoid	0.00145482619375512	ZFP36/CFLAR/TYMS/ZFP36L2/CASP3/PCK2/TFAP4/ATP5F1A/FOSL2/BCL2/NR3C1/ZFP36L1/SMYD3/UBE2L3/DDIT4/REST/CDKN1A/UCP2/FOS/FOSB/BCL2L11	4
Ankylosing spondylitis	GO:0050867	positive regulation of cell activation	0.00145855356586419	TYK2/PTPRC/CCL3/LCK/TNFSF11/PPP3CA/IL23A/LGALS9/LEF1/IL4/XCL1/CD27/IL7R/HMGB1/HLA-A/IL6ST/AKIRIN2/EBI3/NFKBIZ/ARID1B/SH3KBP1/CD47/ITPKB/BCL2/TNIP2/KARS1/TNFRSF4/SMARCD1/B2M/FOXP3/ZBTB1/ADAM8/CD2/YES1/PELI1/XBP1/CTSC/DOCK8/IL2RA/SIRPG/IL2RG/CD4/CDKN1A/CYLD/SOCS1/CD70/MYB/CCL5/SPN/JAK2/RASGRP1/CD38/HES1/HAVCR2/IL10/PTPN6/FOXO3/RHOH/TNFRSF14/RASAL3	10
Psoriasis	GO:0045071	negative regulation of viral genome replication	0.00146417789213215	MX1/EIF2AK2/OAS2/OAS1/ISG15/IFIH1/RSAD2/ZC3HAV1/TNIP1/INPP5K/OASL/SRPK2/MPHOSPH8/RESF1/APOBEC3C/ZNFX1/ISG20/N4BP1	10
Psoriasis	GO:0002521	leukocyte differentiation	0.0014716214751914	ZEB1/PTPRC/CD2/LBR/TESPA1/B2M/EVI2B/XBP1/PREX1/RSAD2/LCK/IL2RG/PRELID1/TOP2B/CD3D/HMGB1/MSH2/ZFP36L2/BCL3/PNP/CYLD/IKZF1/IL23A/DIAPH3/ID2/IL7R/CDK6/EZH2/CAMK4/PLCG2/STAT3/JUNB/HLA-B/NFKBIZ/ARID1B/JAK1/FOSL2/CTLA4/ITPKB/BCL2/VPS54/STAT4/CTNNB1/SMARCD1/FOXP3/DOCK10/SLC25A5/ITM2A/NR3C1/BATF3/ZFP36L1/ZBTB1/ADAM8/PTPN2/SIRT1/MFNG/TNFSF8/SOCS3/IL2RA/THEMIS/ATP6AP1/SOS2/ITGB1/MEN1/RORA/RPL22/MYB/BRD7/CS…	11
Inflammatory bowel disease	GO:0062208	positive regulation of pattern recognition receptor signaling pathway	0.00148048559572798	PJA2/HSPA1B/HSPA1A/FLOT1/GBP2/ZNRF1/PLCG2/HMGB1/OASL/DDX60/RSAD2/NEK7/PELI1/NINJ1/GBP5/STMP1/IFI35	5
Inflammatory bowel disease	GO:0060337	type I interferon-mediated signaling pathway	0.00148394097318597	TYK2/OAS2/OAS1/ISG15/IFIH1/SIN3A/TRAF3/JAK1/EIF4E2/PTPN2/TRIM56/TANK/OAS3/IFNAR1/SP100/ADAR/USP18/STAT1/IRF7/GIGYF2	4
Ankylosing spondylitis	GO:0010243	response to organonitrogen compound	0.00149032442976425	TYK2/OSBPL8/ZEB1/AHCYL1/TNFAIP3/NFKBIA/TRIM25/PPP3CA/LAMTOR4/HSPA5/USO1/MEAK7/NR4A1/EZH2/ITGA2/TMBIM6/STAT3/TCF12/NFE2L2/NFKBIZ/CALR/ARID1B/JAK1/AIFM1/FOSL2/LEPROT/KLF2/STAT4/PHIP/CTNNB1/SOCS2/PDCD4/RRM2B/FOXP3/OGT/MAPK1/EXT1/ZFP36L1/PTPN2/LDLR/ARRB2/P2RX4/SIRT1/XBP1/SVIP/MARCHF6/BLM/STC2/SIK2/SOCS3/C2CD5/CTSD/PSMB2/ITGB2/IPO5/SIN3A/SOS2/ITGB1/MBD5/CFLAR/SEL1L/ITGA4/PRMT5/SLC25A33/CDKN1A/MDM2/UCP…	5
Rheumatoid arthritis	GO:0042113	B cell activation	0.00149252401906783	PTPRC/CD38/PHB2/LAPTM5/NDFIP1/GPR183/PTPRJ/MLH1/ZFP36L1/ADA/TFRC/BCL3/CD74/MALT1/LEF1/ID2/IL7R/PHB1/EZH2/PLCG2/AKIRIN2/TNFAIP3/NFKBIZ/SH3KBP1/FOSL2/CTLA4/BCL2/TNIP2/TNFRSF4/FOXP3/DOCK10/SLC25A5/ITM2A/ZBTB1/PTPN2/PELI1/XBP1/MFNG/ITGB1/CDKN1A/HSPD1/CYLD/CD70/STAT5B/TP53/LGALS1/RNF168/IL13/STAT6/POU2AF1/SAMSN1/LFNG/IRF8	9
Ulcerative colitis	GO:0048525	negative regulation of viral process	0.00151543090041421	STAT1/PPIA/APOBEC3G/MAVS/APOBEC3H/SHFL/ILF3/TRIM14/TNF/TASOR/INPP5K/MX1/OAS1/OAS2/OAS3/EIF2AK2/ISG15/ISG20/LY6E/IFIT5/IFIT1/PLSCR1/IFI16/RSAD2	12
Ulcerative colitis	GO:0071345	cellular response to cytokine stimulus	0.00151916799472773	XCL1/STAT3/SOCS3/JAK3/SOS1/GBP2/HIF1A/IRF3/SIN3A/PLP2/IL15RA/IL2RA/TNFRSF14/TMSB4X/CALM1/RPL3/HSPD1/CCR7/KLF2/STAT5A/HCLS1/STAT1/SIRT1/PCK2/EPRS1/TIFA/JAK1/NFIL3/LRP8/PFKP/PTPN2/STX8/PDCD10/RIF1/HSP90AB1/SLC25A5/SP100/IL11RA/YBX1/ACTN4/NFE2L2/CARD8/CSF1/TPR/TRIM56/TFRC/VPS26B/IL5/IFNGR1/BRCA1/IKBKB/CYLD/PIK3R1/MAVS/ATP5F1B/XBP1/MAP3K5/RPS3/LEF1/IL12RB2/CTH/HSPA5/YY1/PARP14/RORA/CDK9/TLE4/GAPDH/IL…	10
Rheumatoid arthritis	GO:2000147	positive regulation of cell motility	0.00152674232973256	PTPRC/ELP5/MDM2/XCL1/IL23A/HSPA5/ACTA2/TNF/SPOCK2/CD74/TGFBR3/LEF1/TNFRSF14/SOD2/PLCG2/ITGA2/HMGB1/RDX/STAT3/ACTG1/ATP5F1A/ITGAX/NFE2L2/CALR/ATP5F1B/PDCD6/CD47/TNFRSF18/BCL2/AKT3/MAPK1/ADAM10/RAC1/FGFR1/ADAM8/P2RX4/STK4/SIRT1/XBP1/DOCK8/PFN1/ITGB1/HBEGF/GNAI2/CAVIN1/CSF1/PHPT1/MAP4K4/CCR1/IL12A/CXCR4/SYNE2/CCL4/CSF2/RIPOR2/JAK2/IFNG/FLNA/S1PR1/CCL3/STK39/HIF1A/AIF1/PRKCA/ARHGEF2/TGFBR1/PRKCE/FAM8…	8
Allergic disease	GO:0097193	intrinsic apoptotic signaling pathway	0.0015271184519586	PPP1R15A/FNIP2/MLLT11/WWOX/SOD2/NCK2/MAP3K5/P4HB/SELENOS/IFI6/CDKN1A/MDM2/RPS27L/RRM2B/EIF5A/SHISA5/CASP9/PPIA/BAG6/CYCS/HINT1/MLH1/MARCHF7/HSPA1A/TPT1/HIPK2/JMY/PMAIP1/XBP1/BCL2/PERP/BNIP3/TMBIM6/DDIT4/ARMC10/BCL2L1/DDX3X/YBX3/ZNF622/IFI16/PARL/ARL6IP5/BCL2L11/MCL1/JAK2/SOD1/HIF1A/UBB/CD44/IL10/CASP6/STK24/PML/HDAC1/CASP3/NHERF1/ATM/IVNS1ABP/NOL3/CDIP1/TNFRSF1B/RPS7	6
Rheumatoid arthritis	GO:0051090	regulation of DNA-binding transcription factor activity	0.00152958191091569	EIF2AK2/G3BP2/PHB2/PRKCQ/PPIA/NFKBIE/XCL1/TRIM25/HSPA1B/TNF/TFRC/BCL3/ARRB2/MALT1/ID2/SUFU/PLCG2/STAT3/TRAF3/TNFAIP3/JMY/PRDX3/TERF2IP/TAX1BP1/HIPK2/TNFRSF4/FOXP3/BHLHE40/ARID5B/ZNF431/IKBKG/SIRT1/TFDP1/CARD8/CFLAR/MEN1/HSPA1A/EGLN1/CYLD/AIM2/RGCC/HAVCR2/TRAF6/ERC1/TCF7L2/PPARG/PRMT2/FLNA/CARD16/MAVS/RBCK1/PIM1/PRNP/ARHGEF2/SP100/SMARCA4	6
Type 1 diabetes	GO:0048872	homeostasis of number of cells	0.00153305144673051	ISG15/KMT2E/RPS19/HMGB2/GPR183/IL2RA/ZFP36L1/HSPA1B/ID2/IL7R/CDK6/EZH2/HMGB1/STAT3/TNFAIP3/NFKBIZ/FOSL2/ITPKB/KLF2/ARID4A/BCL2/VPS54/AKT3/NEMP1/HIPK2/EPAS1/B2M/FOXP3/DOCK10/SLC25A5/EXT1/PTPN2/PRDX1/CCNB2/RPS24/SOS2/CFLAR/TUBA1A/ADA/CORO1A/HCLS1/TMOD3/CYLD/CSF1/HSPA9/PIK3CD/GPI/LAT/STAT1/CD74/LGALS9	11
Ankylosing spondylitis	GO:0030667	secretory granule membrane	0.00155333618906516	IQGAP1/CD63/PTPRC/SURF4/HLA-C/DEGS1/ITGAM/TMEM30A/COPB1/HLA-B/ITGAX/CMTM6/CD47/PSAP/ADAM10/RAC1/ADAM8/FABP5/RAB7A/TMX3/LAMP2/SVIP/LAMP3/ITGB2/SNAP23/RAP1A/GLIPR1/ORMDL3/LGALS3/STOM/CD44/SLC27A2/CPNE3/RAP1B/PTPRJ/SELL/BRI3/STX3/B4GALT1/SLC2A3/ATP6AP2/RAB10/CYSTM1/TNFRSF1B	1
Ankylosing spondylitis	GO:0043066	negative regulation of apoptotic process	0.0015571797241637	EIF2AK2/IFI6/BIRC3/TNFAIP3/HSPA5/LEF1/IL4/HSPA1B/CD27/IL7R/SOD2/PPIA/IFIT3/PTMA/TPT1/TMBIM6/IL6ST/KIFAP3/USP47/NFE2L2/AHI1/PRDX3/ITPKB/TNFRSF18/PLK1/BCL2/VPS54/TNIP2/CHST11/TAX1BP1/PHIP/CTNNB1/HIPK2/SOCS2/PDCD4/RRM2B/STAMBP/SLC25A5/KLHL20/NAA15/ADAM8/SON/PA2G4/SIRT1/XBP1/DOCK8/NOL3/CFL1/SOCS3/ASNS/LAMP3/RICTOR/SIN3A/SERPINB9/ITGB1/CFLAR/CARD16/CSNK2A1/CDKN1A/MDM2/ZC3HC1/TRIAP1/UCP2/CBX4/MAP4K4/HM…	10
Ankylosing spondylitis	GO:0032635	interleukin-6 production	0.00156459107708591	IFIH1/TNFAIP3/LGALS9/PLCG2/HMGB1/STAT3/AKIRIN2/HLA-B/CD47/KLF2/FOXP3/ARRB2/MAPKAPK2/XBP1/ELF4/CD84/MBP/ARID5A/CAPN2/HAVCR2/IL10/PTPN6/POU2AF1/TWIST1/PTPN22	9
Ankylosing spondylitis	GO:0032675	regulation of interleukin-6 production	0.00156459107708591	IFIH1/TNFAIP3/LGALS9/PLCG2/HMGB1/STAT3/AKIRIN2/HLA-B/CD47/KLF2/FOXP3/ARRB2/MAPKAPK2/XBP1/ELF4/CD84/MBP/ARID5A/CAPN2/HAVCR2/IL10/PTPN6/POU2AF1/TWIST1/PTPN22	9
Ankylosing spondylitis	GO:0050679	positive regulation of epithelial cell proliferation	0.00156459107708591	TNFAIP3/NR4A1/HMGB1/STAT3/PDCD6/AKT3/CTNNB1/NME1/FGFR1/SIRT1/XBP1/RICTOR/CFLAR/ITGA4/NEAT1/CCL5/TGFBR1/VEGFB/HIF1A/RTN4/IL10/RBPJ/TNFSF12/B4GALT1/TWIST1	2
Ankylosing spondylitis	GO:0050868	negative regulation of T cell activation	0.00156459107708591	IRF1/TMEM131L/LGALS9/XCL1/HMGB1/CTLA4/DUSP22/FOXP3/PTPN2/PELI1/IL2RA/LAPTM5/SOCS1/SPN/TWSG1/LAG3/LGALS3/PAG1/HAVCR2/IL10/PTPN6/TNFRSF14/CASP3/JAK3/PTPN22	7
Ankylosing spondylitis	GO:0002696	positive regulation of leukocyte activation	0.00156459107708591	TYK2/PTPRC/CCL3/LCK/TNFSF11/PPP3CA/IL23A/LGALS9/LEF1/IL4/XCL1/CD27/IL7R/HMGB1/HLA-A/IL6ST/AKIRIN2/EBI3/NFKBIZ/ARID1B/SH3KBP1/CD47/ITPKB/BCL2/TNIP2/KARS1/TNFRSF4/SMARCD1/B2M/FOXP3/ZBTB1/ADAM8/CD2/YES1/PELI1/XBP1/CTSC/DOCK8/IL2RA/SIRPG/IL2RG/CD4/CDKN1A/CYLD/SOCS1/CD70/CCL5/SPN/JAK2/RASGRP1/CD38/HES1/HAVCR2/IL10/PTPN6/FOXO3/RHOH/TNFRSF14/RASAL3	10
Ankylosing spondylitis	GO:0030595	leukocyte chemotaxis	0.00156459107708591	CCL3/CCL4/TNFSF11/IL23A/LGALS9/XCL1/PPIA/HMGB1/RPS19/CALR/MAPK1/ADAM10/RAC1/ADAM8/NINJ1/RPL13A/ITGB2/CSF1/S1PR1/CCL5/LYST/VEGFB/CXCR4/LGALS3/PIK3CG/RAC2/CKLF/IL10/SBDS/GPSM3	2
Ankylosing spondylitis	GO:0009913	epidermal cell differentiation	0.00156459107708591	PPP3CA/EZH2/MAP2K1/NFKBIZ/FOSL2/CLIC4/CTNNB1/AQP3/ZFP36L1/FGFR1/STK4/CFLAR/CDKN1A/SOD1/PLAAT4/MACROH2A1/HES1/OPN3/KLF7/PALLD/RBPJ/HDAC1/CASP3/NHERF1	1
Ankylosing spondylitis	GO:1903557	positive regulation of tumor necrosis factor superfamily cytokine production	0.00156459107708591	OAS2/OAS1/IFIH1/PTPRC/CCL3/IL23A/LGALS9/PLCG2/HMGB1/STAT3/ADAM8/LY96/CD2/MAPKAPK2/CD84/SPN/JAK2/ARID5A/RASGRP1/HAVCR2/PTPRJ/TWIST1	8
Psoriasis	GO:0043069	negative regulation of programmed cell death	0.00156875898082087	EIF2AK2/IFI6/HMGB2/ARL6IP1/CORO1A/PLK1/MCL1/ATF4/PTMS/TNFAIP3/EVI2B/XBP1/CSNK2A1/CFLAR/GSTP1/HELLS/PRELID1/KIF14/MSH2/YWHAZ/CFL1/BCL3/BIRC5/PIM2/TMBIM6/PDCD4/TPT1/AARS1/HSPA5/HSP90AB1/HSPA1B/IL7R/SOD2/GPX4/PPIA/IFIT3/PTMA/PLCG2/IL6ST/KIFAP3/USP47/NFE2L2/AHI1/BIRC3/PRDX3/ITPKB/TNFRSF18/BCL2/VPS54/TNIP2/CHST11/TAX1BP1/PHIP/CTNNB1/HIPK2/SOCS2/RRM2B/STAMBP/SLC25A5/KLHL20/NAA15/ADAM8/SON/PA2G4/SIRT1/P…	10
Type 1 diabetes	GO:0001916	positive regulation of T cell mediated cytotoxicity	0.0015747970059489	PTPRC/HLA-E/HLA-DRA/IL23A/XCL1/HLA-A/HLA-B/HLA-C/B2M/TAP2/HLA-DRB1	8
Multiple sclerosis	GO:0046633	alpha-beta T cell proliferation	0.00157505189837902	IRF1/PRKCQ/HLA-E/NDFIP1/DOCK2/IL2RA/CD55/ARG2/TNFRSF14/HLA-A/LGALS9	8
Multiple sclerosis	GO:0045637	regulation of myeloid cell differentiation	0.00157505189837902	CCL3/NFKBIA/HMGB2/NDFIP1/HSPA1A/PRMT1/PPP3CA/PRKCA/STAT3/TGFB1/HIF1A/TNF/HSPA9/CD74/LEF1/HSPA1B/CNOT4/EEIG1/CDK6/ZFP36L1/STAT1/HLA-DRB1/B2M/ITPKB/CAMK4	3
Ankylosing spondylitis	GO:0070820	tertiary granule	0.00158396789286085	FTH1/ITGAM/COPB1/ITGAX/CD47/GGH/CNN2/B2M/ADAM10/RAC1/ILF2/ADAM8/LAMP2/SVIP/CTSD/ITGB2/SNAP23/GSDMD/CSTB/LGALS3/CTSH/STOM/PTPN6/ALDOC/SLC2A3/ATP6AP2/CYSTM1	3
Inflammatory bowel disease	GO:0040012	regulation of locomotion	0.00158976654577753	OSBPL8/PTPRC/TCAF1/ELP5/MDM2/GPR183/PTPRJ/AAMP/PPP3CA/IL23A/HSPA5/TNFRSF18/RRAS2/XCL1/ACTA2/TNF/STAT3/IL16/TGFB1/HIF1A/BMERB1/ADA/GLUL/SPOCK2/CD74/TGFBR3/LEF1/SIN3A/PFN1/TMSB4X/KIF14/CNN2/BCL2/GNAI2/CCR7/SOD2/MEAK7/CDK6/RCC2/SERPINE2/PLCG2/ITGA2/HMGB1/RDX/ACTG1/ATP5F1A/ITGAX/NFE2L2/CALR/ATP5F1B/ZEB2/PDCD6/CD47/ARID4B/ARID4A/CLIC4/AKT3/DUSP22/PKN2/DOCK10/OGT/MAPK1/ADAM10/RAC1/FGFR1/ADAM8/PTPN2/P2R…	10
Multiple sclerosis	GO:0071887	leukocyte apoptotic process	0.00159165882545888	PRKCQ/IL2RA/ADAM8/DOCK8/BCL3/JAK3/HIF1A/IL7R/ADA/CD74/ARG2/CD27/PIK3CD/FASLG/CD3G/ITPKB/BCL11B/LGALS9	4
Multiple sclerosis	GO:0019058	viral life cycle	0.00159165882545888	RAB1B/SRPK2/PABPC1/PPIA/CTSB/HSPA1A/PCBP1/PLSCR1/LY6E/HSP90AB1/ZC3HAV1/FAM111A/CD55/EIF2AK4/TNF/SHFL/SMC5/TFRC/CD74/TNFRSF14/TNIP1/HSPA1B/CD80/ZNFX1/HMGB1/DEK/HLA-DRB1/LAMP3/TNFRSF4/IFIT5/IFI27/LGALS9	10
Multiple sclerosis	GO:0042098	T cell proliferation	0.00159165882545888	IRF1/HLA-DPA1/PRKCQ/HLA-E/NDFIP1/DOCK2/TNFSF8/NCK2/MARCHF7/IL2RA/PPP3CA/CD55/DOCK8/SOS1/CD6/TFRC/MALT1/ARG2/TNFRSF14/CD80/HMGB1/HLA-A/CTLA4/HLA-DRB1/TNFRSF4/LGALS9	9
Allergic disease	GO:0009617	response to bacterium	0.00159957798453304	H2BC21/IL7R/FOS/PELI1/SOD2/ITGAM/SELENOS/SYT11/CHUK/RPS6KA3/RPS19/IFNAR1/MALT1/HMGB1/CASP9/DHX15/HLA-E/HMGB2/PDCD4/TNFSF8/MLH1/TNIP1/CD4/HLA-A/HLA-B/PLCG2/HNRNPA0/TNFAIP3/RAB7A/PRDX3/XBP1/B2M/TAB2/NFKBIZ/BNIP3/GCH1/ZNFX1/LGALS9/PLAC8/LSM5/PTGER4/PRKCE/OAS1/OAS2/OAS3/CMPK2/ISG15/CHMP5/USP18/IFI44/HERC6/GBP1/CCDC186/LYST/C15orf48/GBP2/TSPO/SPN/TNIP2/JAK2/ARID5A/CAPN2/TAP2/HAVCR2/FOXP3/FOSL2/MAPKAPK…	11
Inflammatory bowel disease	GO:2000145	regulation of cell motility	0.00160053286147805	OSBPL8/PTPRC/TCAF1/ELP5/MDM2/GPR183/PTPRJ/AAMP/PPP3CA/IL23A/HSPA5/TNFRSF18/RRAS2/XCL1/ACTA2/TNF/STAT3/TGFB1/HIF1A/BMERB1/ADA/GLUL/SPOCK2/CD74/TGFBR3/LEF1/SIN3A/PFN1/TMSB4X/KIF14/CNN2/BCL2/GNAI2/CCR7/SOD2/MEAK7/CDK6/RCC2/SERPINE2/PLCG2/ITGA2/HMGB1/RDX/ACTG1/ATP5F1A/ITGAX/NFE2L2/CALR/ATP5F1B/ZEB2/PDCD6/CD47/ARID4B/ARID4A/CLIC4/AKT3/DUSP22/PKN2/DOCK10/OGT/MAPK1/ADAM10/RAC1/FGFR1/ADAM8/P2RX4/STK4/SIR…	10
Allergic disease	GO:0032640	tumor necrosis factor production	0.00160158929323911	IL4/SELENOS/SYT11/CD2/HMGB1/HLA-E/PTPRJ/PLCG2/TNFAIP3/STAT3/IFIH1/RIPK1/LGALS9/PTPN6/NLRC3/OAS1/OAS2/OAS3/RIGI/CD84/TSPO/RAD21/SPN/JAK2/ARID5A/RASGRP1/HAVCR2/FOXP3/IL10/MAPKAPK2/TWIST1/PTPN22	7
Allergic disease	GO:0032680	regulation of tumor necrosis factor production	0.00160158929323911	IL4/SELENOS/SYT11/CD2/HMGB1/HLA-E/PTPRJ/PLCG2/TNFAIP3/STAT3/IFIH1/RIPK1/LGALS9/PTPN6/NLRC3/OAS1/OAS2/OAS3/RIGI/CD84/TSPO/RAD21/SPN/JAK2/ARID5A/RASGRP1/HAVCR2/FOXP3/IL10/MAPKAPK2/TWIST1/PTPN22	7
Ankylosing spondylitis	GO:0000165	MAPK cascade	0.00161324300485186	EIF2AK2/IQGAP1/AKAP13/PTPRC/CCL3/CCL4/TNFSF11/LGALS9/MAP3K5/XCL1/CD27/HACD3/DUSP4/PHB1/EZH2/PPIA/PLCG2/MAP2K1/HMGB1/PEBP1/KSR1/TNIP1/YWHAE/ITPKB/DUSP22/CTNNB1/KARS1/HIPK2/PDCD4/MAPK1/ZFP36L1/FGFR1/ADAM8/PTPN2/PDE8A/PRDX1/ARRB2/STK4/MAPKAPK2/RANBP9/CFLAR/MEN1/DUSP2/PRMT5/CD4/LAPTM5/CYLD/MAP4K4/DUSP5/ARL6IP5/RAP1A/CCL5/MBP/JAK2/SOD1/EZR/RASGRP1/PIK3CG/LIF/CTSH/CD44/HAVCR2/RAP1B/GADD45B/PTPRJ/PPARG/…	3
Type 1 diabetes	GO:0002696	positive regulation of leukocyte activation	0.00161997426246518	TYK2/PTPRC/CD38/HLA-DPA1/PRKCQ/HLA-E/GPR183/HLA-DRA/NCK2/MLH1/HLA-DMA/IL15RA/IL2RA/IL23A/XCL1/IL7R/HMGB1/HLA-A/IL6ST/AKIRIN2/EBI3/NFKBIZ/ARID1B/SH3KBP1/CD47/ITPKB/BCL2/TNIP2/KARS1/TNFRSF4/SMARCD1/B2M/FOXP3/ZBTB1/ADAM8/CD2/YES1/PELI1/XBP1/CTSC/DOCK8/SIRPG/CDKN1A/ADA/MALT1/CORO1A/LCK/CYLD/SOCS1/CD70/CD74/SMARCD2/HLA-DRB1/MSH2/LGALS9	10
Systemic lupus erythematosus	GO:0045087	innate immune response	0.00162059161142951	IRF7/TNIP1/ZC3HAV1/PYCARD/IFNGR1/RPS19/ZNFX1/CTSS/TRIM22/HLA-E/SERINC5/TNFRSF14/DTX3L/EP300/VAV1/STAT1/CD96/ISG20/TRIM14/N4BP1/OAS1/JAK3/NOP53/IL12RB1/TRAFD1/GBP1/PPP2CA/SYNCRIP/HSPA1B/PPP1R14B	13
Systemic lupus erythematosus	GO:0002831	regulation of response to biotic stimulus	0.00162059161142951	IRF7/TNIP1/SIGIRR/PYCARD/PRKCA/RPS19/ZNFX1/CTSS/TRIM22/HLA-E/DTX3L/EP300/VAV1/STAT1/CD96/N4BP1/OAS1/NOP53/IL12RB1/TRAFD1/PPP2CA/HSPA1B	10
Systemic lupus erythematosus	GO:0050776	regulation of immune response	0.00162059161142951	IRF7/TNIP1/PYCARD/LIPA/FYB1/PLCL2/RPS19/ZNFX1/CTSS/IL4R/PRKCQ/HLA-E/SLA2/TNFRSF14/B2M/EP300/VAV1/CD96/N4BP1/OAS1/JAK3/PTPRC/NOP53/IL12RB1/TRAFD1/CD3D/GBP1/PPP2CA/CD3G/HSPA1B	12
Allergic disease	GO:0071706	tumor necrosis factor superfamily cytokine production	0.00163022155504134	IL4/SELENOS/SYT11/CD2/HMGB1/HLA-E/PTPRJ/PLCG2/TNFAIP3/STAT3/IFIH1/RIPK1/LGALS9/PTPN6/NLRC3/OAS1/OAS2/OAS3/RIGI/CD84/TSPO/RAD21/SPN/JAK2/ARID5A/RASGRP1/ADAM8/HAVCR2/FOXP3/IL10/MAPKAPK2/TWIST1/PTPN22	8
Allergic disease	GO:1903555	regulation of tumor necrosis factor superfamily cytokine production	0.00163022155504134	IL4/SELENOS/SYT11/CD2/HMGB1/HLA-E/PTPRJ/PLCG2/TNFAIP3/STAT3/IFIH1/RIPK1/LGALS9/PTPN6/NLRC3/OAS1/OAS2/OAS3/RIGI/CD84/TSPO/RAD21/SPN/JAK2/ARID5A/RASGRP1/ADAM8/HAVCR2/FOXP3/IL10/MAPKAPK2/TWIST1/PTPN22	8
Rheumatoid arthritis	GO:0002699	positive regulation of immune effector process	0.00163529231244771	PTPRC/PHB2/LAPTM5/HLA-E/RPS19/HLA-DRA/MLH1/XCL1/IL23A/TNF/TFRC/ITGB2/CD74/MALT1/TNFRSF14/PHB1/PLCG2/HLA-A/HLA-B/DDX60/NFKBIZ/DENND1B/HLA-C/RSAD2/TNFRSF4/B2M/FOXP3/ZBTB1/DDX1/SIRT1/MAPKAPK2/XBP1/HSPD1/STAT5B/IL12A/LAG3/TRAF6/IL13/IFNG/STAT6/BRD4/MAVS/HLA-DRB1	9
Primary sclerosing cholangitis	GO:0051251	positive regulation of lymphocyte activation	0.00163711413998037	CD38/HLA-DPA1/PRKCQ/HLA-E/GPR183/HLA-DRA/NCK2/MLH1/HLA-DMA/IL15RA/IL2RA/PPP3CA/ADA/TFRC/CBFB/SMARCC2/CD74/MALT1/LEF1/HMGB1/HLA-A/SMARCD2/HLA-DRB1/B2M/MSH2/ITPKB/TNFRSF4/LGALS9	10
Multiple sclerosis	GO:2000145	regulation of cell motility	0.00163873327903562	CNN2/ACTG1/CCL3/CCL4/TCAF1/ELP5/MDM2/GPR183/PTPRJ/MYADM/OSBPL8/ADAM8/CYP1B1/GPSM3/PPP3CA/PRKCA/DOCK8/CCDC25/STAT3/TGFB1/HIF1A/BMERB1/TNFRSF18/RRAS2/ACTA2/TNF/ADA/GLUL/SPOCK2/CD74/HSPA5/TGFBR3/LEF1/TNFRSF14/STAT5A/GADD45A/FAM89B/PIK3CD/ITGA4/ARHGDIB/PLEKHG3/CDK6/SORL1/RFFL/HMGB1/MAP4K4/CTNNA1/AKIRIN1/AGO2/CSF2/PRR5L/PATZ1/UBE2I/RIGI/LGALS9/SYNE2/TCAF2	10
Multiple sclerosis	GO:0002700	regulation of production of molecular mediator of immune response	0.00164402890111338	PHB2/LAPTM5/HLA-E/NDFIP1/MLH1/LITAF/DDX21/CD55/IL4R/JAK3/TGFB1/TNF/TFRC/CD74/MALT1/TNFRSF14/HLA-A/B2M/MSH2/TNFRSF4/RIGI/ARID5A	5
Rheumatoid arthritis	GO:0002285	lymphocyte activation involved in immune response	0.00164798951507573	PTPRC/NDFIP1/GPR183/HLA-DRA/MLH1/IL23A/ADA/TFRC/BCL3/NKG7/CD74/MALT1/LEF1/PLCG2/HMGB1/STAT3/JUNB/NFKBIZ/JAK1/STAT4/FOXP3/DOCK10/ITM2A/XBP1/MFNG/SOCS3/MEN1/RORA/HSPD1/PTGER4/KMT2A/TP53/LGALS1/RNF168/HAVCR2/IFNG/STAT6/BRD4/POU2AF1/LFNG/HLA-DRB1/IRF8	7
Celiac disease	GO:0045216	cell-cell junction organization	0.00165040386973745	CSK/TNF/DLG1/ACTG1/PDCD6IP/SRF/EXT1	1
Celiac disease	GO:0120192	tight junction assembly	0.00165040386973745	TNF/DLG1/ACTG1/PDCD6IP/SRF	1
Ankylosing spondylitis	GO:0046633	alpha-beta T cell proliferation	0.001650801709033	TYK2/PTPRC/IRF1/IL23A/LGALS9/XCL1/HLA-A/EBI3/FOXP3/IL2RA/ELF4/JAK2/TWSG1/TNFRSF14/RASAL3	8
Psoriasis	GO:0019058	viral life cycle	0.00166234751187036	MX1/EIF2AK2/OAS2/OAS1/ISG15/IFIH1/EIF2AK4/TOP2A/RSAD2/STAU1/CCNK/TOP2B/ZC3HAV1/HMGB1/RAD23A/SLC7A1/KPNA2/TNIP1/TRIM25/CTSB/INPP5K/HSP90AB1/HSPA1B/HACD3/ATG16L1/PHB1/PPIA/ITGA2/EEF1A1/SMC5/OASL/BCL2/TNFRSF4/PKN2/SRPK2/MPHOSPH8/LDLR/RAB7A/DYNLT1/LAMP3/SNX3/RESF1/ITGB1/APOBEC3C/ZNFX1/TRIM22/TNFRSF14/ISG20/N4BP1/HLA-DRB1/CSNK2B	10
Psoriasis	GO:0045088	regulation of innate immune response	0.00166234751187036	EIF2AK2/OAS1/ISG15/CD96/IFIH1/HMGB2/YWHAE/GBP5/TNFAIP3/RSAD2/HSP90AA1/HMGB1/XRCC5/YWHAZ/HLA-E/IPO5/CYLD/TNIP1/TRIM25/HLA-A/HSPA8/HSPA1B/PHB1/PLCG2/PARP14/TRAF3/RPS19/AKIRIN2/RFTN1/OASL/HLA-B/DDX60/NFE2L2/NFKBIZ/BIRC3/EIF4E2/TNIP2/TAX1BP1/ADAM8/NEK7/PTPN2/ARRB2/TRIM56/LY96/MAPKAPK2/PELI1/NINJ1/SIN3A/SERPINB9/CARD8/TASL/PHB2/DHX9/RPS6KA3/NFKBIL1/MATR3/ZNFX1/CTSS/EP300/VAV1/N4BP1/NOP53/TRAFD1/PPP2CA…	10
Inflammatory bowel disease	GO:0002697	regulation of immune effector process	0.00167605190047347	CD96/PTPRC/PHB2/LAPTM5/HLA-E/RPS19/NDFIP1/HLA-DRA/MLH1/IL21/IL23R/IL23A/XCL1/CD226/TNF/JAK3/JUNB/TGFB1/TFRC/ITGB2/ARRB2/CD74/MALT1/HSPD1/IL7R/PHB1/PLCG2/TMBIM6/HMGB1/HLA-A/HLA-B/DDX60/NFKBIZ/DENND1B/HLA-C/RSAD2/DUSP22/TNFRSF4/B2M/FOXP3/ZBTB1/DDX1/SIRT1/MAPKAPK2/XBP1/SERPINB9/LGALS9/RIGI/GPI	9
Inflammatory bowel disease	GO:0052547	regulation of peptidase activity	0.00167605190047347	IFI6/LAPTM5/CYCS/PSME3/RPS27L/TNF/TRIAP1/PSME2/STAT3/SPOCK2/PMAIP1/MALT1/HSPD1/USP47/ARL6IP1/SERPINE2/HMGB1/PDCD6/AIFM1/BIRC3/PSME1/MAP3K5/PSMB8/TANK/SIRT1/HSPE1/NOL3/CASP8AP2/CTSD/LAMP3/SERPINB9/CARD8/REST/LGALS9/PDCD5/LCK/BBC3/SERPINB1/IFI16/PSMB9	10
Multiple sclerosis	GO:0071353	cellular response to interleukin-4	0.00168345131868662	CDK4/HSP90AB1/IL4R/JAK1/JAK3/HSPA5/LEF1/STAT5A/TCF7/NFIL3	7
Type 1 diabetes	GO:0002699	positive regulation of immune effector process	0.0016838816995426	PTPRC/PHB2/LAPTM5/HLA-E/RPS19/HLA-DRA/MLH1/IL23A/XCL1/PHB1/PLCG2/HLA-A/HLA-B/DDX60/NFKBIZ/DENND1B/HLA-C/RSAD2/TNFRSF4/B2M/FOXP3/ZBTB1/DDX1/SIRT1/MAPKAPK2/XBP1/ITGB2/MALT1/DDX21/GPI/TAP2/CD74/HLA-DRB1/MSH2/RIGI/LGALS9/ARID5A	9
Type 1 diabetes	GO:0052548	regulation of endopeptidase activity	0.0016838816995426	IFI6/LAPTM5/CYCS/PSME3/BIRC3/RPS6KA3/SERPINE2/HMGB1/STAT3/USP47/PDCD6/AIFM1/PSME1/MAP3K5/PSMB8/SIRT1/HSPE1/NOL3/CASP8AP2/CTSD/LAMP3/SERPINB9/CARD8/REST/RPS27L/CYFIP2/MALT1/PDCD5/LCK/TRIAP1/BBC3/RFFL/FASLG/MBP/PSMB9/MTCH1/LGALS9/IFT57	10
Multiple sclerosis	GO:0070669	response to interleukin-2	0.00171213725777226	IL2RA/JAK1/STAT3/JAK3/STAT5A/IL2RB	5
Multiple sclerosis	GO:0034113	heterotypic cell-cell adhesion	0.00171213725777226	LCK/MYADM/FLOT1/CD58/TNF/ITGB2/ITGA4/MBP/CD2	7
Multiple sclerosis	GO:0060284	regulation of cell development	0.00171213725777226	CCL3/BHLHE40/NFKBIA/IRF1/RPS19/HMGB2/NDFIP1/HLA-DRA/IL15RA/IL2RA/HSPA1A/PRMT1/ADAM8/PPP3CA/IL4R/GSK3A/PRKCA/STAT3/JAK3/SOS1/JUNB/TGFB1/HIF1A/IL7R/TNF/BTG2/EGR2/ADA/CBFB/HSPA9/SMARCC2/CD74/MALT1/LEF1/CD27/YWHAH/HSPA1B/CD80/CNOT4/EEIG1/CDK6/TCF7/ZFP36L1/HLA-B/SORL1/HMGB1/CTNNA1/STAT1/CTLA4/SMARCD2/HLA-DRB1/B2M/ITPKB/CAMK4/LGALS9/CD2	7
Multiple sclerosis	GO:0002708	positive regulation of lymphocyte mediated immunity	0.00171213725777226	HLA-E/HLA-DRA/MLH1/CD55/TGFB1/TNF/TFRC/MALT1/HSPD1/HLA-B/HLA-C/TAP2/HLA-A/HLA-DRB1/B2M/MSH2/ARID5A	5
Multiple sclerosis	GO:0050868	negative regulation of T cell activation	0.00171213725777226	IRF1/LAPTM5/HLA-E/NDFIP1/MARCHF7/IL2RA/IL4R/JAK3/CBFB/CD74/ARG2/TNFRSF14/CD80/HMGB1/CTLA4/HLA-DRB1/LGALS9	7
Multiple sclerosis	GO:0040012	regulation of locomotion	0.0017225650733474	CNN2/ACTG1/CCL3/CCL4/TCAF1/ELP5/MDM2/GPR183/PTPRJ/MYADM/OSBPL8/ADAM8/CYP1B1/GPSM3/PPP3CA/PRKCA/DOCK8/CCDC25/STAT3/IL16/TGFB1/HIF1A/BMERB1/TNFRSF18/RRAS2/ACTA2/TNF/ADA/GLUL/SPOCK2/CD74/HSPA5/TGFBR3/LEF1/TNFRSF14/STAT5A/GADD45A/FAM89B/PIK3CD/ITGA4/ARHGDIB/PLEKHG3/CDK6/SORL1/RFFL/HMGB1/MAP4K4/CTNNA1/AKIRIN1/AGO2/CSF2/PRR5L/PATZ1/UBE2I/RIGI/LGALS9/SYNE2/TCAF2	10
Inflammatory bowel disease	GO:0045580	regulation of T cell differentiation	0.00172535056739837	ZEB1/PTPRC/HLA-DRA/IL2RA/IL23R/TMEM131L/IL23A/JAK3/SOS1/JUNB/ADA/CBFB/SMARCC2/CD74/MALT1/LEF1/IL7R/CAMK4/HMGB1/NFKBIZ/ARID1B/CTLA4/ITPKB/SMARCD1/FOXP3/ZBTB1/ADAM8/PTPN2/CD2/XBP1/SOS2/LGALS9/CYLD/SOCS1/SOX12	8
Inflammatory bowel disease	GO:0002824	positive regulation of adaptive immune response based on somatic recombination of immune receptors built from immunoglobulin superfamily domains	0.00172591734403013	TYK2/PTPRC/PRKCQ/HLA-E/HLA-DRA/MLH1/IL23R/IL23A/XCL1/CD226/TNF/TGFB1/ADA/TFRC/MALT1/HSPD1/HLA-A/HLA-B/NFKBIZ/DENND1B/HLA-C/RSAD2/B2M/FOXP3/ZBTB1	7
Primary sclerosing cholangitis	GO:0033077	T cell differentiation in thymus	0.00172815807566115	DOCK2/TMEM131L/ADA/CD74/SRF/CDK6/ZFP36L1/NFATC3/CD3G/B2M/ITPKB/CAMK4/BCL11B	9
Rheumatoid arthritis	GO:0030666	endocytic vesicle membrane	0.00172838703013914	TAP1/HLA-DPA1/HLA-E/MDM2/HLA-DRA/TFRC/CD74/IL7R/HLA-A/TBC1D5/HLA-B/CALR/HLA-C/RAB9A/B2M/LDLR/RPS27A/RAB7A/LAMP2/SNAP23/HBEGF/CD3G/UBC/HLA-DQA1/RAB38/HLA-DPB1/CAMK2D/ATP6V0A1/HLA-DQB1/HLA-DQB2/HLA-DRB1	5
Allergic disease	GO:0071363	cellular response to growth factor stimulus	0.00173437966875665	GRB2/NRROS/FOS/EGR1/DUSP22/WWOX/IL4/LEF1/MDM2/ACTA2/CYFIP2/FKBP8/CORO1A/ATP2B4/IQGAP1/FKBP1A/PDCD4/NR3C1/HSPA1A/GCLM/YES1/EEF1A1/ACVR1/HIPK2/CFLAR/STAT3/GRB10/PDE8A/RIPK1/SPINT2/ZNF8/PPARA/EIF4A3/NFKBIZ/ARPC3/SMAD3/DDIT4/MARS1/RDX/SOX5/ZFP36L2/CCNA2/SNX25/PAK2/VEGFB/EXT1/HSP90AB1/FGFR1/RAP1A/CCL5/PXN/ARF6/TGFBR1/TWSG1/HIF1A/HIVEP1/KIDINS220/HES1/CD44/CPNE3/CD63/NPTN/PPARG/IL10/RBPJ/SMPD3/APPL1/FO…	6
Ankylosing spondylitis	GO:0002274	myeloid leukocyte activation	0.00173577781876931	PTPRC/CCL3/LGALS9/IL4/ITGAM/CAMK4/PLCG2/HMGB1/KMT2E/TNIP2/KARS1/BATF3/ADAM10/LDLR/CD2/CTSC/ITGB2/SNAP23/RORA/CSF1/CD84/CCL5/JAK2/BATF/RASGRP1/PIK3CG/RAC2/HAVCR2/IL10/RBPJ/PTPN6/RHOH/ATM/LCP2	6
Type 1 diabetes	GO:0042113	B cell activation	0.00174104843010843	PTPRC/CD38/PHB2/LAPTM5/NDFIP1/GPR183/PTPRJ/MLH1/ZFP36L1/ID2/IL7R/PHB1/EZH2/PLCG2/AKIRIN2/TNFAIP3/NFKBIZ/SH3KBP1/FOSL2/CTLA4/BCL2/TNIP2/TNFRSF4/FOXP3/DOCK10/SLC25A5/ITM2A/ZBTB1/PTPN2/PELI1/XBP1/MFNG/ITGB1/CDKN1A/ADA/MALT1/CYLD/CD70/PIK3CD/ITGA4/UNG/POU2AF1/PLCL2/CD74/MSH2	9
Ankylosing spondylitis	GO:0030162	regulation of proteolysis	0.00175502475850993	IFI6/BIRC3/LCK/LGALS9/MAP3K5/HSPA1B/SUFU/SERPINE2/HMGB1/STAT3/TRAF3/USP47/NFE2L2/PDCD6/AIFM1/CDC20/PLK1/HIPK2/PSME1/OGT/DNAJC1/USP9X/PSMB8/ADAM8/IKBKG/FHIT/TANK/SIRT1/SVIP/CTSC/CYCS/HSPE1/NOL3/CASP8AP2/CTSD/LAMP3/SERPINB9/CARD8/REST/CARD16/NUB1/CSNK2A1/PDCD5/LAPTM5/RPS27L/MDM2/TRIAP1/BBC3/PSMC5/NEDD8/ARL6IP5/MBP/PERP/JAK2/ATP13A2/GNA12/TAF1/CSTB/CTSH/UBB/CD44/PPARG/IL10/CRADD/TRIB2/EGLN3/PML/BIN1…	5
Ankylosing spondylitis	GO:0002695	negative regulation of leukocyte activation	0.00175502475850993	PTPRC/TNFAIP3/IRF1/TMEM131L/LGALS9/XCL1/ID2/HMGB1/CTLA4/DUSP22/FOXP3/PTPN2/LDLR/PELI1/IL2RA/LAPTM5/SOCS1/CD84/SPN/TWSG1/LAG3/LGALS3/PAG1/HAVCR2/IL10/PTPN6/TNFRSF14/CASP3/JAK3/ATM/PTPN22	5
Ankylosing spondylitis	GO:0050858	negative regulation of antigen receptor-mediated signaling pathway	0.00175502475850993	DUSP22/PTPN2/LAPTM5/LPXN/PHPT1/EZR/LGALS3/PTPRJ/ELF1/PTPN6/PTPN22	2
Ankylosing spondylitis	GO:0033081	regulation of T cell differentiation in thymus	0.00175502475850993	ZEB1/TMEM131L/IL7R/CAMK4/ADAM8/PTPN2/SOS2/IL2RG/SOD1/RASGRP1	4
Ankylosing spondylitis	GO:0050860	negative regulation of T cell receptor signaling pathway	0.00175502475850993	DUSP22/PTPN2/LAPTM5/PHPT1/EZR/LGALS3/PTPRJ/ELF1/PTPN6/PTPN22	2
Psoriasis	GO:0070820	tertiary granule	0.00177429512883382	CD53/RAC1/B2M/RAP2B/SVIP/SLC2A3/GOLGA7/COPB1/ITGAX/CD47/GGH/CNN2/FTH1/ADAM10/ILF2/ADAM8/LAMP2/CTSD/ITGB2/SNAP23/GSDMD/RAP2C/YPEL5/ATP6AP2/DYNC1LI1/CTSS/TSPAN14	3
Rheumatoid arthritis	GO:0045582	positive regulation of T cell differentiation	0.00177652876708593	PTPRC/HLA-DRA/IL2RA/IL23A/ADA/CBFB/SMARCC2/CD74/MALT1/LEF1/IL7R/NFKBIZ/ARID1B/ITPKB/SMARCD1/FOXP3/ZBTB1/ADAM8/XBP1/PNP/CYLD/SOCS1/STAT5B/RUNX3/ARID1A/AMBRA1/IFNG/BRD4/SMARCA4/HLA-DRB1	5
Crohns disease	GO:0050863	regulation of T cell activation	0.00177914288553384	TYK2/ZEB1/PTPRC/LAPTM5/HLA-DPA1/PRKCQ/HLA-E/NDFIP1/TNFSF8/HLA-DRA/NCK2/HLA-DMA/MARCHF7/IL2RA/CD4/TMEM131L/PPP3CA/IL23A/XCL1/JAK3/SOS1/JUNB/CD6/IL7R/CAMK4/HMGB1/HLA-A/IL6ST/EBI3/NFKBIZ/ARID1B/CTLA4/CD47/ITPKB/DUSP22/CTNNB1/SMARCD1/B2M/FOXP3/ZBTB1/ADAM8/PTPN2/CD2/YES1/PELI1/XBP1/DOCK8/SOS2/SIRPG/LGALS9/CARD11/AIF1/LCK/CYLD/SOCS1/CD70/CLECL1P/TNFRSF9/CD81	10
Allergic disease	GO:0050867	positive regulation of cell activation	0.00178391660293081	EXOSC6/TNFSF11/IL15RA/IL2RA/IL7R/PELI1/TNFSF9/NCK2/IL4/LEF1/BMI1/CDKN1A/ACTA2/ADA/EBI3/MALT1/CORO1A/CD2/HMGB1/CD5/CD38/HLA-DPA1/PRKCQ/HLA-E/GPR183/HLA-DRA/MLH1/HLA-DMA/CD4/HLA-A/YES1/SMARCD1/DPP4/XBP1/CD27/BCL2/B2M/PHF10/MYB/NFKBIZ/ARID1B/LGALS9/HLA-DQA2/CD46/NSD2/CD40LG/CARD11/PTPN6/CD3E/IL7/CCL5/SPN/TNIP2/JAK2/RASGRP1/ADAM8/HES1/HAVCR2/FOXP3/IL10/FOXO3/RHOH/TNFRSF14/CTSC/RASAL3/ZBTB1	10
Ankylosing spondylitis	GO:0048871	multicellular organismal-level homeostasis	0.00178805991613956	OAS1/ISG15/ACTG1/TNFAIP3/TNFSF11/LGALS9/FLVCR1/IL4/HSPA1B/ID2/IL7R/SOD2/CDK6/EZH2/HMGB1/METRNL/STAT3/RPS19/KMT2E/NFKBIZ/ZEB2/FOSL2/ITPKB/KLF2/ARID4A/BCL2/VPS54/AKT3/NEMP1/CTNNB1/SCD/HIPK2/AQP3/EPAS1/B2M/FOXP3/DOCK10/OGT/SLC25A5/EXT1/ZFP36L1/ADAM8/PTPN2/FABP5/AKAP11/PRDX1/P2RX4/CCNB2/RAB7A/SIRT1/EIF4G1/RPS24/IL2RA/AMPD2/SOS2/ITGB1/CFLAR/PGAM5/LYAR/CYLD/CSF1/UCP2/SLC7A11/MYB/S1PR1/BCL2L11/PPP1R13L/…	10
Rheumatoid arthritis	GO:0001944	vasculature development	0.00179407445060905	SRPK2/PDCD4/MDM2/PTPRJ/ZFP36L1/ACTA2/TNF/EGR2/WARS1/GLUL/TGFBR3/LEF1/SUFU/SOD2/NR4A1/MAP2K1/STAT3/ACTG1/JUNB/TNFAIP3/ITGAX/NFE2L2/ATP5F1B/JAK1/PDCD6/SH2D2A/CD47/KLF2/CLIC4/AKT3/SAT1/CTNNB1/HIPK2/GGNBP2/EPAS1/MAPK1/ADAM10/NAA15/FGFR1/ADAM8/LDLR/SARS1/STK4/SIRT1/NINJ1/XBP1/SOCS3/ITGB1/CFLAR/ZNF354C/RORA/GADD45A/EGLN1/IL12A/CXCR4/APOLD1/MECP2/CXCR3/MYDGF/NFATC3/TYMP/RGCC/RNF213/TCF7L2/PPARG/FLNA/CHD…	6
Rheumatoid arthritis	GO:0019058	viral life cycle	0.00179970651915121	MX1/EIF2AK2/OAS2/OAS1/ISG15/IFIH1/SRPK2/PABPC1/PPIA/CTSB/TRIM25/DDX6/HSPA1B/TNF/SHFL/TFRC/CD74/TNFRSF14/HACD3/ATG16L1/PHB1/ITGA2/HMGB1/EEF1A1/TNIP1/SMC5/OASL/BCL2/RSAD2/TNFRSF4/PKN2/MPHOSPH8/LDLR/RAB7A/DYNLT1/LAMP3/SNX3/RESF1/ITGB1/HSPA1A/PDCD6IP/APOBEC3C/CIITA/CXCR4/DDB1/LGALS1/IFITM2/UVRAG/FURIN/N4BP1/MAVS/ARK2N/RPSA/HLA-DRB1/HSP90AB1	10
Rheumatoid arthritis	GO:0002263	cell activation involved in immune response	0.00179970651915121	PTPRC/NDFIP1/DOCK2/GPR183/HLA-DRA/MLH1/IL23A/TNF/ADA/TFRC/BCL3/ITGB2/NKG7/CD74/MALT1/LEF1/PLCG2/HMGB1/STAT3/JUNB/NFKBIZ/JAK1/STAT4/KARS1/FOXP3/DOCK10/ITM2A/XBP1/MFNG/SOCS3/SNAP23/MEN1/RORA/HSPD1/PTGER4/KMT2A/TP53/LGALS1/RNF168/HAVCR2/IL13/IFNG/STAT6/BRD4/SBNO2/POU2AF1/CCL3/LFNG/PRKCE/HLA-DRB1/IRF8	6
Ankylosing spondylitis	GO:0010952	positive regulation of peptidase activity	0.00183292648805827	LCK/LGALS9/MAP3K5/HMGB1/STAT3/PDCD6/AIFM1/PSME1/TANK/SIRT1/CYCS/HSPE1/CASP8AP2/CTSD/CARD8/REST/PDCD5/LAPTM5/RPS27L/BBC3/ARL6IP5/MBP/PERP/JAK2/CTSH/PPARG/CRADD/EGLN3/FAM162A/CASP1	8
Ankylosing spondylitis	GO:0051050	positive regulation of transport	0.00183292648805827	OSBPL8/AHCYL1/CD63/PTPRC/CCL3/CCL4/NFKBIA/TNFSF11/DBI/PPP3CA/TCAF1/NDUFA4/IL4/XCL1/ITGAM/RIOK2/PPIA/PLCG2/TMEM30A/ITGA2/RDX/TBC1D5/TMEM97/NFE2L2/ANK2/CALR/AHI1/CD47/YWHAE/RAB9A/RAN/B2M/RAB3GAP1/FGFR1/ADAM8/TM9SF4/ARRB2/P2RX4/RAB7A/SIRT1/XBP1/KIF5B/ACSL3/STAM/C2CD5/ITGB2/IPO5/ITGB1/SIRPG/IL2RG/LYAR/PDCD5/MDM2/TRIAP1/MYB/IL2RB/CCL5/TSPO/ARF6/JAK2/ATP13A2/SOD1/HIF1A/EZR/CD38/LGALS3/OPN3/GRK2/PTPRJ/P…	3
Ankylosing spondylitis	GO:0008015	blood circulation	0.00183292648805827	ERAP2/ATP2A2/ID2/SOD2/MANF/ANK2/ZEB2/YWHAE/KLF2/EPAS1/EXT1/TMEM65/P2RX4/YES1/PDE4D/ITGB1/HBEGF/ITGA4/MDM2/ATP1A1/ADD3/PPP1R13L/GCH1/SOD1/VEGFB/PPARA/GNA12/CXCR4/CD38/PIK3CG/HRH2/GRK2/PTPRJ/PPARG/CALM2/BIN1/ATP6AP2/ITGB1BP1/GCLM	2
Ankylosing spondylitis	GO:0002687	positive regulation of leukocyte migration	0.00185298897104302	CCL3/CCL4/IL23A/LGALS9/XCL1/ITGA2/HMGB1/CALR/CD47/TNFRSF18/MAPK1/ADAM10/RAC1/ADAM8/P2RX4/DOCK8/ITGA4/CSF1/CCL5/SPN/VEGFB/LGALS3/RAC2/TNFRSF14/GPSM3	2
Rheumatoid arthritis	GO:0050868	negative regulation of T cell activation	0.00185678029964679	LAPTM5/HLA-E/NDFIP1/MARCHF7/IL2RA/XCL1/CBFB/CD74/TNFRSF14/HMGB1/CTLA4/DUSP22/FOXP3/PTPN2/PELI1/PRKAR1A/SOCS1/ARG2/PAG1/RUNX3/IRF1/LAG3/RIPOR2/HAVCR2/TIGIT/PRNP/HLA-DRB1	7
Ankylosing spondylitis	GO:0051384	response to glucocorticoid	0.00186303537488564	TFAP4/ATP5F1A/FOSL2/BCL2/NR3C1/ZFP36L1/SMYD3/UBE2L3/DDIT4/CFLAR/REST/CDKN1A/UCP2/BCL2L11/JAK2/IL10/FOXO3/BCKDHB/CASP3/FOS	4
[truncated: 9,487 more rows]
